# Supplementary material for: Charting the diversity of uncultured viruses of Archaea and Bacteria
Source: BMC Biol. 2019 Dec 29;17:109. doi: 10.1186/s12915-019-0723-8 (PMC6936153; doi:10.1186/s12915-019-0723-8)
Supplement: Supplementary file 1 — Additional file 1: Table S1. Table containing detailed information of all the genomic sequences from Vir_DB_Nuc analyzed in this study, including sequence identifier, NCBI access number, original dataset, sequence length, number of identified PEGs, Taxonomic classification (NCBI and ICTV), ecosystem source and host Taxonomic classification and affiliation to the identified GL-UVAB lineages at three hierarchical levels. The pVOGs_Perc_Matched field corresponds to the percentage of proteins derived from a sequence that matched the pVOGs database and the pVOGs_VQ_Score corresponds to the added viral quotient (AVQ) of these matches. The Bona_Fide_Phage_Homology_CR_ID corresponds to the identifier of the closest relative identified for a given sequence among those of Vir_DB_Nuc_R1. Bona_Fide_Phage_Homology_CR_Hits represents the absolute number of protein matches to the closest relative and Bona_Fide_Phage_Homology_CR_Perc_Matched represents the percentage of proteins in a sequence covered by these matches. [file 12915_2019_723_MOESM1_ESM.xls]

## Sheet: Table_S1_Set6_Edited
Variable	Bona_Fide_Phage_Homology_CR_Hits	Bona_Fide_Phage_Homology_CR_ID	Bona_Fide_Phage_Homology_CR_Perc_Matched	Completness	Dataset	Description	Ecosystem_Category	Ecosystem_Type	Genome_Nucleotide_Type	Host_1_Domain	Host_2_Phylum	Host_3_Class	Host_4_Order	Host_5_Family	Host_6_Genus	Host_7_Species	ICTV_Genome_Composition	Length	GLUVAB_Lineage_Classification_Level_1	GLUVAB_Lineage_Classification_Level_2	GLUVAB_Lineage_Classification_Level_3	NCBI_Access_Number	NCBI_TaxID	Original_File	Original_ID	PEG_Count	Recruitment_Criteria	Taxonomy_Domain	Taxonomy_Family	Taxonomy_Genus	Taxonomy_ICTV_Family	Taxonomy_ICTV_Genus	Taxonomy_ICTV_Order	Taxonomy_ICTV_Species	Taxonomy_ICTV_Subfamily	Taxonomy_Order	Taxonomy_Species	VirFinder_Score	VirFinder_p_value	VirSorter_Category	pVOGs_Perc_Matched	pVOGs_VQ_Score
Seq_1	Unknown	Unknown	Unknown	Unknown	Coutinho_2017	marine metagenome genome assembly, contig: Assembly-00002-SUB-0.15-ITER-2-EPAB2011_Seq_2	Aquatic	Marine	Unknown	Bacteria	Cyanobacteria	Unknown	Unknown	Unknown	Unknown	Unknown	Unknown	13771	Lineage_12	Lineage_71	Lineage_93	Unknown	Unknown	Coutinho_Genomes_17.fasta	ENA|FUIF01000001|FUIF01000001.1	30	pVOGs_Homology	Unknown	Unknown	Unknown	Unknown	Unknown	Unknown	Unknown	Unknown	Unknown	Unknown	0.860646	0.0196459	1 - Complete phage contigs - category 1 (sure)	20	5.46919
Seq_2	3	Seq_20908	60	Unknown	Coutinho_2017	marine metagenome genome assembly, contig: Assembly-00002-SUB-0.15-ITER-3-EFarol2011_Seq_37	Aquatic	Marine	Unknown	Unknown	Unknown	Unknown	Unknown	Unknown	Unknown	Unknown	Unknown	3220	NA	NA	NA	Unknown	Unknown	Coutinho_Genomes_17.fasta	ENA|FUIF01000002|FUIF01000002.1	5	Bona_Fide_Phage_Homology	Unknown	Unknown	Unknown	Unknown	Unknown	Unknown	Unknown	Unknown	Unknown	Unknown	0.885603	0.0152801	NA	20	0.96956
Seq_3	10	Seq_20899	100	Unknown	Coutinho_2017	marine metagenome genome assembly, contig: Assembly-00002-SUB-0.15-ITER-4-EPAB2011_Seq_14	Aquatic	Marine	Unknown	Unknown	Unknown	Unknown	Unknown	Unknown	Unknown	Unknown	Unknown	5692	Lineage_29	Lineage_153	Lineage_192	Unknown	Unknown	Coutinho_Genomes_17.fasta	ENA|FUIF01000004|FUIF01000004.1	10	Bona_Fide_Phage_Homology	Unknown	Unknown	Unknown	Unknown	Unknown	Unknown	Unknown	Unknown	Unknown	Unknown	0.991479	0.00206161	NA	70	3.99214
Seq_4	7	Seq_174689	63.6364	Unknown	Coutinho_2017	marine metagenome genome assembly, contig: Assembly-00002-SUB-0.15-ITER-4-EPAB2012_Seq_15	Aquatic	Marine	Unknown	Unknown	Unknown	Unknown	Unknown	Unknown	Unknown	Unknown	Unknown	5506	NA	NA	NA	Unknown	Unknown	Coutinho_Genomes_17.fasta	ENA|FUIF01000005|FUIF01000005.1	11	Bona_Fide_Phage_Homology	Unknown	Unknown	Unknown	Unknown	Unknown	Unknown	Unknown	Unknown	Unknown	Unknown	0.995507	0.00133398	NA	18.1818	1.96701
Seq_5	Unknown	Unknown	Unknown	Unknown	Coutinho_2017	marine metagenome genome assembly, contig: Assembly-00002-SUB-0.15-ITER-4-EPAB2012_Seq_22	Aquatic	Marine	Unknown	Unknown	Unknown	Unknown	Unknown	Unknown	Unknown	Unknown	Unknown	4393	Lineage_67	Lineage_322	Lineage_400	Unknown	Unknown	Coutinho_Genomes_17.fasta	ENA|FUIF01000006|FUIF01000006.1	8	pVOGs_Homology	Unknown	Unknown	Unknown	Unknown	Unknown	Unknown	Unknown	Unknown	Unknown	Unknown	0.993016	0.00181906	NA	87.5	6.16513
Seq_6	2	Seq_72328	22.2222	Unknown	Coutinho_2017	marine metagenome genome assembly, contig: Assembly-00002-SUB-0.15-ITER-5-EBur_Rasa2012_Seq_25	Aquatic	Marine	Unknown	Unknown	Unknown	Unknown	Unknown	Unknown	Unknown	Unknown	Unknown	4681	NA	NA	NA	Unknown	Unknown	Coutinho_Genomes_17.fasta	ENA|FUIF01000007|FUIF01000007.1	9	Unknown	Unknown	Unknown	Unknown	Unknown	Unknown	Unknown	Unknown	Unknown	Unknown	Unknown	0.993748	0.00157652	NA	11.1111	0.780976
Seq_7	4	Seq_20895	20	Unknown	Coutinho_2017	marine metagenome genome assembly, contig: Assembly-00002-SUB-0.1-ITER-3-ESG2011_Seq_1	Aquatic	Marine	Unknown	Unknown	Unknown	Unknown	Unknown	Unknown	Unknown	Unknown	Unknown	7755	NA	NA	NA	Unknown	Unknown	Coutinho_Genomes_17.fasta	ENA|FUIF01000009|FUIF01000009.1	20	Bona_Fide_Phage_Homology	Unknown	Unknown	Unknown	Unknown	Unknown	Unknown	Unknown	Unknown	Unknown	Unknown	0.973654	0.00448702	NA	25	4.369
Seq_8	3	Seq_28284	100	Unknown	Coutinho_2017	marine metagenome genome assembly, contig: Assembly-00002-SUB-0.1-ITER-4-EPAB2012_Seq_25	Aquatic	Marine	Unknown	Bacteria	Verrucomicrobia	Unknown	Unknown	Unknown	Unknown	Unknown	Unknown	3205	Lineage_43	Lineage_220	Lineage_270	Unknown	Unknown	Coutinho_Genomes_17.fasta	ENA|FUIF01000010|FUIF01000010.1	3	Bona_Fide_Phage_Homology	Unknown	Unknown	Unknown	Unknown	Unknown	Unknown	Unknown	Unknown	Unknown	Unknown	0.965018	0.00557846	NA	100	3
Seq_9	6	Seq_107776	25	Unknown	Coutinho_2017	marine metagenome genome assembly, contig: Assembly-00002-SUB-0.1-ITER-4-ETimbebas2012_Seq_2	Aquatic	Marine	Unknown	Bacteria	Cyanobacteria	Unknown	Unknown	Unknown	Unknown	Unknown	Unknown	14380	NA	NA	NA	Unknown	Unknown	Coutinho_Genomes_17.fasta	ENA|FUIF01000011|FUIF01000011.1	24	Bona_Fide_Phage_Homology	Unknown	Unknown	Unknown	Unknown	Unknown	Unknown	Unknown	Unknown	Unknown	Unknown	0.985973	0.00278923	2 - Complete phage contigs - category 2 (somewhat sure)	8.33333	1.52777
Seq_10	1	Seq_71846	6.66667	Unknown	Coutinho_2017	marine metagenome genome assembly, contig: Assembly-00002-SUB-0.2-ITER-1-EBur_Rasa2012_Seq_13	Aquatic	Marine	Unknown	Unknown	Unknown	Unknown	Unknown	Unknown	Unknown	Unknown	Unknown	7272	NA	NA	NA	Unknown	Unknown	Coutinho_Genomes_17.fasta	ENA|FUIF01000012|FUIF01000012.1	15	Unknown	Unknown	Unknown	Unknown	Unknown	Unknown	Unknown	Unknown	Unknown	Unknown	Unknown	0.995584	0.00133398	NA	Unknown	Unknown
Seq_11	1	Seq_22838	11.1111	Unknown	Coutinho_2017	marine metagenome genome assembly, contig: Assembly-00002-SUB-0.2-ITER-1-EBur_Rasa2012_Seq_69	Aquatic	Marine	Unknown	Unknown	Unknown	Unknown	Unknown	Unknown	Unknown	Unknown	Unknown	3364	NA	NA	NA	Unknown	Unknown	Coutinho_Genomes_17.fasta	ENA|FUIF01000014|FUIF01000014.1	9	Unknown	Unknown	Unknown	Unknown	Unknown	Unknown	Unknown	Unknown	Unknown	Unknown	Unknown	0.601313	0.0664565	NA	Unknown	Unknown
Seq_12	2	Seq_20734	66.6667	Unknown	Coutinho_2017	marine metagenome genome assembly, contig: Assembly-00002-SUB-0.2-ITER-1-EFarol2011_Seq_49	Aquatic	Marine	Unknown	Unknown	Unknown	Unknown	Unknown	Unknown	Unknown	Unknown	Unknown	3186	Lineage_29	Lineage_153	Lineage_192	Unknown	Unknown	Coutinho_Genomes_17.fasta	ENA|FUIF01000015|FUIF01000015.1	3	Unknown	Unknown	Unknown	Unknown	Unknown	Unknown	Unknown	Unknown	Unknown	Unknown	Unknown	0.985241	0.00303177	NA	33.3333	0.703273
Seq_13	2	Seq_143677	15.3846	Unknown	Coutinho_2017	marine metagenome genome assembly, contig: Assembly-00002-SUB-0.2-ITER-2-EBur_Rasa2012_Seq_33	Aquatic	Marine	Unknown	Unknown	Unknown	Unknown	Unknown	Unknown	Unknown	Unknown	Unknown	4945	NA	NA	NA	Unknown	Unknown	Coutinho_Genomes_17.fasta	ENA|FUIF01000016|FUIF01000016.1	13	Unknown	Unknown	Unknown	Unknown	Unknown	Unknown	Unknown	Unknown	Unknown	Unknown	Unknown	0.69868	0.0462042	NA	7.69231	1
Seq_14	8	Seq_31656	66.6667	Unknown	Coutinho_2017	marine metagenome genome assembly, contig: Assembly-00002-SUB-0.2-ITER-2-EFarol2011_Seq_28	Aquatic	Marine	Unknown	Bacteria	Proteobacteria	Unknown	Unknown	Unknown	Unknown	Unknown	Unknown	4162	NA	NA	NA	Unknown	Unknown	Coutinho_Genomes_17.fasta	ENA|FUIF01000017|FUIF01000017.1	12	Bona_Fide_Phage_Homology	Unknown	Unknown	Unknown	Unknown	Unknown	Unknown	Unknown	Unknown	Unknown	Unknown	0.823769	0.0249818	NA	16.6667	2
Seq_15	2	Seq_190127	11.7647	Unknown	Coutinho_2017	marine metagenome genome assembly, contig: Assembly-00002-SUB-0.2-ITER-3-EBur_Rasa2012_Seq_7	Aquatic	Marine	Unknown	Unknown	Unknown	Unknown	Unknown	Unknown	Unknown	Unknown	Unknown	11643	NA	NA	NA	Unknown	Unknown	Coutinho_Genomes_17.fasta	ENA|FUIF01000019|FUIF01000019.1	17	VirSorter	Unknown	Unknown	Unknown	Unknown	Unknown	Unknown	Unknown	Unknown	Unknown	Unknown	0.909676	0.0124909	2 - Complete phage contigs - category 2 (somewhat sure)	5.88235	0.545446
Seq_16	8	Seq_186811	61.5385	Unknown	Coutinho_2017	marine metagenome genome assembly, contig: Assembly-00002-SUB-0.2-ITER-3-EFarol2011_Seq_9	Aquatic	Marine	Unknown	Bacteria	Proteobacteria	Unknown	Unknown	Unknown	Unknown	Unknown	Unknown	7376	NA	NA	NA	Unknown	Unknown	Coutinho_Genomes_17.fasta	ENA|FUIF01000020|FUIF01000020.1	13	Bona_Fide_Phage_Homology	Unknown	Unknown	Unknown	Unknown	Unknown	Unknown	Unknown	Unknown	Unknown	Unknown	0.998435	0.000485084	NA	Unknown	Unknown
Seq_17	4	Seq_116833	80	Unknown	Coutinho_2017	marine metagenome genome assembly, contig: Assembly-00002-SUB-0.2-ITER-3-EPAB2012_Seq_30	Aquatic	Marine	Unknown	Unknown	Unknown	Unknown	Unknown	Unknown	Unknown	Unknown	Unknown	3980	Lineage_14	Lineage_80	Lineage_104	Unknown	Unknown	Coutinho_Genomes_17.fasta	ENA|FUIF01000021|FUIF01000021.1	5	Bona_Fide_Phage_Homology	Unknown	Unknown	Unknown	Unknown	Unknown	Unknown	Unknown	Unknown	Unknown	Unknown	0.988919	0.00254669	NA	40	1.75881
Seq_18	2	Seq_23603	22.2222	Unknown	Coutinho_2017	marine metagenome genome assembly, contig: Assembly-00002-SUB-0.2-ITER-4-EBur_Rasa2012_Seq_45	Aquatic	Marine	Unknown	Unknown	Unknown	Unknown	Unknown	Unknown	Unknown	Unknown	Unknown	4199	NA	NA	NA	Unknown	Unknown	Coutinho_Genomes_17.fasta	ENA|FUIF01000022|FUIF01000022.1	9	Unknown	Unknown	Unknown	Unknown	Unknown	Unknown	Unknown	Unknown	Unknown	Unknown	Unknown	0.939231	0.00873151	NA	33.3333	2.35614
Seq_19	2	Seq_82461	18.1818	Unknown	Coutinho_2017	marine metagenome genome assembly, contig: Assembly-00002-SUB-0.2-ITER-4-EBur_Rasa2012_Seq_52	Aquatic	Marine	Unknown	Unknown	Unknown	Unknown	Unknown	Unknown	Unknown	Unknown	Unknown	3817	NA	NA	NA	Unknown	Unknown	Coutinho_Genomes_17.fasta	ENA|FUIF01000024|FUIF01000024.1	11	Unknown	Unknown	Unknown	Unknown	Unknown	Unknown	Unknown	Unknown	Unknown	Unknown	Unknown	0.972639	0.00460829	NA	18.1818	1.37734
Seq_20	6	Seq_10729	85.7143	Unknown	Coutinho_2017	marine metagenome genome assembly, contig: Assembly-00002-SUB-0.2-ITER-4-EFarol2011_Seq_32	Aquatic	Marine	Unknown	Unknown	Unknown	Unknown	Unknown	Unknown	Unknown	Unknown	Unknown	3956	Lineage_67	Lineage_322	Lineage_400	Unknown	Unknown	Coutinho_Genomes_17.fasta	ENA|FUIF01000025|FUIF01000025.1	7	Bona_Fide_Phage_Homology	Unknown	Unknown	Unknown	Unknown	Unknown	Unknown	Unknown	Unknown	Unknown	Unknown	0.983114	0.00339559	NA	42.8571	3
Seq_21	5	Seq_21358	83.3333	Unknown	Coutinho_2017	marine metagenome genome assembly, contig: Assembly-00002-SUB-0.2-ITER-4-EPAB2011_Seq_43	Aquatic	Marine	Unknown	Unknown	Unknown	Unknown	Unknown	Unknown	Unknown	Unknown	Unknown	3291	Lineage_67	Lineage_322	Lineage_400	Unknown	Unknown	Coutinho_Genomes_17.fasta	ENA|FUIF01000026|FUIF01000026.1	6	Bona_Fide_Phage_Homology	Unknown	Unknown	Unknown	Unknown	Unknown	Unknown	Unknown	Unknown	Unknown	Unknown	0.998453	0.000485084	NA	66.6667	3.60553
Seq_22	4	Seq_101971	21.0526	Unknown	Coutinho_2017	marine metagenome genome assembly, contig: Assembly-00002-SUB-0.2-ITER-4-ESG2011_Seq_2	Aquatic	Marine	Unknown	Unknown	Unknown	Unknown	Unknown	Unknown	Unknown	Unknown	Unknown	10753	NA	NA	NA	Unknown	Unknown	Coutinho_Genomes_17.fasta	ENA|FUIF01000027|FUIF01000027.1	19	Bona_Fide_Phage_Homology	Unknown	Unknown	Unknown	Unknown	Unknown	Unknown	Unknown	Unknown	Unknown	Unknown	0.918338	0.0113995	2 - Complete phage contigs - category 2 (somewhat sure)	21.0526	2.3568
Seq_23	2	Seq_171050	28.5714	Unknown	Coutinho_2017	marine metagenome genome assembly, contig: Assembly-00002-SUB-0.2-ITER-5-EBur_Rasa2012_Seq_67	Aquatic	Marine	Unknown	Unknown	Unknown	Unknown	Unknown	Unknown	Unknown	Unknown	Unknown	3562	NA	NA	NA	Unknown	Unknown	Coutinho_Genomes_17.fasta	ENA|FUIF01000028|FUIF01000028.1	7	Unknown	Unknown	Unknown	Unknown	Unknown	Unknown	Unknown	Unknown	Unknown	Unknown	Unknown	0.769364	0.0334708	NA	Unknown	Unknown
Seq_24	Unknown	Unknown	Unknown	Unknown	Coutinho_2017	marine metagenome genome assembly, contig: Assembly-00002-SUB-0.3-ITER-1-EFarol2011_Seq_9	Aquatic	Marine	Unknown	Unknown	Unknown	Unknown	Unknown	Unknown	Unknown	Unknown	Unknown	8993	Lineage_12	Lineage_71	Lineage_93	Unknown	Unknown	Coutinho_Genomes_17.fasta	ENA|FUIF01000030|FUIF01000030.1	18	pVOGs_Homology	Unknown	Unknown	Unknown	Unknown	Unknown	Unknown	Unknown	Unknown	Unknown	Unknown	0.669536	0.0515401	NA	61.1111	8.90038
Seq_25	4	Seq_21211	100	Unknown	Coutinho_2017	marine metagenome genome assembly, contig: Assembly-00002-SUB-0.3-ITER-1-EPAB2011_Seq_71	Aquatic	Marine	Unknown	Unknown	Unknown	Unknown	Unknown	Unknown	Unknown	Unknown	Unknown	3638	Lineage_12	Lineage_71	Lineage_93	Unknown	Unknown	Coutinho_Genomes_17.fasta	ENA|FUIF01000032|FUIF01000032.1	4	Bona_Fide_Phage_Homology	Unknown	Unknown	Unknown	Unknown	Unknown	Unknown	Unknown	Unknown	Unknown	Unknown	0.725537	0.0411108	NA	75	2.16411
Seq_26	3	Seq_33526	33.3333	Unknown	Coutinho_2017	marine metagenome genome assembly, contig: Assembly-00002-SUB-0.3-ITER-1-EPAB2011_Seq_93	Aquatic	Marine	Unknown	Unknown	Unknown	Unknown	Unknown	Unknown	Unknown	Unknown	Unknown	3128	Lineage_36	Lineage_177	Lineage_223	Unknown	Unknown	Coutinho_Genomes_17.fasta	ENA|FUIF01000033|FUIF01000033.1	9	Bona_Fide_Phage_Homology	Unknown	Unknown	Unknown	Unknown	Unknown	Unknown	Unknown	Unknown	Unknown	Unknown	0.998207	0.000485084	NA	Unknown	Unknown
Seq_27	8	Seq_4476	100	Unknown	Coutinho_2017	marine metagenome genome assembly, contig: Assembly-00002-SUB-0.3-ITER-1-ESG2011_Seq_51	Aquatic	Marine	Unknown	Unknown	Unknown	Unknown	Unknown	Unknown	Unknown	Unknown	Unknown	3711	Lineage_12	Lineage_71	Lineage_93	Unknown	Unknown	Coutinho_Genomes_17.fasta	ENA|FUIF01000034|FUIF01000034.1	8	Bona_Fide_Phage_Homology	Unknown	Unknown	Unknown	Unknown	Unknown	Unknown	Unknown	Unknown	Unknown	Unknown	0.190286	0.231991	NA	37.5	2.0747
Seq_28	9	Seq_3981	100	Unknown	Coutinho_2017	marine metagenome genome assembly, contig: Assembly-00002-SUB-0.3-ITER-1-ESG2011_Seq_60	Aquatic	Marine	Unknown	Unknown	Unknown	Unknown	Unknown	Unknown	Unknown	Unknown	Unknown	3494	NA	NA	NA	Unknown	Unknown	Coutinho_Genomes_17.fasta	ENA|FUIF01000035|FUIF01000035.1	9	Bona_Fide_Phage_Homology	Unknown	Unknown	Unknown	Unknown	Unknown	Unknown	Unknown	Unknown	Unknown	Unknown	0.999899	0	NA	55.5556	4.67083
Seq_29	2	Seq_45234	18.1818	Unknown	Coutinho_2017	marine metagenome genome assembly, contig: Assembly-00002-SUB-0.3-ITER-2-EBur_Rasa2012_Seq_37	Aquatic	Marine	Unknown	Unknown	Unknown	Unknown	Unknown	Unknown	Unknown	Unknown	Unknown	6298	NA	NA	NA	Unknown	Unknown	Coutinho_Genomes_17.fasta	ENA|FUIF01000036|FUIF01000036.1	11	Unknown	Unknown	Unknown	Unknown	Unknown	Unknown	Unknown	Unknown	Unknown	Unknown	Unknown	0.958784	0.00642736	NA	Unknown	Unknown
Seq_30	2	Seq_131884	16.6667	Unknown	Coutinho_2017	marine metagenome genome assembly, contig: Assembly-00002-SUB-0.3-ITER-2-EBur_Rasa2012_Seq_46	Aquatic	Marine	Unknown	Unknown	Unknown	Unknown	Unknown	Unknown	Unknown	Unknown	Unknown	5270	NA	NA	NA	Unknown	Unknown	Coutinho_Genomes_17.fasta	ENA|FUIF01000037|FUIF01000037.1	12	Unknown	Unknown	Unknown	Unknown	Unknown	Unknown	Unknown	Unknown	Unknown	Unknown	Unknown	0.24131	0.193427	NA	16.6667	1.49249
Seq_31	3	Seq_194676	27.2727	Unknown	Coutinho_2017	marine metagenome genome assembly, contig: Assembly-00002-SUB-0.3-ITER-2-EFarol2011_Seq_53	Aquatic	Marine	Unknown	Unknown	Unknown	Unknown	Unknown	Unknown	Unknown	Unknown	Unknown	3885	Lineage_45	Lineage_231	Lineage_283	Unknown	Unknown	Coutinho_Genomes_17.fasta	ENA|FUIF01000040|FUIF01000040.1	11	Bona_Fide_Phage_Homology	Unknown	Unknown	Unknown	Unknown	Unknown	Unknown	Unknown	Unknown	Unknown	Unknown	0.979289	0.00363813	NA	9.09091	0.518891
Seq_32	3	Seq_182462	50	Unknown	Coutinho_2017	marine metagenome genome assembly, contig: Assembly-00002-SUB-0.3-ITER-2-EFarol2011_Seq_91	Aquatic	Marine	Unknown	Unknown	Unknown	Unknown	Unknown	Unknown	Unknown	Unknown	Unknown	3024	Lineage_43	Lineage_220	Lineage_270	Unknown	Unknown	Coutinho_Genomes_17.fasta	ENA|FUIF01000041|FUIF01000041.1	6	Bona_Fide_Phage_Homology	Unknown	Unknown	Unknown	Unknown	Unknown	Unknown	Unknown	Unknown	Unknown	Unknown	0.997935	0.000485084	NA	16.6667	0.49665
Seq_33	2	Seq_170234	11.1111	Unknown	Coutinho_2017	marine metagenome genome assembly, contig: Assembly-00002-SUB-0.3-ITER-3-EBur_Rasa2012_Seq_7	Aquatic	Marine	Unknown	Unknown	Unknown	Unknown	Unknown	Unknown	Unknown	Unknown	Unknown	12788	NA	NA	NA	Unknown	Unknown	Coutinho_Genomes_17.fasta	ENA|FUIF01000042|FUIF01000042.1	18	VirSorter	Unknown	Unknown	Unknown	Unknown	Unknown	Unknown	Unknown	Unknown	Unknown	Unknown	0.0162455	0.650861	1 - Complete phage contigs - category 1 (sure)	22.2222	1.55616
Seq_34	2	Seq_33323	40	Unknown	Coutinho_2017	marine metagenome genome assembly, contig: Assembly-00002-SUB-0.3-ITER-3-EBur_Rasa2012_Seq_94	Aquatic	Marine	Unknown	Unknown	Unknown	Unknown	Unknown	Unknown	Unknown	Unknown	Unknown	3902	NA	NA	NA	Unknown	Unknown	Coutinho_Genomes_17.fasta	ENA|FUIF01000044|FUIF01000044.1	5	Unknown	Unknown	Unknown	Unknown	Unknown	Unknown	Unknown	Unknown	Unknown	Unknown	Unknown	0.780849	0.0320155	NA	40	1.35693
Seq_35	3	Seq_57429	25	Unknown	Coutinho_2017	marine metagenome genome assembly, contig: Assembly-00002-SUB-0.3-ITER-3-ECtrl_Bur_Rasa_Seq_10	Aquatic	Marine	Unknown	Unknown	Unknown	Unknown	Unknown	Unknown	Unknown	Unknown	Unknown	11983	NA	NA	NA	Unknown	Unknown	Coutinho_Genomes_17.fasta	ENA|FUIF01000046|FUIF01000046.1	12	Bona_Fide_Phage_Homology	Unknown	Unknown	Unknown	Unknown	Unknown	Unknown	Unknown	Unknown	Unknown	Unknown	0.930009	0.00970167	NA	Unknown	Unknown
Seq_36	6	Seq_21337	100	Unknown	Coutinho_2017	marine metagenome genome assembly, contig: Assembly-00002-SUB-0.3-ITER-3-EPAB2011_Seq_67	Aquatic	Marine	Unknown	Unknown	Unknown	Unknown	Unknown	Unknown	Unknown	Unknown	Unknown	3648	Lineage_12	Lineage_71	Lineage_93	Unknown	Unknown	Coutinho_Genomes_17.fasta	ENA|FUIF01000047|FUIF01000047.1	6	Bona_Fide_Phage_Homology	Unknown	Unknown	Unknown	Unknown	Unknown	Unknown	Unknown	Unknown	Unknown	Unknown	0.814524	0.0261945	NA	66.6667	2.85568
Seq_37	1	Seq_23290	25	Unknown	Coutinho_2017	marine metagenome genome assembly, contig: Assembly-00002-SUB-0.3-ITER-3-EPAB2012_Seq_59	Aquatic	Marine	Unknown	Unknown	Unknown	Unknown	Unknown	Unknown	Unknown	Unknown	Unknown	4055	NA	NA	NA	Unknown	Unknown	Coutinho_Genomes_17.fasta	ENA|FUIF01000048|FUIF01000048.1	4	Unknown	Unknown	Unknown	Unknown	Unknown	Unknown	Unknown	Unknown	Unknown	Unknown	Unknown	0.997471	0.000606355	NA	25	0.879407
Seq_38	8	Seq_83842	72.7273	Unknown	Coutinho_2017	marine metagenome genome assembly, contig: Assembly-00002-SUB-0.3-ITER-4-ESG2011_Seq_8	Aquatic	Marine	Unknown	Bacteria	Proteobacteria	Unknown	Unknown	Unknown	Unknown	Unknown	Unknown	7863	NA	NA	NA	Unknown	Unknown	Coutinho_Genomes_17.fasta	ENA|FUIF01000052|FUIF01000052.1	11	Bona_Fide_Phage_Homology	Unknown	Unknown	Unknown	Unknown	Unknown	Unknown	Unknown	Unknown	Unknown	Unknown	0.545421	0.0778559	NA	27.2727	2.96926
Seq_39	8	Seq_45693	100	Unknown	Coutinho_2017	marine metagenome genome assembly, contig: Assembly-00002-SUB-0.3-ITER-4-ESG2011_Seq_60	Aquatic	Marine	Unknown	Unknown	Unknown	Unknown	Unknown	Unknown	Unknown	Unknown	Unknown	3185	Lineage_67	Lineage_322	Lineage_400	Unknown	Unknown	Coutinho_Genomes_17.fasta	ENA|FUIF01000053|FUIF01000053.1	8	Bona_Fide_Phage_Homology	Unknown	Unknown	Unknown	Unknown	Unknown	Unknown	Unknown	Unknown	Unknown	Unknown	0.900397	0.0130973	NA	50	3.39126
Seq_40	1	Seq_84720	9.09091	Unknown	Coutinho_2017	marine metagenome genome assembly, contig: Assembly-00002-SUB-0.3-ITER-5-EBur_Rasa2012_Seq_25	Aquatic	Marine	Unknown	Unknown	Unknown	Unknown	Unknown	Unknown	Unknown	Unknown	Unknown	7126	NA	NA	NA	Unknown	Unknown	Coutinho_Genomes_17.fasta	ENA|FUIF01000054|FUIF01000054.1	11	Unknown	Unknown	Unknown	Unknown	Unknown	Unknown	Unknown	Unknown	Unknown	Unknown	Unknown	0.982791	0.00339559	NA	Unknown	Unknown
Seq_41	6	Seq_530	100	Unknown	Coutinho_2017	marine metagenome genome assembly, contig: Assembly-00002-SUB-0.3-ITER-5-EPAB2012_Seq_73	Aquatic	Marine	Unknown	Unknown	Unknown	Unknown	Unknown	Unknown	Unknown	Unknown	Unknown	3472	NA	NA	NA	Unknown	Unknown	Coutinho_Genomes_17.fasta	ENA|FUIF01000055|FUIF01000055.1	6	Bona_Fide_Phage_Homology	Unknown	Unknown	Unknown	Unknown	Unknown	Unknown	Unknown	Unknown	Unknown	Unknown	0.973687	0.00448702	NA	33.3333	2
Seq_42	6	Seq_22175	85.7143	Unknown	Coutinho_2017	marine metagenome genome assembly, contig: Assembly-00002-SUB-0.3-ITER-5-ESG2012b_Seq_13	Aquatic	Marine	Unknown	Unknown	Unknown	Unknown	Unknown	Unknown	Unknown	Unknown	Unknown	4100	Lineage_67	Lineage_322	Lineage_400	Unknown	Unknown	Coutinho_Genomes_17.fasta	ENA|FUIF01000057|FUIF01000057.1	7	Bona_Fide_Phage_Homology	Unknown	Unknown	Unknown	Unknown	Unknown	Unknown	Unknown	Unknown	Unknown	Unknown	0.919498	0.0111569	NA	71.4286	3.99249
Seq_43	2	Seq_169749	20	Unknown	Coutinho_2017	marine metagenome genome assembly, contig: Assembly-00002-SUB-0.4-ITER-1-EBur_Rasa2012_Seq_24	Aquatic	Marine	Unknown	Unknown	Unknown	Unknown	Unknown	Unknown	Unknown	Unknown	Unknown	8707	NA	NA	NA	Unknown	Unknown	Coutinho_Genomes_17.fasta	ENA|FUIF01000058|FUIF01000058.1	10	Unknown	Unknown	Unknown	Unknown	Unknown	Unknown	Unknown	Unknown	Unknown	Unknown	Unknown	0.0812653	0.37218	NA	30	0.80565
Seq_44	2	Seq_22430	20	Unknown	Coutinho_2017	marine metagenome genome assembly, contig: Assembly-00002-SUB-0.4-ITER-1-EFarol2011_Seq_21	Aquatic	Marine	Unknown	Unknown	Unknown	Unknown	Unknown	Unknown	Unknown	Unknown	Unknown	6092	NA	NA	NA	Unknown	Unknown	Coutinho_Genomes_17.fasta	ENA|FUIF01000060|FUIF01000060.1	10	Unknown	Unknown	Unknown	Unknown	Unknown	Unknown	Unknown	Unknown	Unknown	Unknown	Unknown	0.0645681	0.406864	NA	Unknown	Unknown
Seq_45	4	Seq_81138	100	Unknown	Coutinho_2017	marine metagenome genome assembly, contig: Assembly-00002-SUB-0.4-ITER-1-EPAB2011_Seq_145	Aquatic	Marine	Unknown	Unknown	Unknown	Unknown	Unknown	Unknown	Unknown	Unknown	Unknown	3200	Lineage_67	Lineage_322	Lineage_400	Unknown	Unknown	Coutinho_Genomes_17.fasta	ENA|FUIF01000061|FUIF01000061.1	4	Bona_Fide_Phage_Homology	Unknown	Unknown	Unknown	Unknown	Unknown	Unknown	Unknown	Unknown	Unknown	Unknown	0.993334	0.00157652	NA	100	3.87169
Seq_46	3	Seq_186669	21.4286	Unknown	Coutinho_2017	marine metagenome genome assembly, contig: Assembly-00002-SUB-0.4-ITER-1-EPAB2012_Seq_18	Aquatic	Marine	Unknown	Unknown	Unknown	Unknown	Unknown	Unknown	Unknown	Unknown	Unknown	8445	Lineage_45	Lineage_231	Lineage_283	Unknown	Unknown	Coutinho_Genomes_17.fasta	ENA|FUIF01000062|FUIF01000062.1	14	Bona_Fide_Phage_Homology	Unknown	Unknown	Unknown	Unknown	Unknown	Unknown	Unknown	Unknown	Unknown	Unknown	0.988277	0.00254669	NA	7.14286	1
Seq_47	11	Seq_31479	50	Unknown	Coutinho_2017	marine metagenome genome assembly, contig: Assembly-00002-SUB-0.4-ITER-1-ESG2011_Seq_4	Aquatic	Marine	Unknown	Bacteria	Actinobacteria	Unknown	Unknown	Unknown	Unknown	Unknown	Unknown	14631	Lineage_37	Lineage_181	Lineage_227	Unknown	Unknown	Coutinho_Genomes_17.fasta	ENA|FUIF01000063|FUIF01000063.1	22	Bona_Fide_Phage_Homology	Unknown	Unknown	Unknown	Unknown	Unknown	Unknown	Unknown	Unknown	Unknown	Unknown	0.958378	0.00642736	1 - Complete phage contigs - category 1 (sure)	13.6364	2.38255
Seq_48	3	Seq_6115	75	Unknown	Coutinho_2017	marine metagenome genome assembly, contig: Assembly-00002-SUB-0.4-ITER-1-ESG2011_Seq_71	Aquatic	Marine	Unknown	Unknown	Unknown	Unknown	Unknown	Unknown	Unknown	Unknown	Unknown	3725	NA	NA	NA	Unknown	Unknown	Coutinho_Genomes_17.fasta	ENA|FUIF01000064|FUIF01000064.1	4	Bona_Fide_Phage_Homology	Unknown	Unknown	Unknown	Unknown	Unknown	Unknown	Unknown	Unknown	Unknown	Unknown	0.954065	0.00679117	NA	Unknown	Unknown
Seq_49	1	Seq_163672	20	Unknown	Coutinho_2017	marine metagenome genome assembly, contig: Assembly-00002-SUB-0.4-ITER-2-EBur_Rasa2012_Seq_76	Aquatic	Marine	Unknown	Unknown	Unknown	Unknown	Unknown	Unknown	Unknown	Unknown	Unknown	4719	NA	NA	NA	Unknown	Unknown	Coutinho_Genomes_17.fasta	ENA|FUIF01000065|FUIF01000065.1	5	Unknown	Unknown	Unknown	Unknown	Unknown	Unknown	Unknown	Unknown	Unknown	Unknown	Unknown	0.963095	0.00569973	NA	20	0.274843
Seq_50	2	Seq_165058	22.2222	Unknown	Coutinho_2017	marine metagenome genome assembly, contig: Assembly-00002-SUB-0.4-ITER-2-EBur_Rasa2012_Seq_93	Aquatic	Marine	Unknown	Unknown	Unknown	Unknown	Unknown	Unknown	Unknown	Unknown	Unknown	4233	NA	NA	NA	Unknown	Unknown	Coutinho_Genomes_17.fasta	ENA|FUIF01000066|FUIF01000066.1	9	Unknown	Unknown	Unknown	Unknown	Unknown	Unknown	Unknown	Unknown	Unknown	Unknown	Unknown	0.793153	0.0295901	NA	11.1111	0.310476
Seq_51	3	Seq_23290	75	Unknown	Coutinho_2017	marine metagenome genome assembly, contig: Assembly-00002-SUB-0.4-ITER-2-ECtrl_Bur_Rasa_Seq_87	Aquatic	Marine	Unknown	Unknown	Unknown	Unknown	Unknown	Unknown	Unknown	Unknown	Unknown	3693	Lineage_14	Lineage_80	Lineage_104	Unknown	Unknown	Coutinho_Genomes_17.fasta	ENA|FUIF01000067|FUIF01000067.1	4	Bona_Fide_Phage_Homology	Unknown	Unknown	Unknown	Unknown	Unknown	Unknown	Unknown	Unknown	Unknown	Unknown	0.996521	0.000970167	NA	50	1.67083
Seq_52	Unknown	Unknown	Unknown	Unknown	Coutinho_2017	marine metagenome genome assembly, contig: Assembly-00002-SUB-0.4-ITER-2-EPAB2011_Seq_34	Aquatic	Marine	Unknown	Unknown	Unknown	Unknown	Unknown	Unknown	Unknown	Unknown	Unknown	5947	Lineage_67	Lineage_322	Lineage_400	Unknown	Unknown	Coutinho_Genomes_17.fasta	ENA|FUIF01000068|FUIF01000068.1	11	pVOGs_Homology	Unknown	Unknown	Unknown	Unknown	Unknown	Unknown	Unknown	Unknown	Unknown	Unknown	0.978495	0.0037594	NA	72.7273	5.92773
Seq_53	5	Seq_81147	100	Unknown	Coutinho_2017	marine metagenome genome assembly, contig: Assembly-00002-SUB-0.4-ITER-2-EPAB2011_Seq_107	Aquatic	Marine	Unknown	Unknown	Unknown	Unknown	Unknown	Unknown	Unknown	Unknown	Unknown	3651	Lineage_18	Lineage_88	Lineage_114	Unknown	Unknown	Coutinho_Genomes_17.fasta	ENA|FUIF01000069|FUIF01000069.1	5	Bona_Fide_Phage_Homology	Unknown	Unknown	Unknown	Unknown	Unknown	Unknown	Unknown	Unknown	Unknown	Unknown	0.924218	0.0104293	NA	40	2
Seq_54	3	Seq_2399	60	Unknown	Coutinho_2017	marine metagenome genome assembly, contig: Assembly-00002-SUB-0.4-ITER-2-EPAB2012_Seq_120	Aquatic	Marine	Unknown	Unknown	Unknown	Unknown	Unknown	Unknown	Unknown	Unknown	Unknown	3344	NA	NA	NA	Unknown	Unknown	Coutinho_Genomes_17.fasta	ENA|FUIF01000070|FUIF01000070.1	5	Bona_Fide_Phage_Homology	Unknown	Unknown	Unknown	Unknown	Unknown	Unknown	Unknown	Unknown	Unknown	Unknown	0.532077	0.0806452	NA	40	2
Seq_55	7	Seq_12037	87.5	Unknown	Coutinho_2017	marine metagenome genome assembly, contig: Assembly-00002-SUB-0.4-ITER-2-ESG2011_Seq_24	Aquatic	Marine	Unknown	Bacteria	Proteobacteria	Unknown	Unknown	Unknown	Unknown	Unknown	Unknown	6109	Lineage_50	Lineage_260	Lineage_316	Unknown	Unknown	Coutinho_Genomes_17.fasta	ENA|FUIF01000071|FUIF01000071.1	8	Bona_Fide_Phage_Homology	Unknown	Unknown	Unknown	Unknown	Unknown	Unknown	Unknown	Unknown	Unknown	Unknown	0.924486	0.0104293	NA	50	2.58287
Seq_56	7	Seq_21622	100	Unknown	Coutinho_2017	marine metagenome genome assembly, contig: Assembly-00002-SUB-0.4-ITER-2-ESG2012b_Seq_11	Aquatic	Marine	Unknown	Unknown	Unknown	Unknown	Unknown	Unknown	Unknown	Unknown	Unknown	5419	Lineage_67	Lineage_322	Lineage_400	Unknown	Unknown	Coutinho_Genomes_17.fasta	ENA|FUIF01000072|FUIF01000072.1	7	Bona_Fide_Phage_Homology	Unknown	Unknown	Unknown	Unknown	Unknown	Unknown	Unknown	Unknown	Unknown	Unknown	0.999291	0.000121271	NA	71.4286	4.77835
Seq_57	1	Seq_136551	6.25	Unknown	Coutinho_2017	marine metagenome genome assembly, contig: Assembly-00002-SUB-0.4-ITER-3-EBur_Rasa2012_Seq_20	Aquatic	Marine	Unknown	Unknown	Unknown	Unknown	Unknown	Unknown	Unknown	Unknown	Unknown	8602	NA	NA	NA	Unknown	Unknown	Coutinho_Genomes_17.fasta	ENA|FUIF01000073|FUIF01000073.1	16	Unknown	Unknown	Unknown	Unknown	Unknown	Unknown	Unknown	Unknown	Unknown	Unknown	Unknown	0.926997	0.0101868	NA	Unknown	Unknown
Seq_58	2	Seq_23279	11.1111	Unknown	Coutinho_2017	marine metagenome genome assembly, contig: Assembly-00002-SUB-0.4-ITER-3-EFarol2011_Seq_35	Aquatic	Marine	Unknown	Bacteria	Proteobacteria	Unknown	Unknown	Unknown	Unknown	Unknown	Unknown	5418	Lineage_45	Lineage_231	Lineage_283	Unknown	Unknown	Coutinho_Genomes_17.fasta	ENA|FUIF01000076|FUIF01000076.1	18	Unknown	Unknown	Unknown	Unknown	Unknown	Unknown	Unknown	Unknown	Unknown	Unknown	Unknown	0.678229	0.0497211	NA	11.1111	1.58857
Seq_59	2	Seq_87158	33.3333	Unknown	Coutinho_2017	marine metagenome genome assembly, contig: Assembly-00002-SUB-0.4-ITER-3-EFarol2011_Seq_124	Aquatic	Marine	Unknown	Unknown	Unknown	Unknown	Unknown	Unknown	Unknown	Unknown	Unknown	3032	Lineage_36	Lineage_177	Lineage_223	Unknown	Unknown	Coutinho_Genomes_17.fasta	ENA|FUIF01000077|FUIF01000077.1	6	Unknown	Unknown	Unknown	Unknown	Unknown	Unknown	Unknown	Unknown	Unknown	Unknown	Unknown	0.709382	0.0440213	NA	Unknown	Unknown
Seq_60	2	Seq_23223	40	Unknown	Coutinho_2017	marine metagenome genome assembly, contig: Assembly-00002-SUB-0.4-ITER-3-EPAB2011_Seq_130	Aquatic	Marine	Unknown	Unknown	Unknown	Unknown	Unknown	Unknown	Unknown	Unknown	Unknown	3469	NA	NA	NA	Unknown	Unknown	Coutinho_Genomes_17.fasta	ENA|FUIF01000078|FUIF01000078.1	5	Unknown	Unknown	Unknown	Unknown	Unknown	Unknown	Unknown	Unknown	Unknown	Unknown	Unknown	0.984349	0.00315304	NA	Unknown	Unknown
Seq_61	Unknown	Unknown	Unknown	Unknown	Coutinho_2017	marine metagenome genome assembly, contig: Assembly-00002-SUB-0.4-ITER-3-EPAB2012_Seq_19	Aquatic	Marine	Unknown	Unknown	Unknown	Unknown	Unknown	Unknown	Unknown	Unknown	Unknown	8942	NA	NA	NA	Unknown	Unknown	Coutinho_Genomes_17.fasta	ENA|FUIF01000079|FUIF01000079.1	12	pVOGs_Homology	Unknown	Unknown	Unknown	Unknown	Unknown	Unknown	Unknown	Unknown	Unknown	Unknown	0.992784	0.00181906	NA	50	5.83962
Seq_62	6	Seq_10727	60	Unknown	Coutinho_2017	marine metagenome genome assembly, contig: Assembly-00002-SUB-0.4-ITER-3-EPNorte_Seq_24	Aquatic	Marine	Unknown	Unknown	Unknown	Unknown	Unknown	Unknown	Unknown	Unknown	Unknown	5361	NA	NA	NA	Unknown	Unknown	Coutinho_Genomes_17.fasta	ENA|FUIF01000080|FUIF01000080.1	10	Bona_Fide_Phage_Homology	Unknown	Unknown	Unknown	Unknown	Unknown	Unknown	Unknown	Unknown	Unknown	Unknown	0.975744	0.00400194	NA	20	1.99184
Seq_63	2	Seq_2714	22.2222	Unknown	Coutinho_2017	marine metagenome genome assembly, contig: Assembly-00002-SUB-0.4-ITER-4-EBur_Rasa2012_Seq_78	Aquatic	Marine	Unknown	Unknown	Unknown	Unknown	Unknown	Unknown	Unknown	Unknown	Unknown	4713	NA	NA	NA	Unknown	Unknown	Coutinho_Genomes_17.fasta	ENA|FUIF01000081|FUIF01000081.1	9	Unknown	Unknown	Unknown	Unknown	Unknown	Unknown	Unknown	Unknown	Unknown	Unknown	Unknown	0.357274	0.135096	NA	22.2222	0.429653
Seq_64	2	Seq_3295	15.3846	Unknown	Coutinho_2017	marine metagenome genome assembly, contig: Assembly-00002-SUB-0.4-ITER-4-ECtrl_Bur_Rasa_Seq_79	Aquatic	Marine	Unknown	Unknown	Unknown	Unknown	Unknown	Unknown	Unknown	Unknown	Unknown	3805	NA	NA	NA	Unknown	Unknown	Coutinho_Genomes_17.fasta	ENA|FUIF01000083|FUIF01000083.1	13	Unknown	Unknown	Unknown	Unknown	Unknown	Unknown	Unknown	Unknown	Unknown	Unknown	Unknown	0.978466	0.0037594	NA	Unknown	Unknown
Seq_65	3	Seq_23144	25	Unknown	Coutinho_2017	marine metagenome genome assembly, contig: Assembly-00002-SUB-0.4-ITER-4-EPAB2011_Seq_20	Aquatic	Marine	Unknown	Unknown	Unknown	Unknown	Unknown	Unknown	Unknown	Unknown	Unknown	6726	Lineage_45	Lineage_231	Lineage_283	Unknown	Unknown	Coutinho_Genomes_17.fasta	ENA|FUIF01000084|FUIF01000084.1	12	Bona_Fide_Phage_Homology	Unknown	Unknown	Unknown	Unknown	Unknown	Unknown	Unknown	Unknown	Unknown	Unknown	0.992362	0.00194033	NA	8.33333	0.663358
Seq_66	3	Seq_35873	42.8571	Unknown	Coutinho_2017	marine metagenome genome assembly, contig: Assembly-00002-SUB-0.4-ITER-4-EPAB2011_Seq_121	Aquatic	Marine	Unknown	Unknown	Unknown	Unknown	Unknown	Unknown	Unknown	Unknown	Unknown	3603	Lineage_36	Lineage_177	Lineage_223	Unknown	Unknown	Coutinho_Genomes_17.fasta	ENA|FUIF01000085|FUIF01000085.1	7	Bona_Fide_Phage_Homology	Unknown	Unknown	Unknown	Unknown	Unknown	Unknown	Unknown	Unknown	Unknown	Unknown	0.837954	0.023284	NA	Unknown	Unknown
Seq_67	8	Seq_22972	72.7273	Unknown	Coutinho_2017	marine metagenome genome assembly, contig: Assembly-00002-SUB-0.4-ITER-4-EPNorte_Seq_14	Aquatic	Marine	Unknown	Unknown	Unknown	Unknown	Unknown	Unknown	Unknown	Unknown	Unknown	8609	Lineage_14	Lineage_80	Lineage_104	Unknown	Unknown	Coutinho_Genomes_17.fasta	ENA|FUIF01000086|FUIF01000086.1	11	Bona_Fide_Phage_Homology	Unknown	Unknown	Unknown	Unknown	Unknown	Unknown	Unknown	Unknown	Unknown	Unknown	0.995181	0.00133398	NA	36.3636	3.67083
Seq_68	4	Seq_6996	100	Unknown	Coutinho_2017	marine metagenome genome assembly, contig: Assembly-00002-SUB-0.4-ITER-4-ESG2011_Seq_84	Aquatic	Marine	Unknown	Unknown	Unknown	Unknown	Unknown	Unknown	Unknown	Unknown	Unknown	3370	Lineage_67	Lineage_322	Lineage_400	Unknown	Unknown	Coutinho_Genomes_17.fasta	ENA|FUIF01000088|FUIF01000088.1	4	Bona_Fide_Phage_Homology	Unknown	Unknown	Unknown	Unknown	Unknown	Unknown	Unknown	Unknown	Unknown	Unknown	0.995271	0.00133398	NA	100	3.87169
Seq_69	4	Seq_21278	100	Unknown	Coutinho_2017	marine metagenome genome assembly, contig: Assembly-00002-SUB-0.4-ITER-5-ECtrl_Bur_Rasa_Seq_117	Aquatic	Marine	Unknown	Unknown	Unknown	Unknown	Unknown	Unknown	Unknown	Unknown	Unknown	3152	Lineage_50	Lineage_260	Lineage_316	Unknown	Unknown	Coutinho_Genomes_17.fasta	ENA|FUIF01000094|FUIF01000094.1	4	Bona_Fide_Phage_Homology	Unknown	Unknown	Unknown	Unknown	Unknown	Unknown	Unknown	Unknown	Unknown	Unknown	0.983481	0.00327431	NA	25	0.545446
Seq_70	3	Seq_21412	75	Unknown	Coutinho_2017	marine metagenome genome assembly, contig: Assembly-00002-SUB-0.4-ITER-5-EPAB2012_Seq_99	Aquatic	Marine	Unknown	Unknown	Unknown	Unknown	Unknown	Unknown	Unknown	Unknown	Unknown	3806	Lineage_67	Lineage_322	Lineage_400	Unknown	Unknown	Coutinho_Genomes_17.fasta	ENA|FUIF01000095|FUIF01000095.1	4	Bona_Fide_Phage_Homology	Unknown	Unknown	Unknown	Unknown	Unknown	Unknown	Unknown	Unknown	Unknown	Unknown	0.985442	0.00278923	NA	Unknown	Unknown
Seq_71	4	Seq_101971	16.6667	Unknown	Coutinho_2017	marine metagenome genome assembly, contig: Assembly-00002-SUB-0.4-ITER-5-ESG2011_Seq_8	Aquatic	Marine	Unknown	Unknown	Unknown	Unknown	Unknown	Unknown	Unknown	Unknown	Unknown	10659	NA	NA	NA	Unknown	Unknown	Coutinho_Genomes_17.fasta	ENA|FUIF01000096|FUIF01000096.1	24	VirSorter	Unknown	Unknown	Unknown	Unknown	Unknown	Unknown	Unknown	Unknown	Unknown	Unknown	0.722872	0.0415959	2 - Complete phage contigs - category 2 (somewhat sure)	16.6667	3.91474
Seq_72	1	Seq_169749	6.66667	Unknown	Coutinho_2017	marine metagenome genome assembly, contig: Assembly-00002-SUB-0.4-ITER-5-ESG2011_Seq_11	Aquatic	Marine	Unknown	Unknown	Unknown	Unknown	Unknown	Unknown	Unknown	Unknown	Unknown	9451	NA	NA	NA	Unknown	Unknown	Coutinho_Genomes_17.fasta	ENA|FUIF01000097|FUIF01000097.1	15	Unknown	Unknown	Unknown	Unknown	Unknown	Unknown	Unknown	Unknown	Unknown	Unknown	Unknown	0.247383	0.191123	3 - Complete phage contigs - category 3 (not so sure)	6.66667	0.280505
Seq_73	2	Seq_174211	22.2222	Unknown	Coutinho_2017	marine metagenome genome assembly, contig: Assembly-00002-SUB-0.4-ITER-5-ESG2011_Seq_33	Aquatic	Marine	Unknown	Unknown	Unknown	Unknown	Unknown	Unknown	Unknown	Unknown	Unknown	4951	NA	NA	NA	Unknown	Unknown	Coutinho_Genomes_17.fasta	ENA|FUIF01000098|FUIF01000098.1	9	Unknown	Unknown	Unknown	Unknown	Unknown	Unknown	Unknown	Unknown	Unknown	Unknown	Unknown	0.991053	0.00206161	NA	22.2222	1.548
Seq_74	6	Seq_61	100	Unknown	Coutinho_2017	marine metagenome genome assembly, contig: Assembly-00002-SUB-0.4-ITER-5-ESG2012b_Seq_23	Aquatic	Marine	Unknown	Unknown	Unknown	Unknown	Unknown	Unknown	Unknown	Unknown	Unknown	3470	NA	NA	NA	Unknown	Unknown	Coutinho_Genomes_17.fasta	ENA|FUIF01000099|FUIF01000099.1	6	Bona_Fide_Phage_Homology	Unknown	Unknown	Unknown	Unknown	Unknown	Unknown	Unknown	Unknown	Unknown	Unknown	0.991685	0.00206161	NA	83.3333	4.83962
Seq_75	1	Seq_98323	5.88235	Unknown	Coutinho_2017	marine metagenome genome assembly, contig: Assembly-68776-SUB-0.05-ITER-6-EBur_Rasa2012_Seq_2	Aquatic	Marine	Unknown	Unknown	Unknown	Unknown	Unknown	Unknown	Unknown	Unknown	Unknown	8794	NA	NA	NA	Unknown	Unknown	Coutinho_Genomes_17.fasta	ENA|FUIF01000100|FUIF01000100.1	17	Unknown	Unknown	Unknown	Unknown	Unknown	Unknown	Unknown	Unknown	Unknown	Unknown	Unknown	0.950613	0.00715498	NA	5.88235	0.997754
Seq_76	5	Seq_57542	62.5	Unknown	Coutinho_2017	marine metagenome genome assembly, contig: Assembly-68776-SUB-0.1-ITER-2-ECtrl_Bur_Rasa_Seq_11	Aquatic	Marine	Unknown	Unknown	Unknown	Unknown	Unknown	Unknown	Unknown	Unknown	Unknown	10656	NA	NA	NA	Unknown	Unknown	Coutinho_Genomes_17.fasta	ENA|FUIF01000101|FUIF01000101.1	8	Bona_Fide_Phage_Homology	Unknown	Unknown	Unknown	Unknown	Unknown	Unknown	Unknown	Unknown	Unknown	Unknown	0.628658	0.0602716	2 - Complete phage contigs - category 2 (somewhat sure)	25	2
Seq_77	4	Seq_20729	66.6667	Unknown	Coutinho_2017	marine metagenome genome assembly, contig: Assembly-68776-SUB-0.1-ITER-7-EFarol2011_Seq_39	Aquatic	Marine	Unknown	Unknown	Unknown	Unknown	Unknown	Unknown	Unknown	Unknown	Unknown	2572	NA	NA	NA	Unknown	Unknown	Coutinho_Genomes_17.fasta	ENA|FUIF01000103|FUIF01000103.1	6	Bona_Fide_Phage_Homology	Unknown	Unknown	Unknown	Unknown	Unknown	Unknown	Unknown	Unknown	Unknown	Unknown	0.921284	0.0121178	NA	Unknown	Unknown
Seq_78	5	Seq_21138	83.3333	Unknown	Coutinho_2017	marine metagenome genome assembly, contig: Assembly-68776-SUB-0.1-ITER-7-EFarol2011_Seq_43	Aquatic	Marine	Unknown	Unknown	Unknown	Unknown	Unknown	Unknown	Unknown	Unknown	Unknown	2511	Lineage_12	Lineage_71	Lineage_93	Unknown	Unknown	Coutinho_Genomes_17.fasta	ENA|FUIF01000104|FUIF01000104.1	6	Bona_Fide_Phage_Homology	Unknown	Unknown	Unknown	Unknown	Unknown	Unknown	Unknown	Unknown	Unknown	Unknown	0.773364	0.0518197	NA	50	2.68448
Seq_79	Unknown	Unknown	Unknown	Unknown	Coutinho_2017	marine metagenome genome assembly, contig: Assembly-68776-SUB-0.2-ITER-1-EBur_Rasa2012_Seq_3	Aquatic	Marine	Unknown	Unknown	Unknown	Unknown	Unknown	Unknown	Unknown	Unknown	Unknown	19475	NA	NA	NA	Unknown	Unknown	Coutinho_Genomes_17.fasta	ENA|FUIF01000105|FUIF01000105.1	23	VirSorter	Unknown	Unknown	Unknown	Unknown	Unknown	Unknown	Unknown	Unknown	Unknown	Unknown	0.938323	0.00873151	2 - Complete phage contigs - category 2 (somewhat sure)	4.34783	0.997754
Seq_80	Unknown	Unknown	Unknown	Unknown	Coutinho_2017	marine metagenome genome assembly, contig: Assembly-68776-SUB-0.2-ITER-2-EBur_Rasa2012_Seq_41	Aquatic	Marine	Unknown	Unknown	Unknown	Unknown	Unknown	Unknown	Unknown	Unknown	Unknown	4506	NA	NA	NA	Unknown	Unknown	Coutinho_Genomes_17.fasta	ENA|FUIF01000106|FUIF01000106.1	7	Unknown	Unknown	Unknown	Unknown	Unknown	Unknown	Unknown	Unknown	Unknown	Unknown	Unknown	0.0117006	0.701674	NA	14.2857	0.306024
Seq_81	1	Seq_160642	7.69231	Unknown	Coutinho_2017	marine metagenome genome assembly, contig: Assembly-68776-SUB-0.2-ITER-2-EFarol2011_Seq_13	Aquatic	Marine	Unknown	Unknown	Unknown	Unknown	Unknown	Unknown	Unknown	Unknown	Unknown	5952	NA	NA	NA	Unknown	Unknown	Coutinho_Genomes_17.fasta	ENA|FUIF01000107|FUIF01000107.1	13	Unknown	Unknown	Unknown	Unknown	Unknown	Unknown	Unknown	Unknown	Unknown	Unknown	Unknown	0.85536	0.0206161	NA	7.69231	0.127655
Seq_82	1	Seq_179645	16.6667	Unknown	Coutinho_2017	marine metagenome genome assembly, contig: Assembly-68776-SUB-0.2-ITER-3-EFarol2011_Seq_73	Aquatic	Marine	Unknown	Unknown	Unknown	Unknown	Unknown	Unknown	Unknown	Unknown	Unknown	2759	NA	NA	NA	Unknown	Unknown	Coutinho_Genomes_17.fasta	ENA|FUIF01000109|FUIF01000109.1	6	Unknown	Unknown	Unknown	Unknown	Unknown	Unknown	Unknown	Unknown	Unknown	Unknown	Unknown	0.970087	0.00255112	NA	16.6667	0.937841
Seq_83	1	Seq_124921	10	Unknown	Coutinho_2017	marine metagenome genome assembly, contig: Assembly-68776-SUB-0.2-ITER-4-EBur_Rasa2012_Seq_33	Aquatic	Marine	Unknown	Unknown	Unknown	Unknown	Unknown	Unknown	Unknown	Unknown	Unknown	5498	NA	NA	NA	Unknown	Unknown	Coutinho_Genomes_17.fasta	ENA|FUIF01000110|FUIF01000110.1	10	Unknown	Unknown	Unknown	Unknown	Unknown	Unknown	Unknown	Unknown	Unknown	Unknown	Unknown	0.974909	0.00412321	NA	10	0.835413
Seq_84	4	Seq_6611	100	Unknown	Coutinho_2017	marine metagenome genome assembly, contig: Assembly-68776-SUB-0.2-ITER-4-EFarol2011_Seq_90	Aquatic	Marine	Unknown	Unknown	Unknown	Unknown	Unknown	Unknown	Unknown	Unknown	Unknown	2596	Lineage_67	Lineage_322	Lineage_400	Unknown	Unknown	Coutinho_Genomes_17.fasta	ENA|FUIF01000111|FUIF01000111.1	4	Bona_Fide_Phage_Homology	Unknown	Unknown	Unknown	Unknown	Unknown	Unknown	Unknown	Unknown	Unknown	Unknown	0.953763	0.005461	NA	100	3.60553
Seq_85	Unknown	Unknown	Unknown	Unknown	Coutinho_2017	marine metagenome genome assembly, contig: Assembly-68776-SUB-0.2-ITER-5-EBur_Rasa2012_Seq_3	Aquatic	Marine	Unknown	Unknown	Unknown	Unknown	Unknown	Unknown	Unknown	Unknown	Unknown	17408	NA	NA	NA	Unknown	Unknown	Coutinho_Genomes_17.fasta	ENA|FUIF01000112|FUIF01000112.1	33	VirSorter	Unknown	Unknown	Unknown	Unknown	Unknown	Unknown	Unknown	Unknown	Unknown	Unknown	0.864531	0.0190395	2 - Complete phage contigs - category 2 (somewhat sure)	3.0303	1
Seq_86	Unknown	Unknown	Unknown	Unknown	Coutinho_2017	marine metagenome genome assembly, contig: Assembly-68776-SUB-0.2-ITER-5-EBur_Rasa2012_Seq_14	Aquatic	Marine	Unknown	Unknown	Unknown	Unknown	Unknown	Unknown	Unknown	Unknown	Unknown	8319	NA	NA	NA	Unknown	Unknown	Coutinho_Genomes_17.fasta	ENA|FUIF01000113|FUIF01000113.1	13	pVOGs_Homology	Unknown	Unknown	Unknown	Unknown	Unknown	Unknown	Unknown	Unknown	Unknown	Unknown	0.991346	0.00206161	NA	69.2308	6.796
Seq_87	Unknown	Unknown	Unknown	Unknown	Coutinho_2017	marine metagenome genome assembly, contig: Assembly-68776-SUB-0.4-ITER-1-EBur_Rasa2012_Seq_22	Aquatic	Marine	Unknown	Unknown	Unknown	Unknown	Unknown	Unknown	Unknown	Unknown	Unknown	8794	NA	NA	NA	Unknown	Unknown	Coutinho_Genomes_17.fasta	ENA|FUIF01000116|FUIF01000116.1	12	Unknown	Unknown	Unknown	Unknown	Unknown	Unknown	Unknown	Unknown	Unknown	Unknown	Unknown	0.948953	0.00727626	NA	Unknown	Unknown
Seq_88	2	Seq_132375	20	Unknown	Coutinho_2017	marine metagenome genome assembly, contig: Assembly-68776-SUB-0.4-ITER-1-EBur_Rasa2012_Seq_141	Aquatic	Marine	Unknown	Unknown	Unknown	Unknown	Unknown	Unknown	Unknown	Unknown	Unknown	3632	NA	NA	NA	Unknown	Unknown	Coutinho_Genomes_17.fasta	ENA|FUIF01000117|FUIF01000117.1	10	Unknown	Unknown	Unknown	Unknown	Unknown	Unknown	Unknown	Unknown	Unknown	Unknown	Unknown	0.753676	0.03626	NA	10	1
Seq_89	1	Seq_124501	14.2857	Unknown	Coutinho_2017	marine metagenome genome assembly, contig: Assembly-68776-SUB-0.4-ITER-1-EBur_Rasa2012_Seq_240	Aquatic	Marine	Unknown	Unknown	Unknown	Unknown	Unknown	Unknown	Unknown	Unknown	Unknown	2724	NA	NA	NA	Unknown	Unknown	Coutinho_Genomes_17.fasta	ENA|FUIF01000118|FUIF01000118.1	7	Unknown	Unknown	Unknown	Unknown	Unknown	Unknown	Unknown	Unknown	Unknown	Unknown	Unknown	0.400468	0.208076	NA	28.5714	2
Seq_90	3	Seq_20966	25	Unknown	Coutinho_2017	marine metagenome genome assembly, contig: Assembly-68776-SUB-0.4-ITER-1-ECtrl_Bur_Rasa_Seq_77	Aquatic	Marine	Unknown	Bacteria	Cyanobacteria	Unknown	Unknown	Unknown	Unknown	Unknown	Unknown	3928	NA	NA	NA	Unknown	Unknown	Coutinho_Genomes_17.fasta	ENA|FUIF01000119|FUIF01000119.1	12	Bona_Fide_Phage_Homology	Unknown	Unknown	Unknown	Unknown	Unknown	Unknown	Unknown	Unknown	Unknown	Unknown	0.160629	0.259277	NA	Unknown	Unknown
Seq_91	5	Seq_19493	100	Unknown	Coutinho_2017	marine metagenome genome assembly, contig: Assembly-68776-SUB-0.4-ITER-1-ECtrl_Bur_Rasa_Seq_157	Aquatic	Marine	Unknown	Bacteria	Cyanobacteria	Unknown	Unknown	Unknown	Unknown	Unknown	Unknown	2701	NA	NA	NA	Unknown	Unknown	Coutinho_Genomes_17.fasta	ENA|FUIF01000120|FUIF01000120.1	5	Bona_Fide_Phage_Homology	Unknown	Unknown	Unknown	Unknown	Unknown	Unknown	Unknown	Unknown	Unknown	Unknown	0.869911	0.0242357	NA	40	1.27484
Seq_92	3	Seq_115425	14.2857	Unknown	Coutinho_2017	marine metagenome genome assembly, contig: Assembly-68776-SUB-0.4-ITER-2-EBur_Rasa2012_Seq_13	Aquatic	Marine	Unknown	Unknown	Unknown	Unknown	Unknown	Unknown	Unknown	Unknown	Unknown	11480	NA	NA	NA	Unknown	Unknown	Coutinho_Genomes_17.fasta	ENA|FUIF01000122|FUIF01000122.1	21	VirSorter	Unknown	Unknown	Unknown	Unknown	Unknown	Unknown	Unknown	Unknown	Unknown	Unknown	0.457075	0.101382	2 - Complete phage contigs - category 2 (somewhat sure)	14.2857	1.56167
Seq_93	3	Seq_112863	14.2857	Unknown	Coutinho_2017	marine metagenome genome assembly, contig: Assembly-68776-SUB-0.4-ITER-2-EBur_Rasa2012_Seq_14	Aquatic	Marine	Unknown	Unknown	Unknown	Unknown	Unknown	Unknown	Unknown	Unknown	Unknown	11134	NA	NA	NA	Unknown	Unknown	Coutinho_Genomes_17.fasta	ENA|FUIF01000123|FUIF01000123.1	21	Unknown	Unknown	Unknown	Unknown	Unknown	Unknown	Unknown	Unknown	Unknown	Unknown	Unknown	0.357714	0.134975	3 - Complete phage contigs - category 3 (not so sure)	14.2857	2.85495
Seq_94	4	Seq_43740	23.5294	Unknown	Coutinho_2017	marine metagenome genome assembly, contig: Assembly-68776-SUB-0.4-ITER-2-EBur_Rasa2012_Seq_36	Aquatic	Marine	Unknown	Unknown	Unknown	Unknown	Unknown	Unknown	Unknown	Unknown	Unknown	7555	NA	NA	NA	Unknown	Unknown	Coutinho_Genomes_17.fasta	ENA|FUIF01000124|FUIF01000124.1	17	Bona_Fide_Phage_Homology	Unknown	Unknown	Unknown	Unknown	Unknown	Unknown	Unknown	Unknown	Unknown	Unknown	0.289257	0.16699	NA	11.7647	1.40648
Seq_95	3	Seq_144121	37.5	Unknown	Coutinho_2017	marine metagenome genome assembly, contig: Assembly-68776-SUB-0.4-ITER-2-EBur_Rasa2012_Seq_222	Aquatic	Marine	Unknown	Unknown	Unknown	Unknown	Unknown	Unknown	Unknown	Unknown	Unknown	2734	NA	NA	NA	Unknown	Unknown	Coutinho_Genomes_17.fasta	ENA|FUIF01000126|FUIF01000126.1	8	Bona_Fide_Phage_Homology	Unknown	Unknown	Unknown	Unknown	Unknown	Unknown	Unknown	Unknown	Unknown	Unknown	0.793579	0.0454817	NA	25	1.6344
Seq_96	4	Seq_21200	80	Unknown	Coutinho_2017	marine metagenome genome assembly, contig: Assembly-68776-SUB-0.4-ITER-2-ECtrl_Bur_Rasa_Seq_166	Aquatic	Marine	Unknown	Unknown	Unknown	Unknown	Unknown	Unknown	Unknown	Unknown	Unknown	2674	Lineage_12	Lineage_71	Lineage_93	Unknown	Unknown	Coutinho_Genomes_17.fasta	ENA|FUIF01000127|FUIF01000127.1	5	Bona_Fide_Phage_Homology	Unknown	Unknown	Unknown	Unknown	Unknown	Unknown	Unknown	Unknown	Unknown	Unknown	0.918244	0.0129151	NA	100	3.18808
Seq_97	9	Seq_21716	90	Unknown	Coutinho_2017	marine metagenome genome assembly, contig: Assembly-68776-SUB-0.4-ITER-2-EFarol2011_Seq_38	Aquatic	Marine	Unknown	Unknown	Unknown	Unknown	Unknown	Unknown	Unknown	Unknown	Unknown	4746	Lineage_67	Lineage_322	Lineage_400	Unknown	Unknown	Coutinho_Genomes_17.fasta	ENA|FUIF01000128|FUIF01000128.1	10	Bona_Fide_Phage_Homology	Unknown	Unknown	Unknown	Unknown	Unknown	Unknown	Unknown	Unknown	Unknown	Unknown	0.966242	0.00545719	NA	50	4.99184
Seq_98	5	Seq_67304	71.4286	Unknown	Coutinho_2017	marine metagenome genome assembly, contig: Assembly-68776-SUB-0.4-ITER-2-EFarol2011_Seq_67	Aquatic	Marine	Unknown	Unknown	Unknown	Unknown	Unknown	Unknown	Unknown	Unknown	Unknown	3873	Lineage_67	Lineage_322	Lineage_400	Unknown	Unknown	Coutinho_Genomes_17.fasta	ENA|FUIF01000129|FUIF01000129.1	7	Bona_Fide_Phage_Homology	Unknown	Unknown	Unknown	Unknown	Unknown	Unknown	Unknown	Unknown	Unknown	Unknown	0.984884	0.00315304	NA	71.4286	4.79214
Seq_99	2	Seq_26967	25	Unknown	Coutinho_2017	marine metagenome genome assembly, contig: Assembly-68776-SUB-0.4-ITER-3-EBur_Rasa2012_Seq_75	Aquatic	Marine	Unknown	Unknown	Unknown	Unknown	Unknown	Unknown	Unknown	Unknown	Unknown	5057	NA	NA	NA	Unknown	Unknown	Coutinho_Genomes_17.fasta	ENA|FUIF01000131|FUIF01000131.1	8	Unknown	Unknown	Unknown	Unknown	Unknown	Unknown	Unknown	Unknown	Unknown	Unknown	Unknown	0.780929	0.0320155	NA	Unknown	Unknown
Seq_100	3	Seq_56913	21.4286	Unknown	Coutinho_2017	marine metagenome genome assembly, contig: Assembly-68776-SUB-0.4-ITER-3-ECtrl_Bur_Rasa_Seq_57	Aquatic	Marine	Unknown	Unknown	Unknown	Unknown	Unknown	Unknown	Unknown	Unknown	Unknown	4544	NA	NA	NA	Unknown	Unknown	Coutinho_Genomes_17.fasta	ENA|FUIF01000133|FUIF01000133.1	14	Bona_Fide_Phage_Homology	Unknown	Unknown	Unknown	Unknown	Unknown	Unknown	Unknown	Unknown	Unknown	Unknown	0.957798	0.00654863	NA	14.2857	1.21483
Seq_101	Unknown	Unknown	Unknown	Unknown	Coutinho_2017	marine metagenome genome assembly, contig: Assembly-68776-SUB-0.4-ITER-3-EFarol2011_Seq_136	Aquatic	Marine	Unknown	Unknown	Unknown	Unknown	Unknown	Unknown	Unknown	Unknown	Unknown	2829	NA	NA	NA	Unknown	Unknown	Coutinho_Genomes_17.fasta	ENA|FUIF01000134|FUIF01000134.1	8	Unknown	Unknown	Unknown	Unknown	Unknown	Unknown	Unknown	Unknown	Unknown	Unknown	Unknown	0.991523	0.000398613	NA	Unknown	Unknown
Seq_102	4	Seq_21337	100	Unknown	Coutinho_2017	marine metagenome genome assembly, contig: Assembly-68776-SUB-0.4-ITER-3-EFarol2011_Seq_159	Aquatic	Marine	Unknown	Unknown	Unknown	Unknown	Unknown	Unknown	Unknown	Unknown	Unknown	2658	Lineage_12	Lineage_71	Lineage_93	Unknown	Unknown	Coutinho_Genomes_17.fasta	ENA|FUIF01000135|FUIF01000135.1	4	Bona_Fide_Phage_Homology	Unknown	Unknown	Unknown	Unknown	Unknown	Unknown	Unknown	Unknown	Unknown	Unknown	0.675269	0.0826723	NA	50	1.38313
Seq_103	1	Seq_125110	12.5	Unknown	Coutinho_2017	marine metagenome genome assembly, contig: Assembly-68776-SUB-0.4-ITER-4-EBur_Rasa2012_Seq_114	Aquatic	Marine	Unknown	Unknown	Unknown	Unknown	Unknown	Unknown	Unknown	Unknown	Unknown	3948	NA	NA	NA	Unknown	Unknown	Coutinho_Genomes_17.fasta	ENA|FUIF01000138|FUIF01000138.1	8	Unknown	Unknown	Unknown	Unknown	Unknown	Unknown	Unknown	Unknown	Unknown	Unknown	Unknown	0.551131	0.076522	NA	Unknown	Unknown
Seq_104	3	Seq_83828	50	Unknown	Coutinho_2017	marine metagenome genome assembly, contig: Assembly-68776-SUB-0.4-ITER-4-ECtrl_Bur_Rasa_Seq_155	Aquatic	Marine	Unknown	Bacteria	Cyanobacteria	Unknown	Unknown	Unknown	Unknown	Unknown	Unknown	2700	NA	NA	NA	Unknown	Unknown	Coutinho_Genomes_17.fasta	ENA|FUIF01000140|FUIF01000140.1	6	Bona_Fide_Phage_Homology	Unknown	Unknown	Unknown	Unknown	Unknown	Unknown	Unknown	Unknown	Unknown	Unknown	0.787798	0.0472356	NA	Unknown	Unknown
Seq_105	3	Seq_79975	33.3333	Unknown	Coutinho_2017	marine metagenome genome assembly, contig: Assembly-68776-SUB-0.4-ITER-5-EBur_Rasa2012_Seq_39	Aquatic	Marine	Unknown	Unknown	Unknown	Unknown	Unknown	Unknown	Unknown	Unknown	Unknown	7043	NA	NA	NA	Unknown	Unknown	Coutinho_Genomes_17.fasta	ENA|FUIF01000141|FUIF01000141.1	9	Bona_Fide_Phage_Homology	Unknown	Unknown	Unknown	Unknown	Unknown	Unknown	Unknown	Unknown	Unknown	Unknown	0.266095	0.180572	NA	22.2222	0.903994
Seq_106	2	Seq_74760	28.5714	Unknown	Coutinho_2017	marine metagenome genome assembly, contig: Assembly-68776-SUB-0.4-ITER-5-EBur_Rasa2012_Seq_85	Aquatic	Marine	Unknown	Unknown	Unknown	Unknown	Unknown	Unknown	Unknown	Unknown	Unknown	4901	NA	NA	NA	Unknown	Unknown	Coutinho_Genomes_17.fasta	ENA|FUIF01000142|FUIF01000142.1	7	Unknown	Unknown	Unknown	Unknown	Unknown	Unknown	Unknown	Unknown	Unknown	Unknown	Unknown	0.946469	0.00739753	NA	14.2857	0.358482
Seq_107	9	Seq_35870	81.8182	Unknown	Coutinho_2017	marine metagenome genome assembly, contig: Assembly-68776-SUB-0.4-ITER-5-ECtrl_Bur_Rasa_Seq_34	Aquatic	Marine	Unknown	Unknown	Unknown	Unknown	Unknown	Unknown	Unknown	Unknown	Unknown	5941	NA	NA	NA	Unknown	Unknown	Coutinho_Genomes_17.fasta	ENA|FUIF01000145|FUIF01000145.1	11	Bona_Fide_Phage_Homology	Unknown	Unknown	Unknown	Unknown	Unknown	Unknown	Unknown	Unknown	Unknown	Unknown	0.936417	0.00897405	NA	45.4545	4.40648
Seq_108	4	Seq_91313	50	Unknown	Coutinho_2017	marine metagenome genome assembly, contig: Assembly-68776-SUB-0.4-ITER-5-ECtrl_Bur_Rasa_Seq_58	Aquatic	Marine	Unknown	Unknown	Unknown	Unknown	Unknown	Unknown	Unknown	Unknown	Unknown	4341	NA	NA	NA	Unknown	Unknown	Coutinho_Genomes_17.fasta	ENA|FUIF01000146|FUIF01000146.1	8	Bona_Fide_Phage_Homology	Unknown	Unknown	Unknown	Unknown	Unknown	Unknown	Unknown	Unknown	Unknown	Unknown	0.924858	0.0104293	NA	Unknown	Unknown
Seq_109	3	Seq_165266	42.8571	Unknown	Coutinho_2017	marine metagenome genome assembly, contig: Assembly-68776-SUB-0.4-ITER-5-EFarol2011_Seq_13	Aquatic	Marine	Unknown	Unknown	Unknown	Unknown	Unknown	Unknown	Unknown	Unknown	Unknown	7918	NA	NA	NA	Unknown	Unknown	Coutinho_Genomes_17.fasta	ENA|FUIF01000149|FUIF01000149.1	7	Bona_Fide_Phage_Homology	Unknown	Unknown	Unknown	Unknown	Unknown	Unknown	Unknown	Unknown	Unknown	Unknown	0.945752	0.0075188	NA	42.8571	2.59464
Seq_110	Unknown	Unknown	Unknown	Unknown	Coutinho_2017	marine metagenome genome assembly, contig: Assembly-61018-SUB-0.1-ITER-1-EPAB2011_Seq_1	Aquatic	Marine	Unknown	Unknown	Unknown	Unknown	Unknown	Unknown	Unknown	Unknown	Unknown	9792	Lineage_67	Lineage_322	Lineage_400	Unknown	Unknown	Coutinho_Genomes_17.fasta	ENA|FUIF01000150|FUIF01000150.1	16	pVOGs_Homology	Unknown	Unknown	Unknown	Unknown	Unknown	Unknown	Unknown	Unknown	Unknown	Unknown	0.945733	0.0075188	2 - Complete phage contigs - category 2 (somewhat sure)	56.25	7.19089
Seq_111	3	Seq_6611	75	Unknown	Coutinho_2017	marine metagenome genome assembly, contig: Assembly-61018-SUB-0.1-ITER-1-EPAB2011_Seq_22	Aquatic	Marine	Unknown	Unknown	Unknown	Unknown	Unknown	Unknown	Unknown	Unknown	Unknown	3277	Lineage_67	Lineage_322	Lineage_400	Unknown	Unknown	Coutinho_Genomes_17.fasta	ENA|FUIF01000151|FUIF01000151.1	4	Bona_Fide_Phage_Homology	Unknown	Unknown	Unknown	Unknown	Unknown	Unknown	Unknown	Unknown	Unknown	Unknown	0.981024	0.00363813	NA	75	2.66461
Seq_112	6	Seq_116833	85.7143	Unknown	Coutinho_2017	marine metagenome genome assembly, contig: Assembly-61018-SUB-0.1-ITER-1-EPAB2012_Seq_25	Aquatic	Marine	Unknown	Unknown	Unknown	Unknown	Unknown	Unknown	Unknown	Unknown	Unknown	3073	Lineage_14	Lineage_80	Lineage_104	Unknown	Unknown	Coutinho_Genomes_17.fasta	ENA|FUIF01000152|FUIF01000152.1	7	Bona_Fide_Phage_Homology	Unknown	Unknown	Unknown	Unknown	Unknown	Unknown	Unknown	Unknown	Unknown	Unknown	0.998423	0.000485084	NA	57.1429	3.51763
Seq_113	5	Seq_21319	100	Unknown	Coutinho_2017	marine metagenome genome assembly, contig: Assembly-61018-SUB-0.2-ITER-1-EPAB2011_Seq_46	Aquatic	Marine	Unknown	Unknown	Unknown	Unknown	Unknown	Unknown	Unknown	Unknown	Unknown	3077	Lineage_50	Lineage_260	Lineage_316	Unknown	Unknown	Coutinho_Genomes_17.fasta	ENA|FUIF01000153|FUIF01000153.1	5	Bona_Fide_Phage_Homology	Unknown	Unknown	Unknown	Unknown	Unknown	Unknown	Unknown	Unknown	Unknown	Unknown	0.833161	0.0238904	NA	80	2.42678
Seq_114	4	Seq_191520	50	Unknown	Coutinho_2017	marine metagenome genome assembly, contig: Assembly-61018-SUB-0.2-ITER-1-ESG2011_Seq_18	Aquatic	Marine	Unknown	Unknown	Unknown	Unknown	Unknown	Unknown	Unknown	Unknown	Unknown	3653	NA	NA	NA	Unknown	Unknown	Coutinho_Genomes_17.fasta	ENA|FUIF01000155|FUIF01000155.1	8	Bona_Fide_Phage_Homology	Unknown	Unknown	Unknown	Unknown	Unknown	Unknown	Unknown	Unknown	Unknown	Unknown	0.290363	0.166748	NA	Unknown	Unknown
Seq_115	10	Seq_189237	90.9091	Unknown	Coutinho_2017	marine metagenome genome assembly, contig: Assembly-61018-SUB-0.2-ITER-2-ETimbebas2012_Seq_4	Aquatic	Marine	Unknown	Bacteria	Proteobacteria	Unknown	Unknown	Unknown	Unknown	Unknown	Unknown	9982	Lineage_43	Lineage_220	Lineage_273	Unknown	Unknown	Coutinho_Genomes_17.fasta	ENA|FUIF01000156|FUIF01000156.1	11	Bona_Fide_Phage_Homology	Unknown	Unknown	Unknown	Unknown	Unknown	Unknown	Unknown	Unknown	Unknown	Unknown	0.951172	0.00703371	2 - Complete phage contigs - category 2 (somewhat sure)	36.3636	4
Seq_116	6	Seq_20899	100	Unknown	Coutinho_2017	marine metagenome genome assembly, contig: Assembly-61018-SUB-0.2-ITER-4-EPAB2011_Seq_48	Aquatic	Marine	Unknown	Unknown	Unknown	Unknown	Unknown	Unknown	Unknown	Unknown	Unknown	3199	Lineage_29	Lineage_153	Lineage_192	Unknown	Unknown	Coutinho_Genomes_17.fasta	ENA|FUIF01000157|FUIF01000157.1	6	Bona_Fide_Phage_Homology	Unknown	Unknown	Unknown	Unknown	Unknown	Unknown	Unknown	Unknown	Unknown	Unknown	0.9938	0.00157652	NA	33.3333	1.66277
Seq_117	3	Seq_183757	75	Unknown	Coutinho_2017	marine metagenome genome assembly, contig: Assembly-61018-SUB-0.2-ITER-4-EPAB2012_Seq_40	Aquatic	Marine	Unknown	Unknown	Unknown	Unknown	Unknown	Unknown	Unknown	Unknown	Unknown	3419	Lineage_67	Lineage_322	Lineage_400	Unknown	Unknown	Coutinho_Genomes_17.fasta	ENA|FUIF01000158|FUIF01000158.1	4	Bona_Fide_Phage_Homology	Unknown	Unknown	Unknown	Unknown	Unknown	Unknown	Unknown	Unknown	Unknown	Unknown	0.979577	0.00363813	NA	50	0.549685
Seq_118	3	Seq_35873	75	Unknown	Coutinho_2017	marine metagenome genome assembly, contig: Assembly-61018-SUB-0.2-ITER-4-ESG2011_Seq_43	Aquatic	Marine	Unknown	Unknown	Unknown	Unknown	Unknown	Unknown	Unknown	Unknown	Unknown	2646	Lineage_36	Lineage_177	Lineage_223	Unknown	Unknown	Coutinho_Genomes_17.fasta	ENA|FUIF01000159|FUIF01000159.1	4	Bona_Fide_Phage_Homology	Unknown	Unknown	Unknown	Unknown	Unknown	Unknown	Unknown	Unknown	Unknown	Unknown	0.909234	0.0146291	NA	Unknown	Unknown
Seq_119	4	Seq_181485	66.6667	Unknown	Coutinho_2017	marine metagenome genome assembly, contig: Assembly-61018-SUB-0.2-ITER-5-EPAB2011_Seq_69	Aquatic	Marine	Unknown	Unknown	Unknown	Unknown	Unknown	Unknown	Unknown	Unknown	Unknown	2638	NA	NA	NA	Unknown	Unknown	Coutinho_Genomes_17.fasta	ENA|FUIF01000160|FUIF01000160.1	6	Bona_Fide_Phage_Homology	Unknown	Unknown	Unknown	Unknown	Unknown	Unknown	Unknown	Unknown	Unknown	Unknown	0.792188	0.0460796	NA	Unknown	Unknown
Seq_120	3	Seq_190184	60	Unknown	Coutinho_2017	marine metagenome genome assembly, contig: Assembly-61018-SUB-0.3-ITER-10-EPAB2011_Seq_153	Aquatic	Marine	Unknown	Unknown	Unknown	Unknown	Unknown	Unknown	Unknown	Unknown	Unknown	2673	NA	NA	NA	Unknown	Unknown	Coutinho_Genomes_17.fasta	ENA|FUIF01000161|FUIF01000161.1	5	Bona_Fide_Phage_Homology	Unknown	Unknown	Unknown	Unknown	Unknown	Unknown	Unknown	Unknown	Unknown	Unknown	0.892826	0.0186152	NA	Unknown	Unknown
Seq_121	3	Seq_30825	25	Unknown	Coutinho_2017	marine metagenome genome assembly, contig: Assembly-61018-SUB-0.3-ITER-10-EPAB2012_Seq_59	Aquatic	Marine	Unknown	Unknown	Unknown	Unknown	Unknown	Unknown	Unknown	Unknown	Unknown	3920	NA	NA	NA	Unknown	Unknown	Coutinho_Genomes_17.fasta	ENA|FUIF01000162|FUIF01000162.1	12	Bona_Fide_Phage_Homology	Unknown	Unknown	Unknown	Unknown	Unknown	Unknown	Unknown	Unknown	Unknown	Unknown	0.995774	0.00133398	NA	25	2.96545
Seq_122	7	Seq_27984	100	Unknown	Coutinho_2017	marine metagenome genome assembly, contig: Assembly-61018-SUB-0.3-ITER-10-ETimbebas2012_Seq_39	Aquatic	Marine	Unknown	Unknown	Unknown	Unknown	Unknown	Unknown	Unknown	Unknown	Unknown	3488	Lineage_14	Lineage_80	Lineage_104	Unknown	Unknown	Coutinho_Genomes_17.fasta	ENA|FUIF01000164|FUIF01000164.1	7	Bona_Fide_Phage_Homology	Unknown	Unknown	Unknown	Unknown	Unknown	Unknown	Unknown	Unknown	Unknown	Unknown	0.999521	0	NA	71.4286	1.37421
Seq_123	3	Seq_182462	25	Unknown	Coutinho_2017	marine metagenome genome assembly, contig: Assembly-61018-SUB-0.3-ITER-1-EPAB2011_Seq_31	Aquatic	Marine	Unknown	Bacteria	Verrucomicrobia	Unknown	Unknown	Unknown	Unknown	Unknown	Unknown	5479	NA	NA	NA	Unknown	Unknown	Coutinho_Genomes_17.fasta	ENA|FUIF01000165|FUIF01000165.1	12	Bona_Fide_Phage_Homology	Unknown	Unknown	Unknown	Unknown	Unknown	Unknown	Unknown	Unknown	Unknown	Unknown	0.9954	0.00133398	NA	8.33333	0.49665
Seq_124	9	Seq_81702	100	Unknown	Coutinho_2017	marine metagenome genome assembly, contig: Assembly-61018-SUB-0.3-ITER-1-EPAB2011_Seq_47	Aquatic	Marine	Unknown	Unknown	Unknown	Unknown	Unknown	Unknown	Unknown	Unknown	Unknown	4437	Lineage_67	Lineage_322	Lineage_400	Unknown	Unknown	Coutinho_Genomes_17.fasta	ENA|FUIF01000166|FUIF01000166.1	9	Bona_Fide_Phage_Homology	Unknown	Unknown	Unknown	Unknown	Unknown	Unknown	Unknown	Unknown	Unknown	Unknown	0.993884	0.00157652	NA	44.4444	3.23311
Seq_125	3	Seq_67792	100	Unknown	Coutinho_2017	marine metagenome genome assembly, contig: Assembly-61018-SUB-0.3-ITER-1-EPAB2011_Seq_110	Aquatic	Marine	Unknown	Unknown	Unknown	Unknown	Unknown	Unknown	Unknown	Unknown	Unknown	2941	Lineage_67	Lineage_322	Lineage_400	Unknown	Unknown	Coutinho_Genomes_17.fasta	ENA|FUIF01000167|FUIF01000167.1	3	Bona_Fide_Phage_Homology	Unknown	Unknown	Unknown	Unknown	Unknown	Unknown	Unknown	Unknown	Unknown	Unknown	0.98252	0.00103639	NA	100	2.80541
Seq_126	2	Seq_111475	40	Unknown	Coutinho_2017	marine metagenome genome assembly, contig: Assembly-61018-SUB-0.3-ITER-1-EPNorte_Seq_75	Aquatic	Marine	Unknown	Unknown	Unknown	Unknown	Unknown	Unknown	Unknown	Unknown	Unknown	2513	Lineage_43	Lineage_220	Lineage_270	Unknown	Unknown	Coutinho_Genomes_17.fasta	ENA|FUIF01000168|FUIF01000168.1	5	Unknown	Unknown	Unknown	Unknown	Unknown	Unknown	Unknown	Unknown	Unknown	Unknown	Unknown	0.94853	0.00625822	NA	20	1
Seq_127	7	Seq_95184	87.5	Unknown	Coutinho_2017	marine metagenome genome assembly, contig: Assembly-61018-SUB-0.3-ITER-1-ESG2011_Seq_38	Aquatic	Marine	Unknown	Unknown	Unknown	Unknown	Unknown	Unknown	Unknown	Unknown	Unknown	4180	Lineage_12	Lineage_71	Lineage_93	Unknown	Unknown	Coutinho_Genomes_17.fasta	ENA|FUIF01000169|FUIF01000169.1	8	Bona_Fide_Phage_Homology	Unknown	Unknown	Unknown	Unknown	Unknown	Unknown	Unknown	Unknown	Unknown	Unknown	0.0937395	0.34635	NA	50	3.11156
Seq_128	1	Seq_69461	14.2857	Unknown	Coutinho_2017	marine metagenome genome assembly, contig: Assembly-61018-SUB-0.3-ITER-2-EPAB2011_Seq_61	Aquatic	Marine	Unknown	Unknown	Unknown	Unknown	Unknown	Unknown	Unknown	Unknown	Unknown	3651	Lineage_31	Lineage_159	Lineage_200	Unknown	Unknown	Coutinho_Genomes_17.fasta	ENA|FUIF01000170|FUIF01000170.1	7	Unknown	Unknown	Unknown	Unknown	Unknown	Unknown	Unknown	Unknown	Unknown	Unknown	Unknown	0.868257	0.0181906	NA	Unknown	Unknown
Seq_129	4	Seq_186711	100	Unknown	Coutinho_2017	marine metagenome genome assembly, contig: Assembly-61018-SUB-0.3-ITER-2-ESG2011_Seq_32	Aquatic	Marine	Unknown	Unknown	Unknown	Unknown	Unknown	Unknown	Unknown	Unknown	Unknown	4182	Lineage_12	Lineage_71	Lineage_93	Unknown	Unknown	Coutinho_Genomes_17.fasta	ENA|FUIF01000171|FUIF01000171.1	4	Bona_Fide_Phage_Homology	Unknown	Unknown	Unknown	Unknown	Unknown	Unknown	Unknown	Unknown	Unknown	Unknown	0.463609	0.0989571	NA	Unknown	Unknown
Seq_130	6	Seq_84668	100	Unknown	Coutinho_2017	marine metagenome genome assembly, contig: Assembly-61018-SUB-0.3-ITER-2-ESG2011_Seq_39	Aquatic	Marine	Unknown	Bacteria	Actinobacteria	Unknown	Unknown	Unknown	Unknown	Unknown	Unknown	3842	Lineage_37	Lineage_181	Lineage_227	Unknown	Unknown	Coutinho_Genomes_17.fasta	ENA|FUIF01000172|FUIF01000172.1	6	Bona_Fide_Phage_Homology	Unknown	Unknown	Unknown	Unknown	Unknown	Unknown	Unknown	Unknown	Unknown	Unknown	0.779558	0.0320155	NA	16.6667	1
Seq_131	3	Seq_21278	50	Unknown	Coutinho_2017	marine metagenome genome assembly, contig: Assembly-61018-SUB-0.3-ITER-3-EPAB2011_Seq_97	Aquatic	Marine	Unknown	Unknown	Unknown	Unknown	Unknown	Unknown	Unknown	Unknown	Unknown	3375	NA	NA	NA	Unknown	Unknown	Coutinho_Genomes_17.fasta	ENA|FUIF01000173|FUIF01000173.1	6	Bona_Fide_Phage_Homology	Unknown	Unknown	Unknown	Unknown	Unknown	Unknown	Unknown	Unknown	Unknown	Unknown	0.956625	0.00654863	NA	Unknown	Unknown
Seq_132	Unknown	Unknown	Unknown	Unknown	Coutinho_2017	marine metagenome genome assembly, contig: Assembly-61018-SUB-0.3-ITER-3-ESG2012b_Seq_28	Aquatic	Marine	Unknown	Unknown	Unknown	Unknown	Unknown	Unknown	Unknown	Unknown	Unknown	2589	Lineage_45	Lineage_231	Lineage_283	Unknown	Unknown	Coutinho_Genomes_17.fasta	ENA|FUIF01000174|FUIF01000174.1	4	Unknown	Unknown	Unknown	Unknown	Unknown	Unknown	Unknown	Unknown	Unknown	Unknown	Unknown	0.936488	0.00868976	NA	Unknown	Unknown
Seq_133	7	Seq_20900	100	Unknown	Coutinho_2017	marine metagenome genome assembly, contig: Assembly-61018-SUB-0.3-ITER-4-EPAB2012_Seq_120	Aquatic	Marine	Unknown	Unknown	Unknown	Unknown	Unknown	Unknown	Unknown	Unknown	Unknown	2502	Lineage_29	Lineage_153	Lineage_192	Unknown	Unknown	Coutinho_Genomes_17.fasta	ENA|FUIF01000175|FUIF01000175.1	7	Bona_Fide_Phage_Homology	Unknown	Unknown	Unknown	Unknown	Unknown	Unknown	Unknown	Unknown	Unknown	Unknown	0.837667	0.0334436	NA	57.1429	2.20293
Seq_134	3	Seq_20569	60	Unknown	Coutinho_2017	marine metagenome genome assembly, contig: Assembly-61018-SUB-0.3-ITER-4-ESG2011_Seq_56	Aquatic	Marine	Unknown	Unknown	Unknown	Unknown	Unknown	Unknown	Unknown	Unknown	Unknown	3359	NA	NA	NA	Unknown	Unknown	Coutinho_Genomes_17.fasta	ENA|FUIF01000176|FUIF01000176.1	5	Bona_Fide_Phage_Homology	Unknown	Unknown	Unknown	Unknown	Unknown	Unknown	Unknown	Unknown	Unknown	Unknown	0.998954	0.000121271	NA	40	1.98647
Seq_135	7	Seq_185041	100	Unknown	Coutinho_2017	marine metagenome genome assembly, contig: Assembly-61018-SUB-0.3-ITER-4-ESG2012b_Seq_33	Aquatic	Marine	Unknown	Unknown	Unknown	Unknown	Unknown	Unknown	Unknown	Unknown	Unknown	2762	Lineage_67	Lineage_322	Lineage_400	Unknown	Unknown	Coutinho_Genomes_17.fasta	ENA|FUIF01000177|FUIF01000177.1	7	Bona_Fide_Phage_Homology	Unknown	Unknown	Unknown	Unknown	Unknown	Unknown	Unknown	Unknown	Unknown	Unknown	0.969011	0.00267071	NA	42.8571	2.83138
Seq_136	30	Seq_21465	68.1818	Unknown	Coutinho_2017	marine metagenome genome assembly, contig: Assembly-61018-SUB-0.3-ITER-4-ETimbebas2012_Seq_2	Aquatic	Marine	Unknown	Unknown	Unknown	Unknown	Unknown	Unknown	Unknown	Unknown	Unknown	26452	NA	NA	NA	Unknown	Unknown	Coutinho_Genomes_17.fasta	ENA|FUIF01000178|FUIF01000178.1	44	Bona_Fide_Phage_Homology	Unknown	Unknown	Unknown	Unknown	Unknown	Unknown	Unknown	Unknown	Unknown	Unknown	0.99699	0.000848896	1 - Complete phage contigs - category 1 (sure)	13.6364	4.67305
Seq_137	4	Seq_1035	80	Unknown	Coutinho_2017	marine metagenome genome assembly, contig: Assembly-61018-SUB-0.3-ITER-5-EPAB2011_Seq_129	Aquatic	Marine	Unknown	Unknown	Unknown	Unknown	Unknown	Unknown	Unknown	Unknown	Unknown	2743	Lineage_67	Lineage_322	Lineage_400	Unknown	Unknown	Coutinho_Genomes_17.fasta	ENA|FUIF01000179|FUIF01000179.1	5	Bona_Fide_Phage_Homology	Unknown	Unknown	Unknown	Unknown	Unknown	Unknown	Unknown	Unknown	Unknown	Unknown	0.976676	0.00183362	NA	60	2.88336
Seq_138	6	Seq_163594	10.9091	Unknown	Coutinho_2017	marine metagenome genome assembly, contig: Assembly-61018-SUB-0.3-ITER-5-ESG2011_Seq_1	Aquatic	Marine	Unknown	Unknown	Unknown	Unknown	Unknown	Unknown	Unknown	Unknown	Unknown	35875	NA	NA	NA	Unknown	Unknown	Coutinho_Genomes_17.fasta	ENA|FUIF01000180|FUIF01000180.1	55	Manual_Curation	Unknown	Unknown	Unknown	Unknown	Unknown	Unknown	Unknown	Unknown	Unknown	Unknown	0.591168	0.0681543	2 - Complete phage contigs - category 2 (somewhat sure)	9.09091	2.16463
Seq_139	2	Seq_193820	40	Unknown	Coutinho_2017	marine metagenome genome assembly, contig: Assembly-61018-SUB-0.3-ITER-5-ETimbebas2012_Seq_50	Aquatic	Marine	Unknown	Bacteria	Proteobacteria	Unknown	Unknown	Unknown	Unknown	Unknown	Unknown	2851	Lineage_43	Lineage_220	Lineage_270	Unknown	Unknown	Coutinho_Genomes_17.fasta	ENA|FUIF01000182|FUIF01000182.1	5	Unknown	Unknown	Unknown	Unknown	Unknown	Unknown	Unknown	Unknown	Unknown	Unknown	Unknown	0.985708	0.000876948	NA	20	0.49665
Seq_140	4	Seq_22385	66.6667	Unknown	Coutinho_2017	marine metagenome genome assembly, contig: Assembly-61018-SUB-0.3-ITER-6-EPAB2011_Seq_55	Aquatic	Marine	Unknown	Unknown	Unknown	Unknown	Unknown	Unknown	Unknown	Unknown	Unknown	3900	NA	NA	NA	Unknown	Unknown	Coutinho_Genomes_17.fasta	ENA|FUIF01000183|FUIF01000183.1	6	Bona_Fide_Phage_Homology	Unknown	Unknown	Unknown	Unknown	Unknown	Unknown	Unknown	Unknown	Unknown	Unknown	0.962791	0.005821	NA	50	2.43968
Seq_141	10	Seq_21756	76.9231	Unknown	Coutinho_2017	marine metagenome genome assembly, contig: Assembly-61018-SUB-0.3-ITER-6-EPAB2011_Seq_127	Aquatic	Marine	Unknown	Unknown	Unknown	Unknown	Unknown	Unknown	Unknown	Unknown	Unknown	2854	Lineage_29	Lineage_153	Lineage_192	Unknown	Unknown	Coutinho_Genomes_17.fasta	ENA|FUIF01000184|FUIF01000184.1	13	Bona_Fide_Phage_Homology	Unknown	Unknown	Unknown	Unknown	Unknown	Unknown	Unknown	Unknown	Unknown	Unknown	0.661684	0.0874557	NA	7.69231	1
Seq_142	8	Seq_186711	100	Unknown	Coutinho_2017	marine metagenome genome assembly, contig: Assembly-61018-SUB-0.3-ITER-6-ESG2011_Seq_55	Aquatic	Marine	Unknown	Unknown	Unknown	Unknown	Unknown	Unknown	Unknown	Unknown	Unknown	3295	Lineage_50	Lineage_260	Lineage_316	Unknown	Unknown	Coutinho_Genomes_17.fasta	ENA|FUIF01000185|FUIF01000185.1	8	Bona_Fide_Phage_Homology	Unknown	Unknown	Unknown	Unknown	Unknown	Unknown	Unknown	Unknown	Unknown	Unknown	0.918686	0.0112782	NA	62.5	3.21722
Seq_143	3	Seq_57922	60	Unknown	Coutinho_2017	marine metagenome genome assembly, contig: Assembly-61018-SUB-0.3-ITER-6-ESG2011_Seq_79	Aquatic	Marine	Unknown	Unknown	Unknown	Unknown	Unknown	Unknown	Unknown	Unknown	Unknown	2856	NA	NA	NA	Unknown	Unknown	Coutinho_Genomes_17.fasta	ENA|FUIF01000186|FUIF01000186.1	5	Bona_Fide_Phage_Homology	Unknown	Unknown	Unknown	Unknown	Unknown	Unknown	Unknown	Unknown	Unknown	Unknown	0.827265	0.0358752	NA	Unknown	Unknown
Seq_144	3	Seq_82094	42.8571	Unknown	Coutinho_2017	marine metagenome genome assembly, contig: Assembly-61018-SUB-0.3-ITER-6-ETimbebas2012_Seq_24	Aquatic	Marine	Unknown	Unknown	Unknown	Unknown	Unknown	Unknown	Unknown	Unknown	Unknown	4323	NA	NA	NA	Unknown	Unknown	Coutinho_Genomes_17.fasta	ENA|FUIF01000187|FUIF01000187.1	7	Bona_Fide_Phage_Homology	Unknown	Unknown	Unknown	Unknown	Unknown	Unknown	Unknown	Unknown	Unknown	Unknown	0.996943	0.000848896	NA	14.2857	1
Seq_145	5	Seq_187928	100	Unknown	Coutinho_2017	marine metagenome genome assembly, contig: Assembly-61018-SUB-0.3-ITER-7-EPAB2011_Seq_76	Aquatic	Marine	Unknown	Unknown	Unknown	Unknown	Unknown	Unknown	Unknown	Unknown	Unknown	3445	Lineage_67	Lineage_322	Lineage_400	Unknown	Unknown	Coutinho_Genomes_17.fasta	ENA|FUIF01000188|FUIF01000188.1	5	Bona_Fide_Phage_Homology	Unknown	Unknown	Unknown	Unknown	Unknown	Unknown	Unknown	Unknown	Unknown	Unknown	0.994542	0.00133398	NA	80	3.80541
Seq_146	2	Seq_21138	28.5714	Unknown	Coutinho_2017	marine metagenome genome assembly, contig: Assembly-61018-SUB-0.3-ITER-7-EPAB2011_Seq_169	Aquatic	Marine	Unknown	Unknown	Unknown	Unknown	Unknown	Unknown	Unknown	Unknown	Unknown	2512	Lineage_36	Lineage_176	Lineage_220	Unknown	Unknown	Coutinho_Genomes_17.fasta	ENA|FUIF01000189|FUIF01000189.1	7	Unknown	Unknown	Unknown	Unknown	Unknown	Unknown	Unknown	Unknown	Unknown	Unknown	Unknown	0.636618	0.0961853	NA	28.5714	1.68448
Seq_147	7	Seq_21407	100	Unknown	Coutinho_2017	marine metagenome genome assembly, contig: Assembly-61018-SUB-0.3-ITER-7-ESG2011_Seq_12	Aquatic	Marine	Unknown	Unknown	Unknown	Unknown	Unknown	Unknown	Unknown	Unknown	Unknown	6681	Lineage_50	Lineage_260	Lineage_316	Unknown	Unknown	Coutinho_Genomes_17.fasta	ENA|FUIF01000190|FUIF01000190.1	7	Bona_Fide_Phage_Homology	Unknown	Unknown	Unknown	Unknown	Unknown	Unknown	Unknown	Unknown	Unknown	Unknown	0.812558	0.0265583	NA	57.1429	2.33787
Seq_148	3	Seq_193561	42.8571	Unknown	Coutinho_2017	marine metagenome genome assembly, contig: Assembly-61018-SUB-0.3-ITER-7-ESG2011_Seq_45	Aquatic	Marine	Unknown	Unknown	Unknown	Unknown	Unknown	Unknown	Unknown	Unknown	Unknown	3840	Lineage_57	Lineage_289	Lineage_341	Unknown	Unknown	Coutinho_Genomes_17.fasta	ENA|FUIF01000191|FUIF01000191.1	7	Bona_Fide_Phage_Homology	Unknown	Unknown	Unknown	Unknown	Unknown	Unknown	Unknown	Unknown	Unknown	Unknown	0.837327	0.0234053	NA	Unknown	Unknown
Seq_149	3	Seq_22697	100	Unknown	Coutinho_2017	marine metagenome genome assembly, contig: Assembly-61018-SUB-0.3-ITER-8-EPAB2011_Seq_94	Aquatic	Marine	Unknown	Unknown	Unknown	Unknown	Unknown	Unknown	Unknown	Unknown	Unknown	3204	Lineage_67	Lineage_322	Lineage_400	Unknown	Unknown	Coutinho_Genomes_17.fasta	ENA|FUIF01000192|FUIF01000192.1	3	Bona_Fide_Phage_Homology	Unknown	Unknown	Unknown	Unknown	Unknown	Unknown	Unknown	Unknown	Unknown	Unknown	0.980169	0.00363813	NA	33.3333	0.986473
Seq_150	4	Seq_21406	66.6667	Unknown	Coutinho_2017	marine metagenome genome assembly, contig: Assembly-61018-SUB-0.3-ITER-8-EPAB2011_Seq_95	Aquatic	Marine	Unknown	Unknown	Unknown	Unknown	Unknown	Unknown	Unknown	Unknown	Unknown	3188	NA	NA	NA	Unknown	Unknown	Coutinho_Genomes_17.fasta	ENA|FUIF01000193|FUIF01000193.1	6	Bona_Fide_Phage_Homology	Unknown	Unknown	Unknown	Unknown	Unknown	Unknown	Unknown	Unknown	Unknown	Unknown	0.872853	0.0175843	NA	16.6667	0.228298
Seq_151	5	Seq_88660	100	Unknown	Coutinho_2017	marine metagenome genome assembly, contig: Assembly-61018-SUB-0.3-ITER-8-EPAB2011_Seq_172	Aquatic	Marine	Unknown	Unknown	Unknown	Unknown	Unknown	Unknown	Unknown	Unknown	Unknown	2509	Lineage_19	Lineage_94	Lineage_124	Unknown	Unknown	Coutinho_Genomes_17.fasta	ENA|FUIF01000194|FUIF01000194.1	5	Bona_Fide_Phage_Homology	Unknown	Unknown	Unknown	Unknown	Unknown	Unknown	Unknown	Unknown	Unknown	Unknown	0.947903	0.00633794	NA	80	1.01863
Seq_152	5	Seq_67792	100	Unknown	Coutinho_2017	marine metagenome genome assembly, contig: Assembly-61018-SUB-0.3-ITER-8-EPAB2012_Seq_93	Aquatic	Marine	Unknown	Unknown	Unknown	Unknown	Unknown	Unknown	Unknown	Unknown	Unknown	3039	Lineage_67	Lineage_322	Lineage_400	Unknown	Unknown	Coutinho_Genomes_17.fasta	ENA|FUIF01000195|FUIF01000195.1	5	Bona_Fide_Phage_Homology	Unknown	Unknown	Unknown	Unknown	Unknown	Unknown	Unknown	Unknown	Unknown	Unknown	0.998457	0.000485084	NA	100	4.47623
Seq_153	4	Seq_82094	100	Unknown	Coutinho_2017	marine metagenome genome assembly, contig: Assembly-61018-SUB-0.3-ITER-8-EPAB2012_Seq_96	Aquatic	Marine	Unknown	Unknown	Unknown	Unknown	Unknown	Unknown	Unknown	Unknown	Unknown	2998	Lineage_14	Lineage_80	Lineage_104	Unknown	Unknown	Coutinho_Genomes_17.fasta	ENA|FUIF01000196|FUIF01000196.1	4	Bona_Fide_Phage_Homology	Unknown	Unknown	Unknown	Unknown	Unknown	Unknown	Unknown	Unknown	Unknown	Unknown	0.972715	0.00227209	NA	75	1.41786
Seq_154	2	Seq_30612	7.40741	Unknown	Coutinho_2017	marine metagenome genome assembly, contig: Assembly-61018-SUB-0.3-ITER-8-ETimbebas2012_Seq_7	Aquatic	Marine	Unknown	Bacteria	Proteobacteria	Unknown	Unknown	Unknown	Unknown	Unknown	Unknown	11102	NA	NA	NA	Unknown	Unknown	Coutinho_Genomes_17.fasta	ENA|FUIF01000197|FUIF01000197.1	27	VirSorter	Unknown	Unknown	Unknown	Unknown	Unknown	Unknown	Unknown	Unknown	Unknown	Unknown	0.984102	0.00327431	2 - Complete phage contigs - category 2 (somewhat sure)	3.7037	0.0025092
Seq_155	6	Seq_21342	85.7143	Unknown	Coutinho_2017	marine metagenome genome assembly, contig: Assembly-61018-SUB-0.3-ITER-9-EPAB2011_Seq_98	Aquatic	Marine	Unknown	Unknown	Unknown	Unknown	Unknown	Unknown	Unknown	Unknown	Unknown	3093	Lineage_12	Lineage_71	Lineage_93	Unknown	Unknown	Coutinho_Genomes_17.fasta	ENA|FUIF01000198|FUIF01000198.1	7	Bona_Fide_Phage_Homology	Unknown	Unknown	Unknown	Unknown	Unknown	Unknown	Unknown	Unknown	Unknown	Unknown	0.755844	0.0357749	NA	57.1429	2.68995
Seq_156	5	Seq_6302	71.4286	Unknown	Coutinho_2017	marine metagenome genome assembly, contig: Assembly-61018-SUB-0.3-ITER-9-ESG2012b_Seq_17	Aquatic	Marine	Unknown	Unknown	Unknown	Unknown	Unknown	Unknown	Unknown	Unknown	Unknown	3615	NA	NA	NA	Unknown	Unknown	Coutinho_Genomes_17.fasta	ENA|FUIF01000199|FUIF01000199.1	7	Bona_Fide_Phage_Homology	Unknown	Unknown	Unknown	Unknown	Unknown	Unknown	Unknown	Unknown	Unknown	Unknown	0.986053	0.00278923	NA	28.5714	1.99184
Seq_157	9	Seq_23135	28.125	Unknown	Coutinho_2017	marine metagenome genome assembly, contig: Assembly-61018-SUB-0.4-ITER-10-EPAB2011_Seq_1	Aquatic	Marine	Unknown	Unknown	Unknown	Unknown	Unknown	Unknown	Unknown	Unknown	Unknown	20219	NA	NA	NA	Unknown	Unknown	Coutinho_Genomes_17.fasta	ENA|FUIF01000200|FUIF01000200.1	32	Bona_Fide_Phage_Homology	Unknown	Unknown	Unknown	Unknown	Unknown	Unknown	Unknown	Unknown	Unknown	Unknown	0.490994	0.0904681	2 - Complete phage contigs - category 2 (somewhat sure)	15.625	3.50501
Seq_158	6	Seq_21354	100	Unknown	Coutinho_2017	marine metagenome genome assembly, contig: Assembly-61018-SUB-0.4-ITER-10-EPAB2011_Seq_100	Aquatic	Marine	Unknown	Unknown	Unknown	Unknown	Unknown	Unknown	Unknown	Unknown	Unknown	3710	Lineage_67	Lineage_322	Lineage_400	Unknown	Unknown	Coutinho_Genomes_17.fasta	ENA|FUIF01000201|FUIF01000201.1	6	Bona_Fide_Phage_Homology	Unknown	Unknown	Unknown	Unknown	Unknown	Unknown	Unknown	Unknown	Unknown	Unknown	0.345406	0.139825	NA	33.3333	2
Seq_159	3	Seq_9190	60	Unknown	Coutinho_2017	marine metagenome genome assembly, contig: Assembly-61018-SUB-0.4-ITER-10-EPAB2011_Seq_198	Aquatic	Marine	Unknown	Unknown	Unknown	Unknown	Unknown	Unknown	Unknown	Unknown	Unknown	2808	Lineage_57	Lineage_289	Lineage_341	Unknown	Unknown	Coutinho_Genomes_17.fasta	ENA|FUIF01000202|FUIF01000202.1	5	Bona_Fide_Phage_Homology	Unknown	Unknown	Unknown	Unknown	Unknown	Unknown	Unknown	Unknown	Unknown	Unknown	0.830582	0.0352772	NA	Unknown	Unknown
Seq_160	Unknown	Unknown	Unknown	Unknown	Coutinho_2017	marine metagenome genome assembly, contig: Assembly-61018-SUB-0.4-ITER-10-EPAB2011_Seq_202	Aquatic	Marine	Unknown	Unknown	Unknown	Unknown	Unknown	Unknown	Unknown	Unknown	Unknown	2775	NA	NA	NA	Unknown	Unknown	Coutinho_Genomes_17.fasta	ENA|FUIF01000203|FUIF01000203.1	3	Unknown	Unknown	Unknown	Unknown	Unknown	Unknown	Unknown	Unknown	Unknown	Unknown	Unknown	0.773756	0.0517399	NA	Unknown	Unknown
Seq_161	3	Seq_82314	60	Unknown	Coutinho_2017	marine metagenome genome assembly, contig: Assembly-61018-SUB-0.4-ITER-10-EPNorte_Seq_50	Aquatic	Marine	Unknown	Unknown	Unknown	Unknown	Unknown	Unknown	Unknown	Unknown	Unknown	3676	NA	NA	NA	Unknown	Unknown	Coutinho_Genomes_17.fasta	ENA|FUIF01000204|FUIF01000204.1	5	Bona_Fide_Phage_Homology	Unknown	Unknown	Unknown	Unknown	Unknown	Unknown	Unknown	Unknown	Unknown	Unknown	0.993889	0.00157652	NA	40	1.93585
Seq_162	2	Seq_22310	25	Unknown	Coutinho_2017	marine metagenome genome assembly, contig: Assembly-61018-SUB-0.4-ITER-10-ESG2011_Seq_82	Aquatic	Marine	Unknown	Unknown	Unknown	Unknown	Unknown	Unknown	Unknown	Unknown	Unknown	3543	NA	NA	NA	Unknown	Unknown	Coutinho_Genomes_17.fasta	ENA|FUIF01000205|FUIF01000205.1	8	Unknown	Unknown	Unknown	Unknown	Unknown	Unknown	Unknown	Unknown	Unknown	Unknown	Unknown	0.642312	0.0571186	NA	Unknown	Unknown
Seq_163	2	Seq_189519	66.6667	Unknown	Coutinho_2017	marine metagenome genome assembly, contig: Assembly-61018-SUB-0.4-ITER-10-ESG2011_Seq_104	Aquatic	Marine	Unknown	Unknown	Unknown	Unknown	Unknown	Unknown	Unknown	Unknown	Unknown	3209	NA	NA	NA	Unknown	Unknown	Coutinho_Genomes_17.fasta	ENA|FUIF01000207|FUIF01000207.1	3	Unknown	Unknown	Unknown	Unknown	Unknown	Unknown	Unknown	Unknown	Unknown	Unknown	Unknown	0.991737	0.00206161	NA	Unknown	Unknown
Seq_164	3	Seq_185472	42.8571	Unknown	Coutinho_2017	marine metagenome genome assembly, contig: Assembly-61018-SUB-0.4-ITER-1-EPAB2011_Seq_87	Aquatic	Marine	Unknown	Unknown	Unknown	Unknown	Unknown	Unknown	Unknown	Unknown	Unknown	3933	NA	NA	NA	Unknown	Unknown	Coutinho_Genomes_17.fasta	ENA|FUIF01000208|FUIF01000208.1	7	Bona_Fide_Phage_Homology	Unknown	Unknown	Unknown	Unknown	Unknown	Unknown	Unknown	Unknown	Unknown	Unknown	0.458218	0.101261	NA	14.2857	1
Seq_165	4	Seq_83842	30.7692	Unknown	Coutinho_2017	marine metagenome genome assembly, contig: Assembly-61018-SUB-0.4-ITER-1-ESG2011_Seq_11	Aquatic	Marine	Unknown	Bacteria	Proteobacteria	Unknown	Unknown	Unknown	Unknown	Unknown	Unknown	9151	NA	NA	NA	Unknown	Unknown	Coutinho_Genomes_17.fasta	ENA|FUIF01000209|FUIF01000209.1	13	Bona_Fide_Phage_Homology	Unknown	Unknown	Unknown	Unknown	Unknown	Unknown	Unknown	Unknown	Unknown	Unknown	0.849893	0.021465	NA	Unknown	Unknown
Seq_166	4	Seq_1	57.1429	Unknown	Coutinho_2017	marine metagenome genome assembly, contig: Assembly-61018-SUB-0.4-ITER-1-ESG2011_Seq_84	Aquatic	Marine	Unknown	Unknown	Unknown	Unknown	Unknown	Unknown	Unknown	Unknown	Unknown	3346	NA	NA	NA	Unknown	Unknown	Coutinho_Genomes_17.fasta	ENA|FUIF01000210|FUIF01000210.1	7	Bona_Fide_Phage_Homology	Unknown	Unknown	Unknown	Unknown	Unknown	Unknown	Unknown	Unknown	Unknown	Unknown	0.982181	0.00339559	NA	Unknown	Unknown
Seq_167	5	Seq_21406	100	Unknown	Coutinho_2017	marine metagenome genome assembly, contig: Assembly-61018-SUB-0.4-ITER-1-ESG2011_Seq_131	Aquatic	Marine	Unknown	Unknown	Unknown	Unknown	Unknown	Unknown	Unknown	Unknown	Unknown	2675	Lineage_50	Lineage_260	Lineage_316	Unknown	Unknown	Coutinho_Genomes_17.fasta	ENA|FUIF01000212|FUIF01000212.1	5	Bona_Fide_Phage_Homology	Unknown	Unknown	Unknown	Unknown	Unknown	Unknown	Unknown	Unknown	Unknown	Unknown	0.491154	0.159884	NA	20	0.545446
Seq_168	Unknown	Unknown	Unknown	Unknown	Coutinho_2017	marine metagenome genome assembly, contig: Assembly-61018-SUB-0.4-ITER-2-EPAB2011_Seq_80	Aquatic	Marine	Unknown	Unknown	Unknown	Unknown	Unknown	Unknown	Unknown	Unknown	Unknown	4275	Lineage_67	Lineage_322	Lineage_400	Unknown	Unknown	Coutinho_Genomes_17.fasta	ENA|FUIF01000213|FUIF01000213.1	10	pVOGs_Homology	Unknown	Unknown	Unknown	Unknown	Unknown	Unknown	Unknown	Unknown	Unknown	Unknown	0.981309	0.00339559	NA	60	5.32553
Seq_169	3	Seq_55819	50	Unknown	Coutinho_2017	marine metagenome genome assembly, contig: Assembly-61018-SUB-0.4-ITER-2-EPAB2011_Seq_109	Aquatic	Marine	Unknown	Unknown	Unknown	Unknown	Unknown	Unknown	Unknown	Unknown	Unknown	3616	Lineage_45	Lineage_231	Lineage_283	Unknown	Unknown	Coutinho_Genomes_17.fasta	ENA|FUIF01000214|FUIF01000214.1	6	Bona_Fide_Phage_Homology	Unknown	Unknown	Unknown	Unknown	Unknown	Unknown	Unknown	Unknown	Unknown	Unknown	0.981099	0.00363813	NA	16.6667	0.567376
Seq_170	2	Seq_192276	33.3333	Unknown	Coutinho_2017	marine metagenome genome assembly, contig: Assembly-61018-SUB-0.4-ITER-2-EPAB2011_Seq_114	Aquatic	Marine	Unknown	Bacteria	Proteobacteria	Unknown	Unknown	Unknown	Unknown	Unknown	Unknown	3548	NA	NA	NA	Unknown	Unknown	Coutinho_Genomes_17.fasta	ENA|FUIF01000215|FUIF01000215.1	6	Unknown	Unknown	Unknown	Unknown	Unknown	Unknown	Unknown	Unknown	Unknown	Unknown	Unknown	0.439263	0.106355	NA	Unknown	Unknown
Seq_171	5	Seq_1035	71.4286	Unknown	Coutinho_2017	marine metagenome genome assembly, contig: Assembly-61018-SUB-0.4-ITER-2-ESG2011_Seq_96	Aquatic	Marine	Unknown	Unknown	Unknown	Unknown	Unknown	Unknown	Unknown	Unknown	Unknown	3237	Lineage_67	Lineage_322	Lineage_400	Unknown	Unknown	Coutinho_Genomes_17.fasta	ENA|FUIF01000216|FUIF01000216.1	7	Bona_Fide_Phage_Homology	Unknown	Unknown	Unknown	Unknown	Unknown	Unknown	Unknown	Unknown	Unknown	Unknown	0.999766	0	NA	28.5714	1.94168
Seq_172	1	Seq_47989	25	Unknown	Coutinho_2017	marine metagenome genome assembly, contig: Assembly-61018-SUB-0.4-ITER-2-ESG2011_Seq_139	Aquatic	Marine	Unknown	Unknown	Unknown	Unknown	Unknown	Unknown	Unknown	Unknown	Unknown	2641	Lineage_35	Lineage_172	Lineage_213	Unknown	Unknown	Coutinho_Genomes_17.fasta	ENA|FUIF01000217|FUIF01000217.1	4	Unknown	Unknown	Unknown	Unknown	Unknown	Unknown	Unknown	Unknown	Unknown	Unknown	Unknown	0.993888	0.000159445	NA	25	0.527769
Seq_173	3	Seq_186669	30	Unknown	Coutinho_2017	marine metagenome genome assembly, contig: Assembly-61018-SUB-0.4-ITER-2-ESG2012b_Seq_6	Aquatic	Marine	Unknown	Unknown	Unknown	Unknown	Unknown	Unknown	Unknown	Unknown	Unknown	8578	Lineage_45	Lineage_231	Lineage_283	Unknown	Unknown	Coutinho_Genomes_17.fasta	ENA|FUIF01000218|FUIF01000218.1	10	Bona_Fide_Phage_Homology	Unknown	Unknown	Unknown	Unknown	Unknown	Unknown	Unknown	Unknown	Unknown	Unknown	0.920658	0.0110357	NA	Unknown	Unknown
Seq_174	7	Seq_23374	77.7778	Unknown	Coutinho_2017	marine metagenome genome assembly, contig: Assembly-61018-SUB-0.4-ITER-3-EPAB2011_Seq_29	Aquatic	Marine	Unknown	Bacteria	Proteobacteria	Unknown	Unknown	Unknown	Unknown	Unknown	Unknown	6663	Lineage_14	Lineage_80	Lineage_104	Unknown	Unknown	Coutinho_Genomes_17.fasta	ENA|FUIF01000219|FUIF01000219.1	9	Bona_Fide_Phage_Homology	Unknown	Unknown	Unknown	Unknown	Unknown	Unknown	Unknown	Unknown	Unknown	Unknown	0.998628	0.000485084	NA	22.2222	1.71482
Seq_175	6	Seq_569	100	Unknown	Coutinho_2017	marine metagenome genome assembly, contig: Assembly-61018-SUB-0.4-ITER-3-EPAB2011_Seq_54	Aquatic	Marine	Unknown	Unknown	Unknown	Unknown	Unknown	Unknown	Unknown	Unknown	Unknown	5206	Lineage_50	Lineage_260	Lineage_316	Unknown	Unknown	Coutinho_Genomes_17.fasta	ENA|FUIF01000220|FUIF01000220.1	6	Bona_Fide_Phage_Homology	Unknown	Unknown	Unknown	Unknown	Unknown	Unknown	Unknown	Unknown	Unknown	Unknown	0.983983	0.00327431	NA	33.3333	1.30544
Seq_176	3	Seq_185835	100	Unknown	Coutinho_2017	marine metagenome genome assembly, contig: Assembly-61018-SUB-0.4-ITER-3-EPAB2011_Seq_114	Aquatic	Marine	Unknown	Unknown	Unknown	Unknown	Unknown	Unknown	Unknown	Unknown	Unknown	3654	Lineage_67	Lineage_322	Lineage_400	Unknown	Unknown	Coutinho_Genomes_17.fasta	ENA|FUIF01000221|FUIF01000221.1	3	Bona_Fide_Phage_Homology	Unknown	Unknown	Unknown	Unknown	Unknown	Unknown	Unknown	Unknown	Unknown	Unknown	0.992873	0.00181906	NA	66.6667	1.93585
Seq_177	4	Seq_61975	30.7692	Unknown	Coutinho_2017	marine metagenome genome assembly, contig: Assembly-61018-SUB-0.4-ITER-3-EPAB2012_Seq_23	Aquatic	Marine	Unknown	Unknown	Unknown	Unknown	Unknown	Unknown	Unknown	Unknown	Unknown	8092	NA	NA	NA	Unknown	Unknown	Coutinho_Genomes_17.fasta	ENA|FUIF01000223|FUIF01000223.1	13	Bona_Fide_Phage_Homology	Unknown	Unknown	Unknown	Unknown	Unknown	Unknown	Unknown	Unknown	Unknown	Unknown	0.994956	0.00133398	NA	23.0769	2.90957
Seq_178	8	Seq_10729	88.8889	Unknown	Coutinho_2017	marine metagenome genome assembly, contig: Assembly-61018-SUB-0.4-ITER-3-EPAB2012_Seq_74	Aquatic	Marine	Unknown	Unknown	Unknown	Unknown	Unknown	Unknown	Unknown	Unknown	Unknown	4114	NA	NA	NA	Unknown	Unknown	Coutinho_Genomes_17.fasta	ENA|FUIF01000224|FUIF01000224.1	9	Bona_Fide_Phage_Homology	Unknown	Unknown	Unknown	Unknown	Unknown	Unknown	Unknown	Unknown	Unknown	Unknown	0.878716	0.0166141	NA	44.4444	4
Seq_179	2	Seq_19514	10.5263	Unknown	Coutinho_2017	marine metagenome genome assembly, contig: Assembly-61018-SUB-0.4-ITER-3-ESG2011_Seq_10	Aquatic	Marine	Unknown	Unknown	Unknown	Unknown	Unknown	Unknown	Unknown	Unknown	Unknown	10762	Lineage_36	Lineage_176	Lineage_221	Unknown	Unknown	Coutinho_Genomes_17.fasta	ENA|FUIF01000225|FUIF01000225.1	19	VirSorter	Unknown	Unknown	Unknown	Unknown	Unknown	Unknown	Unknown	Unknown	Unknown	Unknown	0.991948	0.00206161	2 - Complete phage contigs - category 2 (somewhat sure)	Unknown	Unknown
Seq_180	6	Seq_21337	100	Unknown	Coutinho_2017	marine metagenome genome assembly, contig: Assembly-61018-SUB-0.4-ITER-3-ESG2011_Seq_126	Aquatic	Marine	Unknown	Unknown	Unknown	Unknown	Unknown	Unknown	Unknown	Unknown	Unknown	2784	Lineage_12	Lineage_71	Lineage_93	Unknown	Unknown	Coutinho_Genomes_17.fasta	ENA|FUIF01000227|FUIF01000227.1	6	Bona_Fide_Phage_Homology	Unknown	Unknown	Unknown	Unknown	Unknown	Unknown	Unknown	Unknown	Unknown	Unknown	0.80435	0.0424124	NA	66.6667	3.26975
Seq_181	5	Seq_83653	100	Unknown	Coutinho_2017	marine metagenome genome assembly, contig: Assembly-61018-SUB-0.4-ITER-3-ESG2011_Seq_131	Aquatic	Marine	Unknown	Unknown	Unknown	Unknown	Unknown	Unknown	Unknown	Unknown	Unknown	2742	Lineage_12	Lineage_71	Lineage_93	Unknown	Unknown	Coutinho_Genomes_17.fasta	ENA|FUIF01000228|FUIF01000228.1	5	Bona_Fide_Phage_Homology	Unknown	Unknown	Unknown	Unknown	Unknown	Unknown	Unknown	Unknown	Unknown	Unknown	0.770551	0.0526169	NA	Unknown	Unknown
Seq_182	1	Seq_194392	25	Unknown	Coutinho_2017	marine metagenome genome assembly, contig: Assembly-61018-SUB-0.4-ITER-3-ETimbebas2012_Seq_65	Aquatic	Marine	Unknown	Bacteria	Verrucomicrobia	Unknown	Unknown	Unknown	Unknown	Unknown	Unknown	3110	Lineage_43	Lineage_220	Lineage_270	Unknown	Unknown	Coutinho_Genomes_17.fasta	ENA|FUIF01000229|FUIF01000229.1	4	Unknown	Unknown	Unknown	Unknown	Unknown	Unknown	Unknown	Unknown	Unknown	Unknown	Unknown	0.999701	0	NA	Unknown	Unknown
Seq_183	8	Seq_190829	100	Unknown	Coutinho_2017	marine metagenome genome assembly, contig: Assembly-61018-SUB-0.4-ITER-4-EPAB2011_Seq_95	Aquatic	Marine	Unknown	Unknown	Unknown	Unknown	Unknown	Unknown	Unknown	Unknown	Unknown	3957	Lineage_12	Lineage_71	Lineage_93	Unknown	Unknown	Coutinho_Genomes_17.fasta	ENA|FUIF01000230|FUIF01000230.1	8	Bona_Fide_Phage_Homology	Unknown	Unknown	Unknown	Unknown	Unknown	Unknown	Unknown	Unknown	Unknown	Unknown	0.708238	0.0442639	NA	62.5	4.02498
Seq_184	4	Seq_192381	66.6667	Unknown	Coutinho_2017	marine metagenome genome assembly, contig: Assembly-61018-SUB-0.4-ITER-4-EPAB2011_Seq_149	Aquatic	Marine	Unknown	Unknown	Unknown	Unknown	Unknown	Unknown	Unknown	Unknown	Unknown	3176	NA	NA	NA	Unknown	Unknown	Coutinho_Genomes_17.fasta	ENA|FUIF01000231|FUIF01000231.1	6	Bona_Fide_Phage_Homology	Unknown	Unknown	Unknown	Unknown	Unknown	Unknown	Unknown	Unknown	Unknown	Unknown	0.998249	0.000485084	NA	33.3333	1.81754
Seq_185	3	Seq_27356	100	Unknown	Coutinho_2017	marine metagenome genome assembly, contig: Assembly-61018-SUB-0.4-ITER-4-EPAB2011_Seq_174	Aquatic	Marine	Unknown	Unknown	Unknown	Unknown	Unknown	Unknown	Unknown	Unknown	Unknown	2991	Lineage_60	Lineage_298	Lineage_359	Unknown	Unknown	Coutinho_Genomes_17.fasta	ENA|FUIF01000232|FUIF01000232.1	3	Bona_Fide_Phage_Homology	Unknown	Unknown	Unknown	Unknown	Unknown	Unknown	Unknown	Unknown	Unknown	Unknown	0.756947	0.0570016	NA	33.3333	0.879407
Seq_186	3	Seq_23160	75	Unknown	Coutinho_2017	marine metagenome genome assembly, contig: Assembly-61018-SUB-0.4-ITER-4-EPAB2011_Seq_182	Aquatic	Marine	Unknown	Unknown	Unknown	Unknown	Unknown	Unknown	Unknown	Unknown	Unknown	2955	Lineage_29	Lineage_153	Lineage_192	Unknown	Unknown	Coutinho_Genomes_17.fasta	ENA|FUIF01000233|FUIF01000233.1	4	Bona_Fide_Phage_Homology	Unknown	Unknown	Unknown	Unknown	Unknown	Unknown	Unknown	Unknown	Unknown	Unknown	0.975067	0.0019532	NA	Unknown	Unknown
Seq_187	2	Seq_194696	40	Unknown	Coutinho_2017	marine metagenome genome assembly, contig: Assembly-61018-SUB-0.4-ITER-4-EPAB2012_Seq_86	Aquatic	Marine	Unknown	Unknown	Unknown	Unknown	Unknown	Unknown	Unknown	Unknown	Unknown	3907	Lineage_45	Lineage_231	Lineage_283	Unknown	Unknown	Coutinho_Genomes_17.fasta	ENA|FUIF01000234|FUIF01000234.1	5	Unknown	Unknown	Unknown	Unknown	Unknown	Unknown	Unknown	Unknown	Unknown	Unknown	Unknown	0.963295	0.00569973	NA	20	0.182687
Seq_188	Unknown	Unknown	Unknown	Unknown	Coutinho_2017	marine metagenome genome assembly, contig: Assembly-61018-SUB-0.4-ITER-4-EPAB2012_Seq_178	Aquatic	Marine	Unknown	Unknown	Unknown	Unknown	Unknown	Unknown	Unknown	Unknown	Unknown	2588	NA	NA	NA	Unknown	Unknown	Coutinho_Genomes_17.fasta	ENA|FUIF01000235|FUIF01000235.1	8	Unknown	Unknown	Unknown	Unknown	Unknown	Unknown	Unknown	Unknown	Unknown	Unknown	Unknown	0.994274	0.000119584	NA	Unknown	Unknown
Seq_189	Unknown	Unknown	Unknown	Unknown	Coutinho_2017	marine metagenome genome assembly, contig: Assembly-61018-SUB-0.4-ITER-4-EPNorte_Seq_22	Aquatic	Marine	Unknown	Unknown	Unknown	Unknown	Unknown	Unknown	Unknown	Unknown	Unknown	6673	Lineage_67	Lineage_322	Lineage_400	Unknown	Unknown	Coutinho_Genomes_17.fasta	ENA|FUIF01000236|FUIF01000236.1	10	pVOGs_Homology	Unknown	Unknown	Unknown	Unknown	Unknown	Unknown	Unknown	Unknown	Unknown	Unknown	0.994946	0.00133398	NA	70	5.96651
Seq_190	Unknown	Unknown	Unknown	Unknown	Coutinho_2017	marine metagenome genome assembly, contig: Assembly-61018-SUB-0.4-ITER-4-ESG2011_Seq_71	Aquatic	Marine	Unknown	Unknown	Unknown	Unknown	Unknown	Unknown	Unknown	Unknown	Unknown	3564	NA	NA	NA	Unknown	Unknown	Coutinho_Genomes_17.fasta	ENA|FUIF01000237|FUIF01000237.1	4	Unknown	Unknown	Unknown	Unknown	Unknown	Unknown	Unknown	Unknown	Unknown	Unknown	Unknown	0.50621	0.0859811	NA	Unknown	Unknown
Seq_191	9	Seq_3160	90	Unknown	Coutinho_2017	marine metagenome genome assembly, contig: Assembly-61018-SUB-0.4-ITER-5-EPAB2011_Seq_78	Aquatic	Marine	Unknown	Unknown	Unknown	Unknown	Unknown	Unknown	Unknown	Unknown	Unknown	4498	Lineage_12	Lineage_71	Lineage_93	Unknown	Unknown	Coutinho_Genomes_17.fasta	ENA|FUIF01000238|FUIF01000238.1	10	Bona_Fide_Phage_Homology	Unknown	Unknown	Unknown	Unknown	Unknown	Unknown	Unknown	Unknown	Unknown	Unknown	0.983355	0.00327431	NA	50	4.11307
Seq_192	4	Seq_89763	80	Unknown	Coutinho_2017	marine metagenome genome assembly, contig: Assembly-61018-SUB-0.4-ITER-5-EPAB2011_Seq_114	Aquatic	Marine	Unknown	Bacteria	Bacteroidetes	Unknown	Unknown	Unknown	Unknown	Unknown	Unknown	3731	NA	NA	NA	Unknown	Unknown	Coutinho_Genomes_17.fasta	ENA|FUIF01000239|FUIF01000239.1	5	Bona_Fide_Phage_Homology	Unknown	Unknown	Unknown	Unknown	Unknown	Unknown	Unknown	Unknown	Unknown	Unknown	0.946072	0.0075188	NA	40	1.24185
Seq_193	5	Seq_115000	45.4545	Unknown	Coutinho_2017	marine metagenome genome assembly, contig: Assembly-61018-SUB-0.4-ITER-5-ESG2011_Seq_40	Aquatic	Marine	Unknown	Unknown	Unknown	Unknown	Unknown	Unknown	Unknown	Unknown	Unknown	4797	NA	NA	NA	Unknown	Unknown	Coutinho_Genomes_17.fasta	ENA|FUIF01000241|FUIF01000241.1	11	Bona_Fide_Phage_Homology	Unknown	Unknown	Unknown	Unknown	Unknown	Unknown	Unknown	Unknown	Unknown	Unknown	0.8474	0.02195	NA	Unknown	Unknown
Seq_194	6	Seq_10186	100	Unknown	Coutinho_2017	marine metagenome genome assembly, contig: Assembly-61018-SUB-0.4-ITER-5-ESG2011_Seq_45	Aquatic	Marine	Unknown	Unknown	Unknown	Unknown	Unknown	Unknown	Unknown	Unknown	Unknown	4468	Lineage_50	Lineage_260	Lineage_316	Unknown	Unknown	Coutinho_Genomes_17.fasta	ENA|FUIF01000242|FUIF01000242.1	6	Bona_Fide_Phage_Homology	Unknown	Unknown	Unknown	Unknown	Unknown	Unknown	Unknown	Unknown	Unknown	Unknown	0.542711	0.0780985	NA	66.6667	2.50482
Seq_195	4	Seq_65093	50	Unknown	Coutinho_2017	marine metagenome genome assembly, contig: Assembly-61018-SUB-0.4-ITER-5-ESG2011_Seq_140	Aquatic	Marine	Unknown	Unknown	Unknown	Unknown	Unknown	Unknown	Unknown	Unknown	Unknown	2645	NA	NA	NA	Unknown	Unknown	Coutinho_Genomes_17.fasta	ENA|FUIF01000243|FUIF01000243.1	8	Bona_Fide_Phage_Homology	Unknown	Unknown	Unknown	Unknown	Unknown	Unknown	Unknown	Unknown	Unknown	Unknown	0.994466	7.97226e-05	NA	Unknown	Unknown
Seq_196	4	Seq_10186	100	Unknown	Coutinho_2017	marine metagenome genome assembly, contig: Assembly-61018-SUB-0.4-ITER-5-ESG2011_Seq_152	Aquatic	Marine	Unknown	Unknown	Unknown	Unknown	Unknown	Unknown	Unknown	Unknown	Unknown	2529	Lineage_50	Lineage_260	Lineage_316	Unknown	Unknown	Coutinho_Genomes_17.fasta	ENA|FUIF01000244|FUIF01000244.1	4	Bona_Fide_Phage_Homology	Unknown	Unknown	Unknown	Unknown	Unknown	Unknown	Unknown	Unknown	Unknown	Unknown	0.652505	0.0904851	NA	100	2.58287
Seq_197	3	Seq_20870	100	Unknown	Coutinho_2017	marine metagenome genome assembly, contig: Assembly-61018-SUB-0.4-ITER-5-ESt_Barb2011a_Seq_1	Aquatic	Marine	Unknown	Unknown	Unknown	Unknown	Unknown	Unknown	Unknown	Unknown	Unknown	2633	Lineage_12	Lineage_71	Lineage_93	Unknown	Unknown	Coutinho_Genomes_17.fasta	ENA|FUIF01000245|FUIF01000245.1	3	Bona_Fide_Phage_Homology	Unknown	Unknown	Unknown	Unknown	Unknown	Unknown	Unknown	Unknown	Unknown	Unknown	0.477782	0.166142	NA	66.6667	1.41999
Seq_198	9	Seq_1519	64.2857	Unknown	Coutinho_2017	marine metagenome genome assembly, contig: Assembly-61018-SUB-0.4-ITER-5-ETimbebas2012_Seq_6	Aquatic	Marine	Unknown	Bacteria	Proteobacteria	Unknown	Unknown	Unknown	Unknown	Unknown	Unknown	18291	NA	NA	NA	Unknown	Unknown	Coutinho_Genomes_17.fasta	ENA|FUIF01000246|FUIF01000246.1	14	Bona_Fide_Phage_Homology	Unknown	Unknown	Unknown	Unknown	Unknown	Unknown	Unknown	Unknown	Unknown	Unknown	0.989088	0.00242542	2 - Complete phage contigs - category 2 (somewhat sure)	14.2857	1.52777
Seq_199	5	Seq_192511	100	Unknown	Coutinho_2017	marine metagenome genome assembly, contig: Assembly-61018-SUB-0.4-ITER-5-ETimbebas2012_Seq_30	Aquatic	Marine	Unknown	Unknown	Unknown	Unknown	Unknown	Unknown	Unknown	Unknown	Unknown	4852	Lineage_14	Lineage_80	Lineage_104	Unknown	Unknown	Coutinho_Genomes_17.fasta	ENA|FUIF01000247|FUIF01000247.1	5	Bona_Fide_Phage_Homology	Unknown	Unknown	Unknown	Unknown	Unknown	Unknown	Unknown	Unknown	Unknown	Unknown	0.995641	0.00133398	NA	40	1.14302
Seq_200	Unknown	Unknown	Unknown	Unknown	Coutinho_2017	marine metagenome genome assembly, contig: Assembly-61018-SUB-0.4-ITER-6-EPAB2011_Seq_46	Aquatic	Marine	Unknown	Unknown	Unknown	Unknown	Unknown	Unknown	Unknown	Unknown	Unknown	5425	Lineage_18	Lineage_88	Lineage_114	Unknown	Unknown	Coutinho_Genomes_17.fasta	ENA|FUIF01000248|FUIF01000248.1	13	pVOGs_Homology	Unknown	Unknown	Unknown	Unknown	Unknown	Unknown	Unknown	Unknown	Unknown	Unknown	0.955737	0.00654863	NA	46.1538	6
Seq_201	6	Seq_192620	85.7143	Unknown	Coutinho_2017	marine metagenome genome assembly, contig: Assembly-61018-SUB-0.4-ITER-6-EPAB2011_Seq_79	Aquatic	Marine	Unknown	Unknown	Unknown	Unknown	Unknown	Unknown	Unknown	Unknown	Unknown	4028	Lineage_67	Lineage_322	Lineage_400	Unknown	Unknown	Coutinho_Genomes_17.fasta	ENA|FUIF01000249|FUIF01000249.1	7	Bona_Fide_Phage_Homology	Unknown	Unknown	Unknown	Unknown	Unknown	Unknown	Unknown	Unknown	Unknown	Unknown	0.817662	0.0257094	NA	57.1429	3.79214
Seq_202	3	Seq_336	100	Unknown	Coutinho_2017	marine metagenome genome assembly, contig: Assembly-61018-SUB-0.4-ITER-6-EPAB2011_Seq_220	Aquatic	Marine	Unknown	Unknown	Unknown	Unknown	Unknown	Unknown	Unknown	Unknown	Unknown	2736	NA	NA	NA	Unknown	Unknown	Coutinho_Genomes_17.fasta	ENA|FUIF01000252|FUIF01000252.1	3	Bona_Fide_Phage_Homology	Unknown	Unknown	Unknown	Unknown	Unknown	Unknown	Unknown	Unknown	Unknown	Unknown	0.930688	0.00996532	NA	33.3333	0.967923
Seq_203	7	Seq_81702	100	Unknown	Coutinho_2017	marine metagenome genome assembly, contig: Assembly-61018-SUB-0.4-ITER-6-EPAB2012_Seq_156	Aquatic	Marine	Unknown	Unknown	Unknown	Unknown	Unknown	Unknown	Unknown	Unknown	Unknown	2878	Lineage_67	Lineage_322	Lineage_400	Unknown	Unknown	Coutinho_Genomes_17.fasta	ENA|FUIF01000253|FUIF01000253.1	7	Bona_Fide_Phage_Homology	Unknown	Unknown	Unknown	Unknown	Unknown	Unknown	Unknown	Unknown	Unknown	Unknown	0.911855	0.0142305	NA	28.5714	1.96701
Seq_204	5	Seq_83105	50	Unknown	Coutinho_2017	marine metagenome genome assembly, contig: Assembly-61018-SUB-0.4-ITER-6-EPNorte_Seq_20	Aquatic	Marine	Unknown	Unknown	Unknown	Unknown	Unknown	Unknown	Unknown	Unknown	Unknown	6962	NA	NA	NA	Unknown	Unknown	Coutinho_Genomes_17.fasta	ENA|FUIF01000254|FUIF01000254.1	10	Bona_Fide_Phage_Homology	Unknown	Unknown	Unknown	Unknown	Unknown	Unknown	Unknown	Unknown	Unknown	Unknown	0.997167	0.000606355	NA	30	2.87749
Seq_205	4	Seq_23223	57.1429	Unknown	Coutinho_2017	marine metagenome genome assembly, contig: Assembly-61018-SUB-0.4-ITER-6-EPNorte_Seq_55	Aquatic	Marine	Unknown	Unknown	Unknown	Unknown	Unknown	Unknown	Unknown	Unknown	Unknown	3094	Lineage_45	Lineage_231	Lineage_283	Unknown	Unknown	Coutinho_Genomes_17.fasta	ENA|FUIF01000255|FUIF01000255.1	7	Bona_Fide_Phage_Homology	Unknown	Unknown	Unknown	Unknown	Unknown	Unknown	Unknown	Unknown	Unknown	Unknown	0.98981	0.00218288	NA	Unknown	Unknown
Seq_206	4	Seq_21200	100	Unknown	Coutinho_2017	marine metagenome genome assembly, contig: Assembly-61018-SUB-0.4-ITER-6-ESG2011_Seq_57	Aquatic	Marine	Unknown	Unknown	Unknown	Unknown	Unknown	Unknown	Unknown	Unknown	Unknown	3924	Lineage_50	Lineage_260	Lineage_316	Unknown	Unknown	Coutinho_Genomes_17.fasta	ENA|FUIF01000256|FUIF01000256.1	4	Bona_Fide_Phage_Homology	Unknown	Unknown	Unknown	Unknown	Unknown	Unknown	Unknown	Unknown	Unknown	Unknown	0.984192	0.00327431	NA	100	2.70213
Seq_207	1	Seq_47989	20	Unknown	Coutinho_2017	marine metagenome genome assembly, contig: Assembly-61018-SUB-0.4-ITER-6-ESG2011_Seq_128	Aquatic	Marine	Unknown	Unknown	Unknown	Unknown	Unknown	Unknown	Unknown	Unknown	Unknown	2745	Lineage_35	Lineage_172	Lineage_213	Unknown	Unknown	Coutinho_Genomes_17.fasta	ENA|FUIF01000257|FUIF01000257.1	5	Unknown	Unknown	Unknown	Unknown	Unknown	Unknown	Unknown	Unknown	Unknown	Unknown	Unknown	0.986923	0.000757364	NA	20	0.527769
Seq_208	2	Seq_21636	22.2222	Unknown	Coutinho_2017	marine metagenome genome assembly, contig: Assembly-61018-SUB-0.4-ITER-6-ESG2011_Seq_136	Aquatic	Marine	Unknown	Unknown	Unknown	Unknown	Unknown	Unknown	Unknown	Unknown	Unknown	2707	Lineage_36	Lineage_177	Lineage_223	Unknown	Unknown	Coutinho_Genomes_17.fasta	ENA|FUIF01000258|FUIF01000258.1	9	Unknown	Unknown	Unknown	Unknown	Unknown	Unknown	Unknown	Unknown	Unknown	Unknown	Unknown	0.585543	0.117591	NA	Unknown	Unknown
Seq_209	4	Seq_40195	80	Unknown	Coutinho_2017	marine metagenome genome assembly, contig: Assembly-61018-SUB-0.4-ITER-6-ESG2011_Seq_155	Aquatic	Marine	Unknown	Unknown	Unknown	Unknown	Unknown	Unknown	Unknown	Unknown	Unknown	2549	Lineage_14	Lineage_80	Lineage_104	Unknown	Unknown	Coutinho_Genomes_17.fasta	ENA|FUIF01000259|FUIF01000259.1	5	Bona_Fide_Phage_Homology	Unknown	Unknown	Unknown	Unknown	Unknown	Unknown	Unknown	Unknown	Unknown	Unknown	0.960344	0.00426516	NA	20	0.0776638
Seq_210	5	Seq_9624	50	Unknown	Coutinho_2017	marine metagenome genome assembly, contig: Assembly-61018-SUB-0.4-ITER-7-EPAB2011_Seq_171	Aquatic	Marine	Unknown	Unknown	Unknown	Unknown	Unknown	Unknown	Unknown	Unknown	Unknown	3022	NA	NA	NA	Unknown	Unknown	Coutinho_Genomes_17.fasta	ENA|FUIF01000261|FUIF01000261.1	10	Bona_Fide_Phage_Homology	Unknown	Unknown	Unknown	Unknown	Unknown	Unknown	Unknown	Unknown	Unknown	Unknown	0.998081	0.000485084	NA	10	0.170603
Seq_211	Unknown	Unknown	Unknown	Unknown	Coutinho_2017	marine metagenome genome assembly, contig: Assembly-61018-SUB-0.4-ITER-7-ESG2011_Seq_3	Aquatic	Marine	Unknown	Unknown	Unknown	Unknown	Unknown	Unknown	Unknown	Unknown	Unknown	18914	NA	NA	NA	Unknown	Unknown	Coutinho_Genomes_17.fasta	ENA|FUIF01000262|FUIF01000262.1	25	pVOGs_Homology	Unknown	Unknown	Unknown	Unknown	Unknown	Unknown	Unknown	Unknown	Unknown	Unknown	0.999812	0	1 - Complete phage contigs - category 1 (sure)	32	6.47934
Seq_212	4	Seq_189487	40	Unknown	Coutinho_2017	marine metagenome genome assembly, contig: Assembly-61018-SUB-0.4-ITER-7-ESG2011_Seq_29	Aquatic	Marine	Unknown	Unknown	Unknown	Unknown	Unknown	Unknown	Unknown	Unknown	Unknown	6273	NA	NA	NA	Unknown	Unknown	Coutinho_Genomes_17.fasta	ENA|FUIF01000263|FUIF01000263.1	10	Bona_Fide_Phage_Homology	Unknown	Unknown	Unknown	Unknown	Unknown	Unknown	Unknown	Unknown	Unknown	Unknown	0.913918	0.0117633	NA	Unknown	Unknown
Seq_213	5	Seq_190636	55.5556	Unknown	Coutinho_2017	marine metagenome genome assembly, contig: Assembly-61018-SUB-0.4-ITER-7-ESG2011_Seq_73	Aquatic	Marine	Unknown	Unknown	Unknown	Unknown	Unknown	Unknown	Unknown	Unknown	Unknown	3687	NA	NA	NA	Unknown	Unknown	Coutinho_Genomes_17.fasta	ENA|FUIF01000264|FUIF01000264.1	9	Bona_Fide_Phage_Homology	Unknown	Unknown	Unknown	Unknown	Unknown	Unknown	Unknown	Unknown	Unknown	Unknown	0.962114	0.00594228	NA	22.2222	0.620952
Seq_214	4	Seq_36628	44.4444	Unknown	Coutinho_2017	marine metagenome genome assembly, contig: Assembly-61018-SUB-0.4-ITER-7-ESG2011_Seq_77	Aquatic	Marine	Unknown	Unknown	Unknown	Unknown	Unknown	Unknown	Unknown	Unknown	Unknown	3544	NA	NA	NA	Unknown	Unknown	Coutinho_Genomes_17.fasta	ENA|FUIF01000265|FUIF01000265.1	9	Bona_Fide_Phage_Homology	Unknown	Unknown	Unknown	Unknown	Unknown	Unknown	Unknown	Unknown	Unknown	Unknown	0.999982	0	NA	11.1111	0.274843
Seq_215	2	Seq_191058	50	Unknown	Coutinho_2017	marine metagenome genome assembly, contig: Assembly-61018-SUB-0.4-ITER-7-ESG2011_Seq_94	Aquatic	Marine	Unknown	Unknown	Unknown	Unknown	Unknown	Unknown	Unknown	Unknown	Unknown	3126	NA	NA	NA	Unknown	Unknown	Coutinho_Genomes_17.fasta	ENA|FUIF01000266|FUIF01000266.1	4	Unknown	Unknown	Unknown	Unknown	Unknown	Unknown	Unknown	Unknown	Unknown	Unknown	Unknown	0.615125	0.0636672	NA	Unknown	Unknown
Seq_216	3	Seq_33524	60	Unknown	Coutinho_2017	marine metagenome genome assembly, contig: Assembly-61018-SUB-0.4-ITER-7-ESG2011_Seq_99	Aquatic	Marine	Unknown	Unknown	Unknown	Unknown	Unknown	Unknown	Unknown	Unknown	Unknown	3108	Lineage_36	Lineage_177	Lineage_223	Unknown	Unknown	Coutinho_Genomes_17.fasta	ENA|FUIF01000267|FUIF01000267.1	5	Bona_Fide_Phage_Homology	Unknown	Unknown	Unknown	Unknown	Unknown	Unknown	Unknown	Unknown	Unknown	Unknown	0.449186	0.103808	NA	20	0.406484
Seq_217	3	Seq_20882	42.8571	Unknown	Coutinho_2017	marine metagenome genome assembly, contig: Assembly-61018-SUB-0.4-ITER-8-EPAB2011_Seq_68	Aquatic	Marine	Unknown	Unknown	Unknown	Unknown	Unknown	Unknown	Unknown	Unknown	Unknown	4682	NA	NA	NA	Unknown	Unknown	Coutinho_Genomes_17.fasta	ENA|FUIF01000268|FUIF01000268.1	7	Bona_Fide_Phage_Homology	Unknown	Unknown	Unknown	Unknown	Unknown	Unknown	Unknown	Unknown	Unknown	Unknown	0.988069	0.00254669	NA	Unknown	Unknown
Seq_218	1	Seq_184067	14.2857	Unknown	Coutinho_2017	marine metagenome genome assembly, contig: Assembly-61018-SUB-0.4-ITER-8-EPAB2011_Seq_175	Aquatic	Marine	Unknown	Unknown	Unknown	Unknown	Unknown	Unknown	Unknown	Unknown	Unknown	3124	NA	NA	NA	Unknown	Unknown	Coutinho_Genomes_17.fasta	ENA|FUIF01000269|FUIF01000269.1	7	Unknown	Unknown	Unknown	Unknown	Unknown	Unknown	Unknown	Unknown	Unknown	Unknown	Unknown	0.985731	0.00278923	NA	Unknown	Unknown
Seq_219	5	Seq_1878	100	Unknown	Coutinho_2017	marine metagenome genome assembly, contig: Assembly-61018-SUB-0.4-ITER-8-EPAB2011_Seq_218	Aquatic	Marine	Unknown	Unknown	Unknown	Unknown	Unknown	Unknown	Unknown	Unknown	Unknown	2718	Lineage_67	Lineage_322	Lineage_400	Unknown	Unknown	Coutinho_Genomes_17.fasta	ENA|FUIF01000270|FUIF01000270.1	5	Bona_Fide_Phage_Homology	Unknown	Unknown	Unknown	Unknown	Unknown	Unknown	Unknown	Unknown	Unknown	Unknown	0.984441	0.000956671	NA	80	3.48031
Seq_220	5	Seq_116833	71.4286	Unknown	Coutinho_2017	marine metagenome genome assembly, contig: Assembly-61018-SUB-0.4-ITER-8-EPAB2012_Seq_28	Aquatic	Marine	Unknown	Unknown	Unknown	Unknown	Unknown	Unknown	Unknown	Unknown	Unknown	7452	Lineage_14	Lineage_80	Lineage_104	Unknown	Unknown	Coutinho_Genomes_17.fasta	ENA|FUIF01000271|FUIF01000271.1	7	Bona_Fide_Phage_Homology	Unknown	Unknown	Unknown	Unknown	Unknown	Unknown	Unknown	Unknown	Unknown	Unknown	0.996897	0.000848896	NA	28.5714	1.75881
Seq_221	5	Seq_28137	62.5	Unknown	Coutinho_2017	marine metagenome genome assembly, contig: Assembly-61018-SUB-0.4-ITER-8-EPNorte_Seq_57	Aquatic	Marine	Unknown	Unknown	Unknown	Unknown	Unknown	Unknown	Unknown	Unknown	Unknown	3345	NA	NA	NA	Unknown	Unknown	Coutinho_Genomes_17.fasta	ENA|FUIF01000272|FUIF01000272.1	8	Bona_Fide_Phage_Homology	Unknown	Unknown	Unknown	Unknown	Unknown	Unknown	Unknown	Unknown	Unknown	Unknown	0.981378	0.00339559	NA	Unknown	Unknown
Seq_222	5	Seq_191520	33.3333	Unknown	Coutinho_2017	marine metagenome genome assembly, contig: Assembly-61018-SUB-0.4-ITER-8-ESG2011_Seq_12	Aquatic	Marine	Unknown	Unknown	Unknown	Unknown	Unknown	Unknown	Unknown	Unknown	Unknown	8579	NA	NA	NA	Unknown	Unknown	Coutinho_Genomes_17.fasta	ENA|FUIF01000273|FUIF01000273.1	15	Bona_Fide_Phage_Homology	Unknown	Unknown	Unknown	Unknown	Unknown	Unknown	Unknown	Unknown	Unknown	Unknown	0.300945	0.161533	NA	6.66667	0.572856
Seq_223	5	Seq_83842	100	Unknown	Coutinho_2017	marine metagenome genome assembly, contig: Assembly-61018-SUB-0.4-ITER-8-ESG2011_Seq_52	Aquatic	Marine	Unknown	Unknown	Unknown	Unknown	Unknown	Unknown	Unknown	Unknown	Unknown	4288	NA	NA	NA	Unknown	Unknown	Coutinho_Genomes_17.fasta	ENA|FUIF01000274|FUIF01000274.1	5	Bona_Fide_Phage_Homology	Unknown	Unknown	Unknown	Unknown	Unknown	Unknown	Unknown	Unknown	Unknown	Unknown	0.327889	0.148921	NA	40	1.27484
Seq_224	6	Seq_20908	60	Unknown	Coutinho_2017	marine metagenome genome assembly, contig: Assembly-61018-SUB-0.4-ITER-8-ESG2011_Seq_107	Aquatic	Marine	Unknown	Unknown	Unknown	Unknown	Unknown	Unknown	Unknown	Unknown	Unknown	3134	NA	NA	NA	Unknown	Unknown	Coutinho_Genomes_17.fasta	ENA|FUIF01000275|FUIF01000275.1	10	Bona_Fide_Phage_Homology	Unknown	Unknown	Unknown	Unknown	Unknown	Unknown	Unknown	Unknown	Unknown	Unknown	0.791865	0.0299539	NA	Unknown	Unknown
Seq_225	7	Seq_173509	77.7778	Unknown	Coutinho_2017	marine metagenome genome assembly, contig: Assembly-61018-SUB-0.4-ITER-9-EPAB2011_Seq_187	Aquatic	Marine	Unknown	Unknown	Unknown	Unknown	Unknown	Unknown	Unknown	Unknown	Unknown	2908	NA	NA	NA	Unknown	Unknown	Coutinho_Genomes_17.fasta	ENA|FUIF01000277|FUIF01000277.1	9	Bona_Fide_Phage_Homology	Unknown	Unknown	Unknown	Unknown	Unknown	Unknown	Unknown	Unknown	Unknown	Unknown	0.914624	0.0135927	NA	55.5556	4.34356
Seq_226	5	Seq_20881	45.4545	Unknown	Coutinho_2017	marine metagenome genome assembly, contig: Assembly-61018-SUB-0.4-ITER-9-EPAB2012_Seq_97	Aquatic	Marine	Unknown	Unknown	Unknown	Unknown	Unknown	Unknown	Unknown	Unknown	Unknown	4024	NA	NA	NA	Unknown	Unknown	Coutinho_Genomes_17.fasta	ENA|FUIF01000278|FUIF01000278.1	11	Bona_Fide_Phage_Homology	Unknown	Unknown	Unknown	Unknown	Unknown	Unknown	Unknown	Unknown	Unknown	Unknown	0.995386	0.00133398	NA	27.2727	3
Seq_227	4	Seq_182462	17.3913	Unknown	Coutinho_2017	marine metagenome genome assembly, contig: Assembly-61018-SUB-0.4-ITER-9-ESG2011_Seq_9	Aquatic	Marine	Unknown	Unknown	Unknown	Unknown	Unknown	Unknown	Unknown	Unknown	Unknown	12375	Lineage_36	Lineage_176	Lineage_221	Unknown	Unknown	Coutinho_Genomes_17.fasta	ENA|FUIF01000279|FUIF01000279.1	23	VirSorter	Unknown	Unknown	Unknown	Unknown	Unknown	Unknown	Unknown	Unknown	Unknown	Unknown	0.989342	0.00242542	2 - Complete phage contigs - category 2 (somewhat sure)	8.69565	1.23987
Seq_228	4	Seq_34473	50	Unknown	Coutinho_2017	marine metagenome genome assembly, contig: Assembly-61018-SUB-0.4-ITER-9-ESG2011_Seq_30	Aquatic	Marine	Unknown	Bacteria	Proteobacteria	Unknown	Unknown	Unknown	Unknown	Unknown	Unknown	6048	NA	NA	NA	Unknown	Unknown	Coutinho_Genomes_17.fasta	ENA|FUIF01000280|FUIF01000280.1	8	Bona_Fide_Phage_Homology	Unknown	Unknown	Unknown	Unknown	Unknown	Unknown	Unknown	Unknown	Unknown	Unknown	0.788475	0.030439	NA	62.5	3.7137
Seq_229	4	Seq_20888	36.3636	Unknown	Coutinho_2017	marine metagenome genome assembly, contig: Assembly-61018-SUB-0.4-ITER-9-ESG2011_Seq_50	Aquatic	Marine	Unknown	Unknown	Unknown	Unknown	Unknown	Unknown	Unknown	Unknown	Unknown	4633	Lineage_36	Lineage_177	Lineage_223	Unknown	Unknown	Coutinho_Genomes_17.fasta	ENA|FUIF01000281|FUIF01000281.1	11	Bona_Fide_Phage_Homology	Unknown	Unknown	Unknown	Unknown	Unknown	Unknown	Unknown	Unknown	Unknown	Unknown	0.980634	0.00363813	NA	Unknown	Unknown
Seq_230	6	Seq_20867	85.7143	Unknown	Coutinho_2017	marine metagenome genome assembly, contig: Assembly-61018-SUB-0.4-ITER-9-ESG2011_Seq_62	Aquatic	Marine	Unknown	Unknown	Unknown	Unknown	Unknown	Unknown	Unknown	Unknown	Unknown	4270	Lineage_12	Lineage_71	Lineage_93	Unknown	Unknown	Coutinho_Genomes_17.fasta	ENA|FUIF01000282|FUIF01000282.1	7	Bona_Fide_Phage_Homology	Unknown	Unknown	Unknown	Unknown	Unknown	Unknown	Unknown	Unknown	Unknown	Unknown	0.313877	0.156197	NA	28.5714	1.52099
Seq_231	Unknown	Unknown	Unknown	Unknown	Coutinho_2017	marine metagenome genome assembly, contig: Assembly-61018-SUB-0.4-ITER-9-ESG2012b_Seq_22	Aquatic	Marine	Unknown	Unknown	Unknown	Unknown	Unknown	Unknown	Unknown	Unknown	Unknown	3872	Lineage_67	Lineage_322	Lineage_400	Unknown	Unknown	Coutinho_Genomes_17.fasta	ENA|FUIF01000283|FUIF01000283.1	9	pVOGs_Homology	Unknown	Unknown	Unknown	Unknown	Unknown	Unknown	Unknown	Unknown	Unknown	Unknown	0.979156	0.00363813	NA	88.8889	7.15129
Seq_232	3	Seq_23502	75	Unknown	Coutinho_2017	marine metagenome genome assembly, contig: Assembly-40100-SUB-0.05-ITER-12-ViromesRawMerged_Seq_150	Aquatic	Marine	Unknown	Unknown	Unknown	Unknown	Unknown	Unknown	Unknown	Unknown	Unknown	2558	Lineage_67	Lineage_322	Lineage_400	Unknown	Unknown	Coutinho_Genomes_17.fasta	ENA|FUIF01000284|FUIF01000284.1	4	Bona_Fide_Phage_Homology	Unknown	Unknown	Unknown	Unknown	Unknown	Unknown	Unknown	Unknown	Unknown	Unknown	0.922141	0.0117591	NA	50	1.93218
Seq_233	4	Seq_182342	100	Unknown	Coutinho_2017	marine metagenome genome assembly, contig: Assembly-40100-SUB-0.05-ITER-13-ViromesRawMerged_Seq_127	Aquatic	Marine	Unknown	Unknown	Unknown	Unknown	Unknown	Unknown	Unknown	Unknown	Unknown	2713	Lineage_12	Lineage_71	Lineage_93	Unknown	Unknown	Coutinho_Genomes_17.fasta	ENA|FUIF01000285|FUIF01000285.1	4	Bona_Fide_Phage_Homology	Unknown	Unknown	Unknown	Unknown	Unknown	Unknown	Unknown	Unknown	Unknown	Unknown	0.481926	0.16383	NA	Unknown	Unknown
Seq_234	4	Seq_21152	80	Unknown	Coutinho_2017	marine metagenome genome assembly, contig: Assembly-40100-SUB-0.05-ITER-13-ViromesRawMerged_Seq_136	Aquatic	Marine	Unknown	Unknown	Unknown	Unknown	Unknown	Unknown	Unknown	Unknown	Unknown	2670	NA	NA	NA	Unknown	Unknown	Coutinho_Genomes_17.fasta	ENA|FUIF01000286|FUIF01000286.1	5	Bona_Fide_Phage_Homology	Unknown	Unknown	Unknown	Unknown	Unknown	Unknown	Unknown	Unknown	Unknown	Unknown	0.963257	0.00386654	NA	Unknown	Unknown
Seq_235	2	Seq_103028	13.3333	Unknown	Coutinho_2017	marine metagenome genome assembly, contig: Assembly-40100-SUB-0.05-ITER-14-ViromesRawMerged_Seq_21	Aquatic	Marine	Unknown	Unknown	Unknown	Unknown	Unknown	Unknown	Unknown	Unknown	Unknown	6915	NA	NA	NA	Unknown	Unknown	Coutinho_Genomes_17.fasta	ENA|FUIF01000287|FUIF01000287.1	15	Unknown	Unknown	Unknown	Unknown	Unknown	Unknown	Unknown	Unknown	Unknown	Unknown	Unknown	0.997164	0.000606355	NA	13.3333	1.43449
Seq_236	5	Seq_79153	7.46269	Complete	Coutinho_2017	marine metagenome genome assembly, contig: CIRC-Assembly-40100-SUB-0.05-ITER-16-ViromesRawMerged_Seq_1	Aquatic	Marine	Unknown	Unknown	Unknown	Unknown	Unknown	Unknown	Unknown	Unknown	Unknown	62277	Lineage_43	Lineage_220	Lineage_271	Unknown	Unknown	Coutinho_Genomes_17.fasta	ENA|FUIF01000288|FUIF01000288.1	67	Manual_Curation	Unknown	Unknown	Unknown	Unknown	Unknown	Unknown	Unknown	Unknown	Unknown	Unknown	0.976977	0.00388067	2 - Complete phage contigs - category 2 (somewhat sure)	5.97015	2.96488
Seq_237	Unknown	Unknown	Unknown	Unknown	Coutinho_2017	marine metagenome genome assembly, contig: Assembly-40100-SUB-0.05-ITER-17-ViromesRawMerged_Seq_48	Aquatic	Marine	Unknown	Unknown	Unknown	Unknown	Unknown	Unknown	Unknown	Unknown	Unknown	4524	Lineage_67	Lineage_322	Lineage_400	Unknown	Unknown	Coutinho_Genomes_17.fasta	ENA|FUIF01000289|FUIF01000289.1	11	pVOGs_Homology	Unknown	Unknown	Unknown	Unknown	Unknown	Unknown	Unknown	Unknown	Unknown	Unknown	0.95932	0.00642736	NA	54.5455	5.58805
Seq_238	2	Seq_182462	33.3333	Unknown	Coutinho_2017	marine metagenome genome assembly, contig: Assembly-40100-SUB-0.05-ITER-18-ViromesRawMerged_Seq_103	Aquatic	Marine	Unknown	Unknown	Unknown	Unknown	Unknown	Unknown	Unknown	Unknown	Unknown	3163	Lineage_43	Lineage_220	Lineage_270	Unknown	Unknown	Coutinho_Genomes_17.fasta	ENA|FUIF01000290|FUIF01000290.1	6	Unknown	Unknown	Unknown	Unknown	Unknown	Unknown	Unknown	Unknown	Unknown	Unknown	Unknown	0.999891	0	NA	16.6667	0.49665
Seq_239	4	Seq_3295	100	Unknown	Coutinho_2017	marine metagenome genome assembly, contig: Assembly-40100-SUB-0.05-ITER-20-ViromesRawMerged_Seq_97	Aquatic	Marine	Unknown	Bacteria	Verrucomicrobia	Unknown	Unknown	Unknown	Unknown	Unknown	Unknown	3392	Lineage_43	Lineage_220	Lineage_270	Unknown	Unknown	Coutinho_Genomes_17.fasta	ENA|FUIF01000291|FUIF01000291.1	4	Bona_Fide_Phage_Homology	Unknown	Unknown	Unknown	Unknown	Unknown	Unknown	Unknown	Unknown	Unknown	Unknown	0.99714	0.000606355	NA	75	3
Seq_240	4	Seq_110	100	Unknown	Coutinho_2017	marine metagenome genome assembly, contig: Assembly-40100-SUB-0.05-ITER-2-ViromesRawMerged_Seq_145	Aquatic	Marine	Unknown	Unknown	Unknown	Unknown	Unknown	Unknown	Unknown	Unknown	Unknown	2648	Lineage_67	Lineage_322	Lineage_400	Unknown	Unknown	Coutinho_Genomes_17.fasta	ENA|FUIF01000292|FUIF01000292.1	4	Bona_Fide_Phage_Homology	Unknown	Unknown	Unknown	Unknown	Unknown	Unknown	Unknown	Unknown	Unknown	Unknown	0.854164	0.02874	NA	25	1
Seq_241	2	Seq_29823	28.5714	Unknown	Coutinho_2017	marine metagenome genome assembly, contig: Assembly-40100-SUB-0.05-ITER-5-ViromesRawMerged_Seq_126	Aquatic	Marine	Unknown	Unknown	Unknown	Unknown	Unknown	Unknown	Unknown	Unknown	Unknown	2934	NA	NA	NA	Unknown	Unknown	Coutinho_Genomes_17.fasta	ENA|FUIF01000293|FUIF01000293.1	7	Unknown	Unknown	Unknown	Unknown	Unknown	Unknown	Unknown	Unknown	Unknown	Unknown	Unknown	0.888696	0.0194523	NA	Unknown	Unknown
Seq_242	3	Seq_194392	75	Unknown	Coutinho_2017	marine metagenome genome assembly, contig: Assembly-40100-SUB-0.05-ITER-5-ViromesRawMerged_Seq_143	Aquatic	Marine	Unknown	Unknown	Unknown	Unknown	Unknown	Unknown	Unknown	Unknown	Unknown	2665	Lineage_43	Lineage_220	Lineage_270	Unknown	Unknown	Coutinho_Genomes_17.fasta	ENA|FUIF01000294|FUIF01000294.1	4	Bona_Fide_Phage_Homology	Unknown	Unknown	Unknown	Unknown	Unknown	Unknown	Unknown	Unknown	Unknown	Unknown	0.991046	0.000438474	NA	75	3
Seq_243	1	Seq_53787	8.33333	Unknown	Coutinho_2017	marine metagenome genome assembly, contig: Assembly-40100-SUB-0.05-ITER-6-ViromesRawMerged_Seq_17	Aquatic	Marine	Unknown	Unknown	Unknown	Unknown	Unknown	Unknown	Unknown	Unknown	Unknown	11418	NA	NA	NA	Unknown	Unknown	Coutinho_Genomes_17.fasta	ENA|FUIF01000295|FUIF01000295.1	12	Unknown	Unknown	Unknown	Unknown	Unknown	Unknown	Unknown	Unknown	Unknown	Unknown	Unknown	0.971033	0.00497211	3 - Complete phage contigs - category 3 (not so sure)	Unknown	Unknown
Seq_244	3	Seq_101941	50	Unknown	Coutinho_2017	marine metagenome genome assembly, contig: Assembly-40100-SUB-0.05-ITER-7-ViromesRawMerged_Seq_100	Aquatic	Marine	Unknown	Unknown	Unknown	Unknown	Unknown	Unknown	Unknown	Unknown	Unknown	3386	Lineage_36	Lineage_177	Lineage_223	Unknown	Unknown	Coutinho_Genomes_17.fasta	ENA|FUIF01000296|FUIF01000296.1	6	Bona_Fide_Phage_Homology	Unknown	Unknown	Unknown	Unknown	Unknown	Unknown	Unknown	Unknown	Unknown	Unknown	0.992796	0.00181906	NA	Unknown	Unknown
Seq_245	2	Seq_183943	40	Unknown	Coutinho_2017	marine metagenome genome assembly, contig: Assembly-40100-SUB-0.05-ITER-9-ViromesRawMerged_Seq_135	Aquatic	Marine	Unknown	Bacteria	Verrucomicrobia	Unknown	Unknown	Unknown	Unknown	Unknown	Unknown	2631	Lineage_43	Lineage_220	Lineage_270	Unknown	Unknown	Coutinho_Genomes_17.fasta	ENA|FUIF01000298|FUIF01000298.1	5	Unknown	Unknown	Unknown	Unknown	Unknown	Unknown	Unknown	Unknown	Unknown	Unknown	Unknown	0.912637	0.0141508	NA	20	0.49665
Seq_246	8	Seq_21465	88.8889	Unknown	Coutinho_2017	marine metagenome genome assembly, contig: Assembly-40100-SUB-0.075-ITER-10-ViromesRawMerged_Seq_33	Aquatic	Marine	Unknown	Unknown	Unknown	Unknown	Unknown	Unknown	Unknown	Unknown	Unknown	8270	Lineage_50	Lineage_260	Lineage_316	Unknown	Unknown	Coutinho_Genomes_17.fasta	ENA|FUIF01000299|FUIF01000299.1	9	Bona_Fide_Phage_Homology	Unknown	Unknown	Unknown	Unknown	Unknown	Unknown	Unknown	Unknown	Unknown	Unknown	0.993069	0.00181906	NA	33.3333	1.95938
Seq_247	6	Seq_82094	85.7143	Unknown	Coutinho_2017	marine metagenome genome assembly, contig: Assembly-40100-SUB-0.075-ITER-1-ViromesRawMerged_Seq_127	Aquatic	Marine	Unknown	Unknown	Unknown	Unknown	Unknown	Unknown	Unknown	Unknown	Unknown	3939	Lineage_14	Lineage_80	Lineage_104	Unknown	Unknown	Coutinho_Genomes_17.fasta	ENA|FUIF01000300|FUIF01000300.1	7	Bona_Fide_Phage_Homology	Unknown	Unknown	Unknown	Unknown	Unknown	Unknown	Unknown	Unknown	Unknown	Unknown	0.99376	0.00157652	NA	42.8571	1.41786
Seq_248	Unknown	Unknown	Unknown	Unknown	Coutinho_2017	marine metagenome genome assembly, contig: Assembly-40100-SUB-0.075-ITER-1-ViromesRawMerged_Seq_175	Aquatic	Marine	Unknown	Unknown	Unknown	Unknown	Unknown	Unknown	Unknown	Unknown	Unknown	3188	NA	NA	NA	Unknown	Unknown	Coutinho_Genomes_17.fasta	ENA|FUIF01000301|FUIF01000301.1	7	Unknown	Unknown	Unknown	Unknown	Unknown	Unknown	Unknown	Unknown	Unknown	Unknown	Unknown	0.838468	0.023284	NA	Unknown	Unknown
Seq_249	1	Seq_73383	14.2857	Unknown	Coutinho_2017	marine metagenome genome assembly, contig: Assembly-40100-SUB-0.075-ITER-2-ViromesRawMerged_Seq_184	Aquatic	Marine	Unknown	Unknown	Unknown	Unknown	Unknown	Unknown	Unknown	Unknown	Unknown	3202	NA	NA	NA	Unknown	Unknown	Coutinho_Genomes_17.fasta	ENA|FUIF01000302|FUIF01000302.1	7	Unknown	Unknown	Unknown	Unknown	Unknown	Unknown	Unknown	Unknown	Unknown	Unknown	Unknown	0.982363	0.00339559	NA	Unknown	Unknown
Seq_250	4	Seq_185673	100	Unknown	Coutinho_2017	marine metagenome genome assembly, contig: Assembly-40100-SUB-0.075-ITER-3-ViromesRawMerged_Seq_206	Aquatic	Marine	Unknown	Unknown	Unknown	Unknown	Unknown	Unknown	Unknown	Unknown	Unknown	2881	Lineage_43	Lineage_220	Lineage_270	Unknown	Unknown	Coutinho_Genomes_17.fasta	ENA|FUIF01000303|FUIF01000303.1	4	Bona_Fide_Phage_Homology	Unknown	Unknown	Unknown	Unknown	Unknown	Unknown	Unknown	Unknown	Unknown	Unknown	0.842095	0.0321681	NA	75	3
Seq_251	4	Seq_20903	80	Unknown	Coutinho_2017	marine metagenome genome assembly, contig: Assembly-40100-SUB-0.075-ITER-3-ViromesRawMerged_Seq_235	Aquatic	Marine	Unknown	Unknown	Unknown	Unknown	Unknown	Unknown	Unknown	Unknown	Unknown	2642	Lineage_12	Lineage_71	Lineage_93	Unknown	Unknown	Coutinho_Genomes_17.fasta	ENA|FUIF01000304|FUIF01000304.1	5	Bona_Fide_Phage_Homology	Unknown	Unknown	Unknown	Unknown	Unknown	Unknown	Unknown	Unknown	Unknown	Unknown	0.565792	0.126241	NA	80	3.47704
Seq_252	2	Seq_78136	28.5714	Unknown	Coutinho_2017	marine metagenome genome assembly, contig: Assembly-40100-SUB-0.075-ITER-4-ViromesRawMerged_Seq_56	Aquatic	Marine	Unknown	Unknown	Unknown	Unknown	Unknown	Unknown	Unknown	Unknown	Unknown	6090	NA	NA	NA	Unknown	Unknown	Coutinho_Genomes_17.fasta	ENA|FUIF01000305|FUIF01000305.1	7	Unknown	Unknown	Unknown	Unknown	Unknown	Unknown	Unknown	Unknown	Unknown	Unknown	Unknown	0.915127	0.0117633	NA	Unknown	Unknown
Seq_253	Unknown	Unknown	Unknown	Unknown	Coutinho_2017	marine metagenome genome assembly, contig: Assembly-40100-SUB-0.075-ITER-5-ViromesRawMerged_Seq_1	Aquatic	Marine	Unknown	Unknown	Unknown	Unknown	Unknown	Unknown	Unknown	Unknown	Unknown	36998	NA	NA	NA	Unknown	Unknown	Coutinho_Genomes_17.fasta	ENA|FUIF01000306|FUIF01000306.1	54	pVOGs_Homology	Unknown	Unknown	Unknown	Unknown	Unknown	Unknown	Unknown	Unknown	Unknown	Unknown	0.381924	0.126364	2 - Complete phage contigs - category 2 (somewhat sure)	22.2222	6.35672
Seq_254	7	Seq_10727	77.7778	Unknown	Coutinho_2017	marine metagenome genome assembly, contig: Assembly-40100-SUB-0.075-ITER-5-ViromesRawMerged_Seq_119	Aquatic	Marine	Unknown	Unknown	Unknown	Unknown	Unknown	Unknown	Unknown	Unknown	Unknown	3790	NA	NA	NA	Unknown	Unknown	Coutinho_Genomes_17.fasta	ENA|FUIF01000307|FUIF01000307.1	9	Bona_Fide_Phage_Homology	Unknown	Unknown	Unknown	Unknown	Unknown	Unknown	Unknown	Unknown	Unknown	Unknown	0.804581	0.0281349	NA	44.4444	3.99184
Seq_255	4	Seq_184836	50	Unknown	Coutinho_2017	marine metagenome genome assembly, contig: Assembly-40100-SUB-0.075-ITER-5-ViromesRawMerged_Seq_158	Aquatic	Marine	Unknown	Unknown	Unknown	Unknown	Unknown	Unknown	Unknown	Unknown	Unknown	3360	Lineage_36	Lineage_177	Lineage_223	Unknown	Unknown	Coutinho_Genomes_17.fasta	ENA|FUIF01000308|FUIF01000308.1	8	Bona_Fide_Phage_Homology	Unknown	Unknown	Unknown	Unknown	Unknown	Unknown	Unknown	Unknown	Unknown	Unknown	0.441567	0.105384	NA	12.5	0.406484
Seq_256	3	Seq_21756	60	Unknown	Coutinho_2017	marine metagenome genome assembly, contig: Assembly-40100-SUB-0.075-ITER-5-ViromesRawMerged_Seq_263	Aquatic	Marine	Unknown	Unknown	Unknown	Unknown	Unknown	Unknown	Unknown	Unknown	Unknown	2573	NA	NA	NA	Unknown	Unknown	Coutinho_Genomes_17.fasta	ENA|FUIF01000309|FUIF01000309.1	5	Bona_Fide_Phage_Homology	Unknown	Unknown	Unknown	Unknown	Unknown	Unknown	Unknown	Unknown	Unknown	Unknown	0.848659	0.0300554	NA	40	1.83138
Seq_257	4	Seq_83362	80	Unknown	Coutinho_2017	marine metagenome genome assembly, contig: Assembly-40100-SUB-0.075-ITER-7-ViromesRawMerged_Seq_206	Aquatic	Marine	Unknown	Bacteria	Proteobacteria	Unknown	Unknown	Unknown	Unknown	Unknown	Unknown	2959	NA	NA	NA	Unknown	Unknown	Coutinho_Genomes_17.fasta	ENA|FUIF01000310|FUIF01000310.1	5	Bona_Fide_Phage_Homology	Unknown	Unknown	Unknown	Unknown	Unknown	Unknown	Unknown	Unknown	Unknown	Unknown	0.981951	0.00111612	NA	Unknown	Unknown
Seq_258	Unknown	Unknown	Unknown	Unknown	Coutinho_2017	marine metagenome genome assembly, contig: Assembly-40100-SUB-0.075-ITER-8-ViromesRawMerged_Seq_232	Aquatic	Marine	Unknown	Unknown	Unknown	Unknown	Unknown	Unknown	Unknown	Unknown	Unknown	2768	Lineage_67	Lineage_322	Lineage_400	Unknown	Unknown	Coutinho_Genomes_17.fasta	ENA|FUIF01000311|FUIF01000311.1	6	pVOGs_Homology	Unknown	Unknown	Unknown	Unknown	Unknown	Unknown	Unknown	Unknown	Unknown	Unknown	0.920416	0.0123171	NA	100	5.16111
Seq_259	1	Seq_100824	16.6667	Unknown	Coutinho_2017	marine metagenome genome assembly, contig: Assembly-40100-SUB-0.075-ITER-8-ViromesRawMerged_Seq_257	Aquatic	Marine	Unknown	Unknown	Unknown	Unknown	Unknown	Unknown	Unknown	Unknown	Unknown	2602	NA	NA	NA	Unknown	Unknown	Coutinho_Genomes_17.fasta	ENA|FUIF01000312|FUIF01000312.1	6	Unknown	Unknown	Unknown	Unknown	Unknown	Unknown	Unknown	Unknown	Unknown	Unknown	Unknown	0.988767	0.000717503	NA	Unknown	Unknown
Seq_260	3	Seq_1	50	Unknown	Coutinho_2017	marine metagenome genome assembly, contig: Assembly-40100-SUB-0.075-ITER-9-ViromesRawMerged_Seq_193	Aquatic	Marine	Unknown	Unknown	Unknown	Unknown	Unknown	Unknown	Unknown	Unknown	Unknown	3055	NA	NA	NA	Unknown	Unknown	Coutinho_Genomes_17.fasta	ENA|FUIF01000313|FUIF01000313.1	6	Bona_Fide_Phage_Homology	Unknown	Unknown	Unknown	Unknown	Unknown	Unknown	Unknown	Unknown	Unknown	Unknown	0.89186	0.0147951	NA	Unknown	Unknown
Seq_261	6	Seq_6611	54.5455	Unknown	Coutinho_2017	marine metagenome genome assembly, contig: Assembly-40100-SUB-0.075-ITER-9-ViromesRawMerged_Seq_199	Aquatic	Marine	Unknown	Unknown	Unknown	Unknown	Unknown	Unknown	Unknown	Unknown	Unknown	2987	NA	NA	NA	Unknown	Unknown	Coutinho_Genomes_17.fasta	ENA|FUIF01000314|FUIF01000314.1	11	Bona_Fide_Phage_Homology	Unknown	Unknown	Unknown	Unknown	Unknown	Unknown	Unknown	Unknown	Unknown	Unknown	0.986251	0.000876948	NA	27.2727	3
Seq_262	6	Seq_68708	100	Unknown	Coutinho_2017	marine metagenome genome assembly, contig: Assembly-40100-SUB-0.1-ITER-10-ViromesRawMerged_Seq_254	Aquatic	Marine	Unknown	Bacteria	Proteobacteria	Unknown	Unknown	Unknown	Unknown	Unknown	Unknown	3171	NA	NA	NA	Unknown	Unknown	Coutinho_Genomes_17.fasta	ENA|FUIF01000315|FUIF01000315.1	6	Bona_Fide_Phage_Homology	Unknown	Unknown	Unknown	Unknown	Unknown	Unknown	Unknown	Unknown	Unknown	Unknown	0.700928	0.0458404	NA	33.3333	2
Seq_263	Unknown	Unknown	Unknown	Unknown	Coutinho_2017	marine metagenome genome assembly, contig: Assembly-40100-SUB-0.1-ITER-1-ViromesRawMerged_Seq_302	Aquatic	Marine	Unknown	Unknown	Unknown	Unknown	Unknown	Unknown	Unknown	Unknown	Unknown	2943	NA	NA	NA	Unknown	Unknown	Coutinho_Genomes_17.fasta	ENA|FUIF01000316|FUIF01000316.1	4	Unknown	Unknown	Unknown	Unknown	Unknown	Unknown	Unknown	Unknown	Unknown	Unknown	Unknown	0.305229	0.275083	NA	Unknown	Unknown
Seq_264	2	Seq_177095	40	Unknown	Coutinho_2017	marine metagenome genome assembly, contig: Assembly-40100-SUB-0.1-ITER-1-ViromesRawMerged_Seq_403	Aquatic	Marine	Unknown	Unknown	Unknown	Unknown	Unknown	Unknown	Unknown	Unknown	Unknown	2537	Lineage_49	Lineage_250	Lineage_308	Unknown	Unknown	Coutinho_Genomes_17.fasta	ENA|FUIF01000317|FUIF01000317.1	5	Unknown	Unknown	Unknown	Unknown	Unknown	Unknown	Unknown	Unknown	Unknown	Unknown	Unknown	0.632268	0.0978196	NA	20	0.967008
Seq_265	8	Seq_3249	100	Unknown	Coutinho_2017	marine metagenome genome assembly, contig: Assembly-40100-SUB-0.1-ITER-2-ViromesRawMerged_Seq_208	Aquatic	Marine	Unknown	Unknown	Unknown	Unknown	Unknown	Unknown	Unknown	Unknown	Unknown	3578	Lineage_15	Lineage_81	Lineage_105	Unknown	Unknown	Coutinho_Genomes_17.fasta	ENA|FUIF01000318|FUIF01000318.1	8	Bona_Fide_Phage_Homology	Unknown	Unknown	Unknown	Unknown	Unknown	Unknown	Unknown	Unknown	Unknown	Unknown	0.999935	0	NA	37.5	2.83541
Seq_266	4	Seq_9190	66.6667	Unknown	Coutinho_2017	marine metagenome genome assembly, contig: Assembly-40100-SUB-0.1-ITER-2-ViromesRawMerged_Seq_221	Aquatic	Marine	Unknown	Unknown	Unknown	Unknown	Unknown	Unknown	Unknown	Unknown	Unknown	3492	NA	NA	NA	Unknown	Unknown	Coutinho_Genomes_17.fasta	ENA|FUIF01000319|FUIF01000319.1	6	Bona_Fide_Phage_Homology	Unknown	Unknown	Unknown	Unknown	Unknown	Unknown	Unknown	Unknown	Unknown	Unknown	0.90463	0.0128547	NA	Unknown	Unknown
Seq_267	4	Seq_65727	57.1429	Unknown	Coutinho_2017	marine metagenome genome assembly, contig: Assembly-40100-SUB-0.1-ITER-2-ViromesRawMerged_Seq_268	Aquatic	Marine	Unknown	Unknown	Unknown	Unknown	Unknown	Unknown	Unknown	Unknown	Unknown	3151	NA	NA	NA	Unknown	Unknown	Coutinho_Genomes_17.fasta	ENA|FUIF01000320|FUIF01000320.1	7	Bona_Fide_Phage_Homology	Unknown	Unknown	Unknown	Unknown	Unknown	Unknown	Unknown	Unknown	Unknown	Unknown	0.990711	0.00206161	NA	28.5714	1.83518
Seq_268	4	Seq_10562	100	Unknown	Coutinho_2017	marine metagenome genome assembly, contig: Assembly-40100-SUB-0.1-ITER-2-ViromesRawMerged_Seq_300	Aquatic	Marine	Unknown	Unknown	Unknown	Unknown	Unknown	Unknown	Unknown	Unknown	Unknown	2991	Lineage_67	Lineage_322	Lineage_400	Unknown	Unknown	Coutinho_Genomes_17.fasta	ENA|FUIF01000321|FUIF01000321.1	4	Bona_Fide_Phage_Homology	Unknown	Unknown	Unknown	Unknown	Unknown	Unknown	Unknown	Unknown	Unknown	Unknown	0.846779	0.0308128	NA	100	2.3531
Seq_269	5	Seq_1878	83.3333	Unknown	Coutinho_2017	marine metagenome genome assembly, contig: Assembly-40100-SUB-0.1-ITER-2-ViromesRawMerged_Seq_319	Aquatic	Marine	Unknown	Unknown	Unknown	Unknown	Unknown	Unknown	Unknown	Unknown	Unknown	2891	NA	NA	NA	Unknown	Unknown	Coutinho_Genomes_17.fasta	ENA|FUIF01000322|FUIF01000322.1	6	Bona_Fide_Phage_Homology	Unknown	Unknown	Unknown	Unknown	Unknown	Unknown	Unknown	Unknown	Unknown	Unknown	0.67455	0.0828716	NA	66.6667	2.46974
Seq_270	3	Seq_9190	50	Unknown	Coutinho_2017	marine metagenome genome assembly, contig: Assembly-40100-SUB-0.1-ITER-2-ViromesRawMerged_Seq_376	Aquatic	Marine	Unknown	Unknown	Unknown	Unknown	Unknown	Unknown	Unknown	Unknown	Unknown	2679	Lineage_57	Lineage_289	Lineage_341	Unknown	Unknown	Coutinho_Genomes_17.fasta	ENA|FUIF01000323|FUIF01000323.1	6	Bona_Fide_Phage_Homology	Unknown	Unknown	Unknown	Unknown	Unknown	Unknown	Unknown	Unknown	Unknown	Unknown	0.850034	0.0296568	NA	Unknown	Unknown
Seq_271	2	Seq_22219	50	Unknown	Coutinho_2017	marine metagenome genome assembly, contig: Assembly-40100-SUB-0.1-ITER-2-ViromesRawMerged_Seq_418	Aquatic	Marine	Unknown	Unknown	Unknown	Unknown	Unknown	Unknown	Unknown	Unknown	Unknown	2518	Lineage_36	Lineage_177	Lineage_223	Unknown	Unknown	Coutinho_Genomes_17.fasta	ENA|FUIF01000324|FUIF01000324.1	4	Unknown	Unknown	Unknown	Unknown	Unknown	Unknown	Unknown	Unknown	Unknown	Unknown	Unknown	0.926001	0.0108024	NA	Unknown	Unknown
Seq_272	6	Seq_20865	100	Unknown	Coutinho_2017	marine metagenome genome assembly, contig: Assembly-40100-SUB-0.1-ITER-3-ViromesRawMerged_Seq_211	Aquatic	Marine	Unknown	Unknown	Unknown	Unknown	Unknown	Unknown	Unknown	Unknown	Unknown	3577	Lineage_12	Lineage_71	Lineage_93	Unknown	Unknown	Coutinho_Genomes_17.fasta	ENA|FUIF01000325|FUIF01000325.1	6	Bona_Fide_Phage_Homology	Unknown	Unknown	Unknown	Unknown	Unknown	Unknown	Unknown	Unknown	Unknown	Unknown	0.763741	0.0345622	NA	16.6667	1
Seq_273	4	Seq_21325	80	Unknown	Coutinho_2017	marine metagenome genome assembly, contig: Assembly-40100-SUB-0.1-ITER-3-ViromesRawMerged_Seq_214	Aquatic	Marine	Unknown	Unknown	Unknown	Unknown	Unknown	Unknown	Unknown	Unknown	Unknown	3538	Lineage_12	Lineage_71	Lineage_93	Unknown	Unknown	Coutinho_Genomes_17.fasta	ENA|FUIF01000326|FUIF01000326.1	5	Bona_Fide_Phage_Homology	Unknown	Unknown	Unknown	Unknown	Unknown	Unknown	Unknown	Unknown	Unknown	Unknown	0.0913027	0.350958	NA	20	0.870225
Seq_274	7	Seq_20966	77.7778	Unknown	Coutinho_2017	marine metagenome genome assembly, contig: Assembly-40100-SUB-0.1-ITER-3-ViromesRawMerged_Seq_339	Aquatic	Marine	Unknown	Bacteria	Cyanobacteria	Unknown	Unknown	Unknown	Unknown	Unknown	Unknown	2768	NA	NA	NA	Unknown	Unknown	Coutinho_Genomes_17.fasta	ENA|FUIF01000327|FUIF01000327.1	9	Bona_Fide_Phage_Homology	Unknown	Unknown	Unknown	Unknown	Unknown	Unknown	Unknown	Unknown	Unknown	Unknown	0.843191	0.0316897	NA	22.2222	0.97934
Seq_275	5	Seq_3026	100	Unknown	Coutinho_2017	marine metagenome genome assembly, contig: Assembly-40100-SUB-0.1-ITER-3-ViromesRawMerged_Seq_378	Aquatic	Marine	Unknown	Unknown	Unknown	Unknown	Unknown	Unknown	Unknown	Unknown	Unknown	2589	Lineage_67	Lineage_322	Lineage_400	Unknown	Unknown	Coutinho_Genomes_17.fasta	ENA|FUIF01000328|FUIF01000328.1	5	Bona_Fide_Phage_Homology	Unknown	Unknown	Unknown	Unknown	Unknown	Unknown	Unknown	Unknown	Unknown	Unknown	0.993358	0.000159445	NA	60	2.88048
Seq_276	3	Seq_336	100	Unknown	Coutinho_2017	marine metagenome genome assembly, contig: Assembly-40100-SUB-0.1-ITER-4-ViromesRawMerged_Seq_146	Aquatic	Marine	Unknown	Unknown	Unknown	Unknown	Unknown	Unknown	Unknown	Unknown	Unknown	4078	NA	NA	NA	Unknown	Unknown	Coutinho_Genomes_17.fasta	ENA|FUIF01000329|FUIF01000329.1	3	Bona_Fide_Phage_Homology	Unknown	Unknown	Unknown	Unknown	Unknown	Unknown	Unknown	Unknown	Unknown	Unknown	0.755017	0.0360175	NA	66.6667	1.93585
Seq_277	1	Seq_171224	14.2857	Unknown	Coutinho_2017	marine metagenome genome assembly, contig: Assembly-40100-SUB-0.1-ITER-4-ViromesRawMerged_Seq_204	Aquatic	Marine	Unknown	Bacteria	Proteobacteria	Unknown	Unknown	Unknown	Unknown	Unknown	Unknown	3546	Lineage_34	Lineage_166	Lineage_208	Unknown	Unknown	Coutinho_Genomes_17.fasta	ENA|FUIF01000331|FUIF01000331.1	7	Unknown	Unknown	Unknown	Unknown	Unknown	Unknown	Unknown	Unknown	Unknown	Unknown	Unknown	0.995922	0.00133398	NA	Unknown	Unknown
Seq_278	1	Seq_175567	16.6667	Unknown	Coutinho_2017	marine metagenome genome assembly, contig: Assembly-40100-SUB-0.1-ITER-4-ViromesRawMerged_Seq_363	Aquatic	Marine	Unknown	Unknown	Unknown	Unknown	Unknown	Unknown	Unknown	Unknown	Unknown	2687	Lineage_36	Lineage_176	Lineage_221	Unknown	Unknown	Coutinho_Genomes_17.fasta	ENA|FUIF01000332|FUIF01000332.1	6	Unknown	Unknown	Unknown	Unknown	Unknown	Unknown	Unknown	Unknown	Unknown	Unknown	Unknown	0.799598	0.0435285	NA	Unknown	Unknown
Seq_279	5	Seq_86349	83.3333	Unknown	Coutinho_2017	marine metagenome genome assembly, contig: Assembly-40100-SUB-0.1-ITER-4-ViromesRawMerged_Seq_379	Aquatic	Marine	Unknown	Unknown	Unknown	Unknown	Unknown	Unknown	Unknown	Unknown	Unknown	2619	NA	NA	NA	Unknown	Unknown	Coutinho_Genomes_17.fasta	ENA|FUIF01000333|FUIF01000333.1	6	Bona_Fide_Phage_Homology	Unknown	Unknown	Unknown	Unknown	Unknown	Unknown	Unknown	Unknown	Unknown	Unknown	0.575152	0.122414	NA	66.6667	3.47704
Seq_280	1	Seq_179645	20	Unknown	Coutinho_2017	marine metagenome genome assembly, contig: Assembly-40100-SUB-0.1-ITER-5-ViromesRawMerged_Seq_242	Aquatic	Marine	Unknown	Bacteria	Verrucomicrobia	Unknown	Unknown	Unknown	Unknown	Unknown	Unknown	3345	Lineage_43	Lineage_220	Lineage_270	Unknown	Unknown	Coutinho_Genomes_17.fasta	ENA|FUIF01000334|FUIF01000334.1	5	Unknown	Unknown	Unknown	Unknown	Unknown	Unknown	Unknown	Unknown	Unknown	Unknown	Unknown	0.995434	0.00133398	NA	20	0.937841
Seq_281	2	Seq_186705	22.2222	Unknown	Coutinho_2017	marine metagenome genome assembly, contig: Assembly-40100-SUB-0.1-ITER-5-ViromesRawMerged_Seq_251	Aquatic	Marine	Unknown	Unknown	Unknown	Unknown	Unknown	Unknown	Unknown	Unknown	Unknown	3305	NA	NA	NA	Unknown	Unknown	Coutinho_Genomes_17.fasta	ENA|FUIF01000335|FUIF01000335.1	9	Unknown	Unknown	Unknown	Unknown	Unknown	Unknown	Unknown	Unknown	Unknown	Unknown	Unknown	0.982958	0.00339559	NA	Unknown	Unknown
Seq_282	4	Seq_190335	100	Unknown	Coutinho_2017	marine metagenome genome assembly, contig: Assembly-40100-SUB-0.1-ITER-5-ViromesRawMerged_Seq_322	Aquatic	Marine	Unknown	Unknown	Unknown	Unknown	Unknown	Unknown	Unknown	Unknown	Unknown	2919	Lineage_67	Lineage_322	Lineage_400	Unknown	Unknown	Coutinho_Genomes_17.fasta	ENA|FUIF01000336|FUIF01000336.1	4	Bona_Fide_Phage_Homology	Unknown	Unknown	Unknown	Unknown	Unknown	Unknown	Unknown	Unknown	Unknown	Unknown	0.955144	0.00510224	NA	75	2.71343
Seq_283	2	Seq_191058	50	Unknown	Coutinho_2017	marine metagenome genome assembly, contig: Assembly-40100-SUB-0.1-ITER-5-ViromesRawMerged_Seq_413	Aquatic	Marine	Unknown	Unknown	Unknown	Unknown	Unknown	Unknown	Unknown	Unknown	Unknown	2558	NA	NA	NA	Unknown	Unknown	Coutinho_Genomes_17.fasta	ENA|FUIF01000337|FUIF01000337.1	4	Unknown	Unknown	Unknown	Unknown	Unknown	Unknown	Unknown	Unknown	Unknown	Unknown	Unknown	0.842586	0.0318093	NA	Unknown	Unknown
Seq_284	1	Seq_175567	12.5	Unknown	Coutinho_2017	marine metagenome genome assembly, contig: Assembly-40100-SUB-0.1-ITER-6-ViromesRawMerged_Seq_124	Aquatic	Marine	Unknown	Unknown	Unknown	Unknown	Unknown	Unknown	Unknown	Unknown	Unknown	4600	NA	NA	NA	Unknown	Unknown	Coutinho_Genomes_17.fasta	ENA|FUIF01000338|FUIF01000338.1	8	Unknown	Unknown	Unknown	Unknown	Unknown	Unknown	Unknown	Unknown	Unknown	Unknown	Unknown	0.261579	0.182877	NA	Unknown	Unknown
Seq_285	3	Seq_36326	33.3333	Unknown	Coutinho_2017	marine metagenome genome assembly, contig: Assembly-40100-SUB-0.1-ITER-6-ViromesRawMerged_Seq_269	Aquatic	Marine	Unknown	Unknown	Unknown	Unknown	Unknown	Unknown	Unknown	Unknown	Unknown	2958	NA	NA	NA	Unknown	Unknown	Coutinho_Genomes_17.fasta	ENA|FUIF01000339|FUIF01000339.1	9	Bona_Fide_Phage_Homology	Unknown	Unknown	Unknown	Unknown	Unknown	Unknown	Unknown	Unknown	Unknown	Unknown	0.955177	0.00510224	NA	22.2222	2
Seq_286	2	Seq_35850	50	Unknown	Coutinho_2017	marine metagenome genome assembly, contig: Assembly-40100-SUB-0.1-ITER-6-ViromesRawMerged_Seq_296	Aquatic	Marine	Unknown	Bacteria	Proteobacteria	Unknown	Unknown	Unknown	Unknown	Unknown	Unknown	2863	Lineage_43	Lineage_220	Lineage_270	Unknown	Unknown	Coutinho_Genomes_17.fasta	ENA|FUIF01000340|FUIF01000340.1	4	Unknown	Unknown	Unknown	Unknown	Unknown	Unknown	Unknown	Unknown	Unknown	Unknown	Unknown	0.980782	0.00115598	NA	25	1
Seq_287	2	Seq_80186	33.3333	Unknown	Coutinho_2017	marine metagenome genome assembly, contig: Assembly-40100-SUB-0.1-ITER-6-ViromesRawMerged_Seq_390	Aquatic	Marine	Unknown	Bacteria	Proteobacteria	Unknown	Unknown	Unknown	Unknown	Unknown	Unknown	2529	Lineage_43	Lineage_220	Lineage_273	Unknown	Unknown	Coutinho_Genomes_17.fasta	ENA|FUIF01000342|FUIF01000342.1	6	Unknown	Unknown	Unknown	Unknown	Unknown	Unknown	Unknown	Unknown	Unknown	Unknown	Unknown	0.963365	0.00382668	NA	Unknown	Unknown
Seq_288	2	Seq_182462	40	Unknown	Coutinho_2017	marine metagenome genome assembly, contig: Assembly-40100-SUB-0.1-ITER-7-ViromesRawMerged_Seq_264	Aquatic	Marine	Unknown	Bacteria	Verrucomicrobia	Unknown	Unknown	Unknown	Unknown	Unknown	Unknown	3124	Lineage_43	Lineage_220	Lineage_270	Unknown	Unknown	Coutinho_Genomes_17.fasta	ENA|FUIF01000343|FUIF01000343.1	5	Unknown	Unknown	Unknown	Unknown	Unknown	Unknown	Unknown	Unknown	Unknown	Unknown	Unknown	0.993803	0.00157652	NA	20	0.49665
Seq_289	4	Seq_183695	66.6667	Unknown	Coutinho_2017	marine metagenome genome assembly, contig: Assembly-40100-SUB-0.1-ITER-7-ViromesRawMerged_Seq_271	Aquatic	Marine	Unknown	Unknown	Unknown	Unknown	Unknown	Unknown	Unknown	Unknown	Unknown	3096	NA	NA	NA	Unknown	Unknown	Coutinho_Genomes_17.fasta	ENA|FUIF01000344|FUIF01000344.1	6	Bona_Fide_Phage_Homology	Unknown	Unknown	Unknown	Unknown	Unknown	Unknown	Unknown	Unknown	Unknown	Unknown	0.0186353	0.628305	NA	33.3333	2
Seq_290	1	Seq_170028	14.2857	Unknown	Coutinho_2017	marine metagenome genome assembly, contig: Assembly-40100-SUB-0.1-ITER-7-ViromesRawMerged_Seq_326	Aquatic	Marine	Unknown	Unknown	Unknown	Unknown	Unknown	Unknown	Unknown	Unknown	Unknown	2770	Lineage_36	Lineage_177	Lineage_223	Unknown	Unknown	Coutinho_Genomes_17.fasta	ENA|FUIF01000345|FUIF01000345.1	7	Unknown	Unknown	Unknown	Unknown	Unknown	Unknown	Unknown	Unknown	Unknown	Unknown	Unknown	0.234003	0.34185	NA	14.2857	0.770264
Seq_291	6	Seq_20734	85.7143	Unknown	Coutinho_2017	marine metagenome genome assembly, contig: Assembly-40100-SUB-0.1-ITER-7-ViromesRawMerged_Seq_388	Aquatic	Marine	Unknown	Unknown	Unknown	Unknown	Unknown	Unknown	Unknown	Unknown	Unknown	2568	Lineage_29	Lineage_153	Lineage_192	Unknown	Unknown	Coutinho_Genomes_17.fasta	ENA|FUIF01000346|FUIF01000346.1	7	Bona_Fide_Phage_Homology	Unknown	Unknown	Unknown	Unknown	Unknown	Unknown	Unknown	Unknown	Unknown	Unknown	0.929542	0.0100849	NA	42.8571	2.14499
Seq_292	1	Seq_191058	20	Unknown	Coutinho_2017	marine metagenome genome assembly, contig: Assembly-40100-SUB-0.1-ITER-7-ViromesRawMerged_Seq_391	Aquatic	Marine	Unknown	Bacteria	Proteobacteria	Unknown	Unknown	Unknown	Unknown	Unknown	Unknown	2566	NA	NA	NA	Unknown	Unknown	Coutinho_Genomes_17.fasta	ENA|FUIF01000347|FUIF01000347.1	5	Unknown	Unknown	Unknown	Unknown	Unknown	Unknown	Unknown	Unknown	Unknown	Unknown	Unknown	0.5924	0.114761	NA	Unknown	Unknown
Seq_293	3	Seq_35235	42.8571	Unknown	Coutinho_2017	marine metagenome genome assembly, contig: Assembly-40100-SUB-0.1-ITER-7-ViromesRawMerged_Seq_392	Aquatic	Marine	Unknown	Unknown	Unknown	Unknown	Unknown	Unknown	Unknown	Unknown	Unknown	2565	NA	NA	NA	Unknown	Unknown	Coutinho_Genomes_17.fasta	ENA|FUIF01000348|FUIF01000348.1	7	Bona_Fide_Phage_Homology	Unknown	Unknown	Unknown	Unknown	Unknown	Unknown	Unknown	Unknown	Unknown	Unknown	0.910346	0.0143899	NA	14.2857	1
Seq_294	3	Seq_21354	75	Unknown	Coutinho_2017	marine metagenome genome assembly, contig: Assembly-40100-SUB-0.1-ITER-9-ViromesRawMerged_Seq_295	Aquatic	Marine	Unknown	Unknown	Unknown	Unknown	Unknown	Unknown	Unknown	Unknown	Unknown	2975	Lineage_67	Lineage_322	Lineage_400	Unknown	Unknown	Coutinho_Genomes_17.fasta	ENA|FUIF01000349|FUIF01000349.1	4	Bona_Fide_Phage_Homology	Unknown	Unknown	Unknown	Unknown	Unknown	Unknown	Unknown	Unknown	Unknown	Unknown	0.863228	0.0262287	NA	Unknown	Unknown
Seq_295	7	Seq_20729	100	Unknown	Coutinho_2017	marine metagenome genome assembly, contig: Assembly-40100-SUB-0.2-ITER-1-ViromesRawMerged_Seq_222	Aquatic	Marine	Unknown	Unknown	Unknown	Unknown	Unknown	Unknown	Unknown	Unknown	Unknown	5405	Lineage_29	Lineage_153	Lineage_192	Unknown	Unknown	Coutinho_Genomes_17.fasta	ENA|FUIF01000351|FUIF01000351.1	7	Bona_Fide_Phage_Homology	Unknown	Unknown	Unknown	Unknown	Unknown	Unknown	Unknown	Unknown	Unknown	Unknown	0.897549	0.0137036	NA	Unknown	Unknown
Seq_296	7	Seq_21407	100	Unknown	Coutinho_2017	marine metagenome genome assembly, contig: Assembly-40100-SUB-0.2-ITER-1-ViromesRawMerged_Seq_349	Aquatic	Marine	Unknown	Unknown	Unknown	Unknown	Unknown	Unknown	Unknown	Unknown	Unknown	4295	Lineage_50	Lineage_260	Lineage_316	Unknown	Unknown	Coutinho_Genomes_17.fasta	ENA|FUIF01000352|FUIF01000352.1	7	Bona_Fide_Phage_Homology	Unknown	Unknown	Unknown	Unknown	Unknown	Unknown	Unknown	Unknown	Unknown	Unknown	0.917688	0.0115207	NA	71.4286	3.12831
Seq_297	1	Seq_95179	11.1111	Unknown	Coutinho_2017	marine metagenome genome assembly, contig: Assembly-40100-SUB-0.2-ITER-1-ViromesRawMerged_Seq_403	Aquatic	Marine	Unknown	Unknown	Unknown	Unknown	Unknown	Unknown	Unknown	Unknown	Unknown	4020	NA	NA	NA	Unknown	Unknown	Coutinho_Genomes_17.fasta	ENA|FUIF01000353|FUIF01000353.1	9	Unknown	Unknown	Unknown	Unknown	Unknown	Unknown	Unknown	Unknown	Unknown	Unknown	Unknown	0.980648	0.00363813	NA	Unknown	Unknown
Seq_298	9	Seq_21271	100	Unknown	Coutinho_2017	marine metagenome genome assembly, contig: Assembly-40100-SUB-0.2-ITER-1-ViromesRawMerged_Seq_426	Aquatic	Marine	Unknown	Unknown	Unknown	Unknown	Unknown	Unknown	Unknown	Unknown	Unknown	3899	Lineage_12	Lineage_71	Lineage_93	Unknown	Unknown	Coutinho_Genomes_17.fasta	ENA|FUIF01000354|FUIF01000354.1	9	Bona_Fide_Phage_Homology	Unknown	Unknown	Unknown	Unknown	Unknown	Unknown	Unknown	Unknown	Unknown	Unknown	0.988611	0.00254669	NA	22.2222	1.43473
Seq_299	2	Seq_60600	28.5714	Unknown	Coutinho_2017	marine metagenome genome assembly, contig: Assembly-40100-SUB-0.2-ITER-1-ViromesRawMerged_Seq_453	Aquatic	Marine	Unknown	Unknown	Unknown	Unknown	Unknown	Unknown	Unknown	Unknown	Unknown	3780	NA	NA	NA	Unknown	Unknown	Coutinho_Genomes_17.fasta	ENA|FUIF01000355|FUIF01000355.1	7	Unknown	Unknown	Unknown	Unknown	Unknown	Unknown	Unknown	Unknown	Unknown	Unknown	Unknown	0.994726	0.00133398	NA	14.2857	0.926325
Seq_300	4	Seq_21211	66.6667	Unknown	Coutinho_2017	marine metagenome genome assembly, contig: Assembly-40100-SUB-0.2-ITER-1-ViromesRawMerged_Seq_457	Aquatic	Marine	Unknown	Unknown	Unknown	Unknown	Unknown	Unknown	Unknown	Unknown	Unknown	3767	NA	NA	NA	Unknown	Unknown	Coutinho_Genomes_17.fasta	ENA|FUIF01000356|FUIF01000356.1	6	Bona_Fide_Phage_Homology	Unknown	Unknown	Unknown	Unknown	Unknown	Unknown	Unknown	Unknown	Unknown	Unknown	0.730481	0.0406258	NA	50	2.47254
Seq_301	4	Seq_191058	80	Unknown	Coutinho_2017	marine metagenome genome assembly, contig: Assembly-40100-SUB-0.2-ITER-1-ViromesRawMerged_Seq_505	Aquatic	Marine	Unknown	Unknown	Unknown	Unknown	Unknown	Unknown	Unknown	Unknown	Unknown	3602	Lineage_57	Lineage_289	Lineage_341	Unknown	Unknown	Coutinho_Genomes_17.fasta	ENA|FUIF01000357|FUIF01000357.1	5	Bona_Fide_Phage_Homology	Unknown	Unknown	Unknown	Unknown	Unknown	Unknown	Unknown	Unknown	Unknown	Unknown	0.933463	0.00933786	NA	Unknown	Unknown
Seq_302	6	Seq_21876	85.7143	Unknown	Coutinho_2017	marine metagenome genome assembly, contig: Assembly-40100-SUB-0.2-ITER-1-ViromesRawMerged_Seq_570	Aquatic	Marine	Unknown	Unknown	Unknown	Unknown	Unknown	Unknown	Unknown	Unknown	Unknown	3349	Lineage_60	Lineage_298	Lineage_359	Unknown	Unknown	Coutinho_Genomes_17.fasta	ENA|FUIF01000358|FUIF01000358.1	7	Bona_Fide_Phage_Homology	Unknown	Unknown	Unknown	Unknown	Unknown	Unknown	Unknown	Unknown	Unknown	Unknown	0.992541	0.00194033	NA	Unknown	Unknown
Seq_303	5	Seq_20908	71.4286	Unknown	Coutinho_2017	marine metagenome genome assembly, contig: Assembly-40100-SUB-0.2-ITER-1-ViromesRawMerged_Seq_593	Aquatic	Marine	Unknown	Unknown	Unknown	Unknown	Unknown	Unknown	Unknown	Unknown	Unknown	3289	Lineage_12	Lineage_71	Lineage_93	Unknown	Unknown	Coutinho_Genomes_17.fasta	ENA|FUIF01000359|FUIF01000359.1	7	Bona_Fide_Phage_Homology	Unknown	Unknown	Unknown	Unknown	Unknown	Unknown	Unknown	Unknown	Unknown	Unknown	0.918234	0.0113995	NA	Unknown	Unknown
Seq_304	2	Seq_161052	40	Unknown	Coutinho_2017	marine metagenome genome assembly, contig: Assembly-40100-SUB-0.2-ITER-1-ViromesRawMerged_Seq_649	Aquatic	Marine	Unknown	Unknown	Unknown	Unknown	Unknown	Unknown	Unknown	Unknown	Unknown	3136	NA	NA	NA	Unknown	Unknown	Coutinho_Genomes_17.fasta	ENA|FUIF01000361|FUIF01000361.1	5	Unknown	Unknown	Unknown	Unknown	Unknown	Unknown	Unknown	Unknown	Unknown	Unknown	Unknown	0.332706	0.146495	NA	Unknown	Unknown
Seq_305	2	Seq_23246	33.3333	Unknown	Coutinho_2017	marine metagenome genome assembly, contig: Assembly-40100-SUB-0.2-ITER-1-ViromesRawMerged_Seq_654	Aquatic	Marine	Unknown	Unknown	Unknown	Unknown	Unknown	Unknown	Unknown	Unknown	Unknown	3126	NA	NA	NA	Unknown	Unknown	Coutinho_Genomes_17.fasta	ENA|FUIF01000362|FUIF01000362.1	6	Unknown	Unknown	Unknown	Unknown	Unknown	Unknown	Unknown	Unknown	Unknown	Unknown	Unknown	0.955874	0.00654863	NA	16.6667	0.654586
Seq_306	4	Seq_101941	66.6667	Unknown	Coutinho_2017	marine metagenome genome assembly, contig: Assembly-40100-SUB-0.2-ITER-1-ViromesRawMerged_Seq_864	Aquatic	Marine	Unknown	Unknown	Unknown	Unknown	Unknown	Unknown	Unknown	Unknown	Unknown	2708	Lineage_36	Lineage_177	Lineage_223	Unknown	Unknown	Coutinho_Genomes_17.fasta	ENA|FUIF01000364|FUIF01000364.1	6	Bona_Fide_Phage_Homology	Unknown	Unknown	Unknown	Unknown	Unknown	Unknown	Unknown	Unknown	Unknown	Unknown	0.992436	0.000199306	NA	Unknown	Unknown
Seq_307	3	Seq_67792	100	Unknown	Coutinho_2017	marine metagenome genome assembly, contig: Assembly-40100-SUB-0.2-ITER-1-ViromesRawMerged_Seq_896	Aquatic	Marine	Unknown	Unknown	Unknown	Unknown	Unknown	Unknown	Unknown	Unknown	Unknown	2639	Lineage_67	Lineage_322	Lineage_400	Unknown	Unknown	Coutinho_Genomes_17.fasta	ENA|FUIF01000365|FUIF01000365.1	3	Bona_Fide_Phage_Homology	Unknown	Unknown	Unknown	Unknown	Unknown	Unknown	Unknown	Unknown	Unknown	Unknown	0.988323	0.000757364	NA	100	2.80541
Seq_308	1	Seq_21955	14.2857	Unknown	Coutinho_2017	marine metagenome genome assembly, contig: Assembly-40100-SUB-0.2-ITER-1-ViromesRawMerged_Seq_898	Aquatic	Marine	Unknown	Unknown	Unknown	Unknown	Unknown	Unknown	Unknown	Unknown	Unknown	2638	Lineage_49	Lineage_250	Lineage_310	Unknown	Unknown	Coutinho_Genomes_17.fasta	ENA|FUIF01000366|FUIF01000366.1	7	Unknown	Unknown	Unknown	Unknown	Unknown	Unknown	Unknown	Unknown	Unknown	Unknown	Unknown	0.972289	0.00239168	NA	14.2857	0.828169
Seq_309	2	Seq_23066	40	Unknown	Coutinho_2017	marine metagenome genome assembly, contig: Assembly-40100-SUB-0.2-ITER-1-ViromesRawMerged_Seq_919	Aquatic	Marine	Unknown	Bacteria	Proteobacteria	Unknown	Unknown	Unknown	Unknown	Unknown	Unknown	2604	NA	NA	NA	Unknown	Unknown	Coutinho_Genomes_17.fasta	ENA|FUIF01000367|FUIF01000367.1	5	Unknown	Unknown	Unknown	Unknown	Unknown	Unknown	Unknown	Unknown	Unknown	Unknown	Unknown	0.987704	0.000757364	NA	20	0.868177
Seq_310	2	Seq_20807	40	Unknown	Coutinho_2017	marine metagenome genome assembly, contig: Assembly-40100-SUB-0.2-ITER-1-ViromesRawMerged_Seq_921	Aquatic	Marine	Unknown	Unknown	Unknown	Unknown	Unknown	Unknown	Unknown	Unknown	Unknown	2602	NA	NA	NA	Unknown	Unknown	Coutinho_Genomes_17.fasta	ENA|FUIF01000368|FUIF01000368.1	5	Unknown	Unknown	Unknown	Unknown	Unknown	Unknown	Unknown	Unknown	Unknown	Unknown	Unknown	0.901752	0.016383	NA	Unknown	Unknown
Seq_311	3	Seq_9190	75	Unknown	Coutinho_2017	marine metagenome genome assembly, contig: Assembly-40100-SUB-0.2-ITER-1-ViromesRawMerged_Seq_925	Aquatic	Marine	Unknown	Unknown	Unknown	Unknown	Unknown	Unknown	Unknown	Unknown	Unknown	2598	Lineage_57	Lineage_289	Lineage_341	Unknown	Unknown	Coutinho_Genomes_17.fasta	ENA|FUIF01000369|FUIF01000369.1	4	Bona_Fide_Phage_Homology	Unknown	Unknown	Unknown	Unknown	Unknown	Unknown	Unknown	Unknown	Unknown	Unknown	0.291252	0.286882	NA	Unknown	Unknown
Seq_312	1	Seq_36419	12.5	Unknown	Coutinho_2017	marine metagenome genome assembly, contig: Assembly-40100-SUB-0.2-ITER-1-ViromesRawMerged_Seq_958	Aquatic	Marine	Unknown	Unknown	Unknown	Unknown	Unknown	Unknown	Unknown	Unknown	Unknown	2540	NA	NA	NA	Unknown	Unknown	Coutinho_Genomes_17.fasta	ENA|FUIF01000370|FUIF01000370.1	8	Unknown	Unknown	Unknown	Unknown	Unknown	Unknown	Unknown	Unknown	Unknown	Unknown	Unknown	0.991414	0.000438474	NA	12.5	1
Seq_313	3	Seq_20234	6.52174	Unknown	Coutinho_2017	marine metagenome genome assembly, contig: Assembly-40100-SUB-0.2-ITER-2-ViromesRawMerged_Seq_6	Aquatic	Marine	Unknown	Unknown	Unknown	Unknown	Unknown	Unknown	Unknown	Unknown	Unknown	29208	Lineage_33	Lineage_164	Lineage_206	Unknown	Unknown	Coutinho_Genomes_17.fasta	ENA|FUIF01000371|FUIF01000371.1	46	VirSorter	Unknown	Unknown	Unknown	Unknown	Unknown	Unknown	Unknown	Unknown	Unknown	Unknown	0.987985	0.00254669	2 - Complete phage contigs - category 2 (somewhat sure)	Unknown	Unknown
Seq_314	9	Seq_32546	69.2308	Unknown	Coutinho_2017	marine metagenome genome assembly, contig: Assembly-40100-SUB-0.2-ITER-2-ViromesRawMerged_Seq_58	Aquatic	Marine	Unknown	Unknown	Unknown	Unknown	Unknown	Unknown	Unknown	Unknown	Unknown	9555	NA	NA	NA	Unknown	Unknown	Coutinho_Genomes_17.fasta	ENA|FUIF01000372|FUIF01000372.1	13	Bona_Fide_Phage_Homology	Unknown	Unknown	Unknown	Unknown	Unknown	Unknown	Unknown	Unknown	Unknown	Unknown	0.997317	0.000606355	1 - Complete phage contigs - category 1 (sure)	23.0769	2.59423
Seq_315	8	Seq_189360	66.6667	Unknown	Coutinho_2017	marine metagenome genome assembly, contig: Assembly-40100-SUB-0.2-ITER-2-ViromesRawMerged_Seq_72	Aquatic	Marine	Unknown	Unknown	Unknown	Unknown	Unknown	Unknown	Unknown	Unknown	Unknown	8913	NA	NA	NA	Unknown	Unknown	Coutinho_Genomes_17.fasta	ENA|FUIF01000373|FUIF01000373.1	12	Bona_Fide_Phage_Homology	Unknown	Unknown	Unknown	Unknown	Unknown	Unknown	Unknown	Unknown	Unknown	Unknown	0.958939	0.00642736	NA	25	2.5235
Seq_316	7	Seq_9624	41.1765	Unknown	Coutinho_2017	marine metagenome genome assembly, contig: Assembly-40100-SUB-0.2-ITER-2-ViromesRawMerged_Seq_265	Aquatic	Marine	Unknown	Unknown	Unknown	Unknown	Unknown	Unknown	Unknown	Unknown	Unknown	4845	NA	NA	NA	Unknown	Unknown	Coutinho_Genomes_17.fasta	ENA|FUIF01000374|FUIF01000374.1	17	Bona_Fide_Phage_Homology	Unknown	Unknown	Unknown	Unknown	Unknown	Unknown	Unknown	Unknown	Unknown	Unknown	0.999396	0	NA	11.7647	1.93501
Seq_317	2	Seq_21484	28.5714	Unknown	Coutinho_2017	marine metagenome genome assembly, contig: Assembly-40100-SUB-0.2-ITER-2-ViromesRawMerged_Seq_360	Aquatic	Marine	Unknown	Unknown	Unknown	Unknown	Unknown	Unknown	Unknown	Unknown	Unknown	4173	Lineage_45	Lineage_231	Lineage_283	Unknown	Unknown	Coutinho_Genomes_17.fasta	ENA|FUIF01000375|FUIF01000375.1	7	Unknown	Unknown	Unknown	Unknown	Unknown	Unknown	Unknown	Unknown	Unknown	Unknown	Unknown	0.990879	0.00206161	NA	Unknown	Unknown
Seq_318	4	Seq_20966	80	Unknown	Coutinho_2017	marine metagenome genome assembly, contig: Assembly-40100-SUB-0.2-ITER-2-ViromesRawMerged_Seq_457	Aquatic	Marine	Unknown	Bacteria	Proteobacteria	Unknown	Unknown	Unknown	Unknown	Unknown	Unknown	3652	Lineage_36	Lineage_177	Lineage_223	Unknown	Unknown	Coutinho_Genomes_17.fasta	ENA|FUIF01000376|FUIF01000376.1	5	Bona_Fide_Phage_Homology	Unknown	Unknown	Unknown	Unknown	Unknown	Unknown	Unknown	Unknown	Unknown	Unknown	0.904871	0.0127334	NA	20	0.406484
Seq_319	4	Seq_22633	80	Unknown	Coutinho_2017	marine metagenome genome assembly, contig: Assembly-40100-SUB-0.2-ITER-2-ViromesRawMerged_Seq_505	Aquatic	Marine	Unknown	Unknown	Unknown	Unknown	Unknown	Unknown	Unknown	Unknown	Unknown	3470	Lineage_29	Lineage_153	Lineage_192	Unknown	Unknown	Coutinho_Genomes_17.fasta	ENA|FUIF01000377|FUIF01000377.1	5	Bona_Fide_Phage_Homology	Unknown	Unknown	Unknown	Unknown	Unknown	Unknown	Unknown	Unknown	Unknown	Unknown	0.616521	0.0634247	NA	20	0.831384
Seq_320	4	Seq_19658	100	Unknown	Coutinho_2017	marine metagenome genome assembly, contig: Assembly-40100-SUB-0.2-ITER-2-ViromesRawMerged_Seq_545	Aquatic	Marine	Unknown	Unknown	Unknown	Unknown	Unknown	Unknown	Unknown	Unknown	Unknown	3356	Lineage_67	Lineage_322	Lineage_400	Unknown	Unknown	Coutinho_Genomes_17.fasta	ENA|FUIF01000378|FUIF01000378.1	4	Bona_Fide_Phage_Homology	Unknown	Unknown	Unknown	Unknown	Unknown	Unknown	Unknown	Unknown	Unknown	Unknown	0.996304	0.000970167	NA	100	3.79188
Seq_321	2	Seq_61436	20	Unknown	Coutinho_2017	marine metagenome genome assembly, contig: Assembly-40100-SUB-0.2-ITER-2-ViromesRawMerged_Seq_568	Aquatic	Marine	Unknown	Unknown	Unknown	Unknown	Unknown	Unknown	Unknown	Unknown	Unknown	3288	Lineage_36	Lineage_177	Lineage_223	Unknown	Unknown	Coutinho_Genomes_17.fasta	ENA|FUIF01000379|FUIF01000379.1	10	Unknown	Unknown	Unknown	Unknown	Unknown	Unknown	Unknown	Unknown	Unknown	Unknown	Unknown	0.937036	0.00885278	NA	Unknown	Unknown
Seq_322	4	Seq_9190	66.6667	Unknown	Coutinho_2017	marine metagenome genome assembly, contig: Assembly-40100-SUB-0.2-ITER-2-ViromesRawMerged_Seq_615	Aquatic	Marine	Unknown	Bacteria	Cyanobacteria	Unknown	Unknown	Unknown	Unknown	Unknown	Unknown	3159	Lineage_57	Lineage_289	Lineage_341	Unknown	Unknown	Coutinho_Genomes_17.fasta	ENA|FUIF01000380|FUIF01000380.1	6	Bona_Fide_Phage_Homology	Unknown	Unknown	Unknown	Unknown	Unknown	Unknown	Unknown	Unknown	Unknown	Unknown	0.998861	0.000242542	NA	Unknown	Unknown
Seq_323	1	Seq_31822	25	Unknown	Coutinho_2017	marine metagenome genome assembly, contig: Assembly-40100-SUB-0.2-ITER-2-ViromesRawMerged_Seq_678	Aquatic	Marine	Unknown	Unknown	Unknown	Unknown	Unknown	Unknown	Unknown	Unknown	Unknown	3026	NA	NA	NA	Unknown	Unknown	Coutinho_Genomes_17.fasta	ENA|FUIF01000381|FUIF01000381.1	4	Unknown	Unknown	Unknown	Unknown	Unknown	Unknown	Unknown	Unknown	Unknown	Unknown	Unknown	0.641894	0.0572399	NA	Unknown	Unknown
Seq_324	7	Seq_36628	100	Unknown	Coutinho_2017	marine metagenome genome assembly, contig: Assembly-40100-SUB-0.2-ITER-2-ViromesRawMerged_Seq_720	Aquatic	Marine	Unknown	Unknown	Unknown	Unknown	Unknown	Unknown	Unknown	Unknown	Unknown	2934	Lineage_15	Lineage_81	Lineage_105	Unknown	Unknown	Coutinho_Genomes_17.fasta	ENA|FUIF01000382|FUIF01000382.1	7	Bona_Fide_Phage_Homology	Unknown	Unknown	Unknown	Unknown	Unknown	Unknown	Unknown	Unknown	Unknown	Unknown	0.992467	0.000199306	NA	14.2857	0.940919
Seq_325	3	Seq_58512	50	Unknown	Coutinho_2017	marine metagenome genome assembly, contig: Assembly-40100-SUB-0.2-ITER-2-ViromesRawMerged_Seq_766	Aquatic	Marine	Unknown	Bacteria	Cyanobacteria	Unknown	Unknown	Unknown	Unknown	Unknown	Unknown	2834	NA	NA	NA	Unknown	Unknown	Coutinho_Genomes_17.fasta	ENA|FUIF01000383|FUIF01000383.1	6	Bona_Fide_Phage_Homology	Unknown	Unknown	Unknown	Unknown	Unknown	Unknown	Unknown	Unknown	Unknown	Unknown	0.837284	0.0334835	NA	16.6667	0.33463
Seq_326	1	Seq_70110	20	Unknown	Coutinho_2017	marine metagenome genome assembly, contig: Assembly-40100-SUB-0.2-ITER-2-ViromesRawMerged_Seq_803	Aquatic	Marine	Unknown	Unknown	Unknown	Unknown	Unknown	Unknown	Unknown	Unknown	Unknown	2764	NA	NA	NA	Unknown	Unknown	Coutinho_Genomes_17.fasta	ENA|FUIF01000384|FUIF01000384.1	5	Unknown	Unknown	Unknown	Unknown	Unknown	Unknown	Unknown	Unknown	Unknown	Unknown	Unknown	0.768097	0.0533743	NA	Unknown	Unknown
Seq_327	1	Seq_22351	11.1111	Unknown	Coutinho_2017	marine metagenome genome assembly, contig: Assembly-40100-SUB-0.2-ITER-2-ViromesRawMerged_Seq_840	Aquatic	Marine	Unknown	Unknown	Unknown	Unknown	Unknown	Unknown	Unknown	Unknown	Unknown	2704	Lineage_60	Lineage_298	Lineage_358	Unknown	Unknown	Coutinho_Genomes_17.fasta	ENA|FUIF01000385|FUIF01000385.1	9	Unknown	Unknown	Unknown	Unknown	Unknown	Unknown	Unknown	Unknown	Unknown	Unknown	Unknown	0.59958	0.111891	NA	Unknown	Unknown
Seq_328	1	Seq_142225	20	Unknown	Coutinho_2017	marine metagenome genome assembly, contig: Assembly-40100-SUB-0.2-ITER-2-ViromesRawMerged_Seq_844	Aquatic	Marine	Unknown	Unknown	Unknown	Unknown	Unknown	Unknown	Unknown	Unknown	Unknown	2702	NA	NA	NA	Unknown	Unknown	Coutinho_Genomes_17.fasta	ENA|FUIF01000386|FUIF01000386.1	5	Unknown	Unknown	Unknown	Unknown	Unknown	Unknown	Unknown	Unknown	Unknown	Unknown	Unknown	0.510207	0.150915	NA	Unknown	Unknown
Seq_329	3	Seq_21314	60	Unknown	Coutinho_2017	marine metagenome genome assembly, contig: Assembly-40100-SUB-0.2-ITER-2-ViromesRawMerged_Seq_854	Aquatic	Marine	Unknown	Unknown	Unknown	Unknown	Unknown	Unknown	Unknown	Unknown	Unknown	2684	NA	NA	NA	Unknown	Unknown	Coutinho_Genomes_17.fasta	ENA|FUIF01000387|FUIF01000387.1	5	Bona_Fide_Phage_Homology	Unknown	Unknown	Unknown	Unknown	Unknown	Unknown	Unknown	Unknown	Unknown	Unknown	0.341868	0.246462	NA	Unknown	Unknown
Seq_330	3	Seq_5522	42.8571	Unknown	Coutinho_2017	marine metagenome genome assembly, contig: Assembly-40100-SUB-0.2-ITER-2-ViromesRawMerged_Seq_861	Aquatic	Marine	Unknown	Unknown	Unknown	Unknown	Unknown	Unknown	Unknown	Unknown	Unknown	2674	NA	NA	NA	Unknown	Unknown	Coutinho_Genomes_17.fasta	ENA|FUIF01000388|FUIF01000388.1	7	Bona_Fide_Phage_Homology	Unknown	Unknown	Unknown	Unknown	Unknown	Unknown	Unknown	Unknown	Unknown	Unknown	0.977962	0.00171404	NA	Unknown	Unknown
Seq_331	5	Seq_9190	100	Unknown	Coutinho_2017	marine metagenome genome assembly, contig: Assembly-40100-SUB-0.2-ITER-2-ViromesRawMerged_Seq_929	Aquatic	Marine	Unknown	Bacteria	Proteobacteria	Unknown	Unknown	Unknown	Unknown	Unknown	Unknown	2580	Lineage_57	Lineage_289	Lineage_341	Unknown	Unknown	Coutinho_Genomes_17.fasta	ENA|FUIF01000389|FUIF01000389.1	5	Bona_Fide_Phage_Homology	Unknown	Unknown	Unknown	Unknown	Unknown	Unknown	Unknown	Unknown	Unknown	Unknown	0.77082	0.0524176	NA	Unknown	Unknown
Seq_332	1	Seq_106410	10	Unknown	Coutinho_2017	marine metagenome genome assembly, contig: Assembly-40100-SUB-0.2-ITER-2-ViromesRawMerged_Seq_931	Aquatic	Marine	Unknown	Unknown	Unknown	Unknown	Unknown	Unknown	Unknown	Unknown	Unknown	2578	NA	NA	NA	Unknown	Unknown	Coutinho_Genomes_17.fasta	ENA|FUIF01000390|FUIF01000390.1	10	Unknown	Unknown	Unknown	Unknown	Unknown	Unknown	Unknown	Unknown	Unknown	Unknown	Unknown	0.895565	0.0181369	NA	Unknown	Unknown
Seq_333	5	Seq_89763	100	Unknown	Coutinho_2017	marine metagenome genome assembly, contig: Assembly-40100-SUB-0.2-ITER-2-ViromesRawMerged_Seq_974	Aquatic	Marine	Unknown	Bacteria	Proteobacteria	Unknown	Unknown	Unknown	Unknown	Unknown	Unknown	2526	NA	NA	NA	Unknown	Unknown	Coutinho_Genomes_17.fasta	ENA|FUIF01000391|FUIF01000391.1	5	Bona_Fide_Phage_Homology	Unknown	Unknown	Unknown	Unknown	Unknown	Unknown	Unknown	Unknown	Unknown	Unknown	0.96458	0.00362738	NA	40	1.98082
Seq_334	1	Seq_193630	12.5	Unknown	Coutinho_2017	marine metagenome genome assembly, contig: Assembly-40100-SUB-0.2-ITER-2-ViromesRawMerged_Seq_985	Aquatic	Marine	Unknown	Unknown	Unknown	Unknown	Unknown	Unknown	Unknown	Unknown	Unknown	2504	NA	NA	NA	Unknown	Unknown	Coutinho_Genomes_17.fasta	ENA|FUIF01000392|FUIF01000392.1	8	Unknown	Unknown	Unknown	Unknown	Unknown	Unknown	Unknown	Unknown	Unknown	Unknown	Unknown	0.607199	0.108742	NA	Unknown	Unknown
Seq_335	18	Seq_23223	35.2941	Complete	Coutinho_2017	marine metagenome genome assembly, contig: CIRC-Assembly-40100-SUB-0.2-ITER-3-ViromesRawMerged_Seq_7	Aquatic	Marine	Unknown	Unknown	Unknown	Unknown	Unknown	Unknown	Unknown	Unknown	Unknown	27612	Lineage_45	Lineage_231	Lineage_283	Unknown	Unknown	Coutinho_Genomes_17.fasta	ENA|FUIF01000393|FUIF01000393.1	51	Bona_Fide_Phage_Homology	Unknown	Unknown	Unknown	Unknown	Unknown	Unknown	Unknown	Unknown	Unknown	Unknown	0.872407	0.0177056	2 - Complete phage contigs - category 2 (somewhat sure)	7.84314	2.41793
Seq_336	Unknown	Unknown	Unknown	Unknown	Coutinho_2017	marine metagenome genome assembly, contig: Assembly-40100-SUB-0.2-ITER-3-ViromesRawMerged_Seq_11	Aquatic	Marine	Unknown	Bacteria	Cyanobacteria	Unknown	Unknown	Unknown	Unknown	Unknown	Unknown	22985	Lineage_67	Lineage_322	Lineage_400	Unknown	Unknown	Coutinho_Genomes_17.fasta	ENA|FUIF01000394|FUIF01000394.1	29	pVOGs_Homology	Unknown	Unknown	Unknown	Unknown	Unknown	Unknown	Unknown	Unknown	Unknown	Unknown	0.928906	0.0101868	1 - Complete phage contigs - category 1 (sure)	68.9655	18.2662
Seq_337	8	Seq_182462	47.0588	Unknown	Coutinho_2017	marine metagenome genome assembly, contig: Assembly-40100-SUB-0.2-ITER-3-ViromesRawMerged_Seq_13	Aquatic	Marine	Unknown	Unknown	Unknown	Unknown	Unknown	Unknown	Unknown	Unknown	Unknown	20130	Lineage_43	Lineage_220	Lineage_270	Unknown	Unknown	Coutinho_Genomes_17.fasta	ENA|FUIF01000395|FUIF01000395.1	17	Bona_Fide_Phage_Homology	Unknown	Unknown	Unknown	Unknown	Unknown	Unknown	Unknown	Unknown	Unknown	Unknown	0.994584	0.00133398	2 - Complete phage contigs - category 2 (somewhat sure)	11.7647	2
Seq_338	8	Seq_79817	28.5714	Unknown	Coutinho_2017	marine metagenome genome assembly, contig: Assembly-40100-SUB-0.2-ITER-3-ViromesRawMerged_Seq_24	Aquatic	Marine	Unknown	Bacteria	Proteobacteria	Unknown	Unknown	Unknown	Unknown	Unknown	Unknown	14930	NA	NA	NA	Unknown	Unknown	Coutinho_Genomes_17.fasta	ENA|FUIF01000396|FUIF01000396.1	28	Bona_Fide_Phage_Homology	Unknown	Unknown	Unknown	Unknown	Unknown	Unknown	Unknown	Unknown	Unknown	Unknown	0.988647	0.00254669	2 - Complete phage contigs - category 2 (somewhat sure)	3.57143	0.406484
Seq_339	Unknown	Unknown	Unknown	Unknown	Coutinho_2017	marine metagenome genome assembly, contig: Assembly-40100-SUB-0.2-ITER-3-ViromesRawMerged_Seq_61	Aquatic	Marine	Unknown	Unknown	Unknown	Unknown	Unknown	Unknown	Unknown	Unknown	Unknown	9822	NA	NA	NA	Unknown	Unknown	Coutinho_Genomes_17.fasta	ENA|FUIF01000397|FUIF01000397.1	24	Unknown	Unknown	Unknown	Unknown	Unknown	Unknown	Unknown	Unknown	Unknown	Unknown	Unknown	0.924689	0.0104293	3 - Complete phage contigs - category 3 (not so sure)	Unknown	Unknown
Seq_340	1	Seq_19349	16.6667	Unknown	Coutinho_2017	marine metagenome genome assembly, contig: Assembly-40100-SUB-0.2-ITER-3-ViromesRawMerged_Seq_285	Aquatic	Marine	Unknown	Unknown	Unknown	Unknown	Unknown	Unknown	Unknown	Unknown	Unknown	4662	NA	NA	NA	Unknown	Unknown	Coutinho_Genomes_17.fasta	ENA|FUIF01000398|FUIF01000398.1	6	Unknown	Unknown	Unknown	Unknown	Unknown	Unknown	Unknown	Unknown	Unknown	Unknown	Unknown	0.787358	0.0305603	NA	Unknown	Unknown
Seq_341	1	Seq_78159	10	Unknown	Coutinho_2017	marine metagenome genome assembly, contig: Assembly-40100-SUB-0.2-ITER-3-ViromesRawMerged_Seq_299	Aquatic	Marine	Unknown	Unknown	Unknown	Unknown	Unknown	Unknown	Unknown	Unknown	Unknown	4523	Lineage_12	Lineage_72	Lineage_94	Unknown	Unknown	Coutinho_Genomes_17.fasta	ENA|FUIF01000399|FUIF01000399.1	10	Unknown	Unknown	Unknown	Unknown	Unknown	Unknown	Unknown	Unknown	Unknown	Unknown	Unknown	0.897878	0.0137036	NA	10	0.983242
Seq_342	4	Seq_20881	100	Unknown	Coutinho_2017	marine metagenome genome assembly, contig: Assembly-40100-SUB-0.2-ITER-3-ViromesRawMerged_Seq_328	Aquatic	Marine	Unknown	Unknown	Unknown	Unknown	Unknown	Unknown	Unknown	Unknown	Unknown	4333	Lineage_67	Lineage_322	Lineage_400	Unknown	Unknown	Coutinho_Genomes_17.fasta	ENA|FUIF01000400|FUIF01000400.1	4	Bona_Fide_Phage_Homology	Unknown	Unknown	Unknown	Unknown	Unknown	Unknown	Unknown	Unknown	Unknown	Unknown	0.99783	0.000485084	NA	75	2.93585
Seq_343	4	Seq_22147	25	Unknown	Coutinho_2017	marine metagenome genome assembly, contig: Assembly-40100-SUB-0.2-ITER-3-ViromesRawMerged_Seq_334	Aquatic	Marine	Unknown	Unknown	Unknown	Unknown	Unknown	Unknown	Unknown	Unknown	Unknown	4281	NA	NA	NA	Unknown	Unknown	Coutinho_Genomes_17.fasta	ENA|FUIF01000401|FUIF01000401.1	16	Bona_Fide_Phage_Homology	Unknown	Unknown	Unknown	Unknown	Unknown	Unknown	Unknown	Unknown	Unknown	Unknown	0.779048	0.0321368	NA	6.25	1
Seq_344	1	Seq_104444	10	Unknown	Coutinho_2017	marine metagenome genome assembly, contig: Assembly-40100-SUB-0.2-ITER-3-ViromesRawMerged_Seq_436	Aquatic	Marine	Unknown	Unknown	Unknown	Unknown	Unknown	Unknown	Unknown	Unknown	Unknown	3725	NA	NA	NA	Unknown	Unknown	Coutinho_Genomes_17.fasta	ENA|FUIF01000402|FUIF01000402.1	10	Unknown	Unknown	Unknown	Unknown	Unknown	Unknown	Unknown	Unknown	Unknown	Unknown	Unknown	0.97322	0.00460829	NA	Unknown	Unknown
Seq_345	6	Seq_171910	75	Unknown	Coutinho_2017	marine metagenome genome assembly, contig: Assembly-40100-SUB-0.2-ITER-3-ViromesRawMerged_Seq_499	Aquatic	Marine	Unknown	Unknown	Unknown	Unknown	Unknown	Unknown	Unknown	Unknown	Unknown	3485	NA	NA	NA	Unknown	Unknown	Coutinho_Genomes_17.fasta	ENA|FUIF01000403|FUIF01000403.1	8	Bona_Fide_Phage_Homology	Unknown	Unknown	Unknown	Unknown	Unknown	Unknown	Unknown	Unknown	Unknown	Unknown	0.979967	0.00363813	NA	12.5	0.962826
Seq_346	7	Seq_22180	100	Unknown	Coutinho_2017	marine metagenome genome assembly, contig: Assembly-40100-SUB-0.2-ITER-3-ViromesRawMerged_Seq_509	Aquatic	Marine	Unknown	Unknown	Unknown	Unknown	Unknown	Unknown	Unknown	Unknown	Unknown	3457	Lineage_67	Lineage_322	Lineage_400	Unknown	Unknown	Coutinho_Genomes_17.fasta	ENA|FUIF01000404|FUIF01000404.1	7	Bona_Fide_Phage_Homology	Unknown	Unknown	Unknown	Unknown	Unknown	Unknown	Unknown	Unknown	Unknown	Unknown	0.114189	0.313728	NA	28.5714	1.66277
Seq_347	Unknown	Unknown	Unknown	Unknown	Coutinho_2017	marine metagenome genome assembly, contig: Assembly-40100-SUB-0.2-ITER-3-ViromesRawMerged_Seq_510	Aquatic	Marine	Unknown	Unknown	Unknown	Unknown	Unknown	Unknown	Unknown	Unknown	Unknown	3456	Lineage_33	Lineage_164	Lineage_206	Unknown	Unknown	Coutinho_Genomes_17.fasta	ENA|FUIF01000405|FUIF01000405.1	6	Unknown	Unknown	Unknown	Unknown	Unknown	Unknown	Unknown	Unknown	Unknown	Unknown	Unknown	0.758919	0.0352898	NA	Unknown	Unknown
Seq_348	1	Seq_168879	16.6667	Unknown	Coutinho_2017	marine metagenome genome assembly, contig: Assembly-40100-SUB-0.2-ITER-3-ViromesRawMerged_Seq_538	Aquatic	Marine	Unknown	Unknown	Unknown	Unknown	Unknown	Unknown	Unknown	Unknown	Unknown	3345	Lineage_36	Lineage_176	Lineage_220	Unknown	Unknown	Coutinho_Genomes_17.fasta	ENA|FUIF01000406|FUIF01000406.1	6	Unknown	Unknown	Unknown	Unknown	Unknown	Unknown	Unknown	Unknown	Unknown	Unknown	Unknown	0.998559	0.000485084	NA	Unknown	Unknown
Seq_349	4	Seq_2399	100	Unknown	Coutinho_2017	marine metagenome genome assembly, contig: Assembly-40100-SUB-0.2-ITER-3-ViromesRawMerged_Seq_542	Aquatic	Marine	Unknown	Unknown	Unknown	Unknown	Unknown	Unknown	Unknown	Unknown	Unknown	3332	NA	NA	NA	Unknown	Unknown	Coutinho_Genomes_17.fasta	ENA|FUIF01000407|FUIF01000407.1	4	Bona_Fide_Phage_Homology	Unknown	Unknown	Unknown	Unknown	Unknown	Unknown	Unknown	Unknown	Unknown	Unknown	0.78468	0.0308028	NA	50	2
Seq_350	4	Seq_20729	66.6667	Unknown	Coutinho_2017	marine metagenome genome assembly, contig: Assembly-40100-SUB-0.2-ITER-3-ViromesRawMerged_Seq_595	Aquatic	Marine	Unknown	Unknown	Unknown	Unknown	Unknown	Unknown	Unknown	Unknown	Unknown	3185	NA	NA	NA	Unknown	Unknown	Coutinho_Genomes_17.fasta	ENA|FUIF01000408|FUIF01000408.1	6	Bona_Fide_Phage_Homology	Unknown	Unknown	Unknown	Unknown	Unknown	Unknown	Unknown	Unknown	Unknown	Unknown	0.34728	0.13934	NA	16.6667	0.419329
Seq_351	5	Seq_3026	100	Unknown	Coutinho_2017	marine metagenome genome assembly, contig: Assembly-40100-SUB-0.2-ITER-3-ViromesRawMerged_Seq_766	Aquatic	Marine	Unknown	Unknown	Unknown	Unknown	Unknown	Unknown	Unknown	Unknown	Unknown	2787	Lineage_67	Lineage_322	Lineage_400	Unknown	Unknown	Coutinho_Genomes_17.fasta	ENA|FUIF01000409|FUIF01000409.1	5	Bona_Fide_Phage_Homology	Unknown	Unknown	Unknown	Unknown	Unknown	Unknown	Unknown	Unknown	Unknown	Unknown	0.941343	0.0074142	NA	60	2.88048
Seq_352	1	Seq_20731	12.5	Unknown	Coutinho_2017	marine metagenome genome assembly, contig: Assembly-40100-SUB-0.2-ITER-3-ViromesRawMerged_Seq_768	Aquatic	Marine	Unknown	Unknown	Unknown	Unknown	Unknown	Unknown	Unknown	Unknown	Unknown	2785	NA	NA	NA	Unknown	Unknown	Coutinho_Genomes_17.fasta	ENA|FUIF01000410|FUIF01000410.1	8	Unknown	Unknown	Unknown	Unknown	Unknown	Unknown	Unknown	Unknown	Unknown	Unknown	Unknown	0.860978	0.0270259	NA	12.5	0.939927
Seq_353	5	Seq_62655	100	Unknown	Coutinho_2017	marine metagenome genome assembly, contig: Assembly-40100-SUB-0.2-ITER-3-ViromesRawMerged_Seq_797	Aquatic	Marine	Unknown	Unknown	Unknown	Unknown	Unknown	Unknown	Unknown	Unknown	Unknown	2735	Lineage_50	Lineage_260	Lineage_316	Unknown	Unknown	Coutinho_Genomes_17.fasta	ENA|FUIF01000411|FUIF01000411.1	5	Bona_Fide_Phage_Homology	Unknown	Unknown	Unknown	Unknown	Unknown	Unknown	Unknown	Unknown	Unknown	Unknown	0.531841	0.14079	NA	100	3.12831
Seq_354	6	Seq_20872	66.6667	Unknown	Coutinho_2017	marine metagenome genome assembly, contig: Assembly-40100-SUB-0.2-ITER-3-ViromesRawMerged_Seq_798	Aquatic	Marine	Unknown	Unknown	Unknown	Unknown	Unknown	Unknown	Unknown	Unknown	Unknown	2732	NA	NA	NA	Unknown	Unknown	Coutinho_Genomes_17.fasta	ENA|FUIF01000412|FUIF01000412.1	9	Bona_Fide_Phage_Homology	Unknown	Unknown	Unknown	Unknown	Unknown	Unknown	Unknown	Unknown	Unknown	Unknown	0.848679	0.0300554	NA	Unknown	Unknown
Seq_355	Unknown	Unknown	Unknown	Unknown	Coutinho_2017	marine metagenome genome assembly, contig: Assembly-40100-SUB-0.2-ITER-3-ViromesRawMerged_Seq_815	Aquatic	Marine	Unknown	Unknown	Unknown	Unknown	Unknown	Unknown	Unknown	Unknown	Unknown	2716	NA	NA	NA	Unknown	Unknown	Coutinho_Genomes_17.fasta	ENA|FUIF01000413|FUIF01000413.1	6	Unknown	Unknown	Unknown	Unknown	Unknown	Unknown	Unknown	Unknown	Unknown	Unknown	Unknown	0.857184	0.0279826	NA	Unknown	Unknown
Seq_356	1	Seq_173214	14.2857	Unknown	Coutinho_2017	marine metagenome genome assembly, contig: Assembly-40100-SUB-0.2-ITER-3-ViromesRawMerged_Seq_833	Aquatic	Marine	Unknown	Unknown	Unknown	Unknown	Unknown	Unknown	Unknown	Unknown	Unknown	2695	NA	NA	NA	Unknown	Unknown	Coutinho_Genomes_17.fasta	ENA|FUIF01000414|FUIF01000414.1	7	Unknown	Unknown	Unknown	Unknown	Unknown	Unknown	Unknown	Unknown	Unknown	Unknown	Unknown	0.636467	0.0962251	NA	Unknown	Unknown
Seq_357	3	Seq_106494	75	Unknown	Coutinho_2017	marine metagenome genome assembly, contig: Assembly-40100-SUB-0.2-ITER-3-ViromesRawMerged_Seq_920	Aquatic	Marine	Unknown	Unknown	Unknown	Unknown	Unknown	Unknown	Unknown	Unknown	Unknown	2568	Lineage_57	Lineage_289	Lineage_341	Unknown	Unknown	Coutinho_Genomes_17.fasta	ENA|FUIF01000415|FUIF01000415.1	4	Bona_Fide_Phage_Homology	Unknown	Unknown	Unknown	Unknown	Unknown	Unknown	Unknown	Unknown	Unknown	Unknown	0.97971	0.00131542	NA	Unknown	Unknown
Seq_358	1	Seq_162504	11.1111	Unknown	Coutinho_2017	marine metagenome genome assembly, contig: Assembly-40100-SUB-0.2-ITER-3-ViromesRawMerged_Seq_936	Aquatic	Marine	Unknown	Unknown	Unknown	Unknown	Unknown	Unknown	Unknown	Unknown	Unknown	2551	NA	NA	NA	Unknown	Unknown	Coutinho_Genomes_17.fasta	ENA|FUIF01000416|FUIF01000416.1	9	Unknown	Unknown	Unknown	Unknown	Unknown	Unknown	Unknown	Unknown	Unknown	Unknown	Unknown	0.877588	0.022123	NA	11.1111	0.921476
Seq_359	3	Seq_20612	100	Unknown	Coutinho_2017	marine metagenome genome assembly, contig: Assembly-40100-SUB-0.2-ITER-3-ViromesRawMerged_Seq_961	Aquatic	Marine	Unknown	Bacteria	Proteobacteria	Unknown	Unknown	Unknown	Unknown	Unknown	Unknown	2522	NA	NA	NA	Unknown	Unknown	Coutinho_Genomes_17.fasta	ENA|FUIF01000418|FUIF01000418.1	3	Bona_Fide_Phage_Homology	Unknown	Unknown	Unknown	Unknown	Unknown	Unknown	Unknown	Unknown	Unknown	Unknown	0.979788	0.00127556	NA	Unknown	Unknown
Seq_360	1	Seq_192655	25	Unknown	Coutinho_2017	marine metagenome genome assembly, contig: Assembly-40100-SUB-0.2-ITER-3-ViromesRawMerged_Seq_963	Aquatic	Marine	Unknown	Unknown	Unknown	Unknown	Unknown	Unknown	Unknown	Unknown	Unknown	2517	NA	NA	NA	Unknown	Unknown	Coutinho_Genomes_17.fasta	ENA|FUIF01000419|FUIF01000419.1	4	Unknown	Unknown	Unknown	Unknown	Unknown	Unknown	Unknown	Unknown	Unknown	Unknown	Unknown	0.296172	0.282896	NA	Unknown	Unknown
Seq_361	3	Seq_69264	75	Unknown	Coutinho_2017	marine metagenome genome assembly, contig: Assembly-40100-SUB-0.2-ITER-3-ViromesRawMerged_Seq_975	Aquatic	Marine	Unknown	Unknown	Unknown	Unknown	Unknown	Unknown	Unknown	Unknown	Unknown	2500	Lineage_57	Lineage_289	Lineage_341	Unknown	Unknown	Coutinho_Genomes_17.fasta	ENA|FUIF01000420|FUIF01000420.1	4	Bona_Fide_Phage_Homology	Unknown	Unknown	Unknown	Unknown	Unknown	Unknown	Unknown	Unknown	Unknown	Unknown	0.945382	0.00681628	NA	Unknown	Unknown
Seq_362	5	Seq_182462	13.1579	Unknown	Coutinho_2017	marine metagenome genome assembly, contig: Assembly-40100-SUB-0.2-ITER-4-ViromesRawMerged_Seq_11	Aquatic	Marine	Unknown	Bacteria	Verrucomicrobia	Unknown	Unknown	Unknown	Unknown	Unknown	Unknown	20283	NA	NA	NA	Unknown	Unknown	Coutinho_Genomes_17.fasta	ENA|FUIF01000421|FUIF01000421.1	38	VirSorter	Unknown	Unknown	Unknown	Unknown	Unknown	Unknown	Unknown	Unknown	Unknown	Unknown	0.989988	0.00218288	2 - Complete phage contigs - category 2 (somewhat sure)	5.26316	1.43449
Seq_363	4	Seq_188651	80	Unknown	Coutinho_2017	marine metagenome genome assembly, contig: Assembly-40100-SUB-0.2-ITER-4-ViromesRawMerged_Seq_384	Aquatic	Marine	Unknown	Unknown	Unknown	Unknown	Unknown	Unknown	Unknown	Unknown	Unknown	3985	NA	NA	NA	Unknown	Unknown	Coutinho_Genomes_17.fasta	ENA|FUIF01000422|FUIF01000422.1	5	Bona_Fide_Phage_Homology	Unknown	Unknown	Unknown	Unknown	Unknown	Unknown	Unknown	Unknown	Unknown	Unknown	0.915422	0.0117633	NA	40	1.69157
Seq_364	Unknown	Unknown	Unknown	Unknown	Coutinho_2017	marine metagenome genome assembly, contig: Assembly-40100-SUB-0.2-ITER-4-ViromesRawMerged_Seq_470	Aquatic	Marine	Unknown	Unknown	Unknown	Unknown	Unknown	Unknown	Unknown	Unknown	Unknown	3656	Lineage_35	Lineage_172	Lineage_213	Unknown	Unknown	Coutinho_Genomes_17.fasta	ENA|FUIF01000423|FUIF01000423.1	4	Unknown	Unknown	Unknown	Unknown	Unknown	Unknown	Unknown	Unknown	Unknown	Unknown	Unknown	0.995231	0.00133398	NA	Unknown	Unknown
Seq_365	Unknown	Unknown	Unknown	Unknown	Coutinho_2017	marine metagenome genome assembly, contig: Assembly-40100-SUB-0.2-ITER-4-ViromesRawMerged_Seq_653	Aquatic	Marine	Unknown	Unknown	Unknown	Unknown	Unknown	Unknown	Unknown	Unknown	Unknown	3085	NA	NA	NA	Unknown	Unknown	Coutinho_Genomes_17.fasta	ENA|FUIF01000425|FUIF01000425.1	5	Unknown	Unknown	Unknown	Unknown	Unknown	Unknown	Unknown	Unknown	Unknown	Unknown	Unknown	0.954251	0.00679117	NA	Unknown	Unknown
Seq_366	2	Seq_21484	18.1818	Unknown	Coutinho_2017	marine metagenome genome assembly, contig: Assembly-40100-SUB-0.2-ITER-4-ViromesRawMerged_Seq_658	Aquatic	Marine	Unknown	Unknown	Unknown	Unknown	Unknown	Unknown	Unknown	Unknown	Unknown	3079	NA	NA	NA	Unknown	Unknown	Coutinho_Genomes_17.fasta	ENA|FUIF01000426|FUIF01000426.1	11	Unknown	Unknown	Unknown	Unknown	Unknown	Unknown	Unknown	Unknown	Unknown	Unknown	Unknown	0.931651	0.0095804	NA	9.09091	0.663358
Seq_367	3	Seq_21278	60	Unknown	Coutinho_2017	marine metagenome genome assembly, contig: Assembly-40100-SUB-0.2-ITER-4-ViromesRawMerged_Seq_730	Aquatic	Marine	Unknown	Unknown	Unknown	Unknown	Unknown	Unknown	Unknown	Unknown	Unknown	2937	NA	NA	NA	Unknown	Unknown	Coutinho_Genomes_17.fasta	ENA|FUIF01000427|FUIF01000427.1	5	Bona_Fide_Phage_Homology	Unknown	Unknown	Unknown	Unknown	Unknown	Unknown	Unknown	Unknown	Unknown	Unknown	0.686214	0.0786463	NA	40	1.65341
Seq_368	2	Seq_23290	66.6667	Unknown	Coutinho_2017	marine metagenome genome assembly, contig: Assembly-40100-SUB-0.2-ITER-4-ViromesRawMerged_Seq_740	Aquatic	Marine	Unknown	Bacteria	Proteobacteria	Unknown	Unknown	Unknown	Unknown	Unknown	Unknown	2913	Lineage_14	Lineage_80	Lineage_104	Unknown	Unknown	Coutinho_Genomes_17.fasta	ENA|FUIF01000428|FUIF01000428.1	3	Unknown	Unknown	Unknown	Unknown	Unknown	Unknown	Unknown	Unknown	Unknown	Unknown	Unknown	0.872354	0.0237175	NA	33.3333	0.879407
Seq_369	4	Seq_175740	66.6667	Unknown	Coutinho_2017	marine metagenome genome assembly, contig: Assembly-40100-SUB-0.2-ITER-4-ViromesRawMerged_Seq_774	Aquatic	Marine	Unknown	Unknown	Unknown	Unknown	Unknown	Unknown	Unknown	Unknown	Unknown	2866	NA	NA	NA	Unknown	Unknown	Coutinho_Genomes_17.fasta	ENA|FUIF01000429|FUIF01000429.1	6	Bona_Fide_Phage_Homology	Unknown	Unknown	Unknown	Unknown	Unknown	Unknown	Unknown	Unknown	Unknown	Unknown	0.903184	0.0159047	NA	Unknown	Unknown
Seq_370	2	Seq_69881	50	Unknown	Coutinho_2017	marine metagenome genome assembly, contig: Assembly-40100-SUB-0.2-ITER-4-ViromesRawMerged_Seq_840	Aquatic	Marine	Unknown	Unknown	Unknown	Unknown	Unknown	Unknown	Unknown	Unknown	Unknown	2736	NA	NA	NA	Unknown	Unknown	Coutinho_Genomes_17.fasta	ENA|FUIF01000430|FUIF01000430.1	4	Unknown	Unknown	Unknown	Unknown	Unknown	Unknown	Unknown	Unknown	Unknown	Unknown	Unknown	0.91718	0.0130745	NA	Unknown	Unknown
Seq_371	1	Seq_38054	12.5	Unknown	Coutinho_2017	marine metagenome genome assembly, contig: Assembly-40100-SUB-0.2-ITER-4-ViromesRawMerged_Seq_843	Aquatic	Marine	Unknown	Unknown	Unknown	Unknown	Unknown	Unknown	Unknown	Unknown	Unknown	2729	Lineage_36	Lineage_176	Lineage_220	Unknown	Unknown	Coutinho_Genomes_17.fasta	ENA|FUIF01000431|FUIF01000431.1	8	Unknown	Unknown	Unknown	Unknown	Unknown	Unknown	Unknown	Unknown	Unknown	Unknown	Unknown	0.903762	0.0158648	NA	12.5	1
Seq_372	6	Seq_193061	85.7143	Unknown	Coutinho_2017	marine metagenome genome assembly, contig: Assembly-40100-SUB-0.2-ITER-4-ViromesRawMerged_Seq_901	Aquatic	Marine	Unknown	Unknown	Unknown	Unknown	Unknown	Unknown	Unknown	Unknown	Unknown	2630	Lineage_12	Lineage_71	Lineage_93	Unknown	Unknown	Coutinho_Genomes_17.fasta	ENA|FUIF01000432|FUIF01000432.1	7	Bona_Fide_Phage_Homology	Unknown	Unknown	Unknown	Unknown	Unknown	Unknown	Unknown	Unknown	Unknown	Unknown	0.75378	0.0581576	NA	Unknown	Unknown
Seq_373	1	Seq_38954	20	Unknown	Coutinho_2017	marine metagenome genome assembly, contig: Assembly-40100-SUB-0.2-ITER-4-ViromesRawMerged_Seq_903	Aquatic	Marine	Unknown	Unknown	Unknown	Unknown	Unknown	Unknown	Unknown	Unknown	Unknown	2627	NA	NA	NA	Unknown	Unknown	Coutinho_Genomes_17.fasta	ENA|FUIF01000433|FUIF01000433.1	5	Unknown	Unknown	Unknown	Unknown	Unknown	Unknown	Unknown	Unknown	Unknown	Unknown	Unknown	0.955959	0.00498266	NA	20	0.780976
Seq_374	4	Seq_35226	80	Unknown	Coutinho_2017	marine metagenome genome assembly, contig: Assembly-40100-SUB-0.2-ITER-4-ViromesRawMerged_Seq_959	Aquatic	Marine	Unknown	Unknown	Unknown	Unknown	Unknown	Unknown	Unknown	Unknown	Unknown	2558	Lineage_44	Lineage_226	Lineage_277	Unknown	Unknown	Coutinho_Genomes_17.fasta	ENA|FUIF01000434|FUIF01000434.1	5	Bona_Fide_Phage_Homology	Unknown	Unknown	Unknown	Unknown	Unknown	Unknown	Unknown	Unknown	Unknown	Unknown	0.991938	0.000279029	NA	Unknown	Unknown
Seq_375	4	Seq_21692	50	Unknown	Coutinho_2017	marine metagenome genome assembly, contig: Assembly-40100-SUB-0.2-ITER-4-ViromesRawMerged_Seq_961	Aquatic	Marine	Unknown	Unknown	Unknown	Unknown	Unknown	Unknown	Unknown	Unknown	Unknown	2556	NA	NA	NA	Unknown	Unknown	Coutinho_Genomes_17.fasta	ENA|FUIF01000435|FUIF01000435.1	8	Bona_Fide_Phage_Homology	Unknown	Unknown	Unknown	Unknown	Unknown	Unknown	Unknown	Unknown	Unknown	Unknown	0.314514	0.268027	NA	25	2
Seq_376	3	Seq_20733	100	Unknown	Coutinho_2017	marine metagenome genome assembly, contig: Assembly-40100-SUB-0.2-ITER-4-ViromesRawMerged_Seq_967	Aquatic	Marine	Unknown	Unknown	Unknown	Unknown	Unknown	Unknown	Unknown	Unknown	Unknown	2548	Lineage_36	Lineage_177	Lineage_223	Unknown	Unknown	Coutinho_Genomes_17.fasta	ENA|FUIF01000436|FUIF01000436.1	3	Bona_Fide_Phage_Homology	Unknown	Unknown	Unknown	Unknown	Unknown	Unknown	Unknown	Unknown	Unknown	Unknown	0.924767	0.0110814	NA	Unknown	Unknown
Seq_377	Unknown	Unknown	Unknown	Unknown	Coutinho_2017	marine metagenome genome assembly, contig: Assembly-40100-SUB-0.2-ITER-4-ViromesRawMerged_Seq_968	Aquatic	Marine	Unknown	Bacteria	Cyanobacteria	Unknown	Unknown	Unknown	Unknown	Unknown	Unknown	2547	Lineage_18	Lineage_88	Lineage_114	Unknown	Unknown	Coutinho_Genomes_17.fasta	ENA|FUIF01000437|FUIF01000437.1	6	pVOGs_Homology	Unknown	Unknown	Unknown	Unknown	Unknown	Unknown	Unknown	Unknown	Unknown	Unknown	0.989346	0.000677642	NA	83.3333	5
Seq_378	13	Seq_32546	43.3333	Unknown	Coutinho_2017	marine metagenome genome assembly, contig: Assembly-40100-SUB-0.2-ITER-5-ViromesRawMerged_Seq_31	Aquatic	Marine	Unknown	Bacteria	Cyanobacteria	Unknown	Unknown	Unknown	Unknown	Unknown	Unknown	14648	NA	NA	NA	Unknown	Unknown	Coutinho_Genomes_17.fasta	ENA|FUIF01000438|FUIF01000438.1	30	Bona_Fide_Phage_Homology	Unknown	Unknown	Unknown	Unknown	Unknown	Unknown	Unknown	Unknown	Unknown	Unknown	0.995734	0.00133398	2 - Complete phage contigs - category 2 (somewhat sure)	23.3333	3.76874
Seq_379	5	Seq_189488	35.7143	Unknown	Coutinho_2017	marine metagenome genome assembly, contig: Assembly-40100-SUB-0.2-ITER-5-ViromesRawMerged_Seq_104	Aquatic	Marine	Unknown	Unknown	Unknown	Unknown	Unknown	Unknown	Unknown	Unknown	Unknown	7829	NA	NA	NA	Unknown	Unknown	Coutinho_Genomes_17.fasta	ENA|FUIF01000440|FUIF01000440.1	14	Bona_Fide_Phage_Homology	Unknown	Unknown	Unknown	Unknown	Unknown	Unknown	Unknown	Unknown	Unknown	Unknown	0.612179	0.0642736	NA	14.2857	1.96283
Seq_380	1	Seq_31648	20	Unknown	Coutinho_2017	marine metagenome genome assembly, contig: Assembly-40100-SUB-0.2-ITER-5-ViromesRawMerged_Seq_180	Aquatic	Marine	Unknown	Unknown	Unknown	Unknown	Unknown	Unknown	Unknown	Unknown	Unknown	5739	NA	NA	NA	Unknown	Unknown	Coutinho_Genomes_17.fasta	ENA|FUIF01000441|FUIF01000441.1	5	Unknown	Unknown	Unknown	Unknown	Unknown	Unknown	Unknown	Unknown	Unknown	Unknown	Unknown	0.960915	0.00630609	NA	Unknown	Unknown
Seq_381	8	Seq_671	88.8889	Unknown	Coutinho_2017	marine metagenome genome assembly, contig: Assembly-40100-SUB-0.2-ITER-5-ViromesRawMerged_Seq_237	Aquatic	Marine	Unknown	Unknown	Unknown	Unknown	Unknown	Unknown	Unknown	Unknown	Unknown	4996	Lineage_67	Lineage_322	Lineage_400	Unknown	Unknown	Coutinho_Genomes_17.fasta	ENA|FUIF01000442|FUIF01000442.1	9	Bona_Fide_Phage_Homology	Unknown	Unknown	Unknown	Unknown	Unknown	Unknown	Unknown	Unknown	Unknown	Unknown	0.957556	0.00654863	NA	55.5556	4.80598
Seq_382	6	Seq_1035	75	Unknown	Coutinho_2017	marine metagenome genome assembly, contig: Assembly-40100-SUB-0.2-ITER-5-ViromesRawMerged_Seq_250	Aquatic	Marine	Unknown	Unknown	Unknown	Unknown	Unknown	Unknown	Unknown	Unknown	Unknown	4880	NA	NA	NA	Unknown	Unknown	Coutinho_Genomes_17.fasta	ENA|FUIF01000443|FUIF01000443.1	8	Bona_Fide_Phage_Homology	Unknown	Unknown	Unknown	Unknown	Unknown	Unknown	Unknown	Unknown	Unknown	Unknown	0.99799	0.000485084	NA	37.5	2.91528
Seq_383	Unknown	Unknown	Unknown	Unknown	Coutinho_2017	marine metagenome genome assembly, contig: Assembly-40100-SUB-0.2-ITER-5-ViromesRawMerged_Seq_261	Aquatic	Marine	Unknown	Unknown	Unknown	Unknown	Unknown	Unknown	Unknown	Unknown	Unknown	4815	NA	NA	NA	Unknown	Unknown	Coutinho_Genomes_17.fasta	ENA|FUIF01000444|FUIF01000444.1	10	Unknown	Unknown	Unknown	Unknown	Unknown	Unknown	Unknown	Unknown	Unknown	Unknown	Unknown	0.835795	0.0234053	NA	Unknown	Unknown
Seq_384	4	Seq_3799	40	Unknown	Coutinho_2017	marine metagenome genome assembly, contig: Assembly-40100-SUB-0.2-ITER-5-ViromesRawMerged_Seq_438	Aquatic	Marine	Unknown	Unknown	Unknown	Unknown	Unknown	Unknown	Unknown	Unknown	Unknown	3735	NA	NA	NA	Unknown	Unknown	Coutinho_Genomes_17.fasta	ENA|FUIF01000445|FUIF01000445.1	10	Bona_Fide_Phage_Homology	Unknown	Unknown	Unknown	Unknown	Unknown	Unknown	Unknown	Unknown	Unknown	Unknown	0.723688	0.0413534	NA	30	2.9121
Seq_385	1	Seq_182809	20	Unknown	Coutinho_2017	marine metagenome genome assembly, contig: Assembly-40100-SUB-0.2-ITER-5-ViromesRawMerged_Seq_452	Aquatic	Marine	Unknown	Bacteria	Proteobacteria	Unknown	Unknown	Unknown	Unknown	Unknown	Unknown	3695	Lineage_34	Lineage_166	Lineage_208	Unknown	Unknown	Coutinho_Genomes_17.fasta	ENA|FUIF01000446|FUIF01000446.1	5	Unknown	Unknown	Unknown	Unknown	Unknown	Unknown	Unknown	Unknown	Unknown	Unknown	Unknown	0.998531	0.000485084	NA	Unknown	Unknown
Seq_386	8	Seq_20872	72.7273	Unknown	Coutinho_2017	marine metagenome genome assembly, contig: Assembly-40100-SUB-0.2-ITER-5-ViromesRawMerged_Seq_470	Aquatic	Marine	Unknown	Unknown	Unknown	Unknown	Unknown	Unknown	Unknown	Unknown	Unknown	3654	Lineage_12	Lineage_71	Lineage_93	Unknown	Unknown	Coutinho_Genomes_17.fasta	ENA|FUIF01000447|FUIF01000447.1	11	Bona_Fide_Phage_Homology	Unknown	Unknown	Unknown	Unknown	Unknown	Unknown	Unknown	Unknown	Unknown	Unknown	0.965452	0.00557846	NA	Unknown	Unknown
Seq_387	4	Seq_175389	57.1429	Unknown	Coutinho_2017	marine metagenome genome assembly, contig: Assembly-40100-SUB-0.2-ITER-5-ViromesRawMerged_Seq_515	Aquatic	Marine	Unknown	Unknown	Unknown	Unknown	Unknown	Unknown	Unknown	Unknown	Unknown	3465	Lineage_57	Lineage_289	Lineage_341	Unknown	Unknown	Coutinho_Genomes_17.fasta	ENA|FUIF01000449|FUIF01000449.1	7	Bona_Fide_Phage_Homology	Unknown	Unknown	Unknown	Unknown	Unknown	Unknown	Unknown	Unknown	Unknown	Unknown	0.948662	0.00727626	NA	42.8571	0.861301
Seq_388	Unknown	Unknown	Unknown	Unknown	Coutinho_2017	marine metagenome genome assembly, contig: Assembly-40100-SUB-0.2-ITER-5-ViromesRawMerged_Seq_545	Aquatic	Marine	Unknown	Unknown	Unknown	Unknown	Unknown	Unknown	Unknown	Unknown	Unknown	3399	Lineage_34	Lineage_166	Lineage_209	Unknown	Unknown	Coutinho_Genomes_17.fasta	ENA|FUIF01000450|FUIF01000450.1	7	Unknown	Unknown	Unknown	Unknown	Unknown	Unknown	Unknown	Unknown	Unknown	Unknown	Unknown	0.996242	0.000970167	NA	Unknown	Unknown
Seq_389	Unknown	Unknown	Unknown	Unknown	Coutinho_2017	marine metagenome genome assembly, contig: Assembly-40100-SUB-0.2-ITER-5-ViromesRawMerged_Seq_591	Aquatic	Marine	Unknown	Unknown	Unknown	Unknown	Unknown	Unknown	Unknown	Unknown	Unknown	3309	NA	NA	NA	Unknown	Unknown	Coutinho_Genomes_17.fasta	ENA|FUIF01000452|FUIF01000452.1	6	Unknown	Unknown	Unknown	Unknown	Unknown	Unknown	Unknown	Unknown	Unknown	Unknown	Unknown	0.442028	0.105384	NA	Unknown	Unknown
Seq_390	3	Seq_107867	42.8571	Unknown	Coutinho_2017	marine metagenome genome assembly, contig: Assembly-40100-SUB-0.2-ITER-5-ViromesRawMerged_Seq_595	Aquatic	Marine	Unknown	Unknown	Unknown	Unknown	Unknown	Unknown	Unknown	Unknown	Unknown	3292	NA	NA	NA	Unknown	Unknown	Coutinho_Genomes_17.fasta	ENA|FUIF01000453|FUIF01000453.1	7	Bona_Fide_Phage_Homology	Unknown	Unknown	Unknown	Unknown	Unknown	Unknown	Unknown	Unknown	Unknown	Unknown	0.982059	0.00339559	NA	Unknown	Unknown
Seq_391	4	Seq_19336	100	Unknown	Coutinho_2017	marine metagenome genome assembly, contig: Assembly-40100-SUB-0.2-ITER-5-ViromesRawMerged_Seq_600	Aquatic	Marine	Unknown	Unknown	Unknown	Unknown	Unknown	Unknown	Unknown	Unknown	Unknown	3286	Lineage_67	Lineage_322	Lineage_400	Unknown	Unknown	Coutinho_Genomes_17.fasta	ENA|FUIF01000454|FUIF01000454.1	4	Bona_Fide_Phage_Homology	Unknown	Unknown	Unknown	Unknown	Unknown	Unknown	Unknown	Unknown	Unknown	Unknown	0.53439	0.0801601	NA	50	1.81464
Seq_392	5	Seq_20329	62.5	Unknown	Coutinho_2017	marine metagenome genome assembly, contig: Assembly-40100-SUB-0.2-ITER-5-ViromesRawMerged_Seq_641	Aquatic	Marine	Unknown	Unknown	Unknown	Unknown	Unknown	Unknown	Unknown	Unknown	Unknown	3102	NA	NA	NA	Unknown	Unknown	Coutinho_Genomes_17.fasta	ENA|FUIF01000455|FUIF01000455.1	8	Bona_Fide_Phage_Homology	Unknown	Unknown	Unknown	Unknown	Unknown	Unknown	Unknown	Unknown	Unknown	Unknown	0.984898	0.00315304	NA	Unknown	Unknown
Seq_393	2	Seq_96379	22.2222	Unknown	Coutinho_2017	marine metagenome genome assembly, contig: Assembly-40100-SUB-0.2-ITER-5-ViromesRawMerged_Seq_676	Aquatic	Marine	Unknown	Unknown	Unknown	Unknown	Unknown	Unknown	Unknown	Unknown	Unknown	3022	NA	NA	NA	Unknown	Unknown	Coutinho_Genomes_17.fasta	ENA|FUIF01000456|FUIF01000456.1	9	Unknown	Unknown	Unknown	Unknown	Unknown	Unknown	Unknown	Unknown	Unknown	Unknown	Unknown	0.996485	0.000970167	NA	11.1111	1
Seq_394	1	Seq_123137	25	Unknown	Coutinho_2017	marine metagenome genome assembly, contig: Assembly-40100-SUB-0.2-ITER-5-ViromesRawMerged_Seq_682	Aquatic	Marine	Unknown	Bacteria	Proteobacteria	Unknown	Unknown	Unknown	Unknown	Unknown	Unknown	3016	NA	NA	NA	Unknown	Unknown	Coutinho_Genomes_17.fasta	ENA|FUIF01000457|FUIF01000457.1	4	Unknown	Unknown	Unknown	Unknown	Unknown	Unknown	Unknown	Unknown	Unknown	Unknown	Unknown	0.10735	0.322944	NA	Unknown	Unknown
Seq_395	2	Seq_107867	40	Unknown	Coutinho_2017	marine metagenome genome assembly, contig: Assembly-40100-SUB-0.2-ITER-5-ViromesRawMerged_Seq_761	Aquatic	Marine	Unknown	Unknown	Unknown	Unknown	Unknown	Unknown	Unknown	Unknown	Unknown	2861	NA	NA	NA	Unknown	Unknown	Coutinho_Genomes_17.fasta	ENA|FUIF01000458|FUIF01000458.1	5	Unknown	Unknown	Unknown	Unknown	Unknown	Unknown	Unknown	Unknown	Unknown	Unknown	Unknown	0.819513	0.0381074	NA	Unknown	Unknown
Seq_396	2	Seq_21338	50	Unknown	Coutinho_2017	marine metagenome genome assembly, contig: Assembly-40100-SUB-0.2-ITER-5-ViromesRawMerged_Seq_775	Aquatic	Marine	Unknown	Unknown	Unknown	Unknown	Unknown	Unknown	Unknown	Unknown	Unknown	2831	NA	NA	NA	Unknown	Unknown	Coutinho_Genomes_17.fasta	ENA|FUIF01000459|FUIF01000459.1	4	Unknown	Unknown	Unknown	Unknown	Unknown	Unknown	Unknown	Unknown	Unknown	Unknown	Unknown	0.827394	0.0358353	NA	Unknown	Unknown
Seq_397	4	Seq_193561	66.6667	Unknown	Coutinho_2017	marine metagenome genome assembly, contig: Assembly-40100-SUB-0.2-ITER-5-ViromesRawMerged_Seq_814	Aquatic	Marine	Unknown	Unknown	Unknown	Unknown	Unknown	Unknown	Unknown	Unknown	Unknown	2776	Lineage_57	Lineage_289	Lineage_341	Unknown	Unknown	Coutinho_Genomes_17.fasta	ENA|FUIF01000460|FUIF01000460.1	6	Bona_Fide_Phage_Homology	Unknown	Unknown	Unknown	Unknown	Unknown	Unknown	Unknown	Unknown	Unknown	Unknown	0.706256	0.0727468	NA	Unknown	Unknown
Seq_398	1	Seq_30967	20	Unknown	Coutinho_2017	marine metagenome genome assembly, contig: Assembly-40100-SUB-0.2-ITER-5-ViromesRawMerged_Seq_829	Aquatic	Marine	Unknown	Unknown	Unknown	Unknown	Unknown	Unknown	Unknown	Unknown	Unknown	2757	NA	NA	NA	Unknown	Unknown	Coutinho_Genomes_17.fasta	ENA|FUIF01000461|FUIF01000461.1	5	Unknown	Unknown	Unknown	Unknown	Unknown	Unknown	Unknown	Unknown	Unknown	Unknown	Unknown	0.772013	0.052019	NA	Unknown	Unknown
Seq_399	5	Seq_30319	100	Unknown	Coutinho_2017	marine metagenome genome assembly, contig: Assembly-40100-SUB-0.2-ITER-5-ViromesRawMerged_Seq_848	Aquatic	Marine	Unknown	Unknown	Unknown	Unknown	Unknown	Unknown	Unknown	Unknown	Unknown	2724	Lineage_18	Lineage_88	Lineage_114	Unknown	Unknown	Coutinho_Genomes_17.fasta	ENA|FUIF01000462|FUIF01000462.1	5	Bona_Fide_Phage_Homology	Unknown	Unknown	Unknown	Unknown	Unknown	Unknown	Unknown	Unknown	Unknown	Unknown	0.943007	0.00717503	NA	60	2.96884
Seq_400	1	Seq_22119	14.2857	Unknown	Coutinho_2017	marine metagenome genome assembly, contig: Assembly-40100-SUB-0.2-ITER-5-ViromesRawMerged_Seq_896	Aquatic	Marine	Unknown	Unknown	Unknown	Unknown	Unknown	Unknown	Unknown	Unknown	Unknown	2648	Lineage_36	Lineage_177	Lineage_223	Unknown	Unknown	Coutinho_Genomes_17.fasta	ENA|FUIF01000463|FUIF01000463.1	7	Unknown	Unknown	Unknown	Unknown	Unknown	Unknown	Unknown	Unknown	Unknown	Unknown	Unknown	0.651523	0.0908837	NA	Unknown	Unknown
Seq_401	4	Seq_20870	80	Unknown	Coutinho_2017	marine metagenome genome assembly, contig: Assembly-40100-SUB-0.2-ITER-5-ViromesRawMerged_Seq_904	Aquatic	Marine	Unknown	Unknown	Unknown	Unknown	Unknown	Unknown	Unknown	Unknown	Unknown	2632	Lineage_12	Lineage_71	Lineage_93	Unknown	Unknown	Coutinho_Genomes_17.fasta	ENA|FUIF01000464|FUIF01000464.1	5	Bona_Fide_Phage_Homology	Unknown	Unknown	Unknown	Unknown	Unknown	Unknown	Unknown	Unknown	Unknown	Unknown	0.929152	0.0101646	NA	20	0.870225
Seq_402	1	Seq_21880	33.3333	Unknown	Coutinho_2017	marine metagenome genome assembly, contig: Assembly-40100-SUB-0.2-ITER-5-ViromesRawMerged_Seq_921	Aquatic	Marine	Unknown	Unknown	Unknown	Unknown	Unknown	Unknown	Unknown	Unknown	Unknown	2599	NA	NA	NA	Unknown	Unknown	Coutinho_Genomes_17.fasta	ENA|FUIF01000465|FUIF01000465.1	3	Unknown	Unknown	Unknown	Unknown	Unknown	Unknown	Unknown	Unknown	Unknown	Unknown	Unknown	0.965748	0.00334835	NA	33.3333	0.997246
Seq_403	1	Seq_113351	16.6667	Unknown	Coutinho_2017	marine metagenome genome assembly, contig: Assembly-40100-SUB-0.2-ITER-5-ViromesRawMerged_Seq_927	Aquatic	Marine	Unknown	Unknown	Unknown	Unknown	Unknown	Unknown	Unknown	Unknown	Unknown	2581	Lineage_49	Lineage_250	Lineage_310	Unknown	Unknown	Coutinho_Genomes_17.fasta	ENA|FUIF01000466|FUIF01000466.1	6	Unknown	Unknown	Unknown	Unknown	Unknown	Unknown	Unknown	Unknown	Unknown	Unknown	Unknown	0.919598	0.0124367	NA	Unknown	Unknown
Seq_404	2	Seq_61399	28.5714	Unknown	Coutinho_2017	marine metagenome genome assembly, contig: Assembly-40100-SUB-0.2-ITER-5-ViromesRawMerged_Seq_959	Aquatic	Marine	Unknown	Unknown	Unknown	Unknown	Unknown	Unknown	Unknown	Unknown	Unknown	2530	NA	NA	NA	Unknown	Unknown	Coutinho_Genomes_17.fasta	ENA|FUIF01000467|FUIF01000467.1	7	Unknown	Unknown	Unknown	Unknown	Unknown	Unknown	Unknown	Unknown	Unknown	Unknown	Unknown	0.815098	0.0394228	NA	14.2857	0.962826
Seq_405	2	Seq_67040	66.6667	Unknown	Coutinho_2017	marine metagenome genome assembly, contig: Assembly-40100-SUB-0.2-ITER-5-ViromesRawMerged_Seq_973	Aquatic	Marine	Unknown	Unknown	Unknown	Unknown	Unknown	Unknown	Unknown	Unknown	Unknown	2505	NA	NA	NA	Unknown	Unknown	Coutinho_Genomes_17.fasta	ENA|FUIF01000468|FUIF01000468.1	3	Unknown	Unknown	Unknown	Unknown	Unknown	Unknown	Unknown	Unknown	Unknown	Unknown	Unknown	0.930677	0.00996532	NA	Unknown	Unknown
Seq_406	4	Seq_132375	14.8148	Unknown	Coutinho_2017	marine metagenome genome assembly, contig: Assembly-43255-SUB-1-ITER-1-EBur_Rasa2012_Seq_14	Aquatic	Marine	Unknown	Unknown	Unknown	Unknown	Unknown	Unknown	Unknown	Unknown	Unknown	13494	NA	NA	NA	Unknown	Unknown	Coutinho_Genomes_17.fasta	ENA|FUIF01000469|FUIF01000469.1	27	VirSorter	Unknown	Unknown	Unknown	Unknown	Unknown	Unknown	Unknown	Unknown	Unknown	Unknown	0.976764	0.00388067	2 - Complete phage contigs - category 2 (somewhat sure)	3.7037	0.394201
Seq_407	2	Seq_22391	10	Unknown	Coutinho_2017	marine metagenome genome assembly, contig: Assembly-43255-SUB-1-ITER-1-EBur_Rasa2012_Seq_15	Aquatic	Marine	Unknown	Unknown	Unknown	Unknown	Unknown	Unknown	Unknown	Unknown	Unknown	13470	NA	NA	NA	Unknown	Unknown	Coutinho_Genomes_17.fasta	ENA|FUIF01000470|FUIF01000470.1	20	VirSorter	Unknown	Unknown	Unknown	Unknown	Unknown	Unknown	Unknown	Unknown	Unknown	Unknown	0.996123	0.000970167	2 - Complete phage contigs - category 2 (somewhat sure)	5	0.835413
Seq_408	Unknown	Unknown	Unknown	Unknown	Coutinho_2017	marine metagenome genome assembly, contig: Assembly-43255-SUB-1-ITER-1-EBur_Rasa2012_Seq_23	Aquatic	Marine	Unknown	Unknown	Unknown	Unknown	Unknown	Unknown	Unknown	Unknown	Unknown	10784	NA	NA	NA	Unknown	Unknown	Coutinho_Genomes_17.fasta	ENA|FUIF01000471|FUIF01000471.1	15	pVOGs_Homology	Unknown	Unknown	Unknown	Unknown	Unknown	Unknown	Unknown	Unknown	Unknown	Unknown	0.676534	0.0504487	1 - Complete phage contigs - category 1 (sure)	66.6667	8.39928
Seq_409	Unknown	Unknown	Unknown	Unknown	Coutinho_2017	marine metagenome genome assembly, contig: Assembly-43255-SUB-1-ITER-1-EBur_Rasa2012_Seq_24	Aquatic	Marine	Unknown	Unknown	Unknown	Unknown	Unknown	Unknown	Unknown	Unknown	Unknown	10723	NA	NA	NA	Unknown	Unknown	Coutinho_Genomes_17.fasta	ENA|FUIF01000472|FUIF01000472.1	17	pVOGs_Homology	Unknown	Unknown	Unknown	Unknown	Unknown	Unknown	Unknown	Unknown	Unknown	Unknown	0.992912	0.00181906	2 - Complete phage contigs - category 2 (somewhat sure)	41.1765	6.56783
Seq_410	5	Seq_75665	35.7143	Unknown	Coutinho_2017	marine metagenome genome assembly, contig: Assembly-43255-SUB-1-ITER-1-EBur_Rasa2012_Seq_25	Aquatic	Marine	Unknown	Unknown	Unknown	Unknown	Unknown	Unknown	Unknown	Unknown	Unknown	10593	NA	NA	NA	Unknown	Unknown	Coutinho_Genomes_17.fasta	ENA|FUIF01000473|FUIF01000473.1	14	Bona_Fide_Phage_Homology	Unknown	Unknown	Unknown	Unknown	Unknown	Unknown	Unknown	Unknown	Unknown	Unknown	0.917912	0.0113995	NA	28.5714	2.40466
Seq_411	4	Seq_116128	22.2222	Unknown	Coutinho_2017	marine metagenome genome assembly, contig: Assembly-43255-SUB-1-ITER-1-EBur_Rasa2012_Seq_27	Aquatic	Marine	Unknown	Unknown	Unknown	Unknown	Unknown	Unknown	Unknown	Unknown	Unknown	10180	NA	NA	NA	Unknown	Unknown	Coutinho_Genomes_17.fasta	ENA|FUIF01000474|FUIF01000474.1	18	Bona_Fide_Phage_Homology	Unknown	Unknown	Unknown	Unknown	Unknown	Unknown	Unknown	Unknown	Unknown	Unknown	0.687134	0.0481446	1 - Complete phage contigs - category 1 (sure)	27.7778	2.9578
Seq_412	2	Seq_122143	14.2857	Unknown	Coutinho_2017	marine metagenome genome assembly, contig: Assembly-43255-SUB-1-ITER-1-EBur_Rasa2012_Seq_31	Aquatic	Marine	Unknown	Unknown	Unknown	Unknown	Unknown	Unknown	Unknown	Unknown	Unknown	9689	NA	NA	NA	Unknown	Unknown	Coutinho_Genomes_17.fasta	ENA|FUIF01000475|FUIF01000475.1	14	VirSorter	Unknown	Unknown	Unknown	Unknown	Unknown	Unknown	Unknown	Unknown	Unknown	Unknown	0.973618	0.00448702	2 - Complete phage contigs - category 2 (somewhat sure)	28.5714	2.45165
Seq_413	3	Seq_4701	13.0435	Unknown	Coutinho_2017	marine metagenome genome assembly, contig: Assembly-43255-SUB-1-ITER-1-EBur_Rasa2012_Seq_48	Aquatic	Marine	Unknown	Unknown	Unknown	Unknown	Unknown	Unknown	Unknown	Unknown	Unknown	8117	NA	NA	NA	Unknown	Unknown	Coutinho_Genomes_17.fasta	ENA|FUIF01000476|FUIF01000476.1	23	Unknown	Unknown	Unknown	Unknown	Unknown	Unknown	Unknown	Unknown	Unknown	Unknown	Unknown	0.596731	0.0670628	NA	8.69565	1.11442
Seq_414	3	Seq_82092	30	Unknown	Coutinho_2017	marine metagenome genome assembly, contig: Assembly-43255-SUB-1-ITER-1-EBur_Rasa2012_Seq_54	Aquatic	Marine	Unknown	Unknown	Unknown	Unknown	Unknown	Unknown	Unknown	Unknown	Unknown	7748	NA	NA	NA	Unknown	Unknown	Coutinho_Genomes_17.fasta	ENA|FUIF01000477|FUIF01000477.1	10	Bona_Fide_Phage_Homology	Unknown	Unknown	Unknown	Unknown	Unknown	Unknown	Unknown	Unknown	Unknown	Unknown	0.807877	0.027286	NA	50	3.01597
Seq_415	4	Seq_43993	33.3333	Unknown	Coutinho_2017	marine metagenome genome assembly, contig: Assembly-43255-SUB-1-ITER-1-EBur_Rasa2012_Seq_65	Aquatic	Marine	Unknown	Unknown	Unknown	Unknown	Unknown	Unknown	Unknown	Unknown	Unknown	6756	NA	NA	NA	Unknown	Unknown	Coutinho_Genomes_17.fasta	ENA|FUIF01000478|FUIF01000478.1	12	Bona_Fide_Phage_Homology	Unknown	Unknown	Unknown	Unknown	Unknown	Unknown	Unknown	Unknown	Unknown	Unknown	0.983326	0.00339559	NA	25	0.362245
Seq_416	2	Seq_48325	20	Unknown	Coutinho_2017	marine metagenome genome assembly, contig: Assembly-43255-SUB-1-ITER-1-EBur_Rasa2012_Seq_66	Aquatic	Marine	Unknown	Unknown	Unknown	Unknown	Unknown	Unknown	Unknown	Unknown	Unknown	6721	NA	NA	NA	Unknown	Unknown	Coutinho_Genomes_17.fasta	ENA|FUIF01000479|FUIF01000479.1	10	Unknown	Unknown	Unknown	Unknown	Unknown	Unknown	Unknown	Unknown	Unknown	Unknown	Unknown	0.380547	0.126607	NA	10	0.772696
Seq_417	1	Seq_170028	12.5	Unknown	Coutinho_2017	marine metagenome genome assembly, contig: Assembly-43255-SUB-1-ITER-1-EBur_Rasa2012_Seq_75	Aquatic	Marine	Unknown	Unknown	Unknown	Unknown	Unknown	Unknown	Unknown	Unknown	Unknown	6392	NA	NA	NA	Unknown	Unknown	Coutinho_Genomes_17.fasta	ENA|FUIF01000480|FUIF01000480.1	8	Unknown	Unknown	Unknown	Unknown	Unknown	Unknown	Unknown	Unknown	Unknown	Unknown	Unknown	0.859766	0.0198884	NA	25	1.53061
Seq_418	4	Seq_26988	66.6667	Unknown	Coutinho_2017	marine metagenome genome assembly, contig: Assembly-43255-SUB-1-ITER-1-EBur_Rasa2012_Seq_126	Aquatic	Marine	Unknown	Unknown	Unknown	Unknown	Unknown	Unknown	Unknown	Unknown	Unknown	5041	NA	NA	NA	Unknown	Unknown	Coutinho_Genomes_17.fasta	ENA|FUIF01000483|FUIF01000483.1	6	Bona_Fide_Phage_Homology	Unknown	Unknown	Unknown	Unknown	Unknown	Unknown	Unknown	Unknown	Unknown	Unknown	0.970612	0.00509338	NA	16.6667	0.835413
Seq_419	2	Seq_91112	33.3333	Unknown	Coutinho_2017	marine metagenome genome assembly, contig: Assembly-43255-SUB-1-ITER-1-EBur_Rasa2012_Seq_127	Aquatic	Marine	Unknown	Unknown	Unknown	Unknown	Unknown	Unknown	Unknown	Unknown	Unknown	5041	NA	NA	NA	Unknown	Unknown	Coutinho_Genomes_17.fasta	ENA|FUIF01000484|FUIF01000484.1	6	Unknown	Unknown	Unknown	Unknown	Unknown	Unknown	Unknown	Unknown	Unknown	Unknown	Unknown	0.0751977	0.385278	NA	16.6667	0.34378
Seq_420	2	Seq_52018	18.1818	Unknown	Coutinho_2017	marine metagenome genome assembly, contig: Assembly-43255-SUB-1-ITER-1-EBur_Rasa2012_Seq_164	Aquatic	Marine	Unknown	Unknown	Unknown	Unknown	Unknown	Unknown	Unknown	Unknown	Unknown	4265	NA	NA	NA	Unknown	Unknown	Coutinho_Genomes_17.fasta	ENA|FUIF01000487|FUIF01000487.1	11	Unknown	Unknown	Unknown	Unknown	Unknown	Unknown	Unknown	Unknown	Unknown	Unknown	Unknown	0.98555	0.00278923	NA	9.09091	1
Seq_421	1	Seq_95878	9.09091	Unknown	Coutinho_2017	marine metagenome genome assembly, contig: Assembly-43255-SUB-1-ITER-1-EBur_Rasa2012_Seq_176	Aquatic	Marine	Unknown	Unknown	Unknown	Unknown	Unknown	Unknown	Unknown	Unknown	Unknown	4147	NA	NA	NA	Unknown	Unknown	Coutinho_Genomes_17.fasta	ENA|FUIF01000488|FUIF01000488.1	11	Unknown	Unknown	Unknown	Unknown	Unknown	Unknown	Unknown	Unknown	Unknown	Unknown	Unknown	0.274199	0.176934	NA	9.09091	0.997754
Seq_422	1	Seq_162765	16.6667	Unknown	Coutinho_2017	marine metagenome genome assembly, contig: Assembly-43255-SUB-1-ITER-1-EBur_Rasa2012_Seq_203	Aquatic	Marine	Unknown	Unknown	Unknown	Unknown	Unknown	Unknown	Unknown	Unknown	Unknown	3908	NA	NA	NA	Unknown	Unknown	Coutinho_Genomes_17.fasta	ENA|FUIF01000490|FUIF01000490.1	6	Unknown	Unknown	Unknown	Unknown	Unknown	Unknown	Unknown	Unknown	Unknown	Unknown	Unknown	0.0243855	0.579432	NA	Unknown	Unknown
Seq_423	3	Seq_126753	27.2727	Unknown	Coutinho_2017	marine metagenome genome assembly, contig: Assembly-43255-SUB-1-ITER-1-EBur_Rasa2012_Seq_215	Aquatic	Marine	Unknown	Unknown	Unknown	Unknown	Unknown	Unknown	Unknown	Unknown	Unknown	3792	NA	NA	NA	Unknown	Unknown	Coutinho_Genomes_17.fasta	ENA|FUIF01000491|FUIF01000491.1	11	Bona_Fide_Phage_Homology	Unknown	Unknown	Unknown	Unknown	Unknown	Unknown	Unknown	Unknown	Unknown	Unknown	0.878081	0.0167354	NA	Unknown	Unknown
Seq_424	3	Seq_52430	60	Unknown	Coutinho_2017	marine metagenome genome assembly, contig: Assembly-43255-SUB-1-ITER-1-EBur_Rasa2012_Seq_254	Aquatic	Marine	Unknown	Unknown	Unknown	Unknown	Unknown	Unknown	Unknown	Unknown	Unknown	3569	NA	NA	NA	Unknown	Unknown	Coutinho_Genomes_17.fasta	ENA|FUIF01000493|FUIF01000493.1	5	Bona_Fide_Phage_Homology	Unknown	Unknown	Unknown	Unknown	Unknown	Unknown	Unknown	Unknown	Unknown	Unknown	0.936125	0.00897405	NA	60	2.82542
Seq_425	1	Seq_79452	14.2857	Unknown	Coutinho_2017	marine metagenome genome assembly, contig: Assembly-43255-SUB-1-ITER-1-EBur_Rasa2012_Seq_277	Aquatic	Marine	Unknown	Unknown	Unknown	Unknown	Unknown	Unknown	Unknown	Unknown	Unknown	3458	NA	NA	NA	Unknown	Unknown	Coutinho_Genomes_17.fasta	ENA|FUIF01000496|FUIF01000496.1	7	Unknown	Unknown	Unknown	Unknown	Unknown	Unknown	Unknown	Unknown	Unknown	Unknown	Unknown	0.95022	0.00715498	NA	Unknown	Unknown
Seq_426	2	Seq_38607	25	Unknown	Coutinho_2017	marine metagenome genome assembly, contig: Assembly-43255-SUB-1-ITER-1-EBur_Rasa2012_Seq_279	Aquatic	Marine	Unknown	Unknown	Unknown	Unknown	Unknown	Unknown	Unknown	Unknown	Unknown	3447	NA	NA	NA	Unknown	Unknown	Coutinho_Genomes_17.fasta	ENA|FUIF01000497|FUIF01000497.1	8	Unknown	Unknown	Unknown	Unknown	Unknown	Unknown	Unknown	Unknown	Unknown	Unknown	Unknown	0.873362	0.017463	NA	25	0.00995015
Seq_427	3	Seq_79428	42.8571	Unknown	Coutinho_2017	marine metagenome genome assembly, contig: Assembly-43255-SUB-1-ITER-1-EBur_Rasa2012_Seq_290	Aquatic	Marine	Unknown	Unknown	Unknown	Unknown	Unknown	Unknown	Unknown	Unknown	Unknown	3394	NA	NA	NA	Unknown	Unknown	Coutinho_Genomes_17.fasta	ENA|FUIF01000499|FUIF01000499.1	7	Bona_Fide_Phage_Homology	Unknown	Unknown	Unknown	Unknown	Unknown	Unknown	Unknown	Unknown	Unknown	Unknown	0.985635	0.00278923	NA	42.8571	2.0883
Seq_428	Unknown	Unknown	Unknown	Unknown	Coutinho_2017	marine metagenome genome assembly, contig: Assembly-43255-SUB-1-ITER-1-EBur_Rasa2012_Seq_291	Aquatic	Marine	Unknown	Unknown	Unknown	Unknown	Unknown	Unknown	Unknown	Unknown	Unknown	3383	NA	NA	NA	Unknown	Unknown	Coutinho_Genomes_17.fasta	ENA|FUIF01000500|FUIF01000500.1	8	Unknown	Unknown	Unknown	Unknown	Unknown	Unknown	Unknown	Unknown	Unknown	Unknown	Unknown	0.769284	0.0334708	NA	Unknown	Unknown
Seq_429	1	Seq_124921	20	Unknown	Coutinho_2017	marine metagenome genome assembly, contig: Assembly-43255-SUB-1-ITER-1-EBur_Rasa2012_Seq_338	Aquatic	Marine	Unknown	Unknown	Unknown	Unknown	Unknown	Unknown	Unknown	Unknown	Unknown	3132	NA	NA	NA	Unknown	Unknown	Coutinho_Genomes_17.fasta	ENA|FUIF01000509|FUIF01000509.1	5	Unknown	Unknown	Unknown	Unknown	Unknown	Unknown	Unknown	Unknown	Unknown	Unknown	Unknown	0.997728	0.000485084	NA	40	1.4014
Seq_430	3	Seq_72067	42.8571	Unknown	Coutinho_2017	marine metagenome genome assembly, contig: Assembly-43255-SUB-1-ITER-1-EBur_Rasa2012_Seq_355	Aquatic	Marine	Unknown	Unknown	Unknown	Unknown	Unknown	Unknown	Unknown	Unknown	Unknown	3071	NA	NA	NA	Unknown	Unknown	Coutinho_Genomes_17.fasta	ENA|FUIF01000510|FUIF01000510.1	7	Bona_Fide_Phage_Homology	Unknown	Unknown	Unknown	Unknown	Unknown	Unknown	Unknown	Unknown	Unknown	Unknown	0.365927	0.131943	NA	14.2857	0.82579
Seq_431	2	Seq_168644	50	Unknown	Coutinho_2017	marine metagenome genome assembly, contig: Assembly-43255-SUB-1-ITER-1-EBur_Rasa2012_Seq_369	Aquatic	Marine	Unknown	Unknown	Unknown	Unknown	Unknown	Unknown	Unknown	Unknown	Unknown	3011	NA	NA	NA	Unknown	Unknown	Coutinho_Genomes_17.fasta	ENA|FUIF01000512|FUIF01000512.1	4	Unknown	Unknown	Unknown	Unknown	Unknown	Unknown	Unknown	Unknown	Unknown	Unknown	Unknown	0.98304	0.00339559	NA	50	1.87941
Seq_432	2	Seq_99178	66.6667	Unknown	Coutinho_2017	marine metagenome genome assembly, contig: Assembly-43255-SUB-1-ITER-1-EBur_Rasa2012_Seq_399	Aquatic	Marine	Unknown	Unknown	Unknown	Unknown	Unknown	Unknown	Unknown	Unknown	Unknown	2877	NA	NA	NA	Unknown	Unknown	Coutinho_Genomes_17.fasta	ENA|FUIF01000516|FUIF01000516.1	3	Unknown	Unknown	Unknown	Unknown	Unknown	Unknown	Unknown	Unknown	Unknown	Unknown	Unknown	0.994429	7.97226e-05	NA	Unknown	Unknown
Seq_433	3	Seq_172072	60	Unknown	Coutinho_2017	marine metagenome genome assembly, contig: Assembly-43255-SUB-1-ITER-1-EBur_Rasa2012_Seq_408	Aquatic	Marine	Unknown	Unknown	Unknown	Unknown	Unknown	Unknown	Unknown	Unknown	Unknown	2859	NA	NA	NA	Unknown	Unknown	Coutinho_Genomes_17.fasta	ENA|FUIF01000518|FUIF01000518.1	5	Bona_Fide_Phage_Homology	Unknown	Unknown	Unknown	Unknown	Unknown	Unknown	Unknown	Unknown	Unknown	Unknown	0.982003	0.00107625	NA	20	0.821552
Seq_434	1	Seq_112951	10	Unknown	Coutinho_2017	marine metagenome genome assembly, contig: Assembly-43255-SUB-1-ITER-1-EBur_Rasa2012_Seq_435	Aquatic	Marine	Unknown	Unknown	Unknown	Unknown	Unknown	Unknown	Unknown	Unknown	Unknown	2762	NA	NA	NA	Unknown	Unknown	Coutinho_Genomes_17.fasta	ENA|FUIF01000521|FUIF01000521.1	10	Unknown	Unknown	Unknown	Unknown	Unknown	Unknown	Unknown	Unknown	Unknown	Unknown	Unknown	0.907643	0.014948	NA	20	2
Seq_435	2	Seq_188953	33.3333	Unknown	Coutinho_2017	marine metagenome genome assembly, contig: Assembly-43255-SUB-1-ITER-1-EBur_Rasa2012_Seq_504	Aquatic	Marine	Unknown	Unknown	Unknown	Unknown	Unknown	Unknown	Unknown	Unknown	Unknown	2556	NA	NA	NA	Unknown	Unknown	Coutinho_Genomes_17.fasta	ENA|FUIF01000529|FUIF01000529.1	6	Unknown	Unknown	Unknown	Unknown	Unknown	Unknown	Unknown	Unknown	Unknown	Unknown	Unknown	0.724287	0.0677642	NA	Unknown	Unknown
Seq_436	8	Seq_33890	72.7273	Unknown	Coutinho_2017	marine metagenome genome assembly, contig: Assembly-43255-SUB-1-ITER-1-ECtrl_Bur_Rasa_Seq_13	Aquatic	Marine	Unknown	Bacteria	Proteobacteria	Unknown	Unknown	Unknown	Unknown	Unknown	Unknown	16705	NA	NA	NA	Unknown	Unknown	Coutinho_Genomes_17.fasta	ENA|FUIF01000532|FUIF01000532.1	11	Bona_Fide_Phage_Homology	Unknown	Unknown	Unknown	Unknown	Unknown	Unknown	Unknown	Unknown	Unknown	Unknown	0.989381	0.00242542	2 - Complete phage contigs - category 2 (somewhat sure)	27.2727	3
Seq_437	7	Seq_35019	43.75	Unknown	Coutinho_2017	marine metagenome genome assembly, contig: Assembly-43255-SUB-1-ITER-1-ECtrl_Bur_Rasa_Seq_26	Aquatic	Marine	Unknown	Unknown	Unknown	Unknown	Unknown	Unknown	Unknown	Unknown	Unknown	11187	NA	NA	NA	Unknown	Unknown	Coutinho_Genomes_17.fasta	ENA|FUIF01000533|FUIF01000533.1	16	Bona_Fide_Phage_Homology	Unknown	Unknown	Unknown	Unknown	Unknown	Unknown	Unknown	Unknown	Unknown	Unknown	0.999094	0.000121271	1 - Complete phage contigs - category 1 (sure)	12.5	1.79218
Seq_438	2	Seq_22150	12.5	Unknown	Coutinho_2017	marine metagenome genome assembly, contig: Assembly-43255-SUB-1-ITER-1-ECtrl_Bur_Rasa_Seq_30	Aquatic	Marine	Unknown	Unknown	Unknown	Unknown	Unknown	Unknown	Unknown	Unknown	Unknown	10676	NA	NA	NA	Unknown	Unknown	Coutinho_Genomes_17.fasta	ENA|FUIF01000534|FUIF01000534.1	16	VirSorter	Unknown	Unknown	Unknown	Unknown	Unknown	Unknown	Unknown	Unknown	Unknown	Unknown	0.188787	0.233689	2 - Complete phage contigs - category 2 (somewhat sure)	6.25	0.879407
Seq_439	2	Seq_21939	20	Unknown	Coutinho_2017	marine metagenome genome assembly, contig: Assembly-43255-SUB-1-ITER-1-ECtrl_Bur_Rasa_Seq_32	Aquatic	Marine	Unknown	Unknown	Unknown	Unknown	Unknown	Unknown	Unknown	Unknown	Unknown	10306	NA	NA	NA	Unknown	Unknown	Coutinho_Genomes_17.fasta	ENA|FUIF01000535|FUIF01000535.1	10	VirSorter	Unknown	Unknown	Unknown	Unknown	Unknown	Unknown	Unknown	Unknown	Unknown	Unknown	0.997403	0.000606355	2 - Complete phage contigs - category 2 (somewhat sure)	Unknown	Unknown
Seq_440	3	Seq_1350	60	Unknown	Coutinho_2017	marine metagenome genome assembly, contig: Assembly-43255-SUB-1-ITER-1-ECtrl_Bur_Rasa_Seq_49	Aquatic	Marine	Unknown	Unknown	Unknown	Unknown	Unknown	Unknown	Unknown	Unknown	Unknown	8317	NA	NA	NA	Unknown	Unknown	Coutinho_Genomes_17.fasta	ENA|FUIF01000536|FUIF01000536.1	5	Bona_Fide_Phage_Homology	Unknown	Unknown	Unknown	Unknown	Unknown	Unknown	Unknown	Unknown	Unknown	Unknown	0.945259	0.0075188	NA	Unknown	Unknown
Seq_441	2	Seq_189223	10.5263	Unknown	Coutinho_2017	marine metagenome genome assembly, contig: Assembly-43255-SUB-1-ITER-1-ECtrl_Bur_Rasa_Seq_51	Aquatic	Marine	Unknown	Unknown	Unknown	Unknown	Unknown	Unknown	Unknown	Unknown	Unknown	8122	NA	NA	NA	Unknown	Unknown	Coutinho_Genomes_17.fasta	ENA|FUIF01000538|FUIF01000538.1	19	Unknown	Unknown	Unknown	Unknown	Unknown	Unknown	Unknown	Unknown	Unknown	Unknown	Unknown	0.927613	0.0101868	NA	5.26316	0.880246
Seq_442	4	Seq_20685	57.1429	Unknown	Coutinho_2017	marine metagenome genome assembly, contig: Assembly-43255-SUB-1-ITER-1-ECtrl_Bur_Rasa_Seq_52	Aquatic	Marine	Unknown	Unknown	Unknown	Unknown	Unknown	Unknown	Unknown	Unknown	Unknown	7920	NA	NA	NA	Unknown	Unknown	Coutinho_Genomes_17.fasta	ENA|FUIF01000539|FUIF01000539.1	7	Bona_Fide_Phage_Homology	Unknown	Unknown	Unknown	Unknown	Unknown	Unknown	Unknown	Unknown	Unknown	Unknown	0.993304	0.00157652	NA	28.5714	2
Seq_443	4	Seq_20819	30.7692	Unknown	Coutinho_2017	marine metagenome genome assembly, contig: Assembly-43255-SUB-1-ITER-1-ECtrl_Bur_Rasa_Seq_61	Aquatic	Marine	Unknown	Unknown	Unknown	Unknown	Unknown	Unknown	Unknown	Unknown	Unknown	7178	NA	NA	NA	Unknown	Unknown	Coutinho_Genomes_17.fasta	ENA|FUIF01000541|FUIF01000541.1	13	Bona_Fide_Phage_Homology	Unknown	Unknown	Unknown	Unknown	Unknown	Unknown	Unknown	Unknown	Unknown	Unknown	0.833348	0.0238904	NA	15.3846	1.74963
Seq_444	1	Seq_186595	10	Unknown	Coutinho_2017	marine metagenome genome assembly, contig: Assembly-43255-SUB-1-ITER-1-ECtrl_Bur_Rasa_Seq_67	Aquatic	Marine	Unknown	Unknown	Unknown	Unknown	Unknown	Unknown	Unknown	Unknown	Unknown	6687	NA	NA	NA	Unknown	Unknown	Coutinho_Genomes_17.fasta	ENA|FUIF01000542|FUIF01000542.1	10	Unknown	Unknown	Unknown	Unknown	Unknown	Unknown	Unknown	Unknown	Unknown	Unknown	Unknown	0.072037	0.39122	NA	10	0.406484
Seq_445	2	Seq_23378	22.2222	Unknown	Coutinho_2017	marine metagenome genome assembly, contig: Assembly-43255-SUB-1-ITER-1-ECtrl_Bur_Rasa_Seq_77	Aquatic	Marine	Unknown	Unknown	Unknown	Unknown	Unknown	Unknown	Unknown	Unknown	Unknown	6404	NA	NA	NA	Unknown	Unknown	Coutinho_Genomes_17.fasta	ENA|FUIF01000543|FUIF01000543.1	9	Unknown	Unknown	Unknown	Unknown	Unknown	Unknown	Unknown	Unknown	Unknown	Unknown	Unknown	0.444014	0.105021	NA	11.1111	0.967008
Seq_446	3	Seq_182462	50	Unknown	Coutinho_2017	marine metagenome genome assembly, contig: Assembly-43255-SUB-1-ITER-1-ECtrl_Bur_Rasa_Seq_83	Aquatic	Marine	Unknown	Bacteria	Verrucomicrobia	Unknown	Unknown	Unknown	Unknown	Unknown	Unknown	6261	NA	NA	NA	Unknown	Unknown	Coutinho_Genomes_17.fasta	ENA|FUIF01000544|FUIF01000544.1	6	Bona_Fide_Phage_Homology	Unknown	Unknown	Unknown	Unknown	Unknown	Unknown	Unknown	Unknown	Unknown	Unknown	0.993959	0.00157652	NA	16.6667	1
Seq_447	5	Seq_191888	55.5556	Unknown	Coutinho_2017	marine metagenome genome assembly, contig: Assembly-43255-SUB-1-ITER-1-ECtrl_Bur_Rasa_Seq_86	Aquatic	Marine	Unknown	Unknown	Unknown	Unknown	Unknown	Unknown	Unknown	Unknown	Unknown	6061	Lineage_60	Lineage_298	Lineage_358	Unknown	Unknown	Coutinho_Genomes_17.fasta	ENA|FUIF01000545|FUIF01000545.1	9	Bona_Fide_Phage_Homology	Unknown	Unknown	Unknown	Unknown	Unknown	Unknown	Unknown	Unknown	Unknown	Unknown	0.96119	0.00618482	NA	22.2222	1.39557
Seq_448	3	Seq_183757	42.8571	Unknown	Coutinho_2017	marine metagenome genome assembly, contig: Assembly-43255-SUB-1-ITER-1-ECtrl_Bur_Rasa_Seq_92	Aquatic	Marine	Unknown	Unknown	Unknown	Unknown	Unknown	Unknown	Unknown	Unknown	Unknown	5902	NA	NA	NA	Unknown	Unknown	Coutinho_Genomes_17.fasta	ENA|FUIF01000546|FUIF01000546.1	7	Bona_Fide_Phage_Homology	Unknown	Unknown	Unknown	Unknown	Unknown	Unknown	Unknown	Unknown	Unknown	Unknown	0.995385	0.00133398	NA	Unknown	Unknown
Seq_449	Unknown	Unknown	Unknown	Unknown	Coutinho_2017	marine metagenome genome assembly, contig: Assembly-43255-SUB-1-ITER-1-ECtrl_Bur_Rasa_Seq_94	Aquatic	Marine	Unknown	Unknown	Unknown	Unknown	Unknown	Unknown	Unknown	Unknown	Unknown	5877	NA	NA	NA	Unknown	Unknown	Coutinho_Genomes_17.fasta	ENA|FUIF01000547|FUIF01000547.1	7	Unknown	Unknown	Unknown	Unknown	Unknown	Unknown	Unknown	Unknown	Unknown	Unknown	Unknown	0.995415	0.00133398	NA	Unknown	Unknown
Seq_450	Unknown	Unknown	Unknown	Unknown	Coutinho_2017	marine metagenome genome assembly, contig: Assembly-43255-SUB-1-ITER-1-ECtrl_Bur_Rasa_Seq_95	Aquatic	Marine	Unknown	Bacteria	Cyanobacteria	Unknown	Unknown	Unknown	Unknown	Unknown	Unknown	5858	Lineage_18	Lineage_88	Lineage_114	Unknown	Unknown	Coutinho_Genomes_17.fasta	ENA|FUIF01000548|FUIF01000548.1	10	pVOGs_Homology	Unknown	Unknown	Unknown	Unknown	Unknown	Unknown	Unknown	Unknown	Unknown	Unknown	0.973511	0.00448702	NA	90	8.00263
Seq_451	4	Seq_32546	30.7692	Unknown	Coutinho_2017	marine metagenome genome assembly, contig: Assembly-43255-SUB-1-ITER-1-ECtrl_Bur_Rasa_Seq_112	Aquatic	Marine	Unknown	Unknown	Unknown	Unknown	Unknown	Unknown	Unknown	Unknown	Unknown	5241	NA	NA	NA	Unknown	Unknown	Coutinho_Genomes_17.fasta	ENA|FUIF01000549|FUIF01000549.1	13	Bona_Fide_Phage_Homology	Unknown	Unknown	Unknown	Unknown	Unknown	Unknown	Unknown	Unknown	Unknown	Unknown	0.967229	0.00533592	NA	7.69231	0.214827
Seq_452	4	Seq_174718	80	Unknown	Coutinho_2017	marine metagenome genome assembly, contig: Assembly-43255-SUB-1-ITER-1-ECtrl_Bur_Rasa_Seq_115	Aquatic	Marine	Unknown	Unknown	Unknown	Unknown	Unknown	Unknown	Unknown	Unknown	Unknown	5167	Lineage_43	Lineage_220	Lineage_270	Unknown	Unknown	Coutinho_Genomes_17.fasta	ENA|FUIF01000550|FUIF01000550.1	5	Bona_Fide_Phage_Homology	Unknown	Unknown	Unknown	Unknown	Unknown	Unknown	Unknown	Unknown	Unknown	Unknown	0.99567	0.00133398	NA	60	3
Seq_453	5	Seq_19644	55.5556	Unknown	Coutinho_2017	marine metagenome genome assembly, contig: Assembly-43255-SUB-1-ITER-1-ECtrl_Bur_Rasa_Seq_137	Aquatic	Marine	Unknown	Bacteria	Cyanobacteria	Unknown	Unknown	Unknown	Unknown	Unknown	Unknown	4743	Lineage_18	Lineage_88	Lineage_114	Unknown	Unknown	Coutinho_Genomes_17.fasta	ENA|FUIF01000551|FUIF01000551.1	9	Bona_Fide_Phage_Homology	Unknown	Unknown	Unknown	Unknown	Unknown	Unknown	Unknown	Unknown	Unknown	Unknown	0.990143	0.00218288	NA	55.5556	2.57594
Seq_454	2	Seq_58672	20	Unknown	Coutinho_2017	marine metagenome genome assembly, contig: Assembly-43255-SUB-1-ITER-1-ECtrl_Bur_Rasa_Seq_138	Aquatic	Marine	Unknown	Unknown	Unknown	Unknown	Unknown	Unknown	Unknown	Unknown	Unknown	4707	NA	NA	NA	Unknown	Unknown	Coutinho_Genomes_17.fasta	ENA|FUIF01000552|FUIF01000552.1	10	Unknown	Unknown	Unknown	Unknown	Unknown	Unknown	Unknown	Unknown	Unknown	Unknown	Unknown	0.994819	0.00133398	NA	Unknown	Unknown
Seq_455	Unknown	Unknown	Unknown	Unknown	Coutinho_2017	marine metagenome genome assembly, contig: Assembly-43255-SUB-1-ITER-1-ECtrl_Bur_Rasa_Seq_145	Aquatic	Marine	Unknown	Unknown	Unknown	Unknown	Unknown	Unknown	Unknown	Unknown	Unknown	4578	Lineage_48	Lineage_247	Lineage_304	Unknown	Unknown	Coutinho_Genomes_17.fasta	ENA|FUIF01000553|FUIF01000553.1	11	Unknown	Unknown	Unknown	Unknown	Unknown	Unknown	Unknown	Unknown	Unknown	Unknown	Unknown	0.995764	0.00133398	NA	Unknown	Unknown
Seq_456	4	Seq_21484	66.6667	Unknown	Coutinho_2017	marine metagenome genome assembly, contig: Assembly-43255-SUB-1-ITER-1-ECtrl_Bur_Rasa_Seq_150	Aquatic	Marine	Unknown	Unknown	Unknown	Unknown	Unknown	Unknown	Unknown	Unknown	Unknown	4535	NA	NA	NA	Unknown	Unknown	Coutinho_Genomes_17.fasta	ENA|FUIF01000554|FUIF01000554.1	6	Bona_Fide_Phage_Homology	Unknown	Unknown	Unknown	Unknown	Unknown	Unknown	Unknown	Unknown	Unknown	Unknown	0.826855	0.024618	NA	Unknown	Unknown
Seq_457	Unknown	Unknown	Unknown	Unknown	Coutinho_2017	marine metagenome genome assembly, contig: Assembly-43255-SUB-1-ITER-1-ECtrl_Bur_Rasa_Seq_160	Aquatic	Marine	Unknown	Unknown	Unknown	Unknown	Unknown	Unknown	Unknown	Unknown	Unknown	4405	NA	NA	NA	Unknown	Unknown	Coutinho_Genomes_17.fasta	ENA|FUIF01000555|FUIF01000555.1	4	Unknown	Unknown	Unknown	Unknown	Unknown	Unknown	Unknown	Unknown	Unknown	Unknown	Unknown	0.821202	0.0252244	NA	Unknown	Unknown
Seq_458	Unknown	Unknown	Unknown	Unknown	Coutinho_2017	marine metagenome genome assembly, contig: Assembly-43255-SUB-1-ITER-1-ECtrl_Bur_Rasa_Seq_178	Aquatic	Marine	Unknown	Unknown	Unknown	Unknown	Unknown	Unknown	Unknown	Unknown	Unknown	4226	Lineage_57	Lineage_289	Lineage_341	Unknown	Unknown	Coutinho_Genomes_17.fasta	ENA|FUIF01000556|FUIF01000556.1	5	Unknown	Unknown	Unknown	Unknown	Unknown	Unknown	Unknown	Unknown	Unknown	Unknown	Unknown	0.982194	0.00339559	NA	Unknown	Unknown
Seq_459	2	Seq_184391	50	Unknown	Coutinho_2017	marine metagenome genome assembly, contig: Assembly-43255-SUB-1-ITER-1-ECtrl_Bur_Rasa_Seq_181	Aquatic	Marine	Unknown	Unknown	Unknown	Unknown	Unknown	Unknown	Unknown	Unknown	Unknown	4183	Lineage_66	Lineage_320	Lineage_397	Unknown	Unknown	Coutinho_Genomes_17.fasta	ENA|FUIF01000557|FUIF01000557.1	4	Unknown	Unknown	Unknown	Unknown	Unknown	Unknown	Unknown	Unknown	Unknown	Unknown	Unknown	0.979196	0.00363813	NA	Unknown	Unknown
Seq_460	Unknown	Unknown	Unknown	Unknown	Coutinho_2017	marine metagenome genome assembly, contig: Assembly-43255-SUB-1-ITER-1-ECtrl_Bur_Rasa_Seq_200	Aquatic	Marine	Unknown	Unknown	Unknown	Unknown	Unknown	Unknown	Unknown	Unknown	Unknown	4045	Lineage_50	Lineage_260	Lineage_316	Unknown	Unknown	Coutinho_Genomes_17.fasta	ENA|FUIF01000558|FUIF01000558.1	5	Unknown	Unknown	Unknown	Unknown	Unknown	Unknown	Unknown	Unknown	Unknown	Unknown	Unknown	0.6083	0.065365	NA	Unknown	Unknown
Seq_461	5	Seq_23081	83.3333	Unknown	Coutinho_2017	marine metagenome genome assembly, contig: Assembly-43255-SUB-1-ITER-1-ECtrl_Bur_Rasa_Seq_201	Aquatic	Marine	Unknown	Unknown	Unknown	Unknown	Unknown	Unknown	Unknown	Unknown	Unknown	4044	Lineage_60	Lineage_298	Lineage_359	Unknown	Unknown	Coutinho_Genomes_17.fasta	ENA|FUIF01000559|FUIF01000559.1	6	Bona_Fide_Phage_Homology	Unknown	Unknown	Unknown	Unknown	Unknown	Unknown	Unknown	Unknown	Unknown	Unknown	0.998247	0.000485084	NA	16.6667	0.957131
Seq_462	1	Seq_23062	20	Unknown	Coutinho_2017	marine metagenome genome assembly, contig: Assembly-43255-SUB-1-ITER-1-ECtrl_Bur_Rasa_Seq_204	Aquatic	Marine	Unknown	Unknown	Unknown	Unknown	Unknown	Unknown	Unknown	Unknown	Unknown	3987	Lineage_36	Lineage_175	Lineage_218	Unknown	Unknown	Coutinho_Genomes_17.fasta	ENA|FUIF01000560|FUIF01000560.1	5	Unknown	Unknown	Unknown	Unknown	Unknown	Unknown	Unknown	Unknown	Unknown	Unknown	Unknown	0.938205	0.00873151	NA	Unknown	Unknown
Seq_463	3	Seq_21483	100	Unknown	Coutinho_2017	marine metagenome genome assembly, contig: Assembly-43255-SUB-1-ITER-1-ECtrl_Bur_Rasa_Seq_208	Aquatic	Marine	Unknown	Unknown	Unknown	Unknown	Unknown	Unknown	Unknown	Unknown	Unknown	3982	Lineage_50	Lineage_260	Lineage_316	Unknown	Unknown	Coutinho_Genomes_17.fasta	ENA|FUIF01000561|FUIF01000561.1	3	Bona_Fide_Phage_Homology	Unknown	Unknown	Unknown	Unknown	Unknown	Unknown	Unknown	Unknown	Unknown	Unknown	0.958611	0.00642736	NA	33.3333	0.93061
Seq_464	2	Seq_183806	33.3333	Unknown	Coutinho_2017	marine metagenome genome assembly, contig: Assembly-43255-SUB-1-ITER-1-ECtrl_Bur_Rasa_Seq_213	Aquatic	Marine	Unknown	Unknown	Unknown	Unknown	Unknown	Unknown	Unknown	Unknown	Unknown	3946	Lineage_43	Lineage_220	Lineage_270	Unknown	Unknown	Coutinho_Genomes_17.fasta	ENA|FUIF01000562|FUIF01000562.1	6	Unknown	Unknown	Unknown	Unknown	Unknown	Unknown	Unknown	Unknown	Unknown	Unknown	Unknown	0.999562	0	NA	33.3333	1.43449
Seq_465	5	Seq_22972	100	Unknown	Coutinho_2017	marine metagenome genome assembly, contig: Assembly-43255-SUB-1-ITER-1-ECtrl_Bur_Rasa_Seq_231	Aquatic	Marine	Unknown	Unknown	Unknown	Unknown	Unknown	Unknown	Unknown	Unknown	Unknown	3758	Lineage_14	Lineage_80	Lineage_104	Unknown	Unknown	Coutinho_Genomes_17.fasta	ENA|FUIF01000563|FUIF01000563.1	5	Bona_Fide_Phage_Homology	Unknown	Unknown	Unknown	Unknown	Unknown	Unknown	Unknown	Unknown	Unknown	Unknown	0.971901	0.00472957	NA	20	0.835413
Seq_466	5	Seq_191058	55.5556	Unknown	Coutinho_2017	marine metagenome genome assembly, contig: Assembly-43255-SUB-1-ITER-1-ECtrl_Bur_Rasa_Seq_240	Aquatic	Marine	Unknown	Bacteria	Cyanobacteria	Unknown	Unknown	Unknown	Unknown	Unknown	Unknown	3710	NA	NA	NA	Unknown	Unknown	Coutinho_Genomes_17.fasta	ENA|FUIF01000564|FUIF01000564.1	9	Bona_Fide_Phage_Homology	Unknown	Unknown	Unknown	Unknown	Unknown	Unknown	Unknown	Unknown	Unknown	Unknown	0.723335	0.0413534	NA	Unknown	Unknown
Seq_467	5	Seq_116833	83.3333	Unknown	Coutinho_2017	marine metagenome genome assembly, contig: Assembly-43255-SUB-1-ITER-1-ECtrl_Bur_Rasa_Seq_244	Aquatic	Marine	Unknown	Unknown	Unknown	Unknown	Unknown	Unknown	Unknown	Unknown	Unknown	3686	Lineage_14	Lineage_80	Lineage_104	Unknown	Unknown	Coutinho_Genomes_17.fasta	ENA|FUIF01000565|FUIF01000565.1	6	Bona_Fide_Phage_Homology	Unknown	Unknown	Unknown	Unknown	Unknown	Unknown	Unknown	Unknown	Unknown	Unknown	0.983679	0.00327431	NA	33.3333	1.75881
Seq_468	2	Seq_175448	25	Unknown	Coutinho_2017	marine metagenome genome assembly, contig: Assembly-43255-SUB-1-ITER-1-ECtrl_Bur_Rasa_Seq_252	Aquatic	Marine	Unknown	Unknown	Unknown	Unknown	Unknown	Unknown	Unknown	Unknown	Unknown	3644	NA	NA	NA	Unknown	Unknown	Coutinho_Genomes_17.fasta	ENA|FUIF01000566|FUIF01000566.1	8	Unknown	Unknown	Unknown	Unknown	Unknown	Unknown	Unknown	Unknown	Unknown	Unknown	Unknown	0.98334	0.00339559	NA	Unknown	Unknown
Seq_469	2	Seq_19423	33.3333	Unknown	Coutinho_2017	marine metagenome genome assembly, contig: Assembly-43255-SUB-1-ITER-1-ECtrl_Bur_Rasa_Seq_279	Aquatic	Marine	Unknown	Unknown	Unknown	Unknown	Unknown	Unknown	Unknown	Unknown	Unknown	3464	Lineage_57	Lineage_289	Lineage_341	Unknown	Unknown	Coutinho_Genomes_17.fasta	ENA|FUIF01000568|FUIF01000568.1	6	Unknown	Unknown	Unknown	Unknown	Unknown	Unknown	Unknown	Unknown	Unknown	Unknown	Unknown	0.961975	0.00594228	NA	33.3333	1.90793
Seq_470	6	Seq_20734	100	Unknown	Coutinho_2017	marine metagenome genome assembly, contig: Assembly-43255-SUB-1-ITER-1-ECtrl_Bur_Rasa_Seq_286	Aquatic	Marine	Unknown	Unknown	Unknown	Unknown	Unknown	Unknown	Unknown	Unknown	Unknown	3433	Lineage_29	Lineage_153	Lineage_192	Unknown	Unknown	Coutinho_Genomes_17.fasta	ENA|FUIF01000569|FUIF01000569.1	6	Bona_Fide_Phage_Homology	Unknown	Unknown	Unknown	Unknown	Unknown	Unknown	Unknown	Unknown	Unknown	Unknown	0.825947	0.024618	NA	83.3333	2.91255
Seq_471	1	Seq_192833	11.1111	Unknown	Coutinho_2017	marine metagenome genome assembly, contig: Assembly-43255-SUB-1-ITER-1-ECtrl_Bur_Rasa_Seq_294	Aquatic	Marine	Unknown	Unknown	Unknown	Unknown	Unknown	Unknown	Unknown	Unknown	Unknown	3413	NA	NA	NA	Unknown	Unknown	Coutinho_Genomes_17.fasta	ENA|FUIF01000570|FUIF01000570.1	9	Unknown	Unknown	Unknown	Unknown	Unknown	Unknown	Unknown	Unknown	Unknown	Unknown	Unknown	0.975784	0.00400194	NA	11.1111	1
Seq_472	4	Seq_182407	57.1429	Unknown	Coutinho_2017	marine metagenome genome assembly, contig: Assembly-43255-SUB-1-ITER-1-ECtrl_Bur_Rasa_Seq_301	Aquatic	Marine	Unknown	Unknown	Unknown	Unknown	Unknown	Unknown	Unknown	Unknown	Unknown	3373	NA	NA	NA	Unknown	Unknown	Coutinho_Genomes_17.fasta	ENA|FUIF01000571|FUIF01000571.1	7	Bona_Fide_Phage_Homology	Unknown	Unknown	Unknown	Unknown	Unknown	Unknown	Unknown	Unknown	Unknown	Unknown	0.962161	0.00594228	NA	42.8571	2.66385
Seq_473	1	Seq_65242	16.6667	Unknown	Coutinho_2017	marine metagenome genome assembly, contig: Assembly-43255-SUB-1-ITER-1-ECtrl_Bur_Rasa_Seq_304	Aquatic	Marine	Unknown	Unknown	Unknown	Unknown	Unknown	Unknown	Unknown	Unknown	Unknown	3359	NA	NA	NA	Unknown	Unknown	Coutinho_Genomes_17.fasta	ENA|FUIF01000572|FUIF01000572.1	6	Unknown	Unknown	Unknown	Unknown	Unknown	Unknown	Unknown	Unknown	Unknown	Unknown	Unknown	0.283451	0.171113	NA	Unknown	Unknown
Seq_474	1	Seq_20415	12.5	Unknown	Coutinho_2017	marine metagenome genome assembly, contig: Assembly-43255-SUB-1-ITER-1-ECtrl_Bur_Rasa_Seq_307	Aquatic	Marine	Unknown	Unknown	Unknown	Unknown	Unknown	Unknown	Unknown	Unknown	Unknown	3339	NA	NA	NA	Unknown	Unknown	Coutinho_Genomes_17.fasta	ENA|FUIF01000573|FUIF01000573.1	8	Unknown	Unknown	Unknown	Unknown	Unknown	Unknown	Unknown	Unknown	Unknown	Unknown	Unknown	0.993805	0.00157652	NA	Unknown	Unknown
Seq_475	Unknown	Unknown	Unknown	Unknown	Coutinho_2017	marine metagenome genome assembly, contig: Assembly-43255-SUB-1-ITER-1-ECtrl_Bur_Rasa_Seq_311	Aquatic	Marine	Unknown	Unknown	Unknown	Unknown	Unknown	Unknown	Unknown	Unknown	Unknown	3318	Lineage_48	Lineage_247	Lineage_304	Unknown	Unknown	Coutinho_Genomes_17.fasta	ENA|FUIF01000574|FUIF01000574.1	5	Unknown	Unknown	Unknown	Unknown	Unknown	Unknown	Unknown	Unknown	Unknown	Unknown	Unknown	0.988858	0.00254669	NA	Unknown	Unknown
Seq_476	Unknown	Unknown	Unknown	Unknown	Coutinho_2017	marine metagenome genome assembly, contig: Assembly-43255-SUB-1-ITER-1-ECtrl_Bur_Rasa_Seq_322	Aquatic	Marine	Unknown	Unknown	Unknown	Unknown	Unknown	Unknown	Unknown	Unknown	Unknown	3287	NA	NA	NA	Unknown	Unknown	Coutinho_Genomes_17.fasta	ENA|FUIF01000575|FUIF01000575.1	5	Unknown	Unknown	Unknown	Unknown	Unknown	Unknown	Unknown	Unknown	Unknown	Unknown	Unknown	0.985635	0.00278923	NA	Unknown	Unknown
Seq_477	Unknown	Unknown	Unknown	Unknown	Coutinho_2017	marine metagenome genome assembly, contig: Assembly-43255-SUB-1-ITER-1-ECtrl_Bur_Rasa_Seq_330	Aquatic	Marine	Unknown	Unknown	Unknown	Unknown	Unknown	Unknown	Unknown	Unknown	Unknown	3257	NA	NA	NA	Unknown	Unknown	Coutinho_Genomes_17.fasta	ENA|FUIF01000576|FUIF01000576.1	5	Unknown	Unknown	Unknown	Unknown	Unknown	Unknown	Unknown	Unknown	Unknown	Unknown	Unknown	0.682365	0.0491147	NA	Unknown	Unknown
Seq_478	Unknown	Unknown	Unknown	Unknown	Coutinho_2017	marine metagenome genome assembly, contig: Assembly-43255-SUB-1-ITER-1-ECtrl_Bur_Rasa_Seq_334	Aquatic	Marine	Unknown	Unknown	Unknown	Unknown	Unknown	Unknown	Unknown	Unknown	Unknown	3237	Unknown	Lineage_170	Lineage_212	Unknown	Unknown	Coutinho_Genomes_17.fasta	ENA|FUIF01000577|FUIF01000577.1	4	Unknown	Unknown	Unknown	Unknown	Unknown	Unknown	Unknown	Unknown	Unknown	Unknown	Unknown	0.51707	0.0835557	NA	Unknown	Unknown
Seq_479	2	Seq_37286	18.1818	Unknown	Coutinho_2017	marine metagenome genome assembly, contig: Assembly-43255-SUB-1-ITER-1-ECtrl_Bur_Rasa_Seq_344	Aquatic	Marine	Unknown	Unknown	Unknown	Unknown	Unknown	Unknown	Unknown	Unknown	Unknown	3162	NA	NA	NA	Unknown	Unknown	Coutinho_Genomes_17.fasta	ENA|FUIF01000578|FUIF01000578.1	11	Unknown	Unknown	Unknown	Unknown	Unknown	Unknown	Unknown	Unknown	Unknown	Unknown	Unknown	0.977462	0.0037594	NA	9.09091	0.286163
Seq_480	1	Seq_173056	14.2857	Unknown	Coutinho_2017	marine metagenome genome assembly, contig: Assembly-43255-SUB-1-ITER-1-ECtrl_Bur_Rasa_Seq_348	Aquatic	Marine	Unknown	Unknown	Unknown	Unknown	Unknown	Unknown	Unknown	Unknown	Unknown	3156	NA	NA	NA	Unknown	Unknown	Coutinho_Genomes_17.fasta	ENA|FUIF01000579|FUIF01000579.1	7	Unknown	Unknown	Unknown	Unknown	Unknown	Unknown	Unknown	Unknown	Unknown	Unknown	Unknown	0.996168	0.000970167	NA	28.5714	0.964875
Seq_481	1	Seq_80186	33.3333	Unknown	Coutinho_2017	marine metagenome genome assembly, contig: Assembly-43255-SUB-1-ITER-1-ECtrl_Bur_Rasa_Seq_360	Aquatic	Marine	Unknown	Unknown	Unknown	Unknown	Unknown	Unknown	Unknown	Unknown	Unknown	3111	NA	NA	NA	Unknown	Unknown	Coutinho_Genomes_17.fasta	ENA|FUIF01000580|FUIF01000580.1	3	Unknown	Unknown	Unknown	Unknown	Unknown	Unknown	Unknown	Unknown	Unknown	Unknown	Unknown	0.576072	0.0709435	NA	Unknown	Unknown
Seq_482	Unknown	Unknown	Unknown	Unknown	Coutinho_2017	marine metagenome genome assembly, contig: Assembly-43255-SUB-1-ITER-1-ECtrl_Bur_Rasa_Seq_376	Aquatic	Marine	Unknown	Unknown	Unknown	Unknown	Unknown	Unknown	Unknown	Unknown	Unknown	3056	Lineage_55	Lineage_279	Lineage_332	Unknown	Unknown	Coutinho_Genomes_17.fasta	ENA|FUIF01000581|FUIF01000581.1	4	Unknown	Unknown	Unknown	Unknown	Unknown	Unknown	Unknown	Unknown	Unknown	Unknown	Unknown	0.998481	0.000485084	NA	Unknown	Unknown
Seq_483	Unknown	Unknown	Unknown	Unknown	Coutinho_2017	marine metagenome genome assembly, contig: Assembly-43255-SUB-1-ITER-1-ECtrl_Bur_Rasa_Seq_377	Aquatic	Marine	Unknown	Unknown	Unknown	Unknown	Unknown	Unknown	Unknown	Unknown	Unknown	3052	NA	NA	NA	Unknown	Unknown	Coutinho_Genomes_17.fasta	ENA|FUIF01000582|FUIF01000582.1	5	Unknown	Unknown	Unknown	Unknown	Unknown	Unknown	Unknown	Unknown	Unknown	Unknown	Unknown	0.575633	0.0713073	NA	Unknown	Unknown
Seq_484	1	Seq_21720	16.6667	Unknown	Coutinho_2017	marine metagenome genome assembly, contig: Assembly-43255-SUB-1-ITER-1-ECtrl_Bur_Rasa_Seq_378	Aquatic	Marine	Unknown	Bacteria	Cyanobacteria	Unknown	Unknown	Unknown	Unknown	Unknown	Unknown	3047	NA	NA	NA	Unknown	Unknown	Coutinho_Genomes_17.fasta	ENA|FUIF01000583|FUIF01000583.1	6	Unknown	Unknown	Unknown	Unknown	Unknown	Unknown	Unknown	Unknown	Unknown	Unknown	Unknown	0.999317	0	NA	Unknown	Unknown
Seq_485	4	Seq_23389	66.6667	Unknown	Coutinho_2017	marine metagenome genome assembly, contig: Assembly-43255-SUB-1-ITER-1-ECtrl_Bur_Rasa_Seq_401	Aquatic	Marine	Unknown	Bacteria	Proteobacteria	Unknown	Unknown	Unknown	Unknown	Unknown	Unknown	2945	NA	NA	NA	Unknown	Unknown	Coutinho_Genomes_17.fasta	ENA|FUIF01000587|FUIF01000587.1	6	Bona_Fide_Phage_Homology	Unknown	Unknown	Unknown	Unknown	Unknown	Unknown	Unknown	Unknown	Unknown	Unknown	0.829114	0.0355563	NA	33.3333	1.37304
Seq_486	1	Seq_148968	11.1111	Unknown	Coutinho_2017	marine metagenome genome assembly, contig: Assembly-43255-SUB-1-ITER-1-ECtrl_Bur_Rasa_Seq_411	Aquatic	Marine	Unknown	Unknown	Unknown	Unknown	Unknown	Unknown	Unknown	Unknown	Unknown	2908	NA	NA	NA	Unknown	Unknown	Coutinho_Genomes_17.fasta	ENA|FUIF01000589|FUIF01000589.1	9	Unknown	Unknown	Unknown	Unknown	Unknown	Unknown	Unknown	Unknown	Unknown	Unknown	Unknown	0.485404	0.162355	NA	11.1111	0.770264
Seq_487	1	Seq_53486	25	Unknown	Coutinho_2017	marine metagenome genome assembly, contig: Assembly-43255-SUB-1-ITER-1-ECtrl_Bur_Rasa_Seq_414	Aquatic	Marine	Unknown	Unknown	Unknown	Unknown	Unknown	Unknown	Unknown	Unknown	Unknown	2902	Lineage_48	Lineage_247	Lineage_304	Unknown	Unknown	Coutinho_Genomes_17.fasta	ENA|FUIF01000590|FUIF01000590.1	4	Unknown	Unknown	Unknown	Unknown	Unknown	Unknown	Unknown	Unknown	Unknown	Unknown	Unknown	0.913228	0.0139514	NA	Unknown	Unknown
Seq_488	4	Seq_97501	66.6667	Unknown	Coutinho_2017	marine metagenome genome assembly, contig: Assembly-43255-SUB-1-ITER-1-ECtrl_Bur_Rasa_Seq_433	Aquatic	Marine	Unknown	Bacteria	Proteobacteria	Unknown	Unknown	Unknown	Unknown	Unknown	Unknown	2834	NA	NA	NA	Unknown	Unknown	Coutinho_Genomes_17.fasta	ENA|FUIF01000591|FUIF01000591.1	6	Bona_Fide_Phage_Homology	Unknown	Unknown	Unknown	Unknown	Unknown	Unknown	Unknown	Unknown	Unknown	Unknown	0.968042	0.00302946	NA	Unknown	Unknown
Seq_489	3	Seq_101941	60	Unknown	Coutinho_2017	marine metagenome genome assembly, contig: Assembly-43255-SUB-1-ITER-1-ECtrl_Bur_Rasa_Seq_436	Aquatic	Marine	Unknown	Unknown	Unknown	Unknown	Unknown	Unknown	Unknown	Unknown	Unknown	2827	Lineage_36	Lineage_177	Lineage_223	Unknown	Unknown	Coutinho_Genomes_17.fasta	ENA|FUIF01000592|FUIF01000592.1	5	Bona_Fide_Phage_Homology	Unknown	Unknown	Unknown	Unknown	Unknown	Unknown	Unknown	Unknown	Unknown	Unknown	0.996867	7.97226e-05	NA	Unknown	Unknown
Seq_490	1	Seq_189419	20	Unknown	Coutinho_2017	marine metagenome genome assembly, contig: Assembly-43255-SUB-1-ITER-1-ECtrl_Bur_Rasa_Seq_445	Aquatic	Marine	Unknown	Unknown	Unknown	Unknown	Unknown	Unknown	Unknown	Unknown	Unknown	2791	NA	NA	NA	Unknown	Unknown	Coutinho_Genomes_17.fasta	ENA|FUIF01000594|FUIF01000594.1	5	Unknown	Unknown	Unknown	Unknown	Unknown	Unknown	Unknown	Unknown	Unknown	Unknown	Unknown	0.444541	0.182963	NA	Unknown	Unknown
Seq_491	2	Seq_193051	40	Unknown	Coutinho_2017	marine metagenome genome assembly, contig: Assembly-43255-SUB-1-ITER-1-ECtrl_Bur_Rasa_Seq_449	Aquatic	Marine	Unknown	Unknown	Unknown	Unknown	Unknown	Unknown	Unknown	Unknown	Unknown	2778	NA	NA	NA	Unknown	Unknown	Coutinho_Genomes_17.fasta	ENA|FUIF01000596|FUIF01000596.1	5	Unknown	Unknown	Unknown	Unknown	Unknown	Unknown	Unknown	Unknown	Unknown	Unknown	Unknown	0.764152	0.0544904	NA	20	0.939927
Seq_492	1	Seq_53249	25	Unknown	Coutinho_2017	marine metagenome genome assembly, contig: Assembly-43255-SUB-1-ITER-1-ECtrl_Bur_Rasa_Seq_459	Aquatic	Marine	Unknown	Bacteria	Cyanobacteria	Unknown	Unknown	Unknown	Unknown	Unknown	Unknown	2744	NA	NA	NA	Unknown	Unknown	Coutinho_Genomes_17.fasta	ENA|FUIF01000597|FUIF01000597.1	4	Unknown	Unknown	Unknown	Unknown	Unknown	Unknown	Unknown	Unknown	Unknown	Unknown	Unknown	0.690052	0.0774106	NA	25	1
Seq_493	1	Seq_186595	25	Unknown	Coutinho_2017	marine metagenome genome assembly, contig: Assembly-43255-SUB-1-ITER-1-ECtrl_Bur_Rasa_Seq_466	Aquatic	Marine	Unknown	Unknown	Unknown	Unknown	Unknown	Unknown	Unknown	Unknown	Unknown	2728	NA	NA	NA	Unknown	Unknown	Coutinho_Genomes_17.fasta	ENA|FUIF01000598|FUIF01000598.1	4	Unknown	Unknown	Unknown	Unknown	Unknown	Unknown	Unknown	Unknown	Unknown	Unknown	Unknown	0.794033	0.045402	NA	Unknown	Unknown
Seq_494	2	Seq_159400	40	Unknown	Coutinho_2017	marine metagenome genome assembly, contig: Assembly-43255-SUB-1-ITER-1-ECtrl_Bur_Rasa_Seq_473	Aquatic	Marine	Unknown	Unknown	Unknown	Unknown	Unknown	Unknown	Unknown	Unknown	Unknown	2705	Lineage_57	Lineage_289	Lineage_341	Unknown	Unknown	Coutinho_Genomes_17.fasta	ENA|FUIF01000599|FUIF01000599.1	5	Unknown	Unknown	Unknown	Unknown	Unknown	Unknown	Unknown	Unknown	Unknown	Unknown	Unknown	0.905185	0.015506	NA	Unknown	Unknown
Seq_495	7	Seq_190832	77.7778	Unknown	Coutinho_2017	marine metagenome genome assembly, contig: Assembly-43255-SUB-1-ITER-1-ECtrl_Bur_Rasa_Seq_478	Aquatic	Marine	Unknown	Unknown	Unknown	Unknown	Unknown	Unknown	Unknown	Unknown	Unknown	2692	NA	NA	NA	Unknown	Unknown	Coutinho_Genomes_17.fasta	ENA|FUIF01000600|FUIF01000600.1	9	Bona_Fide_Phage_Homology	Unknown	Unknown	Unknown	Unknown	Unknown	Unknown	Unknown	Unknown	Unknown	Unknown	0.620084	0.10352	NA	11.1111	0.406484
Seq_496	1	Seq_20852	20	Unknown	Coutinho_2017	marine metagenome genome assembly, contig: Assembly-43255-SUB-1-ITER-1-ECtrl_Bur_Rasa_Seq_481	Aquatic	Marine	Unknown	Unknown	Unknown	Unknown	Unknown	Unknown	Unknown	Unknown	Unknown	2683	NA	NA	NA	Unknown	Unknown	Coutinho_Genomes_17.fasta	ENA|FUIF01000601|FUIF01000601.1	5	Unknown	Unknown	Unknown	Unknown	Unknown	Unknown	Unknown	Unknown	Unknown	Unknown	Unknown	0.929309	0.0100849	NA	20	0.870225
Seq_497	1	Seq_78396	33.3333	Unknown	Coutinho_2017	marine metagenome genome assembly, contig: Assembly-43255-SUB-1-ITER-1-ECtrl_Bur_Rasa_Seq_517	Aquatic	Marine	Unknown	Unknown	Unknown	Unknown	Unknown	Unknown	Unknown	Unknown	Unknown	2595	NA	NA	NA	Unknown	Unknown	Coutinho_Genomes_17.fasta	ENA|FUIF01000604|FUIF01000604.1	3	Unknown	Unknown	Unknown	Unknown	Unknown	Unknown	Unknown	Unknown	Unknown	Unknown	Unknown	0.726129	0.0672061	NA	Unknown	Unknown
Seq_498	1	Seq_45234	33.3333	Unknown	Coutinho_2017	marine metagenome genome assembly, contig: Assembly-43255-SUB-1-ITER-1-ECtrl_Bur_Rasa_Seq_518	Aquatic	Marine	Unknown	Unknown	Unknown	Unknown	Unknown	Unknown	Unknown	Unknown	Unknown	2594	NA	NA	NA	Unknown	Unknown	Coutinho_Genomes_17.fasta	ENA|FUIF01000605|FUIF01000605.1	3	Unknown	Unknown	Unknown	Unknown	Unknown	Unknown	Unknown	Unknown	Unknown	Unknown	Unknown	0.993086	0.000159445	NA	Unknown	Unknown
Seq_499	1	Seq_21636	20	Unknown	Coutinho_2017	marine metagenome genome assembly, contig: Assembly-43255-SUB-1-ITER-1-ECtrl_Bur_Rasa_Seq_529	Aquatic	Marine	Unknown	Unknown	Unknown	Unknown	Unknown	Unknown	Unknown	Unknown	Unknown	2572	NA	NA	NA	Unknown	Unknown	Coutinho_Genomes_17.fasta	ENA|FUIF01000606|FUIF01000606.1	5	Unknown	Unknown	Unknown	Unknown	Unknown	Unknown	Unknown	Unknown	Unknown	Unknown	Unknown	0.938689	0.00801212	NA	Unknown	Unknown
Seq_500	5	Seq_22910	100	Unknown	Coutinho_2017	marine metagenome genome assembly, contig: Assembly-43255-SUB-1-ITER-1-ECtrl_Bur_Rasa_Seq_548	Aquatic	Marine	Unknown	Unknown	Unknown	Unknown	Unknown	Unknown	Unknown	Unknown	Unknown	2525	Lineage_60	Lineage_301	Lineage_361	Unknown	Unknown	Coutinho_Genomes_17.fasta	ENA|FUIF01000610|FUIF01000610.1	5	Bona_Fide_Phage_Homology	Unknown	Unknown	Unknown	Unknown	Unknown	Unknown	Unknown	Unknown	Unknown	Unknown	0.903486	0.0159047	NA	20	0.443299
Seq_501	Unknown	Unknown	Unknown	Unknown	Coutinho_2017	marine metagenome genome assembly, contig: Assembly-43255-SUB-1-ITER-1-EFarol2011_Seq_112	Aquatic	Marine	Unknown	Unknown	Unknown	Unknown	Unknown	Unknown	Unknown	Unknown	Unknown	3434	Lineage_36	Lineage_176	Lineage_221	Unknown	Unknown	Coutinho_Genomes_17.fasta	ENA|FUIF01000611|FUIF01000611.1	6	Unknown	Unknown	Unknown	Unknown	Unknown	Unknown	Unknown	Unknown	Unknown	Unknown	Unknown	0.980589	0.00363813	NA	Unknown	Unknown
Seq_502	2	Seq_167502	28.5714	Unknown	Coutinho_2017	marine metagenome genome assembly, contig: Assembly-43255-SUB-1-ITER-1-EFarol2011_Seq_230	Aquatic	Marine	Unknown	Unknown	Unknown	Unknown	Unknown	Unknown	Unknown	Unknown	Unknown	2657	Lineage_36	Lineage_176	Lineage_220	Unknown	Unknown	Coutinho_Genomes_17.fasta	ENA|FUIF01000612|FUIF01000612.1	7	Unknown	Unknown	Unknown	Unknown	Unknown	Unknown	Unknown	Unknown	Unknown	Unknown	Unknown	0.810586	0.040818	NA	Unknown	Unknown
Seq_503	4	Seq_68936	11.4286	Unknown	Coutinho_2017	marine metagenome genome assembly, contig: Assembly-43255-SUB-1-ITER-1-EPAB2011_Seq_3	Aquatic	Marine	Unknown	Unknown	Unknown	Unknown	Unknown	Unknown	Unknown	Unknown	Unknown	23870	Lineage_31	Lineage_159	Lineage_199	Unknown	Unknown	Coutinho_Genomes_17.fasta	ENA|FUIF01000613|FUIF01000613.1	35	VirSorter	Unknown	Unknown	Unknown	Unknown	Unknown	Unknown	Unknown	Unknown	Unknown	Unknown	0.839478	0.0230415	2 - Complete phage contigs - category 2 (somewhat sure)	8.57143	2.44313
Seq_504	17	Seq_4399	68	Unknown	Coutinho_2017	marine metagenome genome assembly, contig: Assembly-43255-SUB-1-ITER-1-EPAB2011_Seq_5	Aquatic	Marine	Unknown	Unknown	Unknown	Unknown	Unknown	Unknown	Unknown	Unknown	Unknown	17501	NA	NA	NA	Unknown	Unknown	Coutinho_Genomes_17.fasta	ENA|FUIF01000614|FUIF01000614.1	25	Bona_Fide_Phage_Homology	Unknown	Unknown	Unknown	Unknown	Unknown	Unknown	Unknown	Unknown	Unknown	Unknown	0.948294	0.00727626	2 - Complete phage contigs - category 2 (somewhat sure)	12	1.00502
Seq_505	Unknown	Unknown	Unknown	Unknown	Coutinho_2017	marine metagenome genome assembly, contig: Assembly-43255-SUB-1-ITER-1-EPAB2011_Seq_31	Aquatic	Marine	Unknown	Unknown	Unknown	Unknown	Unknown	Unknown	Unknown	Unknown	Unknown	9209	Lineage_18	Lineage_88	Lineage_114	Unknown	Unknown	Coutinho_Genomes_17.fasta	ENA|FUIF01000615|FUIF01000615.1	17	pVOGs_Homology	Unknown	Unknown	Unknown	Unknown	Unknown	Unknown	Unknown	Unknown	Unknown	Unknown	0.950384	0.00715498	NA	88.2353	14.2266
Seq_506	6	Seq_79817	40	Unknown	Coutinho_2017	marine metagenome genome assembly, contig: Assembly-43255-SUB-1-ITER-1-EPAB2011_Seq_49	Aquatic	Marine	Unknown	Bacteria	Proteobacteria	Unknown	Unknown	Unknown	Unknown	Unknown	Unknown	8301	Lineage_43	Lineage_220	Lineage_273	Unknown	Unknown	Coutinho_Genomes_17.fasta	ENA|FUIF01000616|FUIF01000616.1	15	Bona_Fide_Phage_Homology	Unknown	Unknown	Unknown	Unknown	Unknown	Unknown	Unknown	Unknown	Unknown	Unknown	0.965998	0.00545719	NA	Unknown	Unknown
Seq_507	9	Seq_86009	50	Unknown	Coutinho_2017	marine metagenome genome assembly, contig: Assembly-43255-SUB-1-ITER-1-EPAB2011_Seq_68	Aquatic	Marine	Unknown	Unknown	Unknown	Unknown	Unknown	Unknown	Unknown	Unknown	Unknown	7355	NA	NA	NA	Unknown	Unknown	Coutinho_Genomes_17.fasta	ENA|FUIF01000617|FUIF01000617.1	18	Bona_Fide_Phage_Homology	Unknown	Unknown	Unknown	Unknown	Unknown	Unknown	Unknown	Unknown	Unknown	Unknown	0.987008	0.00278923	NA	16.6667	1.9715
Seq_508	5	Seq_177095	45.4545	Unknown	Coutinho_2017	marine metagenome genome assembly, contig: Assembly-43255-SUB-1-ITER-1-EPAB2011_Seq_90	Aquatic	Marine	Unknown	Unknown	Unknown	Unknown	Unknown	Unknown	Unknown	Unknown	Unknown	6603	Lineage_49	Lineage_250	Lineage_310	Unknown	Unknown	Coutinho_Genomes_17.fasta	ENA|FUIF01000618|FUIF01000618.1	11	Bona_Fide_Phage_Homology	Unknown	Unknown	Unknown	Unknown	Unknown	Unknown	Unknown	Unknown	Unknown	Unknown	0.956093	0.00654863	NA	Unknown	Unknown
Seq_509	8	Seq_174689	57.1429	Unknown	Coutinho_2017	marine metagenome genome assembly, contig: Assembly-43255-SUB-1-ITER-1-EPAB2011_Seq_91	Aquatic	Marine	Unknown	Unknown	Unknown	Unknown	Unknown	Unknown	Unknown	Unknown	Unknown	6554	NA	NA	NA	Unknown	Unknown	Coutinho_Genomes_17.fasta	ENA|FUIF01000619|FUIF01000619.1	14	Bona_Fide_Phage_Homology	Unknown	Unknown	Unknown	Unknown	Unknown	Unknown	Unknown	Unknown	Unknown	Unknown	0.989273	0.00242542	NA	28.5714	0.712084
Seq_510	10	Seq_174689	100	Unknown	Coutinho_2017	marine metagenome genome assembly, contig: Assembly-43255-SUB-1-ITER-1-EPAB2011_Seq_94	Aquatic	Marine	Unknown	Unknown	Unknown	Unknown	Unknown	Unknown	Unknown	Unknown	Unknown	6310	Lineage_14	Lineage_80	Lineage_104	Unknown	Unknown	Coutinho_Genomes_17.fasta	ENA|FUIF01000620|FUIF01000620.1	10	Bona_Fide_Phage_Homology	Unknown	Unknown	Unknown	Unknown	Unknown	Unknown	Unknown	Unknown	Unknown	Unknown	0.999494	0	NA	60	4.19396
Seq_511	4	Seq_127601	33.3333	Unknown	Coutinho_2017	marine metagenome genome assembly, contig: Assembly-43255-SUB-1-ITER-1-EPAB2011_Seq_118	Aquatic	Marine	Unknown	Unknown	Unknown	Unknown	Unknown	Unknown	Unknown	Unknown	Unknown	5757	NA	NA	NA	Unknown	Unknown	Coutinho_Genomes_17.fasta	ENA|FUIF01000621|FUIF01000621.1	12	Bona_Fide_Phage_Homology	Unknown	Unknown	Unknown	Unknown	Unknown	Unknown	Unknown	Unknown	Unknown	Unknown	0.973183	0.00460829	NA	Unknown	Unknown
Seq_512	7	Seq_10186	70	Unknown	Coutinho_2017	marine metagenome genome assembly, contig: Assembly-43255-SUB-1-ITER-1-EPAB2011_Seq_125	Aquatic	Marine	Unknown	Unknown	Unknown	Unknown	Unknown	Unknown	Unknown	Unknown	Unknown	5583	Lineage_50	Lineage_260	Lineage_316	Unknown	Unknown	Coutinho_Genomes_17.fasta	ENA|FUIF01000622|FUIF01000622.1	10	Bona_Fide_Phage_Homology	Unknown	Unknown	Unknown	Unknown	Unknown	Unknown	Unknown	Unknown	Unknown	Unknown	0.841181	0.0226777	NA	40	2.34743
Seq_513	Unknown	Unknown	Unknown	Unknown	Coutinho_2017	marine metagenome genome assembly, contig: Assembly-43255-SUB-1-ITER-1-EPAB2011_Seq_161	Aquatic	Marine	Unknown	Unknown	Unknown	Unknown	Unknown	Unknown	Unknown	Unknown	Unknown	5056	Lineage_18	Lineage_88	Lineage_114	Unknown	Unknown	Coutinho_Genomes_17.fasta	ENA|FUIF01000623|FUIF01000623.1	9	pVOGs_Homology	Unknown	Unknown	Unknown	Unknown	Unknown	Unknown	Unknown	Unknown	Unknown	Unknown	0.996625	0.000848896	NA	88.8889	7.65846
Seq_514	4	Seq_83653	66.6667	Unknown	Coutinho_2017	marine metagenome genome assembly, contig: Assembly-43255-SUB-1-ITER-1-EPAB2011_Seq_163	Aquatic	Marine	Unknown	Unknown	Unknown	Unknown	Unknown	Unknown	Unknown	Unknown	Unknown	5026	NA	NA	NA	Unknown	Unknown	Coutinho_Genomes_17.fasta	ENA|FUIF01000624|FUIF01000624.1	6	Bona_Fide_Phage_Homology	Unknown	Unknown	Unknown	Unknown	Unknown	Unknown	Unknown	Unknown	Unknown	Unknown	0.688806	0.047902	NA	Unknown	Unknown
Seq_515	6	Seq_20818	85.7143	Unknown	Coutinho_2017	marine metagenome genome assembly, contig: Assembly-43255-SUB-1-ITER-1-EPAB2011_Seq_180	Aquatic	Marine	Unknown	Unknown	Unknown	Unknown	Unknown	Unknown	Unknown	Unknown	Unknown	4839	Lineage_60	Lineage_298	Lineage_359	Unknown	Unknown	Coutinho_Genomes_17.fasta	ENA|FUIF01000625|FUIF01000625.1	7	Bona_Fide_Phage_Homology	Unknown	Unknown	Unknown	Unknown	Unknown	Unknown	Unknown	Unknown	Unknown	Unknown	0.946537	0.00739753	NA	42.8571	2.63822
Seq_516	1	Seq_108399	9.09091	Unknown	Coutinho_2017	marine metagenome genome assembly, contig: Assembly-43255-SUB-1-ITER-1-EPAB2011_Seq_204	Aquatic	Marine	Unknown	Unknown	Unknown	Unknown	Unknown	Unknown	Unknown	Unknown	Unknown	4555	Lineage_36	Lineage_176	Lineage_220	Unknown	Unknown	Coutinho_Genomes_17.fasta	ENA|FUIF01000626|FUIF01000626.1	11	Unknown	Unknown	Unknown	Unknown	Unknown	Unknown	Unknown	Unknown	Unknown	Unknown	Unknown	0.684797	0.0486296	NA	9.09091	1
Seq_517	6	Seq_193383	46.1538	Unknown	Coutinho_2017	marine metagenome genome assembly, contig: Assembly-43255-SUB-1-ITER-1-EPAB2011_Seq_280	Aquatic	Marine	Unknown	Unknown	Unknown	Unknown	Unknown	Unknown	Unknown	Unknown	Unknown	3854	NA	NA	NA	Unknown	Unknown	Coutinho_Genomes_17.fasta	ENA|FUIF01000627|FUIF01000627.1	13	Bona_Fide_Phage_Homology	Unknown	Unknown	Unknown	Unknown	Unknown	Unknown	Unknown	Unknown	Unknown	Unknown	0.984974	0.00315304	NA	23.0769	2.93993
Seq_518	2	Seq_67934	28.5714	Unknown	Coutinho_2017	marine metagenome genome assembly, contig: Assembly-43255-SUB-1-ITER-1-EPAB2011_Seq_286	Aquatic	Marine	Unknown	Unknown	Unknown	Unknown	Unknown	Unknown	Unknown	Unknown	Unknown	3814	Lineage_43	Lineage_219	Lineage_268	Unknown	Unknown	Coutinho_Genomes_17.fasta	ENA|FUIF01000628|FUIF01000628.1	7	Unknown	Unknown	Unknown	Unknown	Unknown	Unknown	Unknown	Unknown	Unknown	Unknown	Unknown	0.0253105	0.574339	NA	Unknown	Unknown
Seq_519	1	Seq_25249	20	Unknown	Coutinho_2017	marine metagenome genome assembly, contig: Assembly-43255-SUB-1-ITER-1-EPAB2011_Seq_292	Aquatic	Marine	Unknown	Unknown	Unknown	Unknown	Unknown	Unknown	Unknown	Unknown	Unknown	3777	Lineage_34	Lineage_166	Lineage_209	Unknown	Unknown	Coutinho_Genomes_17.fasta	ENA|FUIF01000629|FUIF01000629.1	5	Unknown	Unknown	Unknown	Unknown	Unknown	Unknown	Unknown	Unknown	Unknown	Unknown	Unknown	0.961386	0.00618482	NA	20	1
Seq_520	5	Seq_9190	62.5	Unknown	Coutinho_2017	marine metagenome genome assembly, contig: Assembly-43255-SUB-1-ITER-1-EPAB2011_Seq_305	Aquatic	Marine	Unknown	Unknown	Unknown	Unknown	Unknown	Unknown	Unknown	Unknown	Unknown	3690	NA	NA	NA	Unknown	Unknown	Coutinho_Genomes_17.fasta	ENA|FUIF01000630|FUIF01000630.1	8	Bona_Fide_Phage_Homology	Unknown	Unknown	Unknown	Unknown	Unknown	Unknown	Unknown	Unknown	Unknown	Unknown	0.951688	0.00703371	NA	25	2
Seq_521	4	Seq_29919	33.3333	Unknown	Coutinho_2017	marine metagenome genome assembly, contig: Assembly-43255-SUB-1-ITER-1-EPAB2011_Seq_331	Aquatic	Marine	Unknown	Unknown	Unknown	Unknown	Unknown	Unknown	Unknown	Unknown	Unknown	3562	NA	NA	NA	Unknown	Unknown	Coutinho_Genomes_17.fasta	ENA|FUIF01000631|FUIF01000631.1	12	Bona_Fide_Phage_Homology	Unknown	Unknown	Unknown	Unknown	Unknown	Unknown	Unknown	Unknown	Unknown	Unknown	0.98054	0.00363813	NA	16.6667	1.35125
Seq_522	3	Seq_101966	33.3333	Unknown	Coutinho_2017	marine metagenome genome assembly, contig: Assembly-43255-SUB-1-ITER-1-EPAB2011_Seq_338	Aquatic	Marine	Unknown	Unknown	Unknown	Unknown	Unknown	Unknown	Unknown	Unknown	Unknown	3546	NA	NA	NA	Unknown	Unknown	Coutinho_Genomes_17.fasta	ENA|FUIF01000632|FUIF01000632.1	9	Bona_Fide_Phage_Homology	Unknown	Unknown	Unknown	Unknown	Unknown	Unknown	Unknown	Unknown	Unknown	Unknown	0.944368	0.00788261	NA	Unknown	Unknown
Seq_523	4	Seq_23135	80	Unknown	Coutinho_2017	marine metagenome genome assembly, contig: Assembly-43255-SUB-1-ITER-1-EPAB2011_Seq_342	Aquatic	Marine	Unknown	Unknown	Unknown	Unknown	Unknown	Unknown	Unknown	Unknown	Unknown	3532	Lineage_60	Lineage_298	Lineage_359	Unknown	Unknown	Coutinho_Genomes_17.fasta	ENA|FUIF01000633|FUIF01000633.1	5	Bona_Fide_Phage_Homology	Unknown	Unknown	Unknown	Unknown	Unknown	Unknown	Unknown	Unknown	Unknown	Unknown	0.955287	0.0066699	NA	20	0.939927
Seq_524	4	Seq_113487	50	Unknown	Coutinho_2017	marine metagenome genome assembly, contig: Assembly-43255-SUB-1-ITER-1-EPAB2011_Seq_380	Aquatic	Marine	Unknown	Unknown	Unknown	Unknown	Unknown	Unknown	Unknown	Unknown	Unknown	3329	NA	NA	NA	Unknown	Unknown	Coutinho_Genomes_17.fasta	ENA|FUIF01000634|FUIF01000634.1	8	Bona_Fide_Phage_Homology	Unknown	Unknown	Unknown	Unknown	Unknown	Unknown	Unknown	Unknown	Unknown	Unknown	0.281038	0.173417	NA	25	2
Seq_525	1	Seq_190405	16.6667	Unknown	Coutinho_2017	marine metagenome genome assembly, contig: Assembly-43255-SUB-1-ITER-1-EPAB2011_Seq_428	Aquatic	Marine	Unknown	Unknown	Unknown	Unknown	Unknown	Unknown	Unknown	Unknown	Unknown	3108	NA	NA	NA	Unknown	Unknown	Coutinho_Genomes_17.fasta	ENA|FUIF01000635|FUIF01000635.1	6	Unknown	Unknown	Unknown	Unknown	Unknown	Unknown	Unknown	Unknown	Unknown	Unknown	Unknown	0.943214	0.00788261	NA	Unknown	Unknown
Seq_526	2	Seq_35016	40	Unknown	Coutinho_2017	marine metagenome genome assembly, contig: Assembly-43255-SUB-1-ITER-1-EPAB2011_Seq_443	Aquatic	Marine	Unknown	Unknown	Unknown	Unknown	Unknown	Unknown	Unknown	Unknown	Unknown	3067	NA	NA	NA	Unknown	Unknown	Coutinho_Genomes_17.fasta	ENA|FUIF01000636|FUIF01000636.1	5	Unknown	Unknown	Unknown	Unknown	Unknown	Unknown	Unknown	Unknown	Unknown	Unknown	Unknown	0.929838	0.00982294	NA	Unknown	Unknown
Seq_527	1	Seq_96494	16.6667	Unknown	Coutinho_2017	marine metagenome genome assembly, contig: Assembly-43255-SUB-1-ITER-1-EPAB2011_Seq_467	Aquatic	Marine	Unknown	Unknown	Unknown	Unknown	Unknown	Unknown	Unknown	Unknown	Unknown	2963	Lineage_36	Lineage_175	Lineage_219	Unknown	Unknown	Coutinho_Genomes_17.fasta	ENA|FUIF01000637|FUIF01000637.1	6	Unknown	Unknown	Unknown	Unknown	Unknown	Unknown	Unknown	Unknown	Unknown	Unknown	Unknown	0.464093	0.17248	NA	Unknown	Unknown
Seq_528	3	Seq_82931	60	Unknown	Coutinho_2017	marine metagenome genome assembly, contig: Assembly-43255-SUB-1-ITER-1-EPAB2011_Seq_553	Aquatic	Marine	Unknown	Unknown	Unknown	Unknown	Unknown	Unknown	Unknown	Unknown	Unknown	2706	NA	NA	NA	Unknown	Unknown	Coutinho_Genomes_17.fasta	ENA|FUIF01000638|FUIF01000638.1	5	Bona_Fide_Phage_Homology	Unknown	Unknown	Unknown	Unknown	Unknown	Unknown	Unknown	Unknown	Unknown	Unknown	0.327894	0.257424	NA	Unknown	Unknown
Seq_529	3	Seq_22106	100	Unknown	Coutinho_2017	marine metagenome genome assembly, contig: Assembly-43255-SUB-1-ITER-1-EPAB2011_Seq_580	Aquatic	Marine	Unknown	Unknown	Unknown	Unknown	Unknown	Unknown	Unknown	Unknown	Unknown	2639	NA	NA	NA	Unknown	Unknown	Coutinho_Genomes_17.fasta	ENA|FUIF01000639|FUIF01000639.1	3	Bona_Fide_Phage_Homology	Unknown	Unknown	Unknown	Unknown	Unknown	Unknown	Unknown	Unknown	Unknown	Unknown	0.964181	0.0037071	NA	66.6667	1.8826
Seq_530	Unknown	Unknown	Unknown	Unknown	Coutinho_2017	marine metagenome genome assembly, contig: Assembly-43255-SUB-1-ITER-1-EPAB2012_Seq_4	Aquatic	Marine	Unknown	Bacteria	Cyanobacteria	Unknown	Unknown	Unknown	Unknown	Unknown	Unknown	27570	Lineage_18	Lineage_88	Lineage_114	Unknown	Unknown	Coutinho_Genomes_17.fasta	ENA|FUIF01000640|FUIF01000640.1	35	pVOGs_Homology	Unknown	Unknown	Unknown	Unknown	Unknown	Unknown	Unknown	Unknown	Unknown	Unknown	0.984873	0.00315304	1 - Complete phage contigs - category 1 (sure)	68.5714	22.5389
Seq_531	Unknown	Unknown	Unknown	Unknown	Coutinho_2017	marine metagenome genome assembly, contig: Assembly-43255-SUB-1-ITER-1-EPAB2012_Seq_9	Aquatic	Marine	Unknown	Unknown	Unknown	Unknown	Unknown	Unknown	Unknown	Unknown	Unknown	19762	NA	NA	NA	Unknown	Unknown	Coutinho_Genomes_17.fasta	ENA|FUIF01000641|FUIF01000641.1	16	pVOGs_Homology	Unknown	Unknown	Unknown	Unknown	Unknown	Unknown	Unknown	Unknown	Unknown	Unknown	0.973245	0.00460829	2 - Complete phage contigs - category 2 (somewhat sure)	68.75	9.85979
Seq_532	Unknown	Unknown	Unknown	Unknown	Coutinho_2017	marine metagenome genome assembly, contig: Assembly-43255-SUB-1-ITER-1-EPAB2012_Seq_11	Aquatic	Marine	Unknown	Bacteria	Cyanobacteria	Unknown	Unknown	Unknown	Unknown	Unknown	Unknown	19135	NA	NA	NA	Unknown	Unknown	Coutinho_Genomes_17.fasta	ENA|FUIF01000642|FUIF01000642.1	30	pVOGs_Homology	Unknown	Unknown	Unknown	Unknown	Unknown	Unknown	Unknown	Unknown	Unknown	Unknown	0.830737	0.0243755	2 - Complete phage contigs - category 2 (somewhat sure)	50	14.2543
Seq_533	1	Seq_104834	12.5	Unknown	Coutinho_2017	marine metagenome genome assembly, contig: Assembly-43255-SUB-1-ITER-1-EPAB2012_Seq_32	Aquatic	Marine	Unknown	Unknown	Unknown	Unknown	Unknown	Unknown	Unknown	Unknown	Unknown	12916	Lineage_34	Lineage_166	Lineage_208	Unknown	Unknown	Coutinho_Genomes_17.fasta	ENA|FUIF01000643|FUIF01000643.1	8	Unknown	Unknown	Unknown	Unknown	Unknown	Unknown	Unknown	Unknown	Unknown	Unknown	Unknown	0.999403	0	3 - Complete phage contigs - category 3 (not so sure)	12.5	1
Seq_534	Unknown	Unknown	Unknown	Unknown	Coutinho_2017	marine metagenome genome assembly, contig: Assembly-43255-SUB-1-ITER-1-EPAB2012_Seq_33	Aquatic	Marine	Unknown	Unknown	Unknown	Unknown	Unknown	Unknown	Unknown	Unknown	Unknown	12858	NA	NA	NA	Unknown	Unknown	Coutinho_Genomes_17.fasta	ENA|FUIF01000644|FUIF01000644.1	16	pVOGs_Homology	Unknown	Unknown	Unknown	Unknown	Unknown	Unknown	Unknown	Unknown	Unknown	Unknown	0.987676	0.00278923	2 - Complete phage contigs - category 2 (somewhat sure)	50	7.68212
Seq_535	10	Seq_9585	50	Unknown	Coutinho_2017	marine metagenome genome assembly, contig: Assembly-43255-SUB-1-ITER-1-EPAB2012_Seq_39	Aquatic	Marine	Unknown	Unknown	Unknown	Unknown	Unknown	Unknown	Unknown	Unknown	Unknown	11173	NA	NA	NA	Unknown	Unknown	Coutinho_Genomes_17.fasta	ENA|FUIF01000645|FUIF01000645.1	20	Bona_Fide_Phage_Homology	Unknown	Unknown	Unknown	Unknown	Unknown	Unknown	Unknown	Unknown	Unknown	Unknown	0.723568	0.0413534	2 - Complete phage contigs - category 2 (somewhat sure)	35	3.70726
Seq_536	8	Seq_75524	88.8889	Unknown	Coutinho_2017	marine metagenome genome assembly, contig: Assembly-43255-SUB-1-ITER-1-EPAB2012_Seq_124	Aquatic	Marine	Unknown	Unknown	Unknown	Unknown	Unknown	Unknown	Unknown	Unknown	Unknown	5505	Lineage_37	Lineage_181	Lineage_227	Unknown	Unknown	Coutinho_Genomes_17.fasta	ENA|FUIF01000647|FUIF01000647.1	9	Bona_Fide_Phage_Homology	Unknown	Unknown	Unknown	Unknown	Unknown	Unknown	Unknown	Unknown	Unknown	Unknown	0.999468	0	NA	55.5556	3.32579
Seq_537	6	Seq_22986	60	Unknown	Coutinho_2017	marine metagenome genome assembly, contig: Assembly-43255-SUB-1-ITER-1-EPAB2012_Seq_138	Aquatic	Marine	Unknown	Unknown	Unknown	Unknown	Unknown	Unknown	Unknown	Unknown	Unknown	5179	NA	NA	NA	Unknown	Unknown	Coutinho_Genomes_17.fasta	ENA|FUIF01000648|FUIF01000648.1	10	Bona_Fide_Phage_Homology	Unknown	Unknown	Unknown	Unknown	Unknown	Unknown	Unknown	Unknown	Unknown	Unknown	0.972628	0.00460829	NA	Unknown	Unknown
Seq_538	1	Seq_100787	11.1111	Unknown	Coutinho_2017	marine metagenome genome assembly, contig: Assembly-43255-SUB-1-ITER-1-EPAB2012_Seq_146	Aquatic	Marine	Unknown	Unknown	Unknown	Unknown	Unknown	Unknown	Unknown	Unknown	Unknown	4906	NA	NA	NA	Unknown	Unknown	Coutinho_Genomes_17.fasta	ENA|FUIF01000649|FUIF01000649.1	9	Unknown	Unknown	Unknown	Unknown	Unknown	Unknown	Unknown	Unknown	Unknown	Unknown	Unknown	0.967845	0.00533592	NA	Unknown	Unknown
Seq_539	4	Seq_182462	66.6667	Unknown	Coutinho_2017	marine metagenome genome assembly, contig: Assembly-43255-SUB-1-ITER-1-EPAB2012_Seq_198	Aquatic	Marine	Unknown	Unknown	Unknown	Unknown	Unknown	Unknown	Unknown	Unknown	Unknown	4097	NA	NA	NA	Unknown	Unknown	Coutinho_Genomes_17.fasta	ENA|FUIF01000650|FUIF01000650.1	6	Bona_Fide_Phage_Homology	Unknown	Unknown	Unknown	Unknown	Unknown	Unknown	Unknown	Unknown	Unknown	Unknown	0.971639	0.00472957	NA	16.6667	1
Seq_540	9	Seq_27984	100	Unknown	Coutinho_2017	marine metagenome genome assembly, contig: Assembly-43255-SUB-1-ITER-1-EPAB2012_Seq_219	Aquatic	Marine	Unknown	Unknown	Unknown	Unknown	Unknown	Unknown	Unknown	Unknown	Unknown	3826	Lineage_14	Lineage_80	Lineage_104	Unknown	Unknown	Coutinho_Genomes_17.fasta	ENA|FUIF01000651|FUIF01000651.1	9	Bona_Fide_Phage_Homology	Unknown	Unknown	Unknown	Unknown	Unknown	Unknown	Unknown	Unknown	Unknown	Unknown	0.999457	0	NA	44.4444	3.05095
Seq_541	Unknown	Unknown	Unknown	Unknown	Coutinho_2017	marine metagenome genome assembly, contig: Assembly-43255-SUB-1-ITER-1-EPAB2012_Seq_224	Aquatic	Marine	Unknown	Unknown	Unknown	Unknown	Unknown	Unknown	Unknown	Unknown	Unknown	3742	NA	NA	NA	Unknown	Unknown	Coutinho_Genomes_17.fasta	ENA|FUIF01000652|FUIF01000652.1	9	Unknown	Unknown	Unknown	Unknown	Unknown	Unknown	Unknown	Unknown	Unknown	Unknown	Unknown	0.920857	0.0110357	NA	Unknown	Unknown
Seq_542	1	Seq_23246	20	Unknown	Coutinho_2017	marine metagenome genome assembly, contig: Assembly-43255-SUB-1-ITER-1-EPAB2012_Seq_307	Aquatic	Marine	Unknown	Unknown	Unknown	Unknown	Unknown	Unknown	Unknown	Unknown	Unknown	3086	NA	NA	NA	Unknown	Unknown	Coutinho_Genomes_17.fasta	ENA|FUIF01000654|FUIF01000654.1	5	Unknown	Unknown	Unknown	Unknown	Unknown	Unknown	Unknown	Unknown	Unknown	Unknown	Unknown	0.903085	0.012976	NA	Unknown	Unknown
Seq_543	2	Seq_185000	28.5714	Unknown	Coutinho_2017	marine metagenome genome assembly, contig: Assembly-43255-SUB-1-ITER-1-EPAB2012_Seq_384	Aquatic	Marine	Unknown	Unknown	Unknown	Unknown	Unknown	Unknown	Unknown	Unknown	Unknown	2640	NA	NA	NA	Unknown	Unknown	Coutinho_Genomes_17.fasta	ENA|FUIF01000656|FUIF01000656.1	7	Unknown	Unknown	Unknown	Unknown	Unknown	Unknown	Unknown	Unknown	Unknown	Unknown	Unknown	0.962556	0.00410571	NA	Unknown	Unknown
Seq_544	1	Seq_50834	14.2857	Unknown	Coutinho_2017	marine metagenome genome assembly, contig: Assembly-43255-SUB-1-ITER-1-EPAB2012_Seq_401	Aquatic	Marine	Unknown	Unknown	Unknown	Unknown	Unknown	Unknown	Unknown	Unknown	Unknown	2574	Lineage_34	Lineage_166	Lineage_208	Unknown	Unknown	Coutinho_Genomes_17.fasta	ENA|FUIF01000657|FUIF01000657.1	7	Unknown	Unknown	Unknown	Unknown	Unknown	Unknown	Unknown	Unknown	Unknown	Unknown	Unknown	0.590067	0.115797	NA	14.2857	1
Seq_545	2	Seq_22986	7.69231	Unknown	Coutinho_2017	marine metagenome genome assembly, contig: Assembly-43255-SUB-1-ITER-1-EPNorte_Seq_12	Aquatic	Marine	Unknown	Unknown	Unknown	Unknown	Unknown	Unknown	Unknown	Unknown	Unknown	14845	NA	NA	NA	Unknown	Unknown	Coutinho_Genomes_17.fasta	ENA|FUIF01000658|FUIF01000658.1	26	VirSorter	Unknown	Unknown	Unknown	Unknown	Unknown	Unknown	Unknown	Unknown	Unknown	Unknown	0.975588	0.00400194	2 - Complete phage contigs - category 2 (somewhat sure)	7.69231	1.47703
Seq_546	2	Seq_159463	13.3333	Unknown	Coutinho_2017	marine metagenome genome assembly, contig: Assembly-43255-SUB-1-ITER-1-EPNorte_Seq_25	Aquatic	Marine	Unknown	Unknown	Unknown	Unknown	Unknown	Unknown	Unknown	Unknown	Unknown	9252	Unknown	Lineage_3	Lineage_2	Unknown	Unknown	Coutinho_Genomes_17.fasta	ENA|FUIF01000659|FUIF01000659.1	15	Unknown	Unknown	Unknown	Unknown	Unknown	Unknown	Unknown	Unknown	Unknown	Unknown	Unknown	0.854949	0.0207373	NA	Unknown	Unknown
Seq_547	2	Seq_159562	12.5	Unknown	Coutinho_2017	marine metagenome genome assembly, contig: Assembly-43255-SUB-1-ITER-1-EPNorte_Seq_40	Aquatic	Marine	Unknown	Unknown	Unknown	Unknown	Unknown	Unknown	Unknown	Unknown	Unknown	7618	NA	NA	NA	Unknown	Unknown	Coutinho_Genomes_17.fasta	ENA|FUIF01000660|FUIF01000660.1	16	Unknown	Unknown	Unknown	Unknown	Unknown	Unknown	Unknown	Unknown	Unknown	Unknown	Unknown	0.863633	0.0190395	NA	12.5	1.41813
Seq_548	3	Seq_182462	25	Unknown	Coutinho_2017	marine metagenome genome assembly, contig: Assembly-43255-SUB-1-ITER-1-EPNorte_Seq_41	Aquatic	Marine	Unknown	Bacteria	Verrucomicrobia	Unknown	Unknown	Unknown	Unknown	Unknown	Unknown	7435	NA	NA	NA	Unknown	Unknown	Coutinho_Genomes_17.fasta	ENA|FUIF01000661|FUIF01000661.1	12	Bona_Fide_Phage_Homology	Unknown	Unknown	Unknown	Unknown	Unknown	Unknown	Unknown	Unknown	Unknown	Unknown	0.980912	0.00363813	NA	16.6667	2
Seq_549	2	Seq_36668	28.5714	Unknown	Coutinho_2017	marine metagenome genome assembly, contig: Assembly-43255-SUB-1-ITER-1-EPNorte_Seq_59	Aquatic	Marine	Unknown	Unknown	Unknown	Unknown	Unknown	Unknown	Unknown	Unknown	Unknown	5850	Lineage_36	Lineage_177	Lineage_223	Unknown	Unknown	Coutinho_Genomes_17.fasta	ENA|FUIF01000662|FUIF01000662.1	7	Unknown	Unknown	Unknown	Unknown	Unknown	Unknown	Unknown	Unknown	Unknown	Unknown	Unknown	0.942554	0.00824642	NA	Unknown	Unknown
Seq_550	2	Seq_105317	15.3846	Unknown	Coutinho_2017	marine metagenome genome assembly, contig: Assembly-43255-SUB-1-ITER-1-EPNorte_Seq_70	Aquatic	Marine	Unknown	Unknown	Unknown	Unknown	Unknown	Unknown	Unknown	Unknown	Unknown	5515	NA	NA	NA	Unknown	Unknown	Coutinho_Genomes_17.fasta	ENA|FUIF01000663|FUIF01000663.1	13	Unknown	Unknown	Unknown	Unknown	Unknown	Unknown	Unknown	Unknown	Unknown	Unknown	Unknown	0.978071	0.0037594	NA	7.69231	1
Seq_551	4	Seq_183296	66.6667	Unknown	Coutinho_2017	marine metagenome genome assembly, contig: Assembly-43255-SUB-1-ITER-1-EPNorte_Seq_75	Aquatic	Marine	Unknown	Bacteria	Verrucomicrobia	Unknown	Unknown	Unknown	Unknown	Unknown	Unknown	5042	Lineage_43	Lineage_220	Lineage_270	Unknown	Unknown	Coutinho_Genomes_17.fasta	ENA|FUIF01000664|FUIF01000664.1	6	Bona_Fide_Phage_Homology	Unknown	Unknown	Unknown	Unknown	Unknown	Unknown	Unknown	Unknown	Unknown	Unknown	0.993519	0.00157652	NA	33.3333	2
Seq_552	7	Seq_10136	77.7778	Unknown	Coutinho_2017	marine metagenome genome assembly, contig: Assembly-43255-SUB-1-ITER-1-EPNorte_Seq_78	Aquatic	Marine	Unknown	Unknown	Unknown	Unknown	Unknown	Unknown	Unknown	Unknown	Unknown	4883	Lineage_37	Lineage_181	Lineage_227	Unknown	Unknown	Coutinho_Genomes_17.fasta	ENA|FUIF01000665|FUIF01000665.1	9	Bona_Fide_Phage_Homology	Unknown	Unknown	Unknown	Unknown	Unknown	Unknown	Unknown	Unknown	Unknown	Unknown	0.829437	0.0244967	NA	33.3333	2.40648
Seq_553	9	Seq_84226	100	Unknown	Coutinho_2017	marine metagenome genome assembly, contig: Assembly-43255-SUB-1-ITER-1-EPNorte_Seq_80	Aquatic	Marine	Unknown	Unknown	Unknown	Unknown	Unknown	Unknown	Unknown	Unknown	Unknown	4835	Lineage_60	Lineage_298	Lineage_359	Unknown	Unknown	Coutinho_Genomes_17.fasta	ENA|FUIF01000666|FUIF01000666.1	9	Bona_Fide_Phage_Homology	Unknown	Unknown	Unknown	Unknown	Unknown	Unknown	Unknown	Unknown	Unknown	Unknown	0.759525	0.0351686	NA	11.1111	0.476739
Seq_554	2	Seq_174403	28.5714	Unknown	Coutinho_2017	marine metagenome genome assembly, contig: Assembly-43255-SUB-1-ITER-1-EPNorte_Seq_89	Aquatic	Marine	Unknown	Unknown	Unknown	Unknown	Unknown	Unknown	Unknown	Unknown	Unknown	4498	NA	NA	NA	Unknown	Unknown	Coutinho_Genomes_17.fasta	ENA|FUIF01000667|FUIF01000667.1	7	Unknown	Unknown	Unknown	Unknown	Unknown	Unknown	Unknown	Unknown	Unknown	Unknown	Unknown	0.770942	0.0329857	NA	14.2857	0.518891
Seq_555	6	Seq_9848	75	Unknown	Coutinho_2017	marine metagenome genome assembly, contig: Assembly-43255-SUB-1-ITER-1-EPNorte_Seq_91	Aquatic	Marine	Unknown	Unknown	Unknown	Unknown	Unknown	Unknown	Unknown	Unknown	Unknown	4415	NA	NA	NA	Unknown	Unknown	Coutinho_Genomes_17.fasta	ENA|FUIF01000668|FUIF01000668.1	8	Bona_Fide_Phage_Homology	Unknown	Unknown	Unknown	Unknown	Unknown	Unknown	Unknown	Unknown	Unknown	Unknown	0.995893	0.00133398	NA	37.5	2.90957
Seq_556	5	Seq_68708	100	Unknown	Coutinho_2017	marine metagenome genome assembly, contig: Assembly-43255-SUB-1-ITER-1-EPNorte_Seq_142	Aquatic	Marine	Unknown	Bacteria	Proteobacteria	Unknown	Unknown	Unknown	Unknown	Unknown	Unknown	3494	Lineage_43	Lineage_220	Lineage_273	Unknown	Unknown	Coutinho_Genomes_17.fasta	ENA|FUIF01000670|FUIF01000670.1	5	Bona_Fide_Phage_Homology	Unknown	Unknown	Unknown	Unknown	Unknown	Unknown	Unknown	Unknown	Unknown	Unknown	0.899551	0.0133398	NA	40	2
Seq_557	2	Seq_174403	40	Unknown	Coutinho_2017	marine metagenome genome assembly, contig: Assembly-43255-SUB-1-ITER-1-EPNorte_Seq_143	Aquatic	Marine	Unknown	Unknown	Unknown	Unknown	Unknown	Unknown	Unknown	Unknown	Unknown	3468	NA	NA	NA	Unknown	Unknown	Coutinho_Genomes_17.fasta	ENA|FUIF01000671|FUIF01000671.1	5	Unknown	Unknown	Unknown	Unknown	Unknown	Unknown	Unknown	Unknown	Unknown	Unknown	Unknown	0.999692	0	NA	Unknown	Unknown
Seq_558	3	Seq_28291	37.5	Unknown	Coutinho_2017	marine metagenome genome assembly, contig: Assembly-43255-SUB-1-ITER-1-EPNorte_Seq_181	Aquatic	Marine	Unknown	Unknown	Unknown	Unknown	Unknown	Unknown	Unknown	Unknown	Unknown	3013	NA	NA	NA	Unknown	Unknown	Coutinho_Genomes_17.fasta	ENA|FUIF01000672|FUIF01000672.1	8	Bona_Fide_Phage_Homology	Unknown	Unknown	Unknown	Unknown	Unknown	Unknown	Unknown	Unknown	Unknown	Unknown	0.993418	0.00157652	NA	25	1.51616
Seq_559	6	Seq_35873	85.7143	Unknown	Coutinho_2017	marine metagenome genome assembly, contig: Assembly-43255-SUB-1-ITER-1-EPNorte_Seq_185	Aquatic	Marine	Unknown	Unknown	Unknown	Unknown	Unknown	Unknown	Unknown	Unknown	Unknown	2948	Lineage_36	Lineage_177	Lineage_223	Unknown	Unknown	Coutinho_Genomes_17.fasta	ENA|FUIF01000673|FUIF01000673.1	7	Bona_Fide_Phage_Homology	Unknown	Unknown	Unknown	Unknown	Unknown	Unknown	Unknown	Unknown	Unknown	Unknown	0.968599	0.00275043	NA	14.2857	0.663358
Seq_560	7	Seq_84226	87.5	Unknown	Coutinho_2017	marine metagenome genome assembly, contig: Assembly-43255-SUB-1-ITER-1-EPNorte_Seq_189	Aquatic	Marine	Unknown	Unknown	Unknown	Unknown	Unknown	Unknown	Unknown	Unknown	Unknown	2895	Lineage_60	Lineage_298	Lineage_359	Unknown	Unknown	Coutinho_Genomes_17.fasta	ENA|FUIF01000674|FUIF01000674.1	8	Bona_Fide_Phage_Homology	Unknown	Unknown	Unknown	Unknown	Unknown	Unknown	Unknown	Unknown	Unknown	Unknown	0.623634	0.101686	NA	Unknown	Unknown
Seq_561	2	Seq_23502	50	Unknown	Coutinho_2017	marine metagenome genome assembly, contig: Assembly-43255-SUB-1-ITER-1-EPNorte_Seq_210	Aquatic	Marine	Unknown	Bacteria	Proteobacteria	Unknown	Unknown	Unknown	Unknown	Unknown	Unknown	2762	Lineage_14	Lineage_79	Lineage_102	Unknown	Unknown	Coutinho_Genomes_17.fasta	ENA|FUIF01000675|FUIF01000675.1	4	Unknown	Unknown	Unknown	Unknown	Unknown	Unknown	Unknown	Unknown	Unknown	Unknown	Unknown	0.956241	0.00498266	NA	25	0.274843
Seq_562	6	Seq_84226	100	Unknown	Coutinho_2017	marine metagenome genome assembly, contig: Assembly-43255-SUB-1-ITER-1-EPNorte_Seq_231	Aquatic	Marine	Unknown	Unknown	Unknown	Unknown	Unknown	Unknown	Unknown	Unknown	Unknown	2598	Lineage_60	Lineage_298	Lineage_359	Unknown	Unknown	Coutinho_Genomes_17.fasta	ENA|FUIF01000676|FUIF01000676.1	6	Bona_Fide_Phage_Homology	Unknown	Unknown	Unknown	Unknown	Unknown	Unknown	Unknown	Unknown	Unknown	Unknown	0.909211	0.0146291	NA	16.6667	0.982758
Seq_563	21	Seq_189525	55.2632	Unknown	Coutinho_2017	marine metagenome genome assembly, contig: Assembly-43255-SUB-1-ITER-1-ESG2011_Seq_3	Aquatic	Marine	Unknown	Unknown	Unknown	Unknown	Unknown	Unknown	Unknown	Unknown	Unknown	28687	NA	NA	NA	Unknown	Unknown	Coutinho_Genomes_17.fasta	ENA|FUIF01000677|FUIF01000677.1	38	Bona_Fide_Phage_Homology	Unknown	Unknown	Unknown	Unknown	Unknown	Unknown	Unknown	Unknown	Unknown	Unknown	0.666443	0.0520252	2 - Complete phage contigs - category 2 (somewhat sure)	15.7895	3.28592
Seq_564	Unknown	Unknown	Unknown	Unknown	Coutinho_2017	marine metagenome genome assembly, contig: Assembly-43255-SUB-1-ITER-1-ESG2011_Seq_4	Aquatic	Marine	Unknown	Unknown	Unknown	Unknown	Unknown	Unknown	Unknown	Unknown	Unknown	26551	NA	NA	NA	Unknown	Unknown	Coutinho_Genomes_17.fasta	ENA|FUIF01000678|FUIF01000678.1	38	pVOGs_Homology	Unknown	Unknown	Unknown	Unknown	Unknown	Unknown	Unknown	Unknown	Unknown	Unknown	0.918432	0.0112782	2 - Complete phage contigs - category 2 (somewhat sure)	23.6842	8.53316
Seq_565	5	Seq_174403	27.7778	Unknown	Coutinho_2017	marine metagenome genome assembly, contig: Assembly-43255-SUB-1-ITER-1-ESG2011_Seq_15	Aquatic	Marine	Unknown	Unknown	Unknown	Unknown	Unknown	Unknown	Unknown	Unknown	Unknown	15230	NA	NA	NA	Unknown	Unknown	Coutinho_Genomes_17.fasta	ENA|FUIF01000679|FUIF01000679.1	18	Bona_Fide_Phage_Homology	Unknown	Unknown	Unknown	Unknown	Unknown	Unknown	Unknown	Unknown	Unknown	Unknown	0.957406	0.00654863	2 - Complete phage contigs - category 2 (somewhat sure)	5.55556	0.937841
Seq_566	16	Seq_21892	69.5652	Unknown	Coutinho_2017	marine metagenome genome assembly, contig: Assembly-43255-SUB-1-ITER-1-ESG2011_Seq_16	Aquatic	Marine	Unknown	Unknown	Unknown	Unknown	Unknown	Unknown	Unknown	Unknown	Unknown	14607	NA	NA	NA	Unknown	Unknown	Coutinho_Genomes_17.fasta	ENA|FUIF01000680|FUIF01000680.1	23	Bona_Fide_Phage_Homology	Unknown	Unknown	Unknown	Unknown	Unknown	Unknown	Unknown	Unknown	Unknown	Unknown	0.649794	0.0556634	2 - Complete phage contigs - category 2 (somewhat sure)	21.7391	4.59535
Seq_567	Unknown	Unknown	Unknown	Unknown	Coutinho_2017	marine metagenome genome assembly, contig: Assembly-43255-SUB-1-ITER-1-ESG2011_Seq_17	Aquatic	Marine	Unknown	Unknown	Unknown	Unknown	Unknown	Unknown	Unknown	Unknown	Unknown	14266	NA	NA	NA	Unknown	Unknown	Coutinho_Genomes_17.fasta	ENA|FUIF01000681|FUIF01000681.1	25	pVOGs_Homology	Unknown	Unknown	Unknown	Unknown	Unknown	Unknown	Unknown	Unknown	Unknown	Unknown	0.745511	0.0372302	1 - Complete phage contigs - category 1 (sure)	28	6.0091
Seq_568	10	Seq_36414	30.303	Unknown	Coutinho_2017	marine metagenome genome assembly, contig: Assembly-43255-SUB-1-ITER-1-ESG2011_Seq_22	Aquatic	Marine	Unknown	Bacteria	Proteobacteria	Unknown	Unknown	Unknown	Unknown	Unknown	Unknown	13114	NA	NA	NA	Unknown	Unknown	Coutinho_Genomes_17.fasta	ENA|FUIF01000682|FUIF01000682.1	33	Bona_Fide_Phage_Homology	Unknown	Unknown	Unknown	Unknown	Unknown	Unknown	Unknown	Unknown	Unknown	Unknown	0.995954	0.00133398	2 - Complete phage contigs - category 2 (somewhat sure)	18.1818	3.73245
Seq_569	Unknown	Unknown	Unknown	Unknown	Coutinho_2017	marine metagenome genome assembly, contig: Assembly-43255-SUB-1-ITER-1-ESG2011_Seq_23	Aquatic	Marine	Unknown	Unknown	Unknown	Unknown	Unknown	Unknown	Unknown	Unknown	Unknown	13111	Lineage_50	Lineage_260	Lineage_316	Unknown	Unknown	Coutinho_Genomes_17.fasta	ENA|FUIF01000683|FUIF01000683.1	21	pVOGs_Homology	Unknown	Unknown	Unknown	Unknown	Unknown	Unknown	Unknown	Unknown	Unknown	Unknown	0.854213	0.0207373	1 - Complete phage contigs - category 1 (sure)	47.619	6.02119
Seq_570	Unknown	Unknown	Unknown	Unknown	Coutinho_2017	marine metagenome genome assembly, contig: Assembly-43255-SUB-1-ITER-1-ESG2011_Seq_30	Aquatic	Marine	Unknown	Unknown	Unknown	Unknown	Unknown	Unknown	Unknown	Unknown	Unknown	11762	Lineage_52	Lineage_270	Lineage_324	Unknown	Unknown	Coutinho_Genomes_17.fasta	ENA|FUIF01000684|FUIF01000684.1	16	VirSorter	Unknown	Unknown	Unknown	Unknown	Unknown	Unknown	Unknown	Unknown	Unknown	Unknown	0.85945	0.0198884	2 - Complete phage contigs - category 2 (somewhat sure)	Unknown	Unknown
Seq_571	4	Seq_111161	28.5714	Unknown	Coutinho_2017	marine metagenome genome assembly, contig: Assembly-43255-SUB-1-ITER-1-ESG2011_Seq_37	Aquatic	Marine	Unknown	Unknown	Unknown	Unknown	Unknown	Unknown	Unknown	Unknown	Unknown	10834	NA	NA	NA	Unknown	Unknown	Coutinho_Genomes_17.fasta	ENA|FUIF01000685|FUIF01000685.1	14	Bona_Fide_Phage_Homology	Unknown	Unknown	Unknown	Unknown	Unknown	Unknown	Unknown	Unknown	Unknown	Unknown	0.887593	0.0150376	2 - Complete phage contigs - category 2 (somewhat sure)	Unknown	Unknown
Seq_572	11	Seq_79866	64.7059	Unknown	Coutinho_2017	marine metagenome genome assembly, contig: Assembly-43255-SUB-1-ITER-1-ESG2011_Seq_38	Aquatic	Marine	Unknown	Unknown	Unknown	Unknown	Unknown	Unknown	Unknown	Unknown	Unknown	10784	NA	NA	NA	Unknown	Unknown	Coutinho_Genomes_17.fasta	ENA|FUIF01000686|FUIF01000686.1	17	Bona_Fide_Phage_Homology	Unknown	Unknown	Unknown	Unknown	Unknown	Unknown	Unknown	Unknown	Unknown	Unknown	0.975024	0.00412321	2 - Complete phage contigs - category 2 (somewhat sure)	23.5294	2.61143
Seq_573	9	Seq_191894	60	Unknown	Coutinho_2017	marine metagenome genome assembly, contig: Assembly-43255-SUB-1-ITER-1-ESG2011_Seq_40	Aquatic	Marine	Unknown	Unknown	Unknown	Unknown	Unknown	Unknown	Unknown	Unknown	Unknown	10347	NA	NA	NA	Unknown	Unknown	Coutinho_Genomes_17.fasta	ENA|FUIF01000687|FUIF01000687.1	15	Bona_Fide_Phage_Homology	Unknown	Unknown	Unknown	Unknown	Unknown	Unknown	Unknown	Unknown	Unknown	Unknown	0.972359	0.00472957	2 - Complete phage contigs - category 2 (somewhat sure)	Unknown	Unknown
Seq_574	Unknown	Unknown	Unknown	Unknown	Coutinho_2017	marine metagenome genome assembly, contig: Assembly-43255-SUB-1-ITER-1-ESG2011_Seq_47	Aquatic	Marine	Unknown	Unknown	Unknown	Unknown	Unknown	Unknown	Unknown	Unknown	Unknown	9347	NA	NA	NA	Unknown	Unknown	Coutinho_Genomes_17.fasta	ENA|FUIF01000688|FUIF01000688.1	21	VirSorter	Unknown	Unknown	Unknown	Unknown	Unknown	Unknown	Unknown	Unknown	Unknown	Unknown	0.99821	0.000485084	2 - Complete phage contigs - category 2 (somewhat sure)	Unknown	Unknown
Seq_575	2	Seq_23346	11.1111	Unknown	Coutinho_2017	marine metagenome genome assembly, contig: Assembly-43255-SUB-1-ITER-1-ESG2011_Seq_50	Aquatic	Marine	Unknown	Unknown	Unknown	Unknown	Unknown	Unknown	Unknown	Unknown	Unknown	8989	Lineage_35	Lineage_172	Lineage_213	Unknown	Unknown	Coutinho_Genomes_17.fasta	ENA|FUIF01000689|FUIF01000689.1	18	Unknown	Unknown	Unknown	Unknown	Unknown	Unknown	Unknown	Unknown	Unknown	Unknown	Unknown	0.99934	0	NA	5.55556	0.937841
Seq_576	3	Seq_106399	30	Unknown	Coutinho_2017	marine metagenome genome assembly, contig: Assembly-43255-SUB-1-ITER-1-ESG2011_Seq_65	Aquatic	Marine	Unknown	Unknown	Unknown	Unknown	Unknown	Unknown	Unknown	Unknown	Unknown	7850	NA	NA	NA	Unknown	Unknown	Coutinho_Genomes_17.fasta	ENA|FUIF01000690|FUIF01000690.1	10	Bona_Fide_Phage_Homology	Unknown	Unknown	Unknown	Unknown	Unknown	Unknown	Unknown	Unknown	Unknown	Unknown	0.963961	0.00569973	NA	Unknown	Unknown
Seq_577	9	Seq_21907	81.8182	Unknown	Coutinho_2017	marine metagenome genome assembly, contig: Assembly-43255-SUB-1-ITER-1-ESG2011_Seq_66	Aquatic	Marine	Unknown	Unknown	Unknown	Unknown	Unknown	Unknown	Unknown	Unknown	Unknown	7652	NA	NA	NA	Unknown	Unknown	Coutinho_Genomes_17.fasta	ENA|FUIF01000691|FUIF01000691.1	11	Bona_Fide_Phage_Homology	Unknown	Unknown	Unknown	Unknown	Unknown	Unknown	Unknown	Unknown	Unknown	Unknown	0.669506	0.0515401	NA	Unknown	Unknown
Seq_578	10	Seq_20730	71.4286	Unknown	Coutinho_2017	marine metagenome genome assembly, contig: Assembly-43255-SUB-1-ITER-1-ESG2011_Seq_69	Aquatic	Marine	Unknown	Unknown	Unknown	Unknown	Unknown	Unknown	Unknown	Unknown	Unknown	7549	Lineage_29	Lineage_153	Lineage_192	Unknown	Unknown	Coutinho_Genomes_17.fasta	ENA|FUIF01000692|FUIF01000692.1	14	Bona_Fide_Phage_Homology	Unknown	Unknown	Unknown	Unknown	Unknown	Unknown	Unknown	Unknown	Unknown	Unknown	0.99011	0.00218288	NA	35.7143	3.15348
Seq_579	1	Seq_148340	14.2857	Unknown	Coutinho_2017	marine metagenome genome assembly, contig: Assembly-43255-SUB-1-ITER-1-ESG2011_Seq_72	Aquatic	Marine	Unknown	Unknown	Unknown	Unknown	Unknown	Unknown	Unknown	Unknown	Unknown	7369	Lineage_35	Lineage_172	Lineage_213	Unknown	Unknown	Coutinho_Genomes_17.fasta	ENA|FUIF01000693|FUIF01000693.1	7	Unknown	Unknown	Unknown	Unknown	Unknown	Unknown	Unknown	Unknown	Unknown	Unknown	Unknown	0.99952	0	NA	14.2857	0.701223
Seq_580	6	Seq_21681	75	Unknown	Coutinho_2017	marine metagenome genome assembly, contig: Assembly-43255-SUB-1-ITER-1-ESG2011_Seq_79	Aquatic	Marine	Unknown	Unknown	Unknown	Unknown	Unknown	Unknown	Unknown	Unknown	Unknown	6918	NA	NA	NA	Unknown	Unknown	Coutinho_Genomes_17.fasta	ENA|FUIF01000694|FUIF01000694.1	8	Bona_Fide_Phage_Homology	Unknown	Unknown	Unknown	Unknown	Unknown	Unknown	Unknown	Unknown	Unknown	Unknown	0.913742	0.0117633	NA	37.5	2.56738
Seq_581	1	Seq_161368	7.69231	Unknown	Coutinho_2017	marine metagenome genome assembly, contig: Assembly-43255-SUB-1-ITER-1-ESG2011_Seq_84	Aquatic	Marine	Unknown	Bacteria	Cyanobacteria	Unknown	Unknown	Unknown	Unknown	Unknown	Unknown	6789	NA	NA	NA	Unknown	Unknown	Coutinho_Genomes_17.fasta	ENA|FUIF01000695|FUIF01000695.1	13	Unknown	Unknown	Unknown	Unknown	Unknown	Unknown	Unknown	Unknown	Unknown	Unknown	Unknown	0.998456	0.000485084	NA	Unknown	Unknown
Seq_582	2	Seq_165348	20	Unknown	Coutinho_2017	marine metagenome genome assembly, contig: Assembly-43255-SUB-1-ITER-1-ESG2011_Seq_86	Aquatic	Marine	Unknown	Unknown	Unknown	Unknown	Unknown	Unknown	Unknown	Unknown	Unknown	6703	NA	NA	NA	Unknown	Unknown	Coutinho_Genomes_17.fasta	ENA|FUIF01000697|FUIF01000697.1	10	Unknown	Unknown	Unknown	Unknown	Unknown	Unknown	Unknown	Unknown	Unknown	Unknown	Unknown	0.85979	0.0198884	NA	Unknown	Unknown
Seq_583	3	Seq_111161	37.5	Unknown	Coutinho_2017	marine metagenome genome assembly, contig: Assembly-43255-SUB-1-ITER-1-ESG2011_Seq_90	Aquatic	Marine	Unknown	Unknown	Unknown	Unknown	Unknown	Unknown	Unknown	Unknown	Unknown	6559	NA	NA	NA	Unknown	Unknown	Coutinho_Genomes_17.fasta	ENA|FUIF01000698|FUIF01000698.1	8	Bona_Fide_Phage_Homology	Unknown	Unknown	Unknown	Unknown	Unknown	Unknown	Unknown	Unknown	Unknown	Unknown	0.961022	0.00618482	NA	Unknown	Unknown
Seq_584	5	Seq_21878	62.5	Unknown	Coutinho_2017	marine metagenome genome assembly, contig: Assembly-43255-SUB-1-ITER-1-ESG2011_Seq_91	Aquatic	Marine	Unknown	Unknown	Unknown	Unknown	Unknown	Unknown	Unknown	Unknown	Unknown	6509	Lineage_36	Lineage_177	Lineage_223	Unknown	Unknown	Coutinho_Genomes_17.fasta	ENA|FUIF01000699|FUIF01000699.1	8	Bona_Fide_Phage_Homology	Unknown	Unknown	Unknown	Unknown	Unknown	Unknown	Unknown	Unknown	Unknown	Unknown	0.917983	0.0113995	NA	12.5	0.567376
Seq_585	8	Seq_84668	66.6667	Unknown	Coutinho_2017	marine metagenome genome assembly, contig: Assembly-43255-SUB-1-ITER-1-ESG2011_Seq_95	Aquatic	Marine	Unknown	Bacteria	Actinobacteria	Unknown	Unknown	Unknown	Unknown	Unknown	Unknown	6388	Lineage_37	Lineage_181	Lineage_227	Unknown	Unknown	Coutinho_Genomes_17.fasta	ENA|FUIF01000700|FUIF01000700.1	12	Bona_Fide_Phage_Homology	Unknown	Unknown	Unknown	Unknown	Unknown	Unknown	Unknown	Unknown	Unknown	Unknown	0.815263	0.0261945	NA	8.33333	1
Seq_586	9	Seq_106494	56.25	Unknown	Coutinho_2017	marine metagenome genome assembly, contig: Assembly-43255-SUB-1-ITER-1-ESG2011_Seq_96	Aquatic	Marine	Unknown	Unknown	Unknown	Unknown	Unknown	Unknown	Unknown	Unknown	Unknown	6312	NA	NA	NA	Unknown	Unknown	Coutinho_Genomes_17.fasta	ENA|FUIF01000701|FUIF01000701.1	16	Bona_Fide_Phage_Homology	Unknown	Unknown	Unknown	Unknown	Unknown	Unknown	Unknown	Unknown	Unknown	Unknown	0.896793	0.0137036	NA	6.25	1
Seq_587	2	Seq_171828	18.1818	Unknown	Coutinho_2017	marine metagenome genome assembly, contig: Assembly-43255-SUB-1-ITER-1-ESG2011_Seq_97	Aquatic	Marine	Unknown	Unknown	Unknown	Unknown	Unknown	Unknown	Unknown	Unknown	Unknown	6267	NA	NA	NA	Unknown	Unknown	Coutinho_Genomes_17.fasta	ENA|FUIF01000702|FUIF01000702.1	11	Unknown	Unknown	Unknown	Unknown	Unknown	Unknown	Unknown	Unknown	Unknown	Unknown	Unknown	0.968281	0.00533592	NA	9.09091	0.0776638
Seq_588	2	Seq_47952	15.3846	Unknown	Coutinho_2017	marine metagenome genome assembly, contig: Assembly-43255-SUB-1-ITER-1-ESG2011_Seq_98	Aquatic	Marine	Unknown	Unknown	Unknown	Unknown	Unknown	Unknown	Unknown	Unknown	Unknown	6260	NA	NA	NA	Unknown	Unknown	Coutinho_Genomes_17.fasta	ENA|FUIF01000703|FUIF01000703.1	13	Unknown	Unknown	Unknown	Unknown	Unknown	Unknown	Unknown	Unknown	Unknown	Unknown	Unknown	0.980395	0.00363813	NA	7.69231	0.997754
Seq_589	10	Seq_83665	62.5	Unknown	Coutinho_2017	marine metagenome genome assembly, contig: Assembly-43255-SUB-1-ITER-1-ESG2011_Seq_101	Aquatic	Marine	Unknown	Bacteria	Cyanobacteria	Unknown	Unknown	Unknown	Unknown	Unknown	Unknown	6130	NA	NA	NA	Unknown	Unknown	Coutinho_Genomes_17.fasta	ENA|FUIF01000704|FUIF01000704.1	16	Bona_Fide_Phage_Homology	Unknown	Unknown	Unknown	Unknown	Unknown	Unknown	Unknown	Unknown	Unknown	Unknown	0.999513	0	NA	18.75	2.73015
Seq_590	5	Seq_22310	71.4286	Unknown	Coutinho_2017	marine metagenome genome assembly, contig: Assembly-43255-SUB-1-ITER-1-ESG2011_Seq_109	Aquatic	Marine	Unknown	Unknown	Unknown	Unknown	Unknown	Unknown	Unknown	Unknown	Unknown	5752	Lineage_12	Lineage_71	Lineage_93	Unknown	Unknown	Coutinho_Genomes_17.fasta	ENA|FUIF01000705|FUIF01000705.1	7	Bona_Fide_Phage_Homology	Unknown	Unknown	Unknown	Unknown	Unknown	Unknown	Unknown	Unknown	Unknown	Unknown	0.821768	0.0251031	NA	28.5714	1.13475
Seq_591	3	Seq_98453	30	Unknown	Coutinho_2017	marine metagenome genome assembly, contig: Assembly-43255-SUB-1-ITER-1-ESG2011_Seq_112	Aquatic	Marine	Unknown	Unknown	Unknown	Unknown	Unknown	Unknown	Unknown	Unknown	Unknown	5695	NA	NA	NA	Unknown	Unknown	Coutinho_Genomes_17.fasta	ENA|FUIF01000706|FUIF01000706.1	10	Bona_Fide_Phage_Homology	Unknown	Unknown	Unknown	Unknown	Unknown	Unknown	Unknown	Unknown	Unknown	Unknown	0.98405	0.00327431	NA	Unknown	Unknown
Seq_592	3	Seq_189487	20	Unknown	Coutinho_2017	marine metagenome genome assembly, contig: Assembly-43255-SUB-1-ITER-1-ESG2011_Seq_114	Aquatic	Marine	Unknown	Unknown	Unknown	Unknown	Unknown	Unknown	Unknown	Unknown	Unknown	5680	NA	NA	NA	Unknown	Unknown	Coutinho_Genomes_17.fasta	ENA|FUIF01000707|FUIF01000707.1	15	Bona_Fide_Phage_Homology	Unknown	Unknown	Unknown	Unknown	Unknown	Unknown	Unknown	Unknown	Unknown	Unknown	0.954678	0.0066699	NA	Unknown	Unknown
Seq_593	8	Seq_20734	88.8889	Unknown	Coutinho_2017	marine metagenome genome assembly, contig: Assembly-43255-SUB-1-ITER-1-ESG2011_Seq_117	Aquatic	Marine	Unknown	Unknown	Unknown	Unknown	Unknown	Unknown	Unknown	Unknown	Unknown	5487	Lineage_29	Lineage_153	Lineage_192	Unknown	Unknown	Coutinho_Genomes_17.fasta	ENA|FUIF01000708|FUIF01000708.1	9	Bona_Fide_Phage_Homology	Unknown	Unknown	Unknown	Unknown	Unknown	Unknown	Unknown	Unknown	Unknown	Unknown	0.7067	0.0445064	NA	11.1111	1
Seq_594	3	Seq_107867	33.3333	Unknown	Coutinho_2017	marine metagenome genome assembly, contig: Assembly-43255-SUB-1-ITER-1-ESG2011_Seq_126	Aquatic	Marine	Unknown	Bacteria	Proteobacteria	Unknown	Unknown	Unknown	Unknown	Unknown	Unknown	5329	NA	NA	NA	Unknown	Unknown	Coutinho_Genomes_17.fasta	ENA|FUIF01000709|FUIF01000709.1	9	Bona_Fide_Phage_Homology	Unknown	Unknown	Unknown	Unknown	Unknown	Unknown	Unknown	Unknown	Unknown	Unknown	0.978914	0.00363813	NA	11.1111	0.406484
Seq_595	7	Seq_9585	77.7778	Unknown	Coutinho_2017	marine metagenome genome assembly, contig: Assembly-43255-SUB-1-ITER-1-ESG2011_Seq_131	Aquatic	Marine	Unknown	Unknown	Unknown	Unknown	Unknown	Unknown	Unknown	Unknown	Unknown	5304	NA	NA	NA	Unknown	Unknown	Coutinho_Genomes_17.fasta	ENA|FUIF01000710|FUIF01000710.1	9	Bona_Fide_Phage_Homology	Unknown	Unknown	Unknown	Unknown	Unknown	Unknown	Unknown	Unknown	Unknown	Unknown	0.825979	0.024618	NA	33.3333	2.16411
Seq_596	1	Seq_112668	12.5	Unknown	Coutinho_2017	marine metagenome genome assembly, contig: Assembly-43255-SUB-1-ITER-1-ESG2011_Seq_141	Aquatic	Marine	Unknown	Unknown	Unknown	Unknown	Unknown	Unknown	Unknown	Unknown	Unknown	5057	NA	NA	NA	Unknown	Unknown	Coutinho_Genomes_17.fasta	ENA|FUIF01000711|FUIF01000711.1	8	Unknown	Unknown	Unknown	Unknown	Unknown	Unknown	Unknown	Unknown	Unknown	Unknown	Unknown	0.948495	0.00727626	NA	Unknown	Unknown
Seq_597	5	Seq_193820	38.4615	Unknown	Coutinho_2017	marine metagenome genome assembly, contig: Assembly-43255-SUB-1-ITER-1-ESG2011_Seq_144	Aquatic	Marine	Unknown	Unknown	Unknown	Unknown	Unknown	Unknown	Unknown	Unknown	Unknown	5045	NA	NA	NA	Unknown	Unknown	Coutinho_Genomes_17.fasta	ENA|FUIF01000712|FUIF01000712.1	13	Bona_Fide_Phage_Homology	Unknown	Unknown	Unknown	Unknown	Unknown	Unknown	Unknown	Unknown	Unknown	Unknown	0.992991	0.00181906	NA	15.3846	0.911862
Seq_598	5	Seq_5475	55.5556	Unknown	Coutinho_2017	marine metagenome genome assembly, contig: Assembly-43255-SUB-1-ITER-1-ESG2011_Seq_145	Aquatic	Marine	Unknown	Bacteria	Cyanobacteria	Unknown	Unknown	Unknown	Unknown	Unknown	Unknown	5036	NA	NA	NA	Unknown	Unknown	Coutinho_Genomes_17.fasta	ENA|FUIF01000713|FUIF01000713.1	9	Bona_Fide_Phage_Homology	Unknown	Unknown	Unknown	Unknown	Unknown	Unknown	Unknown	Unknown	Unknown	Unknown	0.986609	0.00278923	NA	33.3333	2.02703
Seq_599	4	Seq_35226	100	Unknown	Coutinho_2017	marine metagenome genome assembly, contig: Assembly-43255-SUB-1-ITER-1-ESG2011_Seq_147	Aquatic	Marine	Unknown	Unknown	Unknown	Unknown	Unknown	Unknown	Unknown	Unknown	Unknown	5014	Lineage_44	Lineage_226	Lineage_277	Unknown	Unknown	Coutinho_Genomes_17.fasta	ENA|FUIF01000714|FUIF01000714.1	4	Bona_Fide_Phage_Homology	Unknown	Unknown	Unknown	Unknown	Unknown	Unknown	Unknown	Unknown	Unknown	Unknown	0.744748	0.0373514	NA	Unknown	Unknown
Seq_600	2	Seq_189223	20	Unknown	Coutinho_2017	marine metagenome genome assembly, contig: Assembly-43255-SUB-1-ITER-1-ESG2011_Seq_150	Aquatic	Marine	Unknown	Unknown	Unknown	Unknown	Unknown	Unknown	Unknown	Unknown	Unknown	4944	Lineage_49	Lineage_250	Lineage_310	Unknown	Unknown	Coutinho_Genomes_17.fasta	ENA|FUIF01000715|FUIF01000715.1	10	Unknown	Unknown	Unknown	Unknown	Unknown	Unknown	Unknown	Unknown	Unknown	Unknown	Unknown	0.988541	0.00254669	NA	Unknown	Unknown
Seq_601	1	Seq_184489	20	Unknown	Coutinho_2017	marine metagenome genome assembly, contig: Assembly-43255-SUB-1-ITER-1-ESG2011_Seq_152	Aquatic	Marine	Unknown	Unknown	Unknown	Unknown	Unknown	Unknown	Unknown	Unknown	Unknown	4926	NA	NA	NA	Unknown	Unknown	Coutinho_Genomes_17.fasta	ENA|FUIF01000716|FUIF01000716.1	5	Unknown	Unknown	Unknown	Unknown	Unknown	Unknown	Unknown	Unknown	Unknown	Unknown	Unknown	0.965683	0.00557846	NA	Unknown	Unknown
Seq_602	Unknown	Unknown	Unknown	Unknown	Coutinho_2017	marine metagenome genome assembly, contig: Assembly-43255-SUB-1-ITER-1-ESG2011_Seq_156	Aquatic	Marine	Unknown	Unknown	Unknown	Unknown	Unknown	Unknown	Unknown	Unknown	Unknown	4843	NA	NA	NA	Unknown	Unknown	Coutinho_Genomes_17.fasta	ENA|FUIF01000717|FUIF01000717.1	9	pVOGs_Homology	Unknown	Unknown	Unknown	Unknown	Unknown	Unknown	Unknown	Unknown	Unknown	Unknown	0.76592	0.0339559	NA	66.6667	5.17599
Seq_603	1	Seq_170762	7.69231	Complete	Coutinho_2017	marine metagenome genome assembly, contig: Assembly-43255-SUB-1-ITER-1-ESG2011_Seq_172	Aquatic	Marine	Unknown	Unknown	Unknown	Unknown	Unknown	Unknown	Unknown	Unknown	Unknown	4682	NA	NA	NA	Unknown	Unknown	Coutinho_Genomes_17.fasta	ENA|FUIF01000719|FUIF01000719.1	13	Unknown	Unknown	Unknown	Unknown	Unknown	Unknown	Unknown	Unknown	Unknown	Unknown	Unknown	0.916428	0.0117633	3 - Complete phage contigs - category 3 (not so sure)	Unknown	Unknown
Seq_604	4	Seq_21756	36.3636	Unknown	Coutinho_2017	marine metagenome genome assembly, contig: Assembly-43255-SUB-1-ITER-1-ESG2011_Seq_173	Aquatic	Marine	Unknown	Bacteria	Proteobacteria	Unknown	Unknown	Unknown	Unknown	Unknown	Unknown	4682	NA	NA	NA	Unknown	Unknown	Coutinho_Genomes_17.fasta	ENA|FUIF01000720|FUIF01000720.1	11	Bona_Fide_Phage_Homology	Unknown	Unknown	Unknown	Unknown	Unknown	Unknown	Unknown	Unknown	Unknown	Unknown	0.998135	0.000485084	NA	9.09091	1
Seq_605	4	Seq_191058	33.3333	Unknown	Coutinho_2017	marine metagenome genome assembly, contig: Assembly-43255-SUB-1-ITER-1-ESG2011_Seq_176	Aquatic	Marine	Unknown	Bacteria	Proteobacteria	Unknown	Unknown	Unknown	Unknown	Unknown	Unknown	4642	NA	NA	NA	Unknown	Unknown	Coutinho_Genomes_17.fasta	ENA|FUIF01000721|FUIF01000721.1	12	Bona_Fide_Phage_Homology	Unknown	Unknown	Unknown	Unknown	Unknown	Unknown	Unknown	Unknown	Unknown	Unknown	0.958343	0.00642736	NA	8.33333	1
Seq_606	Unknown	Unknown	Unknown	Unknown	Coutinho_2017	marine metagenome genome assembly, contig: Assembly-43255-SUB-1-ITER-1-ESG2011_Seq_180	Aquatic	Marine	Unknown	Unknown	Unknown	Unknown	Unknown	Unknown	Unknown	Unknown	Unknown	4573	NA	NA	NA	Unknown	Unknown	Coutinho_Genomes_17.fasta	ENA|FUIF01000722|FUIF01000722.1	11	Unknown	Unknown	Unknown	Unknown	Unknown	Unknown	Unknown	Unknown	Unknown	Unknown	Unknown	0.914036	0.0117633	NA	Unknown	Unknown
Seq_607	Unknown	Unknown	Unknown	Unknown	Coutinho_2017	marine metagenome genome assembly, contig: Assembly-43255-SUB-1-ITER-1-ESG2011_Seq_182	Aquatic	Marine	Unknown	Unknown	Unknown	Unknown	Unknown	Unknown	Unknown	Unknown	Unknown	4521	NA	NA	NA	Unknown	Unknown	Coutinho_Genomes_17.fasta	ENA|FUIF01000723|FUIF01000723.1	4	Unknown	Unknown	Unknown	Unknown	Unknown	Unknown	Unknown	Unknown	Unknown	Unknown	Unknown	0.929872	0.00982294	NA	Unknown	Unknown
Seq_608	1	Seq_145969	8.33333	Unknown	Coutinho_2017	marine metagenome genome assembly, contig: Assembly-43255-SUB-1-ITER-1-ESG2011_Seq_194	Aquatic	Marine	Unknown	Unknown	Unknown	Unknown	Unknown	Unknown	Unknown	Unknown	Unknown	4395	NA	NA	NA	Unknown	Unknown	Coutinho_Genomes_17.fasta	ENA|FUIF01000724|FUIF01000724.1	12	Unknown	Unknown	Unknown	Unknown	Unknown	Unknown	Unknown	Unknown	Unknown	Unknown	Unknown	0.921977	0.0109144	NA	Unknown	Unknown
Seq_609	6	Seq_21907	85.7143	Unknown	Coutinho_2017	marine metagenome genome assembly, contig: Assembly-43255-SUB-1-ITER-1-ESG2011_Seq_195	Aquatic	Marine	Unknown	Bacteria	Proteobacteria	Unknown	Unknown	Unknown	Unknown	Unknown	Unknown	4391	NA	NA	NA	Unknown	Unknown	Coutinho_Genomes_17.fasta	ENA|FUIF01000725|FUIF01000725.1	7	Bona_Fide_Phage_Homology	Unknown	Unknown	Unknown	Unknown	Unknown	Unknown	Unknown	Unknown	Unknown	Unknown	0.877944	0.0167354	NA	14.2857	0.406484
Seq_610	1	Seq_183574	12.5	Unknown	Coutinho_2017	marine metagenome genome assembly, contig: Assembly-43255-SUB-1-ITER-1-ESG2011_Seq_197	Aquatic	Marine	Unknown	Unknown	Unknown	Unknown	Unknown	Unknown	Unknown	Unknown	Unknown	4386	Lineage_36	Lineage_177	Lineage_223	Unknown	Unknown	Coutinho_Genomes_17.fasta	ENA|FUIF01000726|FUIF01000726.1	8	Unknown	Unknown	Unknown	Unknown	Unknown	Unknown	Unknown	Unknown	Unknown	Unknown	Unknown	0.967448	0.00533592	NA	Unknown	Unknown
Seq_611	4	Seq_190184	80	Unknown	Coutinho_2017	marine metagenome genome assembly, contig: Assembly-43255-SUB-1-ITER-1-ESG2011_Seq_204	Aquatic	Marine	Unknown	Unknown	Unknown	Unknown	Unknown	Unknown	Unknown	Unknown	Unknown	4330	Lineage_67	Lineage_322	Lineage_400	Unknown	Unknown	Coutinho_Genomes_17.fasta	ENA|FUIF01000727|FUIF01000727.1	5	Bona_Fide_Phage_Homology	Unknown	Unknown	Unknown	Unknown	Unknown	Unknown	Unknown	Unknown	Unknown	Unknown	0.979869	0.00363813	NA	40	1.83138
Seq_612	Unknown	Unknown	Unknown	Unknown	Coutinho_2017	marine metagenome genome assembly, contig: Assembly-43255-SUB-1-ITER-1-ESG2011_Seq_230	Aquatic	Marine	Unknown	Unknown	Unknown	Unknown	Unknown	Unknown	Unknown	Unknown	Unknown	4102	NA	NA	NA	Unknown	Unknown	Coutinho_Genomes_17.fasta	ENA|FUIF01000729|FUIF01000729.1	6	Unknown	Unknown	Unknown	Unknown	Unknown	Unknown	Unknown	Unknown	Unknown	Unknown	Unknown	0.848317	0.02195	NA	Unknown	Unknown
Seq_613	6	Seq_21318	100	Unknown	Coutinho_2017	marine metagenome genome assembly, contig: Assembly-43255-SUB-1-ITER-1-ESG2011_Seq_232	Aquatic	Marine	Unknown	Unknown	Unknown	Unknown	Unknown	Unknown	Unknown	Unknown	Unknown	4101	Lineage_12	Lineage_71	Lineage_93	Unknown	Unknown	Coutinho_Genomes_17.fasta	ENA|FUIF01000731|FUIF01000731.1	6	Bona_Fide_Phage_Homology	Unknown	Unknown	Unknown	Unknown	Unknown	Unknown	Unknown	Unknown	Unknown	Unknown	0.932067	0.00945913	NA	66.6667	2.56412
Seq_614	4	Seq_21683	44.4444	Unknown	Coutinho_2017	marine metagenome genome assembly, contig: Assembly-43255-SUB-1-ITER-1-ESG2011_Seq_233	Aquatic	Marine	Unknown	Bacteria	Proteobacteria	Unknown	Unknown	Unknown	Unknown	Unknown	Unknown	4090	NA	NA	NA	Unknown	Unknown	Coutinho_Genomes_17.fasta	ENA|FUIF01000732|FUIF01000732.1	9	Bona_Fide_Phage_Homology	Unknown	Unknown	Unknown	Unknown	Unknown	Unknown	Unknown	Unknown	Unknown	Unknown	0.988088	0.00254669	NA	11.1111	1
Seq_615	3	Seq_23374	100	Unknown	Coutinho_2017	marine metagenome genome assembly, contig: Assembly-43255-SUB-1-ITER-1-ESG2011_Seq_238	Aquatic	Marine	Unknown	Bacteria	Proteobacteria	Unknown	Unknown	Unknown	Unknown	Unknown	Unknown	4071	NA	NA	NA	Unknown	Unknown	Coutinho_Genomes_17.fasta	ENA|FUIF01000734|FUIF01000734.1	3	Bona_Fide_Phage_Homology	Unknown	Unknown	Unknown	Unknown	Unknown	Unknown	Unknown	Unknown	Unknown	Unknown	0.999765	0	NA	Unknown	Unknown
Seq_616	1	Seq_101094	12.5	Unknown	Coutinho_2017	marine metagenome genome assembly, contig: Assembly-43255-SUB-1-ITER-1-ESG2011_Seq_240	Aquatic	Marine	Unknown	Unknown	Unknown	Unknown	Unknown	Unknown	Unknown	Unknown	Unknown	4057	NA	NA	NA	Unknown	Unknown	Coutinho_Genomes_17.fasta	ENA|FUIF01000735|FUIF01000735.1	8	Unknown	Unknown	Unknown	Unknown	Unknown	Unknown	Unknown	Unknown	Unknown	Unknown	Unknown	0.925424	0.0104293	NA	Unknown	Unknown
Seq_617	1	Seq_176764	16.6667	Unknown	Coutinho_2017	marine metagenome genome assembly, contig: Assembly-43255-SUB-1-ITER-1-ESG2011_Seq_243	Aquatic	Marine	Unknown	Unknown	Unknown	Unknown	Unknown	Unknown	Unknown	Unknown	Unknown	4007	NA	NA	NA	Unknown	Unknown	Coutinho_Genomes_17.fasta	ENA|FUIF01000736|FUIF01000736.1	6	Unknown	Unknown	Unknown	Unknown	Unknown	Unknown	Unknown	Unknown	Unknown	Unknown	Unknown	0.601467	0.0664565	NA	Unknown	Unknown
Seq_618	2	Seq_32923	20	Unknown	Coutinho_2017	marine metagenome genome assembly, contig: Assembly-43255-SUB-1-ITER-1-ESG2011_Seq_246	Aquatic	Marine	Unknown	Unknown	Unknown	Unknown	Unknown	Unknown	Unknown	Unknown	Unknown	3960	NA	NA	NA	Unknown	Unknown	Coutinho_Genomes_17.fasta	ENA|FUIF01000737|FUIF01000737.1	10	Unknown	Unknown	Unknown	Unknown	Unknown	Unknown	Unknown	Unknown	Unknown	Unknown	Unknown	0.910464	0.0123696	NA	Unknown	Unknown
Seq_619	Unknown	Unknown	Unknown	Unknown	Coutinho_2017	marine metagenome genome assembly, contig: Assembly-43255-SUB-1-ITER-1-ESG2011_Seq_262	Aquatic	Marine	Unknown	Unknown	Unknown	Unknown	Unknown	Unknown	Unknown	Unknown	Unknown	3861	Lineage_36	Lineage_175	Lineage_217	Unknown	Unknown	Coutinho_Genomes_17.fasta	ENA|FUIF01000739|FUIF01000739.1	7	Unknown	Unknown	Unknown	Unknown	Unknown	Unknown	Unknown	Unknown	Unknown	Unknown	Unknown	0.970681	0.00509338	NA	Unknown	Unknown
Seq_620	4	Seq_53002	100	Unknown	Coutinho_2017	marine metagenome genome assembly, contig: Assembly-43255-SUB-1-ITER-1-ESG2011_Seq_263	Aquatic	Marine	Unknown	Unknown	Unknown	Unknown	Unknown	Unknown	Unknown	Unknown	Unknown	3854	Lineage_12	Lineage_71	Lineage_93	Unknown	Unknown	Coutinho_Genomes_17.fasta	ENA|FUIF01000740|FUIF01000740.1	4	Bona_Fide_Phage_Homology	Unknown	Unknown	Unknown	Unknown	Unknown	Unknown	Unknown	Unknown	Unknown	Unknown	0.877223	0.0168567	NA	75	2.56738
Seq_621	3	Seq_20884	42.8571	Unknown	Coutinho_2017	marine metagenome genome assembly, contig: Assembly-43255-SUB-1-ITER-1-ESG2011_Seq_268	Aquatic	Marine	Unknown	Unknown	Unknown	Unknown	Unknown	Unknown	Unknown	Unknown	Unknown	3837	NA	NA	NA	Unknown	Unknown	Coutinho_Genomes_17.fasta	ENA|FUIF01000741|FUIF01000741.1	7	Bona_Fide_Phage_Homology	Unknown	Unknown	Unknown	Unknown	Unknown	Unknown	Unknown	Unknown	Unknown	Unknown	0.186783	0.234659	NA	28.5714	1.57061
Seq_622	1	Seq_39743	16.6667	Unknown	Coutinho_2017	marine metagenome genome assembly, contig: Assembly-43255-SUB-1-ITER-1-ESG2011_Seq_269	Aquatic	Marine	Unknown	Unknown	Unknown	Unknown	Unknown	Unknown	Unknown	Unknown	Unknown	3831	NA	NA	NA	Unknown	Unknown	Coutinho_Genomes_17.fasta	ENA|FUIF01000742|FUIF01000742.1	6	Unknown	Unknown	Unknown	Unknown	Unknown	Unknown	Unknown	Unknown	Unknown	Unknown	Unknown	0.995053	0.00133398	NA	16.6667	1
Seq_623	3	Seq_21379	75	Unknown	Coutinho_2017	marine metagenome genome assembly, contig: Assembly-43255-SUB-1-ITER-1-ESG2011_Seq_276	Aquatic	Marine	Unknown	Unknown	Unknown	Unknown	Unknown	Unknown	Unknown	Unknown	Unknown	3803	Lineage_50	Lineage_260	Lineage_316	Unknown	Unknown	Coutinho_Genomes_17.fasta	ENA|FUIF01000743|FUIF01000743.1	4	Bona_Fide_Phage_Homology	Unknown	Unknown	Unknown	Unknown	Unknown	Unknown	Unknown	Unknown	Unknown	Unknown	0.639011	0.0576037	NA	50	1.56738
Seq_624	3	Seq_69502	75	Unknown	Coutinho_2017	marine metagenome genome assembly, contig: Assembly-43255-SUB-1-ITER-1-ESG2011_Seq_283	Aquatic	Marine	Unknown	Unknown	Unknown	Unknown	Unknown	Unknown	Unknown	Unknown	Unknown	3748	NA	NA	NA	Unknown	Unknown	Coutinho_Genomes_17.fasta	ENA|FUIF01000744|FUIF01000744.1	4	Bona_Fide_Phage_Homology	Unknown	Unknown	Unknown	Unknown	Unknown	Unknown	Unknown	Unknown	Unknown	Unknown	0.768865	0.0334708	NA	50	0.549685
Seq_625	1	Seq_109927	20	Unknown	Coutinho_2017	marine metagenome genome assembly, contig: Assembly-43255-SUB-1-ITER-1-ESG2011_Seq_294	Aquatic	Marine	Unknown	Unknown	Unknown	Unknown	Unknown	Unknown	Unknown	Unknown	Unknown	3682	Lineage_49	Lineage_250	Lineage_308	Unknown	Unknown	Coutinho_Genomes_17.fasta	ENA|FUIF01000745|FUIF01000745.1	5	Unknown	Unknown	Unknown	Unknown	Unknown	Unknown	Unknown	Unknown	Unknown	Unknown	Unknown	0.998875	0.000242542	NA	Unknown	Unknown
Seq_626	3	Seq_22805	60	Unknown	Coutinho_2017	marine metagenome genome assembly, contig: Assembly-43255-SUB-1-ITER-1-ESG2011_Seq_299	Aquatic	Marine	Unknown	Bacteria	Proteobacteria	Unknown	Unknown	Unknown	Unknown	Unknown	Unknown	3665	NA	NA	NA	Unknown	Unknown	Coutinho_Genomes_17.fasta	ENA|FUIF01000746|FUIF01000746.1	5	Bona_Fide_Phage_Homology	Unknown	Unknown	Unknown	Unknown	Unknown	Unknown	Unknown	Unknown	Unknown	Unknown	0.999221	0.000121271	NA	40	1.34548
Seq_627	1	Seq_164698	25	Unknown	Coutinho_2017	marine metagenome genome assembly, contig: Assembly-43255-SUB-1-ITER-1-ESG2011_Seq_314	Aquatic	Marine	Unknown	Bacteria	Verrucomicrobia	Unknown	Unknown	Unknown	Unknown	Unknown	Unknown	3543	NA	NA	NA	Unknown	Unknown	Coutinho_Genomes_17.fasta	ENA|FUIF01000747|FUIF01000747.1	4	Unknown	Unknown	Unknown	Unknown	Unknown	Unknown	Unknown	Unknown	Unknown	Unknown	Unknown	0.758875	0.0352898	NA	Unknown	Unknown
Seq_628	2	Seq_56198	40	Unknown	Coutinho_2017	marine metagenome genome assembly, contig: Assembly-43255-SUB-1-ITER-1-ESG2011_Seq_328	Aquatic	Marine	Unknown	Bacteria	Cyanobacteria	Unknown	Unknown	Unknown	Unknown	Unknown	Unknown	3399	NA	NA	NA	Unknown	Unknown	Coutinho_Genomes_17.fasta	ENA|FUIF01000750|FUIF01000750.1	5	Unknown	Unknown	Unknown	Unknown	Unknown	Unknown	Unknown	Unknown	Unknown	Unknown	Unknown	0.998746	0.000363813	NA	Unknown	Unknown
Seq_629	3	Seq_115000	100	Unknown	Coutinho_2017	marine metagenome genome assembly, contig: Assembly-43255-SUB-1-ITER-1-ESG2011_Seq_339	Aquatic	Marine	Unknown	Bacteria	Verrucomicrobia	Unknown	Unknown	Unknown	Unknown	Unknown	Unknown	3356	Lineage_57	Lineage_289	Lineage_341	Unknown	Unknown	Coutinho_Genomes_17.fasta	ENA|FUIF01000751|FUIF01000751.1	3	Bona_Fide_Phage_Homology	Unknown	Unknown	Unknown	Unknown	Unknown	Unknown	Unknown	Unknown	Unknown	Unknown	0.983384	0.00327431	NA	Unknown	Unknown
Seq_630	Unknown	Unknown	Unknown	Unknown	Coutinho_2017	marine metagenome genome assembly, contig: Assembly-43255-SUB-1-ITER-1-ESG2011_Seq_351	Aquatic	Marine	Unknown	Unknown	Unknown	Unknown	Unknown	Unknown	Unknown	Unknown	Unknown	3304	Lineage_33	Lineage_164	Lineage_206	Unknown	Unknown	Coutinho_Genomes_17.fasta	ENA|FUIF01000752|FUIF01000752.1	8	Unknown	Unknown	Unknown	Unknown	Unknown	Unknown	Unknown	Unknown	Unknown	Unknown	Unknown	0.998988	0.000121271	NA	Unknown	Unknown
Seq_631	2	Seq_20241	50	Unknown	Coutinho_2017	marine metagenome genome assembly, contig: Assembly-43255-SUB-1-ITER-1-ESG2011_Seq_360	Aquatic	Marine	Unknown	Unknown	Unknown	Unknown	Unknown	Unknown	Unknown	Unknown	Unknown	3243	NA	NA	NA	Unknown	Unknown	Coutinho_Genomes_17.fasta	ENA|FUIF01000753|FUIF01000753.1	4	Unknown	Unknown	Unknown	Unknown	Unknown	Unknown	Unknown	Unknown	Unknown	Unknown	Unknown	0.782496	0.0312879	NA	25	1
Seq_632	1	Seq_69502	11.1111	Unknown	Coutinho_2017	marine metagenome genome assembly, contig: Assembly-43255-SUB-1-ITER-1-ESG2011_Seq_363	Aquatic	Marine	Unknown	Unknown	Unknown	Unknown	Unknown	Unknown	Unknown	Unknown	Unknown	3227	NA	NA	NA	Unknown	Unknown	Coutinho_Genomes_17.fasta	ENA|FUIF01000754|FUIF01000754.1	9	Unknown	Unknown	Unknown	Unknown	Unknown	Unknown	Unknown	Unknown	Unknown	Unknown	Unknown	0.92018	0.0111569	NA	Unknown	Unknown
Seq_633	4	Seq_190626	44.4444	Unknown	Coutinho_2017	marine metagenome genome assembly, contig: Assembly-43255-SUB-1-ITER-1-ESG2011_Seq_373	Aquatic	Marine	Unknown	Unknown	Unknown	Unknown	Unknown	Unknown	Unknown	Unknown	Unknown	3189	NA	NA	NA	Unknown	Unknown	Coutinho_Genomes_17.fasta	ENA|FUIF01000755|FUIF01000755.1	9	Bona_Fide_Phage_Homology	Unknown	Unknown	Unknown	Unknown	Unknown	Unknown	Unknown	Unknown	Unknown	Unknown	0.789467	0.0301965	NA	11.1111	1
Seq_634	1	Seq_64054	20	Unknown	Coutinho_2017	marine metagenome genome assembly, contig: Assembly-43255-SUB-1-ITER-1-ESG2011_Seq_381	Aquatic	Marine	Unknown	Unknown	Unknown	Unknown	Unknown	Unknown	Unknown	Unknown	Unknown	3174	NA	NA	NA	Unknown	Unknown	Coutinho_Genomes_17.fasta	ENA|FUIF01000756|FUIF01000756.1	5	Unknown	Unknown	Unknown	Unknown	Unknown	Unknown	Unknown	Unknown	Unknown	Unknown	Unknown	0.978116	0.0037594	NA	20	1
Seq_635	2	Seq_36245	25	Unknown	Coutinho_2017	marine metagenome genome assembly, contig: Assembly-43255-SUB-1-ITER-1-ESG2011_Seq_388	Aquatic	Marine	Unknown	Unknown	Unknown	Unknown	Unknown	Unknown	Unknown	Unknown	Unknown	3119	NA	NA	NA	Unknown	Unknown	Coutinho_Genomes_17.fasta	ENA|FUIF01000758|FUIF01000758.1	8	Unknown	Unknown	Unknown	Unknown	Unknown	Unknown	Unknown	Unknown	Unknown	Unknown	Unknown	0.995176	0.00133398	NA	37.5	3
Seq_636	1	Seq_186669	14.2857	Unknown	Coutinho_2017	marine metagenome genome assembly, contig: Assembly-43255-SUB-1-ITER-1-ESG2011_Seq_405	Aquatic	Marine	Unknown	Unknown	Unknown	Unknown	Unknown	Unknown	Unknown	Unknown	Unknown	3076	Lineage_45	Lineage_231	Lineage_283	Unknown	Unknown	Coutinho_Genomes_17.fasta	ENA|FUIF01000760|FUIF01000760.1	7	Unknown	Unknown	Unknown	Unknown	Unknown	Unknown	Unknown	Unknown	Unknown	Unknown	Unknown	0.978261	0.0037594	NA	Unknown	Unknown
Seq_637	4	Seq_19313	44.4444	Unknown	Coutinho_2017	marine metagenome genome assembly, contig: Assembly-43255-SUB-1-ITER-1-ESG2011_Seq_415	Aquatic	Marine	Unknown	Unknown	Unknown	Unknown	Unknown	Unknown	Unknown	Unknown	Unknown	3056	NA	NA	NA	Unknown	Unknown	Coutinho_Genomes_17.fasta	ENA|FUIF01000761|FUIF01000761.1	9	Bona_Fide_Phage_Homology	Unknown	Unknown	Unknown	Unknown	Unknown	Unknown	Unknown	Unknown	Unknown	Unknown	0.903308	0.012976	NA	Unknown	Unknown
Seq_638	5	Seq_192572	83.3333	Unknown	Coutinho_2017	marine metagenome genome assembly, contig: Assembly-43255-SUB-1-ITER-1-ESG2011_Seq_416	Aquatic	Marine	Unknown	Unknown	Unknown	Unknown	Unknown	Unknown	Unknown	Unknown	Unknown	3049	NA	NA	NA	Unknown	Unknown	Coutinho_Genomes_17.fasta	ENA|FUIF01000762|FUIF01000762.1	6	Bona_Fide_Phage_Homology	Unknown	Unknown	Unknown	Unknown	Unknown	Unknown	Unknown	Unknown	Unknown	Unknown	0.945057	0.00776134	NA	66.6667	2.73827
Seq_639	2	Seq_172831	25	Unknown	Coutinho_2017	marine metagenome genome assembly, contig: Assembly-43255-SUB-1-ITER-1-ESG2011_Seq_425	Aquatic	Marine	Unknown	Bacteria	Proteobacteria	Unknown	Unknown	Unknown	Unknown	Unknown	Unknown	3022	NA	NA	NA	Unknown	Unknown	Coutinho_Genomes_17.fasta	ENA|FUIF01000763|FUIF01000763.1	8	Unknown	Unknown	Unknown	Unknown	Unknown	Unknown	Unknown	Unknown	Unknown	Unknown	Unknown	0.906651	0.0127334	NA	12.5	1
Seq_640	3	Seq_21324	75	Unknown	Coutinho_2017	marine metagenome genome assembly, contig: Assembly-43255-SUB-1-ITER-1-ESG2011_Seq_426	Aquatic	Marine	Unknown	Unknown	Unknown	Unknown	Unknown	Unknown	Unknown	Unknown	Unknown	3009	Lineage_12	Lineage_71	Lineage_93	Unknown	Unknown	Coutinho_Genomes_17.fasta	ENA|FUIF01000764|FUIF01000764.1	4	Bona_Fide_Phage_Homology	Unknown	Unknown	Unknown	Unknown	Unknown	Unknown	Unknown	Unknown	Unknown	Unknown	0.842899	0.0225564	NA	25	1
Seq_641	Unknown	Unknown	Unknown	Unknown	Coutinho_2017	marine metagenome genome assembly, contig: Assembly-43255-SUB-1-ITER-1-ESG2011_Seq_430	Aquatic	Marine	Unknown	Unknown	Unknown	Unknown	Unknown	Unknown	Unknown	Unknown	Unknown	2998	NA	NA	NA	Unknown	Unknown	Coutinho_Genomes_17.fasta	ENA|FUIF01000765|FUIF01000765.1	7	Unknown	Unknown	Unknown	Unknown	Unknown	Unknown	Unknown	Unknown	Unknown	Unknown	Unknown	0.708406	0.0721091	NA	Unknown	Unknown
Seq_642	1	Seq_193835	20	Unknown	Coutinho_2017	marine metagenome genome assembly, contig: Assembly-43255-SUB-1-ITER-1-ESG2011_Seq_432	Aquatic	Marine	Unknown	Unknown	Unknown	Unknown	Unknown	Unknown	Unknown	Unknown	Unknown	2988	NA	NA	NA	Unknown	Unknown	Coutinho_Genomes_17.fasta	ENA|FUIF01000766|FUIF01000766.1	5	Unknown	Unknown	Unknown	Unknown	Unknown	Unknown	Unknown	Unknown	Unknown	Unknown	Unknown	0.868771	0.0246741	NA	Unknown	Unknown
Seq_643	1	Seq_49947	20	Unknown	Coutinho_2017	marine metagenome genome assembly, contig: Assembly-43255-SUB-1-ITER-1-ESG2011_Seq_443	Aquatic	Marine	Unknown	Unknown	Unknown	Unknown	Unknown	Unknown	Unknown	Unknown	Unknown	2957	NA	NA	NA	Unknown	Unknown	Coutinho_Genomes_17.fasta	ENA|FUIF01000767|FUIF01000767.1	5	Unknown	Unknown	Unknown	Unknown	Unknown	Unknown	Unknown	Unknown	Unknown	Unknown	Unknown	0.839133	0.0331247	NA	Unknown	Unknown
Seq_644	3	Seq_186669	60	Unknown	Coutinho_2017	marine metagenome genome assembly, contig: Assembly-43255-SUB-1-ITER-1-ESG2011_Seq_445	Aquatic	Marine	Unknown	Unknown	Unknown	Unknown	Unknown	Unknown	Unknown	Unknown	Unknown	2943	Lineage_45	Lineage_231	Lineage_283	Unknown	Unknown	Coutinho_Genomes_17.fasta	ENA|FUIF01000768|FUIF01000768.1	5	Bona_Fide_Phage_Homology	Unknown	Unknown	Unknown	Unknown	Unknown	Unknown	Unknown	Unknown	Unknown	Unknown	0.856063	0.0281022	NA	Unknown	Unknown
Seq_645	4	Seq_101941	57.1429	Unknown	Coutinho_2017	marine metagenome genome assembly, contig: Assembly-43255-SUB-1-ITER-1-ESG2011_Seq_450	Aquatic	Marine	Unknown	Unknown	Unknown	Unknown	Unknown	Unknown	Unknown	Unknown	Unknown	2928	Lineage_36	Lineage_177	Lineage_223	Unknown	Unknown	Coutinho_Genomes_17.fasta	ENA|FUIF01000769|FUIF01000769.1	7	Bona_Fide_Phage_Homology	Unknown	Unknown	Unknown	Unknown	Unknown	Unknown	Unknown	Unknown	Unknown	Unknown	0.962251	0.00410571	NA	Unknown	Unknown
Seq_646	4	Seq_32795	44.4444	Unknown	Coutinho_2017	marine metagenome genome assembly, contig: Assembly-43255-SUB-1-ITER-1-ESG2011_Seq_461	Aquatic	Marine	Unknown	Unknown	Unknown	Unknown	Unknown	Unknown	Unknown	Unknown	Unknown	2885	NA	NA	NA	Unknown	Unknown	Coutinho_Genomes_17.fasta	ENA|FUIF01000771|FUIF01000771.1	9	Bona_Fide_Phage_Homology	Unknown	Unknown	Unknown	Unknown	Unknown	Unknown	Unknown	Unknown	Unknown	Unknown	0.486038	0.162156	NA	33.3333	2.62637
Seq_647	2	Seq_19658	33.3333	Unknown	Coutinho_2017	marine metagenome genome assembly, contig: Assembly-43255-SUB-1-ITER-1-ESG2011_Seq_468	Aquatic	Marine	Unknown	Unknown	Unknown	Unknown	Unknown	Unknown	Unknown	Unknown	Unknown	2867	NA	NA	NA	Unknown	Unknown	Coutinho_Genomes_17.fasta	ENA|FUIF01000773|FUIF01000773.1	6	Unknown	Unknown	Unknown	Unknown	Unknown	Unknown	Unknown	Unknown	Unknown	Unknown	Unknown	0.802799	0.0428509	NA	50	2.68196
Seq_648	1	Seq_60066	9.09091	Unknown	Coutinho_2017	marine metagenome genome assembly, contig: Assembly-43255-SUB-1-ITER-1-ESG2011_Seq_476	Aquatic	Marine	Unknown	Unknown	Unknown	Unknown	Unknown	Unknown	Unknown	Unknown	Unknown	2845	NA	NA	NA	Unknown	Unknown	Coutinho_Genomes_17.fasta	ENA|FUIF01000775|FUIF01000775.1	11	Unknown	Unknown	Unknown	Unknown	Unknown	Unknown	Unknown	Unknown	Unknown	Unknown	Unknown	0.987157	0.000757364	NA	Unknown	Unknown
Seq_649	6	Seq_191069	100	Unknown	Coutinho_2017	marine metagenome genome assembly, contig: Assembly-43255-SUB-1-ITER-1-ESG2011_Seq_480	Aquatic	Marine	Unknown	Bacteria	Cyanobacteria	Unknown	Unknown	Unknown	Unknown	Unknown	Unknown	2829	Lineage_57	Lineage_289	Lineage_341	Unknown	Unknown	Coutinho_Genomes_17.fasta	ENA|FUIF01000777|FUIF01000777.1	6	Bona_Fide_Phage_Homology	Unknown	Unknown	Unknown	Unknown	Unknown	Unknown	Unknown	Unknown	Unknown	Unknown	0.923877	0.0113206	NA	50	2.96926
Seq_650	3	Seq_175448	75	Unknown	Coutinho_2017	marine metagenome genome assembly, contig: Assembly-43255-SUB-1-ITER-1-ESG2011_Seq_492	Aquatic	Marine	Unknown	Unknown	Unknown	Unknown	Unknown	Unknown	Unknown	Unknown	Unknown	2790	NA	NA	NA	Unknown	Unknown	Coutinho_Genomes_17.fasta	ENA|FUIF01000779|FUIF01000779.1	4	Bona_Fide_Phage_Homology	Unknown	Unknown	Unknown	Unknown	Unknown	Unknown	Unknown	Unknown	Unknown	Unknown	0.771345	0.0522581	NA	Unknown	Unknown
Seq_651	3	Seq_22972	60	Unknown	Coutinho_2017	marine metagenome genome assembly, contig: Assembly-43255-SUB-1-ITER-1-ESG2011_Seq_496	Aquatic	Marine	Unknown	Unknown	Unknown	Unknown	Unknown	Unknown	Unknown	Unknown	Unknown	2783	NA	NA	NA	Unknown	Unknown	Coutinho_Genomes_17.fasta	ENA|FUIF01000780|FUIF01000780.1	5	Bona_Fide_Phage_Homology	Unknown	Unknown	Unknown	Unknown	Unknown	Unknown	Unknown	Unknown	Unknown	Unknown	0.849884	0.0296967	NA	40	1.83518
Seq_652	1	Seq_58633	12.5	Unknown	Coutinho_2017	marine metagenome genome assembly, contig: Assembly-43255-SUB-1-ITER-1-ESG2011_Seq_498	Aquatic	Marine	Unknown	Unknown	Unknown	Unknown	Unknown	Unknown	Unknown	Unknown	Unknown	2777	NA	NA	NA	Unknown	Unknown	Coutinho_Genomes_17.fasta	ENA|FUIF01000781|FUIF01000781.1	8	Unknown	Unknown	Unknown	Unknown	Unknown	Unknown	Unknown	Unknown	Unknown	Unknown	Unknown	0.886063	0.0201698	NA	Unknown	Unknown
Seq_653	1	Seq_23062	33.3333	Unknown	Coutinho_2017	marine metagenome genome assembly, contig: Assembly-43255-SUB-1-ITER-1-ESG2011_Seq_520	Aquatic	Marine	Unknown	Unknown	Unknown	Unknown	Unknown	Unknown	Unknown	Unknown	Unknown	2731	NA	NA	NA	Unknown	Unknown	Coutinho_Genomes_17.fasta	ENA|FUIF01000782|FUIF01000782.1	3	Unknown	Unknown	Unknown	Unknown	Unknown	Unknown	Unknown	Unknown	Unknown	Unknown	Unknown	0.972717	0.00227209	NA	Unknown	Unknown
Seq_654	1	Seq_21549	33.3333	Unknown	Coutinho_2017	marine metagenome genome assembly, contig: Assembly-43255-SUB-1-ITER-1-ESG2011_Seq_526	Aquatic	Marine	Unknown	Unknown	Unknown	Unknown	Unknown	Unknown	Unknown	Unknown	Unknown	2720	Lineage_33	Lineage_164	Lineage_206	Unknown	Unknown	Coutinho_Genomes_17.fasta	ENA|FUIF01000784|FUIF01000784.1	3	Unknown	Unknown	Unknown	Unknown	Unknown	Unknown	Unknown	Unknown	Unknown	Unknown	Unknown	0.839905	0.0328457	NA	Unknown	Unknown
Seq_655	1	Seq_21365	14.2857	Unknown	Coutinho_2017	marine metagenome genome assembly, contig: Assembly-43255-SUB-1-ITER-1-ESG2011_Seq_542	Aquatic	Marine	Unknown	Unknown	Unknown	Unknown	Unknown	Unknown	Unknown	Unknown	Unknown	2673	NA	NA	NA	Unknown	Unknown	Coutinho_Genomes_17.fasta	ENA|FUIF01000786|FUIF01000786.1	7	Unknown	Unknown	Unknown	Unknown	Unknown	Unknown	Unknown	Unknown	Unknown	Unknown	Unknown	0.967437	0.00314904	NA	Unknown	Unknown
Seq_656	1	Seq_161684	16.6667	Unknown	Coutinho_2017	marine metagenome genome assembly, contig: Assembly-43255-SUB-1-ITER-1-ESG2011_Seq_551	Aquatic	Marine	Unknown	Unknown	Unknown	Unknown	Unknown	Unknown	Unknown	Unknown	Unknown	2656	Lineage_36	Lineage_176	Lineage_220	Unknown	Unknown	Coutinho_Genomes_17.fasta	ENA|FUIF01000787|FUIF01000787.1	6	Unknown	Unknown	Unknown	Unknown	Unknown	Unknown	Unknown	Unknown	Unknown	Unknown	Unknown	0.853079	0.0290987	NA	Unknown	Unknown
Seq_657	Unknown	Unknown	Unknown	Unknown	Coutinho_2017	marine metagenome genome assembly, contig: Assembly-43255-SUB-1-ITER-1-ESG2011_Seq_554	Aquatic	Marine	Unknown	Bacteria	Cyanobacteria	Unknown	Unknown	Unknown	Unknown	Unknown	Unknown	2648	NA	NA	NA	Unknown	Unknown	Coutinho_Genomes_17.fasta	ENA|FUIF01000788|FUIF01000788.1	8	Unknown	Unknown	Unknown	Unknown	Unknown	Unknown	Unknown	Unknown	Unknown	Unknown	Unknown	0.963786	0.0037071	NA	Unknown	Unknown
Seq_658	4	Seq_67792	66.6667	Unknown	Coutinho_2017	marine metagenome genome assembly, contig: Assembly-43255-SUB-1-ITER-1-ESG2011_Seq_563	Aquatic	Marine	Unknown	Unknown	Unknown	Unknown	Unknown	Unknown	Unknown	Unknown	Unknown	2631	NA	NA	NA	Unknown	Unknown	Coutinho_Genomes_17.fasta	ENA|FUIF01000789|FUIF01000789.1	6	Bona_Fide_Phage_Homology	Unknown	Unknown	Unknown	Unknown	Unknown	Unknown	Unknown	Unknown	Unknown	Unknown	0.842986	0.0317296	NA	66.6667	3.64082
Seq_659	Unknown	Unknown	Unknown	Unknown	Coutinho_2017	marine metagenome genome assembly, contig: Assembly-43255-SUB-1-ITER-1-ESG2011_Seq_574	Aquatic	Marine	Unknown	Unknown	Unknown	Unknown	Unknown	Unknown	Unknown	Unknown	Unknown	2593	Unknown	Lineage_63	Lineage_83	Unknown	Unknown	Coutinho_Genomes_17.fasta	ENA|FUIF01000790|FUIF01000790.1	4	Unknown	Unknown	Unknown	Unknown	Unknown	Unknown	Unknown	Unknown	Unknown	Unknown	Unknown	0.547391	0.133774	NA	Unknown	Unknown
Seq_660	4	Seq_22000	100	Unknown	Coutinho_2017	marine metagenome genome assembly, contig: Assembly-43255-SUB-1-ITER-1-ESG2011_Seq_577	Aquatic	Marine	Unknown	Unknown	Unknown	Unknown	Unknown	Unknown	Unknown	Unknown	Unknown	2590	Lineage_12	Lineage_71	Lineage_93	Unknown	Unknown	Coutinho_Genomes_17.fasta	ENA|FUIF01000791|FUIF01000791.1	4	Bona_Fide_Phage_Homology	Unknown	Unknown	Unknown	Unknown	Unknown	Unknown	Unknown	Unknown	Unknown	Unknown	0.152425	0.447443	NA	75	2.25352
Seq_661	Unknown	Unknown	Unknown	Unknown	Coutinho_2017	marine metagenome genome assembly, contig: Assembly-43255-SUB-1-ITER-1-ESG2011_Seq_585	Aquatic	Marine	Unknown	Unknown	Unknown	Unknown	Unknown	Unknown	Unknown	Unknown	Unknown	2579	NA	NA	NA	Unknown	Unknown	Coutinho_Genomes_17.fasta	ENA|FUIF01000792|FUIF01000792.1	6	Unknown	Unknown	Unknown	Unknown	Unknown	Unknown	Unknown	Unknown	Unknown	Unknown	Unknown	0.865787	0.0255909	NA	Unknown	Unknown
Seq_662	2	Seq_181485	33.3333	Unknown	Coutinho_2017	marine metagenome genome assembly, contig: Assembly-43255-SUB-1-ITER-1-ESG2011_Seq_587	Aquatic	Marine	Unknown	Bacteria	Proteobacteria	Unknown	Unknown	Unknown	Unknown	Unknown	Unknown	2573	NA	NA	NA	Unknown	Unknown	Coutinho_Genomes_17.fasta	ENA|FUIF01000793|FUIF01000793.1	6	Unknown	Unknown	Unknown	Unknown	Unknown	Unknown	Unknown	Unknown	Unknown	Unknown	Unknown	0.714509	0.070395	NA	Unknown	Unknown
Seq_663	1	Seq_106308	33.3333	Unknown	Coutinho_2017	marine metagenome genome assembly, contig: Assembly-43255-SUB-1-ITER-1-ESG2011_Seq_597	Aquatic	Marine	Unknown	Unknown	Unknown	Unknown	Unknown	Unknown	Unknown	Unknown	Unknown	2556	NA	NA	NA	Unknown	Unknown	Coutinho_Genomes_17.fasta	ENA|FUIF01000794|FUIF01000794.1	3	Unknown	Unknown	Unknown	Unknown	Unknown	Unknown	Unknown	Unknown	Unknown	Unknown	Unknown	0.547012	0.133894	NA	Unknown	Unknown
Seq_664	Unknown	Unknown	Unknown	Unknown	Coutinho_2017	marine metagenome genome assembly, contig: Assembly-43255-SUB-1-ITER-1-ESG2011_Seq_601	Aquatic	Marine	Unknown	Unknown	Unknown	Unknown	Unknown	Unknown	Unknown	Unknown	Unknown	2552	Lineage_31	Lineage_159	Lineage_199	Unknown	Unknown	Coutinho_Genomes_17.fasta	ENA|FUIF01000795|FUIF01000795.1	5	Unknown	Unknown	Unknown	Unknown	Unknown	Unknown	Unknown	Unknown	Unknown	Unknown	Unknown	0.457953	0.176187	NA	Unknown	Unknown
Seq_665	2	Seq_2786	66.6667	Unknown	Coutinho_2017	marine metagenome genome assembly, contig: Assembly-43255-SUB-1-ITER-1-ESG2011_Seq_603	Aquatic	Marine	Unknown	Unknown	Unknown	Unknown	Unknown	Unknown	Unknown	Unknown	Unknown	2551	Lineage_1	Lineage_6	Lineage_6	Unknown	Unknown	Coutinho_Genomes_17.fasta	ENA|FUIF01000796|FUIF01000796.1	3	Unknown	Unknown	Unknown	Unknown	Unknown	Unknown	Unknown	Unknown	Unknown	Unknown	Unknown	0.780573	0.0495476	NA	Unknown	Unknown
Seq_666	1	Seq_141942	10	Unknown	Coutinho_2017	marine metagenome genome assembly, contig: Assembly-43255-SUB-1-ITER-1-ESG2011_Seq_604	Aquatic	Marine	Unknown	Unknown	Unknown	Unknown	Unknown	Unknown	Unknown	Unknown	Unknown	2550	NA	NA	NA	Unknown	Unknown	Coutinho_Genomes_17.fasta	ENA|FUIF01000797|FUIF01000797.1	10	Unknown	Unknown	Unknown	Unknown	Unknown	Unknown	Unknown	Unknown	Unknown	Unknown	Unknown	0.554339	0.131144	NA	10	0.590814
Seq_667	4	Seq_191282	33.3333	Unknown	Coutinho_2017	marine metagenome genome assembly, contig: Assembly-43255-SUB-1-ITER-1-ESG2012b_Seq_10	Aquatic	Marine	Unknown	Unknown	Unknown	Unknown	Unknown	Unknown	Unknown	Unknown	Unknown	9868	NA	NA	NA	Unknown	Unknown	Coutinho_Genomes_17.fasta	ENA|FUIF01000800|FUIF01000800.1	12	Bona_Fide_Phage_Homology	Unknown	Unknown	Unknown	Unknown	Unknown	Unknown	Unknown	Unknown	Unknown	Unknown	0.957799	0.00654863	2 - Complete phage contigs - category 2 (somewhat sure)	Unknown	Unknown
Seq_668	2	Seq_23502	18.1818	Unknown	Coutinho_2017	marine metagenome genome assembly, contig: Assembly-43255-SUB-1-ITER-1-ESG2012b_Seq_12	Aquatic	Marine	Unknown	Unknown	Unknown	Unknown	Unknown	Unknown	Unknown	Unknown	Unknown	9288	NA	NA	NA	Unknown	Unknown	Coutinho_Genomes_17.fasta	ENA|FUIF01000801|FUIF01000801.1	11	Unknown	Unknown	Unknown	Unknown	Unknown	Unknown	Unknown	Unknown	Unknown	Unknown	Unknown	0.990364	0.00218288	NA	9.09091	0.941679
Seq_669	1	Seq_69066	5.26316	Unknown	Coutinho_2017	marine metagenome genome assembly, contig: Assembly-43255-SUB-1-ITER-1-ESG2012b_Seq_14	Aquatic	Marine	Unknown	Unknown	Unknown	Unknown	Unknown	Unknown	Unknown	Unknown	Unknown	8156	NA	NA	NA	Unknown	Unknown	Coutinho_Genomes_17.fasta	ENA|FUIF01000802|FUIF01000802.1	19	Unknown	Unknown	Unknown	Unknown	Unknown	Unknown	Unknown	Unknown	Unknown	Unknown	Unknown	0.974803	0.00424448	NA	Unknown	Unknown
Seq_670	1	Seq_187171	12.5	Unknown	Coutinho_2017	marine metagenome genome assembly, contig: Assembly-43255-SUB-1-ITER-1-ESG2012b_Seq_43	Aquatic	Marine	Unknown	Unknown	Unknown	Unknown	Unknown	Unknown	Unknown	Unknown	Unknown	4574	NA	NA	NA	Unknown	Unknown	Coutinho_Genomes_17.fasta	ENA|FUIF01000803|FUIF01000803.1	8	Unknown	Unknown	Unknown	Unknown	Unknown	Unknown	Unknown	Unknown	Unknown	Unknown	Unknown	0.75469	0.0361387	NA	12.5	1
Seq_671	Unknown	Unknown	Unknown	Unknown	Coutinho_2017	marine metagenome genome assembly, contig: Assembly-43255-SUB-1-ITER-1-ESt_Barb2011a_Seq_2	Aquatic	Marine	Unknown	Unknown	Unknown	Unknown	Unknown	Unknown	Unknown	Unknown	Unknown	5967	Lineage_67	Lineage_322	Lineage_400	Unknown	Unknown	Coutinho_Genomes_17.fasta	ENA|FUIF01000804|FUIF01000804.1	12	pVOGs_Homology	Unknown	Unknown	Unknown	Unknown	Unknown	Unknown	Unknown	Unknown	Unknown	Unknown	0.961663	0.00594228	NA	75	7.98093
Seq_672	6	Seq_20881	66.6667	Unknown	Coutinho_2017	marine metagenome genome assembly, contig: Assembly-43255-SUB-1-ITER-1-ESt_Barb2011a_Seq_26	Aquatic	Marine	Unknown	Unknown	Unknown	Unknown	Unknown	Unknown	Unknown	Unknown	Unknown	2880	NA	NA	NA	Unknown	Unknown	Coutinho_Genomes_17.fasta	ENA|FUIF01000805|FUIF01000805.1	9	Bona_Fide_Phage_Homology	Unknown	Unknown	Unknown	Unknown	Unknown	Unknown	Unknown	Unknown	Unknown	Unknown	0.95809	0.00454419	NA	44.4444	3.88336
Seq_673	3	Seq_74166	100	Unknown	Coutinho_2017	marine metagenome genome assembly, contig: Assembly-43255-SUB-1-ITER-1-ESt_Barb2011a_Seq_34	Aquatic	Marine	Unknown	Unknown	Unknown	Unknown	Unknown	Unknown	Unknown	Unknown	Unknown	2643	NA	NA	NA	Unknown	Unknown	Coutinho_Genomes_17.fasta	ENA|FUIF01000806|FUIF01000806.1	3	Bona_Fide_Phage_Homology	Unknown	Unknown	Unknown	Unknown	Unknown	Unknown	Unknown	Unknown	Unknown	Unknown	0.983606	0.000996532	NA	100	2.95647
Seq_674	2	Seq_149166	28.5714	Unknown	Coutinho_2017	marine metagenome genome assembly, contig: Assembly-43255-SUB-1-ITER-1-ESt_Barb2011a_Seq_38	Aquatic	Marine	Unknown	Unknown	Unknown	Unknown	Unknown	Unknown	Unknown	Unknown	Unknown	2572	NA	NA	NA	Unknown	Unknown	Coutinho_Genomes_17.fasta	ENA|FUIF01000807|FUIF01000807.1	7	Unknown	Unknown	Unknown	Unknown	Unknown	Unknown	Unknown	Unknown	Unknown	Unknown	Unknown	0.974469	0.00199306	NA	Unknown	Unknown
Seq_675	Unknown	Unknown	Unknown	Unknown	Coutinho_2017	marine metagenome genome assembly, contig: Assembly-43255-SUB-1-ITER-1-ETimbebas2012_Seq_6	Aquatic	Marine	Unknown	Bacteria	Cyanobacteria	Unknown	Unknown	Unknown	Unknown	Unknown	Unknown	19432	NA	NA	NA	Unknown	Unknown	Coutinho_Genomes_17.fasta	ENA|FUIF01000808|FUIF01000808.1	37	pVOGs_Homology	Unknown	Unknown	Unknown	Unknown	Unknown	Unknown	Unknown	Unknown	Unknown	Unknown	0.982305	0.00339559	1 - Complete phage contigs - category 1 (sure)	45.9459	15.833
Seq_676	1	Seq_102289	5.88235	Unknown	Coutinho_2017	marine metagenome genome assembly, contig: Assembly-43255-SUB-1-ITER-1-ETimbebas2012_Seq_17	Aquatic	Marine	Unknown	Unknown	Unknown	Unknown	Unknown	Unknown	Unknown	Unknown	Unknown	11942	NA	NA	NA	Unknown	Unknown	Coutinho_Genomes_17.fasta	ENA|FUIF01000809|FUIF01000809.1	17	Unknown	Unknown	Unknown	Unknown	Unknown	Unknown	Unknown	Unknown	Unknown	Unknown	Unknown	0.957349	0.00654863	3 - Complete phage contigs - category 3 (not so sure)	Unknown	Unknown
Seq_677	1	Seq_72003	16.6667	Unknown	Coutinho_2017	marine metagenome genome assembly, contig: Assembly-43255-SUB-1-ITER-1-ETimbebas2012_Seq_24	Aquatic	Marine	Unknown	Unknown	Unknown	Unknown	Unknown	Unknown	Unknown	Unknown	Unknown	10173	NA	NA	NA	Unknown	Unknown	Coutinho_Genomes_17.fasta	ENA|FUIF01000810|FUIF01000810.1	6	Unknown	Unknown	Unknown	Unknown	Unknown	Unknown	Unknown	Unknown	Unknown	Unknown	Unknown	0.989097	0.00242542	NA	Unknown	Unknown
Seq_678	1	Seq_97894	6.66667	Unknown	Coutinho_2017	marine metagenome genome assembly, contig: Assembly-43255-SUB-1-ITER-1-ETimbebas2012_Seq_25	Aquatic	Marine	Unknown	Unknown	Unknown	Unknown	Unknown	Unknown	Unknown	Unknown	Unknown	9747	NA	NA	NA	Unknown	Unknown	Coutinho_Genomes_17.fasta	ENA|FUIF01000811|FUIF01000811.1	15	Unknown	Unknown	Unknown	Unknown	Unknown	Unknown	Unknown	Unknown	Unknown	Unknown	Unknown	0.0804044	0.374363	3 - Complete phage contigs - category 3 (not so sure)	Unknown	Unknown
Seq_679	Unknown	Unknown	Unknown	Unknown	Coutinho_2017	marine metagenome genome assembly, contig: Assembly-43255-SUB-1-ITER-1-ETimbebas2012_Seq_30	Aquatic	Marine	Unknown	Unknown	Unknown	Unknown	Unknown	Unknown	Unknown	Unknown	Unknown	8529	Lineage_43	Lineage_220	Lineage_273	Unknown	Unknown	Coutinho_Genomes_17.fasta	ENA|FUIF01000812|FUIF01000812.1	11	pVOGs_Homology	Unknown	Unknown	Unknown	Unknown	Unknown	Unknown	Unknown	Unknown	Unknown	Unknown	0.976394	0.00388067	NA	54.5455	6
Seq_680	13	Seq_107776	65	Unknown	Coutinho_2017	marine metagenome genome assembly, contig: Assembly-43255-SUB-1-ITER-1-ETimbebas2012_Seq_43	Aquatic	Marine	Unknown	Bacteria	Proteobacteria	Unknown	Unknown	Unknown	Unknown	Unknown	Unknown	7412	NA	NA	NA	Unknown	Unknown	Coutinho_Genomes_17.fasta	ENA|FUIF01000813|FUIF01000813.1	20	Bona_Fide_Phage_Homology	Unknown	Unknown	Unknown	Unknown	Unknown	Unknown	Unknown	Unknown	Unknown	Unknown	0.801883	0.0283774	NA	10	1.00251
Seq_681	Unknown	Unknown	Unknown	Unknown	Coutinho_2017	marine metagenome genome assembly, contig: Assembly-43255-SUB-1-ITER-1-ETimbebas2012_Seq_45	Aquatic	Marine	Unknown	Unknown	Unknown	Unknown	Unknown	Unknown	Unknown	Unknown	Unknown	7133	NA	NA	NA	Unknown	Unknown	Coutinho_Genomes_17.fasta	ENA|FUIF01000814|FUIF01000814.1	10	pVOGs_Homology	Unknown	Unknown	Unknown	Unknown	Unknown	Unknown	Unknown	Unknown	Unknown	Unknown	0.996056	0.00109144	NA	60	5.71841
Seq_682	7	Seq_107776	50	Unknown	Coutinho_2017	marine metagenome genome assembly, contig: Assembly-43255-SUB-1-ITER-1-ETimbebas2012_Seq_50	Aquatic	Marine	Unknown	Bacteria	Cyanobacteria	Unknown	Unknown	Unknown	Unknown	Unknown	Unknown	6670	NA	NA	NA	Unknown	Unknown	Coutinho_Genomes_17.fasta	ENA|FUIF01000815|FUIF01000815.1	14	Bona_Fide_Phage_Homology	Unknown	Unknown	Unknown	Unknown	Unknown	Unknown	Unknown	Unknown	Unknown	Unknown	0.904184	0.012976	NA	7.14286	0.527769
Seq_683	10	Seq_171682	62.5	Unknown	Coutinho_2017	marine metagenome genome assembly, contig: Assembly-43255-SUB-1-ITER-1-ETimbebas2012_Seq_56	Aquatic	Marine	Unknown	Bacteria	Proteobacteria	Unknown	Unknown	Unknown	Unknown	Unknown	Unknown	5999	NA	NA	NA	Unknown	Unknown	Coutinho_Genomes_17.fasta	ENA|FUIF01000816|FUIF01000816.1	16	Bona_Fide_Phage_Homology	Unknown	Unknown	Unknown	Unknown	Unknown	Unknown	Unknown	Unknown	Unknown	Unknown	0.729547	0.0408683	NA	6.25	0.0025092
Seq_684	3	Seq_182462	23.0769	Unknown	Coutinho_2017	marine metagenome genome assembly, contig: Assembly-43255-SUB-1-ITER-1-ETimbebas2012_Seq_68	Aquatic	Marine	Unknown	Bacteria	Proteobacteria	Unknown	Unknown	Unknown	Unknown	Unknown	Unknown	5540	NA	NA	NA	Unknown	Unknown	Coutinho_Genomes_17.fasta	ENA|FUIF01000817|FUIF01000817.1	13	Bona_Fide_Phage_Homology	Unknown	Unknown	Unknown	Unknown	Unknown	Unknown	Unknown	Unknown	Unknown	Unknown	0.994911	0.00133398	NA	15.3846	1.43449
Seq_685	Unknown	Unknown	Unknown	Unknown	Coutinho_2017	marine metagenome genome assembly, contig: Assembly-43255-SUB-1-ITER-1-ETimbebas2012_Seq_72	Aquatic	Marine	Unknown	Unknown	Unknown	Unknown	Unknown	Unknown	Unknown	Unknown	Unknown	5519	NA	NA	NA	Unknown	Unknown	Coutinho_Genomes_17.fasta	ENA|FUIF01000818|FUIF01000818.1	5	Unknown	Unknown	Unknown	Unknown	Unknown	Unknown	Unknown	Unknown	Unknown	Unknown	Unknown	0.993626	0.00157652	NA	Unknown	Unknown
Seq_686	1	Seq_19349	16.6667	Unknown	Coutinho_2017	marine metagenome genome assembly, contig: Assembly-43255-SUB-1-ITER-1-ETimbebas2012_Seq_140	Aquatic	Marine	Unknown	Unknown	Unknown	Unknown	Unknown	Unknown	Unknown	Unknown	Unknown	3378	NA	NA	NA	Unknown	Unknown	Coutinho_Genomes_17.fasta	ENA|FUIF01000819|FUIF01000819.1	6	Unknown	Unknown	Unknown	Unknown	Unknown	Unknown	Unknown	Unknown	Unknown	Unknown	Unknown	0.676254	0.05057	NA	Unknown	Unknown
Seq_687	1	Seq_22119	12.5	Unknown	Coutinho_2017	marine metagenome genome assembly, contig: Assembly-43255-SUB-1-ITER-1-ETimbebas2012_Seq_161	Aquatic	Marine	Unknown	Unknown	Unknown	Unknown	Unknown	Unknown	Unknown	Unknown	Unknown	3124	NA	NA	NA	Unknown	Unknown	Coutinho_Genomes_17.fasta	ENA|FUIF01000821|FUIF01000821.1	8	Unknown	Unknown	Unknown	Unknown	Unknown	Unknown	Unknown	Unknown	Unknown	Unknown	Unknown	0.956986	0.00654863	NA	Unknown	Unknown
Seq_688	3	Seq_10728	75	Unknown	Coutinho_2017	marine metagenome genome assembly, contig: Assembly-10155-SUB-0.01-ITER-11-RawMergedAbrolhos_Seq_13	Aquatic	Marine	Unknown	Unknown	Unknown	Unknown	Unknown	Unknown	Unknown	Unknown	Unknown	2523	Lineage_67	Lineage_322	Lineage_400	Unknown	Unknown	Coutinho_Genomes_17.fasta	ENA|FUIF01000825|FUIF01000825.1	4	Bona_Fide_Phage_Homology	Unknown	Unknown	Unknown	Unknown	Unknown	Unknown	Unknown	Unknown	Unknown	Unknown	0.943497	0.00713517	NA	50	1.54545
Seq_689	2	Seq_71725	20	Unknown	Coutinho_2017	marine metagenome genome assembly, contig: Assembly-10155-SUB-0.01-ITER-15-EP_damicornis_NLN_SISPA_Seq_2	Aquatic	Marine	Unknown	Unknown	Unknown	Unknown	Unknown	Unknown	Unknown	Unknown	Unknown	5758	NA	NA	NA	Unknown	Unknown	Coutinho_Genomes_17.fasta	ENA|FUIF01000826|FUIF01000826.1	10	Unknown	Unknown	Unknown	Unknown	Unknown	Unknown	Unknown	Unknown	Unknown	Unknown	Unknown	0.701891	0.0454766	NA	30	1.66696
Seq_690	3	Seq_127601	42.8571	Unknown	Coutinho_2017	marine metagenome genome assembly, contig: Assembly-10155-SUB-0.01-ITER-20-EA_tenuis_DNA_SISPA_Seq_7	Aquatic	Marine	Unknown	Unknown	Unknown	Unknown	Unknown	Unknown	Unknown	Unknown	Unknown	4396	NA	NA	NA	Unknown	Unknown	Coutinho_Genomes_17.fasta	ENA|FUIF01000827|FUIF01000827.1	7	Bona_Fide_Phage_Homology	Unknown	Unknown	Unknown	Unknown	Unknown	Unknown	Unknown	Unknown	Unknown	Unknown	0.105975	0.325734	NA	Unknown	Unknown
Seq_691	4	Seq_24252	25	Unknown	Coutinho_2017	marine metagenome genome assembly, contig: Assembly-10155-SUB-0.01-ITER-36-EA_tenuis_DNA_SISPA_Seq_1	Aquatic	Marine	Unknown	Unknown	Unknown	Unknown	Unknown	Unknown	Unknown	Unknown	Unknown	12779	NA	NA	NA	Unknown	Unknown	Coutinho_Genomes_17.fasta	ENA|FUIF01000830|FUIF01000830.1	16	Bona_Fide_Phage_Homology	Unknown	Unknown	Unknown	Unknown	Unknown	Unknown	Unknown	Unknown	Unknown	Unknown	0.0614632	0.416808	2 - Complete phage contigs - category 2 (somewhat sure)	18.75	1.51945
Seq_692	4	Seq_898	80	Unknown	Coutinho_2017	marine metagenome genome assembly, contig: Assembly-10155-SUB-0.01-ITER-40-RawMergedAbrolhos_Seq_12	Aquatic	Marine	Unknown	Unknown	Unknown	Unknown	Unknown	Unknown	Unknown	Unknown	Unknown	2923	NA	NA	NA	Unknown	Unknown	Coutinho_Genomes_17.fasta	ENA|FUIF01000831|FUIF01000831.1	5	Bona_Fide_Phage_Homology	Unknown	Unknown	Unknown	Unknown	Unknown	Unknown	Unknown	Unknown	Unknown	Unknown	0.967819	0.00310918	NA	Unknown	Unknown
Seq_693	2	Seq_161151	10.5263	Unknown	Coutinho_2017	marine metagenome genome assembly, contig: Assembly-10155-SUB-0.01-ITER-41-EA_tenuis_DNA_SISPA_Seq_1	Aquatic	Marine	Unknown	Unknown	Unknown	Unknown	Unknown	Unknown	Unknown	Unknown	Unknown	9732	NA	NA	NA	Unknown	Unknown	Coutinho_Genomes_17.fasta	ENA|FUIF01000832|FUIF01000832.1	19	Unknown	Unknown	Unknown	Unknown	Unknown	Unknown	Unknown	Unknown	Unknown	Unknown	Unknown	0.195599	0.228111	NA	21.0526	1.97759
Seq_694	2	Seq_170820	11.7647	Unknown	Coutinho_2017	marine metagenome genome assembly, contig: Assembly-10155-SUB-0.01-ITER-49-EA_tenuis_DNA_SISPA_Seq_2	Aquatic	Marine	Unknown	Unknown	Unknown	Unknown	Unknown	Unknown	Unknown	Unknown	Unknown	10728	NA	NA	NA	Unknown	Unknown	Coutinho_Genomes_17.fasta	ENA|FUIF01000833|FUIF01000833.1	17	Unknown	Unknown	Unknown	Unknown	Unknown	Unknown	Unknown	Unknown	Unknown	Unknown	Unknown	0.0570966	0.429542	NA	11.7647	1.21483
Seq_695	4	Seq_24123	80	Unknown	Coutinho_2017	marine metagenome genome assembly, contig: Assembly-10155-SUB-0.01-ITER-53-RawMergedAbrolhos_Seq_11	Aquatic	Marine	Unknown	Unknown	Unknown	Unknown	Unknown	Unknown	Unknown	Unknown	Unknown	2520	NA	NA	NA	Unknown	Unknown	Coutinho_Genomes_17.fasta	ENA|FUIF01000834|FUIF01000834.1	5	Bona_Fide_Phage_Homology	Unknown	Unknown	Unknown	Unknown	Unknown	Unknown	Unknown	Unknown	Unknown	Unknown	0.738213	0.0635389	NA	Unknown	Unknown
Seq_696	6	Seq_81702	100	Unknown	Coutinho_2017	marine metagenome genome assembly, contig: Assembly-10155-SUB-0.01-ITER-57-RawMergedAbrolhos_Seq_8	Aquatic	Marine	Unknown	Unknown	Unknown	Unknown	Unknown	Unknown	Unknown	Unknown	Unknown	2803	Lineage_67	Lineage_322	Lineage_400	Unknown	Unknown	Coutinho_Genomes_17.fasta	ENA|FUIF01000835|FUIF01000835.1	6	Bona_Fide_Phage_Homology	Unknown	Unknown	Unknown	Unknown	Unknown	Unknown	Unknown	Unknown	Unknown	Unknown	0.922165	0.0117591	NA	50	2.43581
Seq_697	2	Seq_161151	16.6667	Unknown	Coutinho_2017	marine metagenome genome assembly, contig: Assembly-10155-SUB-0.01-ITER-64-EA_tenuis_DNA_SISPA_Seq_4	Aquatic	Marine	Unknown	Unknown	Unknown	Unknown	Unknown	Unknown	Unknown	Unknown	Unknown	6101	NA	NA	NA	Unknown	Unknown	Coutinho_Genomes_17.fasta	ENA|FUIF01000836|FUIF01000836.1	12	Unknown	Unknown	Unknown	Unknown	Unknown	Unknown	Unknown	Unknown	Unknown	Unknown	Unknown	0.397651	0.121028	NA	16.6667	0.619663
Seq_698	4	Seq_127601	100	Unknown	Coutinho_2017	marine metagenome genome assembly, contig: Assembly-10155-SUB-0.01-ITER-69-EA_tenuis_DNA_SISPA_Seq_7	Aquatic	Marine	Unknown	Unknown	Unknown	Unknown	Unknown	Unknown	Unknown	Unknown	Unknown	3857	NA	NA	NA	Unknown	Unknown	Coutinho_Genomes_17.fasta	ENA|FUIF01000838|FUIF01000838.1	4	Bona_Fide_Phage_Homology	Unknown	Unknown	Unknown	Unknown	Unknown	Unknown	Unknown	Unknown	Unknown	Unknown	0.540174	0.0787048	NA	Unknown	Unknown
Seq_699	Unknown	Unknown	Unknown	Nearly_Complete	Coutinho_2017	marine metagenome genome assembly, contig: Assembly-10155-SUB-0.01-ITER-8-EP_damicornis_LN2_SISPA_Seq_5	Aquatic	Marine	Unknown	Unknown	Unknown	Unknown	Unknown	Unknown	Unknown	Unknown	Unknown	5851	NA	NA	NA	Unknown	Unknown	Coutinho_Genomes_17.fasta	ENA|FUIF01000839|FUIF01000839.1	8	pVOGs_Homology	Unknown	Unknown	Unknown	Unknown	Unknown	Unknown	Unknown	Unknown	Unknown	Unknown	0.993351	0.00157652	NA	75	5.95746
Seq_700	1	Seq_22479	16.6667	Unknown	Coutinho_2017	marine metagenome genome assembly, contig: Assembly-10155-SUB-0.05-ITER-10-EPAB2011_Seq_12	Aquatic	Marine	Unknown	Unknown	Unknown	Unknown	Unknown	Unknown	Unknown	Unknown	Unknown	2874	NA	NA	NA	Unknown	Unknown	Coutinho_Genomes_17.fasta	ENA|FUIF01000840|FUIF01000840.1	6	Unknown	Unknown	Unknown	Unknown	Unknown	Unknown	Unknown	Unknown	Unknown	Unknown	Unknown	0.994627	7.97226e-05	NA	Unknown	Unknown
Seq_701	1	Seq_90994	8.33333	Unknown	Coutinho_2017	marine metagenome genome assembly, contig: Assembly-10155-SUB-0.05-ITER-11-EBur_Rasa2012_Seq_3	Aquatic	Marine	Unknown	Unknown	Unknown	Unknown	Unknown	Unknown	Unknown	Unknown	Unknown	6731	NA	NA	NA	Unknown	Unknown	Coutinho_Genomes_17.fasta	ENA|FUIF01000841|FUIF01000841.1	12	Unknown	Unknown	Unknown	Unknown	Unknown	Unknown	Unknown	Unknown	Unknown	Unknown	Unknown	0.95953	0.00642736	NA	8.33333	0.956764
Seq_702	Unknown	Unknown	Unknown	Unknown	Coutinho_2017	marine metagenome genome assembly, contig: Assembly-10155-SUB-0.05-ITER-11-EP_damicornis_NLN_SISPA_Seq_1	Aquatic	Marine	Unknown	Unknown	Unknown	Unknown	Unknown	Unknown	Unknown	Unknown	Unknown	14925	NA	NA	NA	Unknown	Unknown	Coutinho_Genomes_17.fasta	ENA|FUIF01000842|FUIF01000842.1	23	Unknown	Unknown	Unknown	Unknown	Unknown	Unknown	Unknown	Unknown	Unknown	Unknown	Unknown	0.987438	0.00278923	3 - Complete phage contigs - category 3 (not so sure)	Unknown	Unknown
Seq_703	3	Seq_35873	100	Unknown	Coutinho_2017	marine metagenome genome assembly, contig: Assembly-10155-SUB-0.05-ITER-11-RawMergedAbrolhos_Seq_151	Aquatic	Marine	Unknown	Unknown	Unknown	Unknown	Unknown	Unknown	Unknown	Unknown	Unknown	2722	Lineage_36	Lineage_177	Lineage_223	Unknown	Unknown	Coutinho_Genomes_17.fasta	ENA|FUIF01000843|FUIF01000843.1	3	Bona_Fide_Phage_Homology	Unknown	Unknown	Unknown	Unknown	Unknown	Unknown	Unknown	Unknown	Unknown	Unknown	0.937572	0.00837087	NA	Unknown	Unknown
Seq_704	2	Seq_163547	28.5714	Unknown	Coutinho_2017	marine metagenome genome assembly, contig: Assembly-10155-SUB-0.05-ITER-12-RawMergedAbrolhos_Seq_128	Aquatic	Marine	Unknown	Unknown	Unknown	Unknown	Unknown	Unknown	Unknown	Unknown	Unknown	2840	Lineage_27	Lineage_136	Unknown	Unknown	Unknown	Coutinho_Genomes_17.fasta	ENA|FUIF01000845|FUIF01000845.1	7	Unknown	Unknown	Unknown	Unknown	Unknown	Unknown	Unknown	Unknown	Unknown	Unknown	Unknown	0.846117	0.0310918	NA	Unknown	Unknown
Seq_705	7	Seq_9585	87.5	Unknown	Coutinho_2017	marine metagenome genome assembly, contig: Assembly-10155-SUB-0.05-ITER-13-RawMergedAbrolhos_Seq_108	Aquatic	Marine	Unknown	Unknown	Unknown	Unknown	Unknown	Unknown	Unknown	Unknown	Unknown	3276	Lineage_12	Lineage_71	Lineage_93	Unknown	Unknown	Coutinho_Genomes_17.fasta	ENA|FUIF01000846|FUIF01000846.1	8	Bona_Fide_Phage_Homology	Unknown	Unknown	Unknown	Unknown	Unknown	Unknown	Unknown	Unknown	Unknown	Unknown	0.886863	0.0150376	NA	50	3.26975
Seq_706	4	Seq_115000	57.1429	Unknown	Coutinho_2017	marine metagenome genome assembly, contig: Assembly-10155-SUB-0.05-ITER-13-RawMergedAbrolhos_Seq_166	Aquatic	Marine	Unknown	Unknown	Unknown	Unknown	Unknown	Unknown	Unknown	Unknown	Unknown	2566	NA	NA	NA	Unknown	Unknown	Coutinho_Genomes_17.fasta	ENA|FUIF01000847|FUIF01000847.1	7	Bona_Fide_Phage_Homology	Unknown	Unknown	Unknown	Unknown	Unknown	Unknown	Unknown	Unknown	Unknown	Unknown	0.909039	0.0146291	NA	Unknown	Unknown
Seq_707	6	Seq_88457	85.7143	Unknown	Coutinho_2017	marine metagenome genome assembly, contig: Assembly-10155-SUB-0.05-ITER-14-RawMergedAbrolhos_Seq_71	Aquatic	Marine	Unknown	Bacteria	Proteobacteria	Unknown	Unknown	Unknown	Unknown	Unknown	Unknown	3659	Lineage_43	Lineage_220	Lineage_273	Unknown	Unknown	Coutinho_Genomes_17.fasta	ENA|FUIF01000851|FUIF01000851.1	7	Bona_Fide_Phage_Homology	Unknown	Unknown	Unknown	Unknown	Unknown	Unknown	Unknown	Unknown	Unknown	Unknown	0.918544	0.0112782	NA	28.5714	2
Seq_708	1	Seq_22479	9.09091	Unknown	Coutinho_2017	marine metagenome genome assembly, contig: Assembly-10155-SUB-0.05-ITER-14-RawMergedAbrolhos_Seq_129	Aquatic	Marine	Unknown	Unknown	Unknown	Unknown	Unknown	Unknown	Unknown	Unknown	Unknown	2758	NA	NA	NA	Unknown	Unknown	Coutinho_Genomes_17.fasta	ENA|FUIF01000852|FUIF01000852.1	11	Unknown	Unknown	Unknown	Unknown	Unknown	Unknown	Unknown	Unknown	Unknown	Unknown	Unknown	0.993487	0.000159445	NA	Unknown	Unknown
Seq_709	3	Seq_75384	13.6364	Unknown	Coutinho_2017	marine metagenome genome assembly, contig: Assembly-10155-SUB-0.05-ITER-15-EA_tenuis_DNA_SISPA_Seq_1	Aquatic	Marine	Unknown	Unknown	Unknown	Unknown	Unknown	Unknown	Unknown	Unknown	Unknown	12976	NA	NA	NA	Unknown	Unknown	Coutinho_Genomes_17.fasta	ENA|FUIF01000853|FUIF01000853.1	22	Unknown	Unknown	Unknown	Unknown	Unknown	Unknown	Unknown	Unknown	Unknown	Unknown	Unknown	0.081319	0.37218	NA	18.1818	2.90185
Seq_710	13	Seq_26962	22.4138	Complete	Coutinho_2017	marine metagenome genome assembly, contig: CIRC-Assembly-10155-SUB-0.05-ITER-15-EP_damicornis_LN2_SISPA_Seq_1	Aquatic	Marine	Unknown	Unknown	Unknown	Unknown	Unknown	Unknown	Unknown	Unknown	Unknown	41279	Lineage_58	Lineage_292	Lineage_347	Unknown	Unknown	Coutinho_Genomes_17.fasta	ENA|FUIF01000854|FUIF01000854.1	58	Bona_Fide_Phage_Homology	Unknown	Unknown	Unknown	Unknown	Unknown	Unknown	Unknown	Unknown	Unknown	Unknown	0.163729	0.257216	2 - Complete phage contigs - category 2 (somewhat sure)	18.9655	5.49364
Seq_711	4	Seq_194392	80	Unknown	Coutinho_2017	marine metagenome genome assembly, contig: Assembly-10155-SUB-0.05-ITER-16-RawMergedAbrolhos_Seq_107	Aquatic	Marine	Unknown	Bacteria	Verrucomicrobia	Unknown	Unknown	Unknown	Unknown	Unknown	Unknown	3110	Lineage_43	Lineage_220	Lineage_270	Unknown	Unknown	Coutinho_Genomes_17.fasta	ENA|FUIF01000856|FUIF01000856.1	5	Bona_Fide_Phage_Homology	Unknown	Unknown	Unknown	Unknown	Unknown	Unknown	Unknown	Unknown	Unknown	Unknown	0.998829	0.000242542	NA	80	4
Seq_712	4	Seq_190765	66.6667	Unknown	Coutinho_2017	marine metagenome genome assembly, contig: Assembly-10155-SUB-0.05-ITER-16-RawMergedAbrolhos_Seq_119	Aquatic	Marine	Unknown	Unknown	Unknown	Unknown	Unknown	Unknown	Unknown	Unknown	Unknown	2919	NA	NA	NA	Unknown	Unknown	Coutinho_Genomes_17.fasta	ENA|FUIF01000857|FUIF01000857.1	6	Bona_Fide_Phage_Homology	Unknown	Unknown	Unknown	Unknown	Unknown	Unknown	Unknown	Unknown	Unknown	Unknown	0.947948	0.00633794	NA	Unknown	Unknown
Seq_713	3	Seq_61	100	Unknown	Coutinho_2017	marine metagenome genome assembly, contig: Assembly-10155-SUB-0.05-ITER-16-RawMergedAbrolhos_Seq_142	Aquatic	Marine	Unknown	Unknown	Unknown	Unknown	Unknown	Unknown	Unknown	Unknown	Unknown	2669	Lineage_67	Lineage_322	Lineage_400	Unknown	Unknown	Coutinho_Genomes_17.fasta	ENA|FUIF01000858|FUIF01000858.1	3	Bona_Fide_Phage_Homology	Unknown	Unknown	Unknown	Unknown	Unknown	Unknown	Unknown	Unknown	Unknown	Unknown	0.96896	0.00267071	NA	100	2.90377
Seq_714	3	Seq_67792	100	Unknown	Coutinho_2017	marine metagenome genome assembly, contig: Assembly-10155-SUB-0.05-ITER-18-EA_tenuis_DNA_SISPA_Seq_28	Aquatic	Marine	Unknown	Unknown	Unknown	Unknown	Unknown	Unknown	Unknown	Unknown	Unknown	2784	Lineage_67	Lineage_322	Lineage_400	Unknown	Unknown	Coutinho_Genomes_17.fasta	ENA|FUIF01000859|FUIF01000859.1	3	Bona_Fide_Phage_Homology	Unknown	Unknown	Unknown	Unknown	Unknown	Unknown	Unknown	Unknown	Unknown	Unknown	0.930762	0.00996532	NA	100	2.80541
Seq_715	6	Seq_20908	66.6667	Unknown	Coutinho_2017	marine metagenome genome assembly, contig: Assembly-10155-SUB-0.05-ITER-18-EA_tenuis_DNA_SISPA_Seq_35	Aquatic	Marine	Unknown	Unknown	Unknown	Unknown	Unknown	Unknown	Unknown	Unknown	Unknown	2614	NA	NA	NA	Unknown	Unknown	Coutinho_Genomes_17.fasta	ENA|FUIF01000860|FUIF01000860.1	9	Bona_Fide_Phage_Homology	Unknown	Unknown	Unknown	Unknown	Unknown	Unknown	Unknown	Unknown	Unknown	Unknown	0.809151	0.0411368	NA	Unknown	Unknown
Seq_716	5	Seq_185840	62.5	Unknown	Coutinho_2017	marine metagenome genome assembly, contig: Assembly-10155-SUB-0.05-ITER-18-ECtrl_Bur_Rasa_Seq_10	Aquatic	Marine	Unknown	Unknown	Unknown	Unknown	Unknown	Unknown	Unknown	Unknown	Unknown	7133	NA	NA	NA	Unknown	Unknown	Coutinho_Genomes_17.fasta	ENA|FUIF01000861|FUIF01000861.1	8	Bona_Fide_Phage_Homology	Unknown	Unknown	Unknown	Unknown	Unknown	Unknown	Unknown	Unknown	Unknown	Unknown	0.93995	0.00873151	NA	25	2
Seq_717	Unknown	Unknown	Unknown	Unknown	Coutinho_2017	marine metagenome genome assembly, contig: Assembly-10155-SUB-0.05-ITER-18-EFarol2011_Seq_22	Aquatic	Marine	Unknown	Unknown	Unknown	Unknown	Unknown	Unknown	Unknown	Unknown	Unknown	3064	Lineage_67	Lineage_322	Lineage_400	Unknown	Unknown	Coutinho_Genomes_17.fasta	ENA|FUIF01000862|FUIF01000862.1	8	pVOGs_Homology	Unknown	Unknown	Unknown	Unknown	Unknown	Unknown	Unknown	Unknown	Unknown	Unknown	0.275672	0.176449	NA	75	5.99184
Seq_718	5	Seq_23160	100	Unknown	Coutinho_2017	marine metagenome genome assembly, contig: Assembly-10155-SUB-0.05-ITER-19-EPAB2011_Seq_7	Aquatic	Marine	Unknown	Unknown	Unknown	Unknown	Unknown	Unknown	Unknown	Unknown	Unknown	2598	Lineage_29	Lineage_153	Lineage_192	Unknown	Unknown	Coutinho_Genomes_17.fasta	ENA|FUIF01000865|FUIF01000865.1	5	Bona_Fide_Phage_Homology	Unknown	Unknown	Unknown	Unknown	Unknown	Unknown	Unknown	Unknown	Unknown	Unknown	0.93612	0.00876948	NA	100	2.49646
Seq_719	1	Seq_69502	20	Unknown	Coutinho_2017	marine metagenome genome assembly, contig: Assembly-10155-SUB-0.05-ITER-19-RawMergedAbrolhos_Seq_92	Aquatic	Marine	Unknown	Unknown	Unknown	Unknown	Unknown	Unknown	Unknown	Unknown	Unknown	3377	NA	NA	NA	Unknown	Unknown	Coutinho_Genomes_17.fasta	ENA|FUIF01000866|FUIF01000866.1	5	Unknown	Unknown	Unknown	Unknown	Unknown	Unknown	Unknown	Unknown	Unknown	Unknown	Unknown	0.855628	0.0206161	NA	Unknown	Unknown
Seq_720	4	Seq_21651	80	Unknown	Coutinho_2017	marine metagenome genome assembly, contig: Assembly-10155-SUB-0.05-ITER-19-RawMergedAbrolhos_Seq_130	Aquatic	Marine	Unknown	Unknown	Unknown	Unknown	Unknown	Unknown	Unknown	Unknown	Unknown	2800	Lineage_50	Lineage_260	Lineage_316	Unknown	Unknown	Coutinho_Genomes_17.fasta	ENA|FUIF01000867|FUIF01000867.1	5	Bona_Fide_Phage_Homology	Unknown	Unknown	Unknown	Unknown	Unknown	Unknown	Unknown	Unknown	Unknown	Unknown	0.748945	0.0594332	NA	Unknown	Unknown
Seq_721	2	Seq_182268	25	Unknown	Coutinho_2017	marine metagenome genome assembly, contig: Assembly-10155-SUB-0.05-ITER-2-EP_damicornis_NLN_SISPA_Seq_9	Aquatic	Marine	Unknown	Unknown	Unknown	Unknown	Unknown	Unknown	Unknown	Unknown	Unknown	6386	NA	NA	NA	Unknown	Unknown	Coutinho_Genomes_17.fasta	ENA|FUIF01000869|FUIF01000869.1	8	Unknown	Unknown	Unknown	Unknown	Unknown	Unknown	Unknown	Unknown	Unknown	Unknown	Unknown	0.962012	0.00594228	NA	Unknown	Unknown
Seq_722	11	Seq_20908	91.6667	Unknown	Coutinho_2017	marine metagenome genome assembly, contig: Assembly-10155-SUB-0.05-ITER-2-RawMergedAbrolhos_Seq_106	Aquatic	Marine	Unknown	Unknown	Unknown	Unknown	Unknown	Unknown	Unknown	Unknown	Unknown	3121	Lineage_12	Lineage_71	Lineage_93	Unknown	Unknown	Coutinho_Genomes_17.fasta	ENA|FUIF01000870|FUIF01000870.1	12	Bona_Fide_Phage_Homology	Unknown	Unknown	Unknown	Unknown	Unknown	Unknown	Unknown	Unknown	Unknown	Unknown	0.912237	0.0122484	NA	Unknown	Unknown
Seq_723	1	Seq_42947	25	Unknown	Coutinho_2017	marine metagenome genome assembly, contig: Assembly-10155-SUB-0.05-ITER-20-EA_tenuis_DNA_SISPA_Seq_40	Aquatic	Marine	Unknown	Unknown	Unknown	Unknown	Unknown	Unknown	Unknown	Unknown	Unknown	2561	NA	NA	NA	Unknown	Unknown	Coutinho_Genomes_17.fasta	ENA|FUIF01000872|FUIF01000872.1	4	Unknown	Unknown	Unknown	Unknown	Unknown	Unknown	Unknown	Unknown	Unknown	Unknown	Unknown	0.904033	0.0157851	NA	Unknown	Unknown
Seq_724	8	Seq_88457	100	Unknown	Coutinho_2017	marine metagenome genome assembly, contig: Assembly-10155-SUB-0.05-ITER-20-ECtrl_Bur_Rasa_Seq_26	Aquatic	Marine	Unknown	Bacteria	Proteobacteria	Unknown	Unknown	Unknown	Unknown	Unknown	Unknown	3899	Lineage_43	Lineage_220	Lineage_273	Unknown	Unknown	Coutinho_Genomes_17.fasta	ENA|FUIF01000873|FUIF01000873.1	8	Bona_Fide_Phage_Homology	Unknown	Unknown	Unknown	Unknown	Unknown	Unknown	Unknown	Unknown	Unknown	Unknown	0.785753	0.0308028	NA	50	4
Seq_725	Unknown	Unknown	Unknown	Unknown	Coutinho_2017	marine metagenome genome assembly, contig: Assembly-10155-SUB-0.05-ITER-20-RawMergedAbrolhos_Seq_123	Aquatic	Marine	Unknown	Unknown	Unknown	Unknown	Unknown	Unknown	Unknown	Unknown	Unknown	2891	Lineage_32	Lineage_161	Lineage_202	Unknown	Unknown	Coutinho_Genomes_17.fasta	ENA|FUIF01000874|FUIF01000874.1	7	Unknown	Unknown	Unknown	Unknown	Unknown	Unknown	Unknown	Unknown	Unknown	Unknown	Unknown	0.920209	0.0123171	NA	Unknown	Unknown
Seq_726	Unknown	Unknown	Unknown	Unknown	Coutinho_2017	marine metagenome genome assembly, contig: Assembly-10155-SUB-0.05-ITER-21-EBur_Rasa2012_Seq_6	Aquatic	Marine	Unknown	Unknown	Unknown	Unknown	Unknown	Unknown	Unknown	Unknown	Unknown	4345	NA	NA	NA	Unknown	Unknown	Coutinho_Genomes_17.fasta	ENA|FUIF01000875|FUIF01000875.1	13	Unknown	Unknown	Unknown	Unknown	Unknown	Unknown	Unknown	Unknown	Unknown	Unknown	Unknown	0.976263	0.00388067	NA	Unknown	Unknown
Seq_727	2	Seq_33323	66.6667	Unknown	Coutinho_2017	marine metagenome genome assembly, contig: Assembly-10155-SUB-0.05-ITER-22-EA_tenuis_DNA_SISPA_Seq_25	Aquatic	Marine	Unknown	Unknown	Unknown	Unknown	Unknown	Unknown	Unknown	Unknown	Unknown	3002	Lineage_36	Lineage_177	Lineage_223	Unknown	Unknown	Coutinho_Genomes_17.fasta	ENA|FUIF01000876|FUIF01000876.1	3	Unknown	Unknown	Unknown	Unknown	Unknown	Unknown	Unknown	Unknown	Unknown	Unknown	Unknown	0.385869	0.125152	NA	Unknown	Unknown
Seq_728	3	Seq_20903	60	Unknown	Coutinho_2017	marine metagenome genome assembly, contig: Assembly-10155-SUB-0.05-ITER-22-EPAB2011_Seq_8	Aquatic	Marine	Unknown	Unknown	Unknown	Unknown	Unknown	Unknown	Unknown	Unknown	Unknown	2529	NA	NA	NA	Unknown	Unknown	Coutinho_Genomes_17.fasta	ENA|FUIF01000878|FUIF01000878.1	5	Bona_Fide_Phage_Homology	Unknown	Unknown	Unknown	Unknown	Unknown	Unknown	Unknown	Unknown	Unknown	Unknown	0.938864	0.00797226	NA	60	2.52099
Seq_729	4	Seq_38054	100	Unknown	Coutinho_2017	marine metagenome genome assembly, contig: Assembly-10155-SUB-0.05-ITER-22-RawMergedAbrolhos_Seq_76	Aquatic	Marine	Unknown	Unknown	Unknown	Unknown	Unknown	Unknown	Unknown	Unknown	Unknown	3442	Lineage_43	Lineage_220	Lineage_273	Unknown	Unknown	Coutinho_Genomes_17.fasta	ENA|FUIF01000879|FUIF01000879.1	4	Bona_Fide_Phage_Homology	Unknown	Unknown	Unknown	Unknown	Unknown	Unknown	Unknown	Unknown	Unknown	Unknown	0.9647	0.00569973	NA	50	2
Seq_730	14	Seq_107776	19.7183	Unknown	Coutinho_2017	marine metagenome genome assembly, contig: Assembly-10155-SUB-0.05-ITER-23-RawMergedAbrolhos_Seq_3	Aquatic	Marine	Unknown	Bacteria	Proteobacteria	Unknown	Unknown	Unknown	Unknown	Unknown	Unknown	28316	NA	NA	NA	Unknown	Unknown	Coutinho_Genomes_17.fasta	ENA|FUIF01000880|FUIF01000880.1	71	VirSorter	Unknown	Unknown	Unknown	Unknown	Unknown	Unknown	Unknown	Unknown	Unknown	Unknown	0.772629	0.0328644	2 - Complete phage contigs - category 2 (somewhat sure)	7.04225	2.14793
Seq_731	4	Seq_19336	100	Unknown	Coutinho_2017	marine metagenome genome assembly, contig: Assembly-10155-SUB-0.05-ITER-24-RawMergedAbrolhos_Seq_164	Aquatic	Marine	Unknown	Unknown	Unknown	Unknown	Unknown	Unknown	Unknown	Unknown	Unknown	2548	Lineage_67	Lineage_322	Lineage_400	Unknown	Unknown	Coutinho_Genomes_17.fasta	ENA|FUIF01000881|FUIF01000881.1	4	Bona_Fide_Phage_Homology	Unknown	Unknown	Unknown	Unknown	Unknown	Unknown	Unknown	Unknown	Unknown	Unknown	0.945517	0.00677642	NA	25	0.991839
Seq_732	4	Seq_159960	100	Unknown	Coutinho_2017	marine metagenome genome assembly, contig: Assembly-10155-SUB-0.05-ITER-25-EA_tenuis_DNA_SISPA_Seq_35	Aquatic	Marine	Unknown	Unknown	Unknown	Unknown	Unknown	Unknown	Unknown	Unknown	Unknown	2635	NA	NA	NA	Unknown	Unknown	Coutinho_Genomes_17.fasta	ENA|FUIF01000882|FUIF01000882.1	4	Bona_Fide_Phage_Homology	Unknown	Unknown	Unknown	Unknown	Unknown	Unknown	Unknown	Unknown	Unknown	Unknown	0.388988	0.214693	NA	Unknown	Unknown
Seq_733	4	Seq_21211	100	Unknown	Coutinho_2017	marine metagenome genome assembly, contig: Assembly-10155-SUB-0.05-ITER-25-RawMergedAbrolhos_Seq_102	Aquatic	Marine	Unknown	Unknown	Unknown	Unknown	Unknown	Unknown	Unknown	Unknown	Unknown	3174	Lineage_12	Lineage_71	Lineage_93	Unknown	Unknown	Coutinho_Genomes_17.fasta	ENA|FUIF01000884|FUIF01000884.1	4	Bona_Fide_Phage_Homology	Unknown	Unknown	Unknown	Unknown	Unknown	Unknown	Unknown	Unknown	Unknown	Unknown	0.584638	0.0692457	NA	25	0.691567
Seq_734	3	Seq_194392	75	Unknown	Coutinho_2017	marine metagenome genome assembly, contig: Assembly-10155-SUB-0.05-ITER-26-RawMergedAbrolhos_Seq_93	Aquatic	Marine	Unknown	Bacteria	Verrucomicrobia	Unknown	Unknown	Unknown	Unknown	Unknown	Unknown	3410	Lineage_43	Lineage_220	Lineage_270	Unknown	Unknown	Coutinho_Genomes_17.fasta	ENA|FUIF01000885|FUIF01000885.1	4	Bona_Fide_Phage_Homology	Unknown	Unknown	Unknown	Unknown	Unknown	Unknown	Unknown	Unknown	Unknown	Unknown	0.999573	0	NA	50	2
Seq_735	2	Seq_3295	16.6667	Unknown	Coutinho_2017	marine metagenome genome assembly, contig: Assembly-10155-SUB-0.05-ITER-26-RawMergedAbrolhos_Seq_97	Aquatic	Marine	Unknown	Unknown	Unknown	Unknown	Unknown	Unknown	Unknown	Unknown	Unknown	3323	NA	NA	NA	Unknown	Unknown	Coutinho_Genomes_17.fasta	ENA|FUIF01000886|FUIF01000886.1	12	Unknown	Unknown	Unknown	Unknown	Unknown	Unknown	Unknown	Unknown	Unknown	Unknown	Unknown	0.982995	0.00339559	NA	Unknown	Unknown
Seq_736	7	Seq_34730	100	Unknown	Coutinho_2017	marine metagenome genome assembly, contig: Assembly-10155-SUB-0.05-ITER-29-EA_tenuis_DNA_SISPA_Seq_6	Aquatic	Marine	Unknown	Unknown	Unknown	Unknown	Unknown	Unknown	Unknown	Unknown	Unknown	4417	Lineage_57	Lineage_289	Lineage_341	Unknown	Unknown	Coutinho_Genomes_17.fasta	ENA|FUIF01000888|FUIF01000888.1	7	Bona_Fide_Phage_Homology	Unknown	Unknown	Unknown	Unknown	Unknown	Unknown	Unknown	Unknown	Unknown	Unknown	0.98031	0.00363813	NA	57.1429	3.37574
Seq_737	1	Seq_73383	10	Unknown	Coutinho_2017	marine metagenome genome assembly, contig: Assembly-10155-SUB-0.05-ITER-29-EA_tenuis_DNA_SISPA_Seq_15	Aquatic	Marine	Unknown	Unknown	Unknown	Unknown	Unknown	Unknown	Unknown	Unknown	Unknown	3708	NA	NA	NA	Unknown	Unknown	Coutinho_Genomes_17.fasta	ENA|FUIF01000889|FUIF01000889.1	10	Unknown	Unknown	Unknown	Unknown	Unknown	Unknown	Unknown	Unknown	Unknown	Unknown	Unknown	0.857171	0.0203735	NA	Unknown	Unknown
Seq_738	4	Seq_164951	36.3636	Unknown	Coutinho_2017	marine metagenome genome assembly, contig: Assembly-10155-SUB-0.05-ITER-29-ECtrl_Bur_Rasa_Seq_15	Aquatic	Marine	Unknown	Unknown	Unknown	Unknown	Unknown	Unknown	Unknown	Unknown	Unknown	6952	NA	NA	NA	Unknown	Unknown	Coutinho_Genomes_17.fasta	ENA|FUIF01000892|FUIF01000892.1	11	Bona_Fide_Phage_Homology	Unknown	Unknown	Unknown	Unknown	Unknown	Unknown	Unknown	Unknown	Unknown	Unknown	0.464627	0.0987145	NA	Unknown	Unknown
Seq_739	1	Seq_179645	12.5	Unknown	Coutinho_2017	marine metagenome genome assembly, contig: Assembly-10155-SUB-0.05-ITER-29-RawMergedAbrolhos_Seq_137	Aquatic	Marine	Unknown	Bacteria	Verrucomicrobia	Unknown	Unknown	Unknown	Unknown	Unknown	Unknown	2743	NA	NA	NA	Unknown	Unknown	Coutinho_Genomes_17.fasta	ENA|FUIF01000893|FUIF01000893.1	8	Unknown	Unknown	Unknown	Unknown	Unknown	Unknown	Unknown	Unknown	Unknown	Unknown	Unknown	0.997741	7.97226e-05	NA	12.5	0.937841
Seq_740	4	Seq_61868	57.1429	Unknown	Coutinho_2017	marine metagenome genome assembly, contig: Assembly-10155-SUB-0.05-ITER-3-EA_tenuis_DNA_SISPA_Seq_26	Aquatic	Marine	Unknown	Unknown	Unknown	Unknown	Unknown	Unknown	Unknown	Unknown	Unknown	2999	NA	NA	NA	Unknown	Unknown	Coutinho_Genomes_17.fasta	ENA|FUIF01000894|FUIF01000894.1	7	Bona_Fide_Phage_Homology	Unknown	Unknown	Unknown	Unknown	Unknown	Unknown	Unknown	Unknown	Unknown	Unknown	0.863741	0.0261091	NA	Unknown	Unknown
Seq_741	Unknown	Unknown	Unknown	Unknown	Coutinho_2017	marine metagenome genome assembly, contig: Assembly-10155-SUB-0.05-ITER-3-EP_damicornis_LN2_SISPA_Seq_5	Aquatic	Marine	Unknown	Unknown	Unknown	Unknown	Unknown	Unknown	Unknown	Unknown	Unknown	6126	NA	NA	NA	Unknown	Unknown	Coutinho_Genomes_17.fasta	ENA|FUIF01000896|FUIF01000896.1	8	Unknown	Unknown	Unknown	Unknown	Unknown	Unknown	Unknown	Unknown	Unknown	Unknown	Unknown	0.999295	0.000121271	NA	Unknown	Unknown
Seq_742	1	Seq_51010	14.2857	Unknown	Coutinho_2017	marine metagenome genome assembly, contig: Assembly-10155-SUB-0.05-ITER-3-EP_damicornis_NLN_SISPA_Seq_16	Aquatic	Marine	Unknown	Unknown	Unknown	Unknown	Unknown	Unknown	Unknown	Unknown	Unknown	4555	Lineage_45	Lineage_232	Lineage_286	Unknown	Unknown	Coutinho_Genomes_17.fasta	ENA|FUIF01000897|FUIF01000897.1	7	Unknown	Unknown	Unknown	Unknown	Unknown	Unknown	Unknown	Unknown	Unknown	Unknown	Unknown	0.997387	0.000606355	NA	Unknown	Unknown
Seq_743	1	Seq_164848	5.88235	Unknown	Coutinho_2017	marine metagenome genome assembly, contig: Assembly-10155-SUB-0.05-ITER-30-EBur_Rasa2012_Seq_2	Aquatic	Marine	Unknown	Unknown	Unknown	Unknown	Unknown	Unknown	Unknown	Unknown	Unknown	8332	NA	NA	NA	Unknown	Unknown	Coutinho_Genomes_17.fasta	ENA|FUIF01000899|FUIF01000899.1	17	Unknown	Unknown	Unknown	Unknown	Unknown	Unknown	Unknown	Unknown	Unknown	Unknown	Unknown	0.89305	0.0140674	NA	Unknown	Unknown
Seq_744	2	Seq_166318	28.5714	Unknown	Coutinho_2017	marine metagenome genome assembly, contig: Assembly-10155-SUB-0.05-ITER-31-EBur_Rasa2012_Seq_7	Aquatic	Marine	Unknown	Unknown	Unknown	Unknown	Unknown	Unknown	Unknown	Unknown	Unknown	4175	NA	NA	NA	Unknown	Unknown	Coutinho_Genomes_17.fasta	ENA|FUIF01000900|FUIF01000900.1	7	Unknown	Unknown	Unknown	Unknown	Unknown	Unknown	Unknown	Unknown	Unknown	Unknown	Unknown	0.989555	0.00230415	NA	14.2857	0.663358
Seq_745	6	Seq_898	100	Unknown	Coutinho_2017	marine metagenome genome assembly, contig: Assembly-10155-SUB-0.05-ITER-33-EFarol2011_Seq_24	Aquatic	Marine	Unknown	Unknown	Unknown	Unknown	Unknown	Unknown	Unknown	Unknown	Unknown	2552	NA	NA	NA	Unknown	Unknown	Coutinho_Genomes_17.fasta	ENA|FUIF01000902|FUIF01000902.1	6	Bona_Fide_Phage_Homology	Unknown	Unknown	Unknown	Unknown	Unknown	Unknown	Unknown	Unknown	Unknown	Unknown	0.533208	0.139913	NA	Unknown	Unknown
Seq_746	6	Seq_79817	85.7143	Unknown	Coutinho_2017	marine metagenome genome assembly, contig: Assembly-10155-SUB-0.05-ITER-33-RawMergedAbrolhos_Seq_142	Aquatic	Marine	Unknown	Unknown	Unknown	Unknown	Unknown	Unknown	Unknown	Unknown	Unknown	2729	Lineage_43	Lineage_220	Lineage_273	Unknown	Unknown	Coutinho_Genomes_17.fasta	ENA|FUIF01000903|FUIF01000903.1	7	Bona_Fide_Phage_Homology	Unknown	Unknown	Unknown	Unknown	Unknown	Unknown	Unknown	Unknown	Unknown	Unknown	0.979401	0.00139514	NA	Unknown	Unknown
Seq_747	1	Seq_121092	33.3333	Unknown	Coutinho_2017	marine metagenome genome assembly, contig: Assembly-10155-SUB-0.05-ITER-34-EA_tenuis_DNA_SISPA_Seq_22	Aquatic	Marine	Unknown	Unknown	Unknown	Unknown	Unknown	Unknown	Unknown	Unknown	Unknown	3234	NA	NA	NA	Unknown	Unknown	Coutinho_Genomes_17.fasta	ENA|FUIF01000904|FUIF01000904.1	3	Unknown	Unknown	Unknown	Unknown	Unknown	Unknown	Unknown	Unknown	Unknown	Unknown	Unknown	0.982603	0.00339559	NA	33.3333	0.567376
Seq_748	3	Seq_82092	60	Unknown	Coutinho_2017	marine metagenome genome assembly, contig: Assembly-10155-SUB-0.05-ITER-34-ESG2011_Seq_2	Aquatic	Marine	Unknown	Unknown	Unknown	Unknown	Unknown	Unknown	Unknown	Unknown	Unknown	2606	Lineage_36	Lineage_177	Lineage_223	Unknown	Unknown	Coutinho_Genomes_17.fasta	ENA|FUIF01000905|FUIF01000905.1	5	Bona_Fide_Phage_Homology	Unknown	Unknown	Unknown	Unknown	Unknown	Unknown	Unknown	Unknown	Unknown	Unknown	0.905334	0.015506	NA	Unknown	Unknown
Seq_749	3	Seq_182462	37.5	Unknown	Coutinho_2017	marine metagenome genome assembly, contig: Assembly-10155-SUB-0.05-ITER-34-RawMergedAbrolhos_Seq_69	Aquatic	Marine	Unknown	Unknown	Unknown	Unknown	Unknown	Unknown	Unknown	Unknown	Unknown	3758	Lineage_43	Lineage_220	Lineage_270	Unknown	Unknown	Coutinho_Genomes_17.fasta	ENA|FUIF01000906|FUIF01000906.1	8	Bona_Fide_Phage_Homology	Unknown	Unknown	Unknown	Unknown	Unknown	Unknown	Unknown	Unknown	Unknown	Unknown	0.930436	0.00970167	NA	12.5	0.49665
Seq_750	4	Seq_10728	100	Unknown	Coutinho_2017	marine metagenome genome assembly, contig: Assembly-10155-SUB-0.05-ITER-35-EFarol2011_Seq_21	Aquatic	Marine	Unknown	Unknown	Unknown	Unknown	Unknown	Unknown	Unknown	Unknown	Unknown	2527	Lineage_67	Lineage_322	Lineage_400	Unknown	Unknown	Coutinho_Genomes_17.fasta	ENA|FUIF01000907|FUIF01000907.1	4	Bona_Fide_Phage_Homology	Unknown	Unknown	Unknown	Unknown	Unknown	Unknown	Unknown	Unknown	Unknown	Unknown	0.938967	0.00797226	NA	50	2
Seq_751	4	Seq_20888	30.7692	Unknown	Coutinho_2017	marine metagenome genome assembly, contig: Assembly-10155-SUB-0.05-ITER-36-ESG2011_Seq_2	Aquatic	Marine	Unknown	Unknown	Unknown	Unknown	Unknown	Unknown	Unknown	Unknown	Unknown	3312	Lineage_36	Lineage_177	Lineage_223	Unknown	Unknown	Coutinho_Genomes_17.fasta	ENA|FUIF01000908|FUIF01000908.1	13	Bona_Fide_Phage_Homology	Unknown	Unknown	Unknown	Unknown	Unknown	Unknown	Unknown	Unknown	Unknown	Unknown	0.9775	0.0037594	NA	Unknown	Unknown
Seq_752	20	Seq_22966	30.303	Unknown	Coutinho_2017	marine metagenome genome assembly, contig: Assembly-10155-SUB-0.05-ITER-36-RawMergedAbrolhos_Seq_3	Aquatic	Marine	Unknown	Unknown	Unknown	Unknown	Unknown	Unknown	Unknown	Unknown	Unknown	34219	NA	NA	NA	Unknown	Unknown	Coutinho_Genomes_17.fasta	ENA|FUIF01000909|FUIF01000909.1	66	Bona_Fide_Phage_Homology	Unknown	Unknown	Unknown	Unknown	Unknown	Unknown	Unknown	Unknown	Unknown	Unknown	0.942275	0.00824642	2 - Complete phage contigs - category 2 (somewhat sure)	10.6061	4.74145
Seq_753	3	Seq_137919	23.0769	Unknown	Coutinho_2017	marine metagenome genome assembly, contig: Assembly-10155-SUB-0.05-ITER-37-EBur_Rasa2012_Seq_1	Aquatic	Marine	Unknown	Unknown	Unknown	Unknown	Unknown	Unknown	Unknown	Unknown	Unknown	8249	NA	NA	NA	Unknown	Unknown	Coutinho_Genomes_17.fasta	ENA|FUIF01000910|FUIF01000910.1	13	Bona_Fide_Phage_Homology	Unknown	Unknown	Unknown	Unknown	Unknown	Unknown	Unknown	Unknown	Unknown	Unknown	0.507996	0.0851322	NA	7.69231	0.82579
Seq_754	2	Seq_173371	18.1818	Unknown	Coutinho_2017	marine metagenome genome assembly, contig: Assembly-10155-SUB-0.05-ITER-37-EP_damicornis_NLN_SISPA_Seq_45	Aquatic	Marine	Unknown	Unknown	Unknown	Unknown	Unknown	Unknown	Unknown	Unknown	Unknown	2815	NA	NA	NA	Unknown	Unknown	Coutinho_Genomes_17.fasta	ENA|FUIF01000911|FUIF01000911.1	11	Unknown	Unknown	Unknown	Unknown	Unknown	Unknown	Unknown	Unknown	Unknown	Unknown	Unknown	0.677034	0.0817954	NA	Unknown	Unknown
Seq_755	9	Seq_3295	20	Unknown	Coutinho_2017	marine metagenome genome assembly, contig: Assembly-10155-SUB-0.05-ITER-37-RawMergedAbrolhos_Seq_3	Aquatic	Marine	Unknown	Unknown	Unknown	Unknown	Unknown	Unknown	Unknown	Unknown	Unknown	26226	NA	NA	NA	Unknown	Unknown	Coutinho_Genomes_17.fasta	ENA|FUIF01000912|FUIF01000912.1	45	Bona_Fide_Phage_Homology	Unknown	Unknown	Unknown	Unknown	Unknown	Unknown	Unknown	Unknown	Unknown	Unknown	0.992518	0.00194033	2 - Complete phage contigs - category 2 (somewhat sure)	6.66667	2.40648
Seq_756	Unknown	Unknown	Unknown	Unknown	Coutinho_2017	marine metagenome genome assembly, contig: Assembly-10155-SUB-0.05-ITER-37-RawMergedAbrolhos_Seq_9	Aquatic	Marine	Unknown	Unknown	Unknown	Unknown	Unknown	Unknown	Unknown	Unknown	Unknown	17686	NA	NA	NA	Unknown	Unknown	Coutinho_Genomes_17.fasta	ENA|FUIF01000913|FUIF01000913.1	28	Unknown	Unknown	Unknown	Unknown	Unknown	Unknown	Unknown	Unknown	Unknown	Unknown	Unknown	0.893883	0.0140674	3 - Complete phage contigs - category 3 (not so sure)	Unknown	Unknown
Seq_757	3	Seq_175740	60	Unknown	Coutinho_2017	marine metagenome genome assembly, contig: Assembly-10155-SUB-0.05-ITER-37-RawMergedAbrolhos_Seq_129	Aquatic	Marine	Unknown	Bacteria	Proteobacteria	Unknown	Unknown	Unknown	Unknown	Unknown	Unknown	2796	Lineage_43	Lineage_220	Lineage_273	Unknown	Unknown	Coutinho_Genomes_17.fasta	ENA|FUIF01000915|FUIF01000915.1	5	Bona_Fide_Phage_Homology	Unknown	Unknown	Unknown	Unknown	Unknown	Unknown	Unknown	Unknown	Unknown	Unknown	0.926562	0.0106828	NA	Unknown	Unknown
Seq_758	10	Seq_23144	20	Complete	Coutinho_2017	marine metagenome genome assembly, contig: CIRC-Assembly-10155-SUB-0.05-ITER-38-RawMergedAbrolhos_Seq_2	Aquatic	Marine	Unknown	Unknown	Unknown	Unknown	Unknown	Unknown	Unknown	Unknown	Unknown	28036	Lineage_45	Lineage_231	Lineage_283	Unknown	Unknown	Coutinho_Genomes_17.fasta	ENA|FUIF01000916|FUIF01000916.1	50	Bona_Fide_Phage_Homology	Unknown	Unknown	Unknown	Unknown	Unknown	Unknown	Unknown	Unknown	Unknown	Unknown	0.982192	0.00339559	1 - Complete phage contigs - category 1 (sure)	8	2.21603
Seq_759	2	Seq_28306	40	Unknown	Coutinho_2017	marine metagenome genome assembly, contig: Assembly-10155-SUB-0.05-ITER-38-RawMergedAbrolhos_Seq_108	Aquatic	Marine	Unknown	Unknown	Unknown	Unknown	Unknown	Unknown	Unknown	Unknown	Unknown	3043	Lineage_36	Lineage_177	Lineage_223	Unknown	Unknown	Coutinho_Genomes_17.fasta	ENA|FUIF01000917|FUIF01000917.1	5	Unknown	Unknown	Unknown	Unknown	Unknown	Unknown	Unknown	Unknown	Unknown	Unknown	Unknown	0.975572	0.00400194	NA	Unknown	Unknown
Seq_760	10	Seq_21755	83.3333	Unknown	Coutinho_2017	marine metagenome genome assembly, contig: Assembly-10155-SUB-0.05-ITER-38-RawMergedAbrolhos_Seq_129	Aquatic	Marine	Unknown	Unknown	Unknown	Unknown	Unknown	Unknown	Unknown	Unknown	Unknown	2795	Lineage_29	Lineage_153	Lineage_192	Unknown	Unknown	Coutinho_Genomes_17.fasta	ENA|FUIF01000918|FUIF01000918.1	12	Bona_Fide_Phage_Homology	Unknown	Unknown	Unknown	Unknown	Unknown	Unknown	Unknown	Unknown	Unknown	Unknown	0.772546	0.0519791	NA	Unknown	Unknown
Seq_761	2	Seq_38054	40	Unknown	Coutinho_2017	marine metagenome genome assembly, contig: Assembly-10155-SUB-0.05-ITER-38-RawMergedAbrolhos_Seq_136	Aquatic	Marine	Unknown	Unknown	Unknown	Unknown	Unknown	Unknown	Unknown	Unknown	Unknown	2706	NA	NA	NA	Unknown	Unknown	Coutinho_Genomes_17.fasta	ENA|FUIF01000919|FUIF01000919.1	5	Unknown	Unknown	Unknown	Unknown	Unknown	Unknown	Unknown	Unknown	Unknown	Unknown	Unknown	0.961682	0.00410571	NA	Unknown	Unknown
Seq_762	11	Seq_193383	19.2982	Complete	Coutinho_2017	marine metagenome genome assembly, contig: CIRC-Assembly-10155-SUB-0.05-ITER-39-RawMergedAbrolhos_Seq_2	Aquatic	Marine	Unknown	Unknown	Unknown	Unknown	Unknown	Unknown	Unknown	Unknown	Unknown	34540	Lineage_49	Lineage_250	Lineage_310	Unknown	Unknown	Coutinho_Genomes_17.fasta	ENA|FUIF01000920|FUIF01000920.1	57	Manual_Curation	Unknown	Unknown	Unknown	Unknown	Unknown	Unknown	Unknown	Unknown	Unknown	Unknown	0.91501	0.0117633	2 - Complete phage contigs - category 2 (somewhat sure)	14.0351	5.59228
Seq_763	5	Seq_8365	100	Unknown	Coutinho_2017	marine metagenome genome assembly, contig: Assembly-10155-SUB-0.05-ITER-39-RawMergedAbrolhos_Seq_140	Aquatic	Marine	Unknown	Unknown	Unknown	Unknown	Unknown	Unknown	Unknown	Unknown	Unknown	2639	Lineage_50	Lineage_260	Lineage_316	Unknown	Unknown	Coutinho_Genomes_17.fasta	ENA|FUIF01000921|FUIF01000921.1	5	Bona_Fide_Phage_Homology	Unknown	Unknown	Unknown	Unknown	Unknown	Unknown	Unknown	Unknown	Unknown	Unknown	0.834665	0.0342807	NA	60	3
Seq_764	7	Seq_880	100	Unknown	Coutinho_2017	marine metagenome genome assembly, contig: Assembly-10155-SUB-0.05-ITER-4-RawMergedAbrolhos_Seq_134	Aquatic	Marine	Unknown	Unknown	Unknown	Unknown	Unknown	Unknown	Unknown	Unknown	Unknown	2849	NA	NA	NA	Unknown	Unknown	Coutinho_Genomes_17.fasta	ENA|FUIF01000926|FUIF01000926.1	7	Bona_Fide_Phage_Homology	Unknown	Unknown	Unknown	Unknown	Unknown	Unknown	Unknown	Unknown	Unknown	Unknown	0.950561	0.00593933	NA	14.2857	0.0025092
Seq_765	4	Seq_9624	44.4444	Unknown	Coutinho_2017	marine metagenome genome assembly, contig: Assembly-10155-SUB-0.05-ITER-4-RawMergedAbrolhos_Seq_149	Aquatic	Marine	Unknown	Unknown	Unknown	Unknown	Unknown	Unknown	Unknown	Unknown	Unknown	2658	NA	NA	NA	Unknown	Unknown	Coutinho_Genomes_17.fasta	ENA|FUIF01000927|FUIF01000927.1	9	Bona_Fide_Phage_Homology	Unknown	Unknown	Unknown	Unknown	Unknown	Unknown	Unknown	Unknown	Unknown	Unknown	0.982454	0.00103639	NA	22.2222	1.96545
Seq_766	4	Seq_164951	12.9032	Unknown	Coutinho_2017	marine metagenome genome assembly, contig: Assembly-10155-SUB-0.05-ITER-40-EFarol2011_Seq_1	Aquatic	Marine	Unknown	Unknown	Unknown	Unknown	Unknown	Unknown	Unknown	Unknown	Unknown	19619	NA	NA	NA	Unknown	Unknown	Coutinho_Genomes_17.fasta	ENA|FUIF01000928|FUIF01000928.1	31	VirSorter	Unknown	Unknown	Unknown	Unknown	Unknown	Unknown	Unknown	Unknown	Unknown	Unknown	0.927643	0.0101868	2 - Complete phage contigs - category 2 (somewhat sure)	6.45161	0.925375
Seq_767	1	Seq_163250	7.69231	Unknown	Coutinho_2017	marine metagenome genome assembly, contig: Assembly-10155-SUB-0.05-ITER-41-EP_damicornis_NLN_SISPA_Seq_17	Aquatic	Marine	Unknown	Unknown	Unknown	Unknown	Unknown	Unknown	Unknown	Unknown	Unknown	4993	NA	NA	NA	Unknown	Unknown	Coutinho_Genomes_17.fasta	ENA|FUIF01000930|FUIF01000930.1	13	Unknown	Unknown	Unknown	Unknown	Unknown	Unknown	Unknown	Unknown	Unknown	Unknown	Unknown	0.899486	0.0133398	NA	Unknown	Unknown
Seq_768	1	Seq_167935	16.6667	Unknown	Coutinho_2017	marine metagenome genome assembly, contig: Assembly-10155-SUB-0.05-ITER-42-EP_damicornis_NLN_SISPA_Seq_56	Aquatic	Marine	Unknown	Unknown	Unknown	Unknown	Unknown	Unknown	Unknown	Unknown	Unknown	2569	NA	NA	NA	Unknown	Unknown	Coutinho_Genomes_17.fasta	ENA|FUIF01000932|FUIF01000932.1	6	Unknown	Unknown	Unknown	Unknown	Unknown	Unknown	Unknown	Unknown	Unknown	Unknown	Unknown	0.989322	0.000677642	NA	Unknown	Unknown
Seq_769	3	Seq_89763	37.5	Unknown	Coutinho_2017	marine metagenome genome assembly, contig: Assembly-10155-SUB-0.05-ITER-43-EA_tenuis_DNA_SISPA_Seq_9	Aquatic	Marine	Unknown	Bacteria	Cyanobacteria	Unknown	Unknown	Unknown	Unknown	Unknown	Unknown	4271	NA	NA	NA	Unknown	Unknown	Coutinho_Genomes_17.fasta	ENA|FUIF01000933|FUIF01000933.1	8	Bona_Fide_Phage_Homology	Unknown	Unknown	Unknown	Unknown	Unknown	Unknown	Unknown	Unknown	Unknown	Unknown	0.971387	0.00497211	NA	12.5	0.980817
Seq_770	3	Seq_67019	60	Unknown	Coutinho_2017	marine metagenome genome assembly, contig: Assembly-10155-SUB-0.05-ITER-43-EA_tenuis_DNA_SISPA_Seq_24	Aquatic	Marine	Unknown	Unknown	Unknown	Unknown	Unknown	Unknown	Unknown	Unknown	Unknown	3173	NA	NA	NA	Unknown	Unknown	Coutinho_Genomes_17.fasta	ENA|FUIF01000934|FUIF01000934.1	5	Bona_Fide_Phage_Homology	Unknown	Unknown	Unknown	Unknown	Unknown	Unknown	Unknown	Unknown	Unknown	Unknown	0.899308	0.0133398	NA	Unknown	Unknown
Seq_771	1	Seq_115000	25	Unknown	Coutinho_2017	marine metagenome genome assembly, contig: Assembly-10155-SUB-0.05-ITER-43-EA_tenuis_DNA_SISPA_Seq_36	Aquatic	Marine	Unknown	Bacteria	Proteobacteria	Unknown	Unknown	Unknown	Unknown	Unknown	Unknown	2785	NA	NA	NA	Unknown	Unknown	Coutinho_Genomes_17.fasta	ENA|FUIF01000935|FUIF01000935.1	4	Unknown	Unknown	Unknown	Unknown	Unknown	Unknown	Unknown	Unknown	Unknown	Unknown	Unknown	0.528385	0.142544	NA	Unknown	Unknown
Seq_772	3	Seq_82092	75	Unknown	Coutinho_2017	marine metagenome genome assembly, contig: Assembly-10155-SUB-0.05-ITER-43-RawMergedAbrolhos_Seq_71	Aquatic	Marine	Unknown	Unknown	Unknown	Unknown	Unknown	Unknown	Unknown	Unknown	Unknown	3822	Lineage_36	Lineage_177	Lineage_223	Unknown	Unknown	Coutinho_Genomes_17.fasta	ENA|FUIF01000938|FUIF01000938.1	4	Bona_Fide_Phage_Homology	Unknown	Unknown	Unknown	Unknown	Unknown	Unknown	Unknown	Unknown	Unknown	Unknown	0.948465	0.00727626	NA	Unknown	Unknown
Seq_773	2	Seq_28294	40	Unknown	Coutinho_2017	marine metagenome genome assembly, contig: Assembly-10155-SUB-0.05-ITER-44-EA_tenuis_DNA_SISPA_Seq_20	Aquatic	Marine	Unknown	Unknown	Unknown	Unknown	Unknown	Unknown	Unknown	Unknown	Unknown	3283	NA	NA	NA	Unknown	Unknown	Coutinho_Genomes_17.fasta	ENA|FUIF01000939|FUIF01000939.1	5	Unknown	Unknown	Unknown	Unknown	Unknown	Unknown	Unknown	Unknown	Unknown	Unknown	Unknown	0.987832	0.00278923	NA	Unknown	Unknown
Seq_774	5	Seq_61153	62.5	Unknown	Coutinho_2017	marine metagenome genome assembly, contig: Assembly-10155-SUB-0.05-ITER-44-EA_tenuis_DNA_SISPA_Seq_22	Aquatic	Marine	Unknown	Unknown	Unknown	Unknown	Unknown	Unknown	Unknown	Unknown	Unknown	3249	NA	NA	NA	Unknown	Unknown	Coutinho_Genomes_17.fasta	ENA|FUIF01000940|FUIF01000940.1	8	Bona_Fide_Phage_Homology	Unknown	Unknown	Unknown	Unknown	Unknown	Unknown	Unknown	Unknown	Unknown	Unknown	0.990082	0.00218288	NA	50	3.53908
Seq_775	3	Seq_115000	37.5	Unknown	Coutinho_2017	marine metagenome genome assembly, contig: Assembly-10155-SUB-0.05-ITER-44-RawMergedAbrolhos_Seq_76	Aquatic	Marine	Unknown	Unknown	Unknown	Unknown	Unknown	Unknown	Unknown	Unknown	Unknown	3701	NA	NA	NA	Unknown	Unknown	Coutinho_Genomes_17.fasta	ENA|FUIF01000941|FUIF01000941.1	8	Bona_Fide_Phage_Homology	Unknown	Unknown	Unknown	Unknown	Unknown	Unknown	Unknown	Unknown	Unknown	Unknown	0.954891	0.0066699	NA	Unknown	Unknown
Seq_776	7	Seq_4476	100	Unknown	Coutinho_2017	marine metagenome genome assembly, contig: Assembly-10155-SUB-0.05-ITER-44-RawMergedAbrolhos_Seq_102	Aquatic	Marine	Unknown	Unknown	Unknown	Unknown	Unknown	Unknown	Unknown	Unknown	Unknown	3165	Lineage_12	Lineage_71	Lineage_93	Unknown	Unknown	Coutinho_Genomes_17.fasta	ENA|FUIF01000942|FUIF01000942.1	7	Bona_Fide_Phage_Homology	Unknown	Unknown	Unknown	Unknown	Unknown	Unknown	Unknown	Unknown	Unknown	Unknown	0.379242	0.126971	NA	42.8571	2.16411
Seq_777	3	Seq_172730	33.3333	Unknown	Coutinho_2017	marine metagenome genome assembly, contig: Assembly-10155-SUB-0.05-ITER-46-EP_damicornis_LN2_SISPA_Seq_10	Aquatic	Marine	Unknown	Unknown	Unknown	Unknown	Unknown	Unknown	Unknown	Unknown	Unknown	5017	NA	NA	NA	Unknown	Unknown	Coutinho_Genomes_17.fasta	ENA|FUIF01000946|FUIF01000946.1	9	Bona_Fide_Phage_Homology	Unknown	Unknown	Unknown	Unknown	Unknown	Unknown	Unknown	Unknown	Unknown	Unknown	0.970814	0.00509338	NA	Unknown	Unknown
Seq_778	Unknown	Unknown	Unknown	Unknown	Coutinho_2017	marine metagenome genome assembly, contig: Assembly-10155-SUB-0.05-ITER-47-RawMergedAbrolhos_Seq_100	Aquatic	Marine	Unknown	Unknown	Unknown	Unknown	Unknown	Unknown	Unknown	Unknown	Unknown	3350	Lineage_34	Lineage_166	Lineage_208	Unknown	Unknown	Coutinho_Genomes_17.fasta	ENA|FUIF01000949|FUIF01000949.1	6	Unknown	Unknown	Unknown	Unknown	Unknown	Unknown	Unknown	Unknown	Unknown	Unknown	Unknown	0.924228	0.0104293	NA	Unknown	Unknown
Seq_779	2	Seq_3295	18.1818	Unknown	Coutinho_2017	marine metagenome genome assembly, contig: Assembly-10155-SUB-0.05-ITER-48-RawMergedAbrolhos_Seq_85	Aquatic	Marine	Unknown	Unknown	Unknown	Unknown	Unknown	Unknown	Unknown	Unknown	Unknown	3393	NA	NA	NA	Unknown	Unknown	Coutinho_Genomes_17.fasta	ENA|FUIF01000950|FUIF01000950.1	11	Unknown	Unknown	Unknown	Unknown	Unknown	Unknown	Unknown	Unknown	Unknown	Unknown	Unknown	0.996731	0.000848896	NA	Unknown	Unknown
Seq_780	1	Seq_162459	16.6667	Unknown	Coutinho_2017	marine metagenome genome assembly, contig: Assembly-10155-SUB-0.05-ITER-48-RawMergedAbrolhos_Seq_134	Aquatic	Marine	Unknown	Unknown	Unknown	Unknown	Unknown	Unknown	Unknown	Unknown	Unknown	2819	NA	NA	NA	Unknown	Unknown	Coutinho_Genomes_17.fasta	ENA|FUIF01000951|FUIF01000951.1	6	Unknown	Unknown	Unknown	Unknown	Unknown	Unknown	Unknown	Unknown	Unknown	Unknown	Unknown	0.970561	0.0024714	NA	16.6667	0.310476
Seq_781	1	Seq_75288	25	Unknown	Coutinho_2017	marine metagenome genome assembly, contig: Assembly-10155-SUB-0.05-ITER-48-RawMergedAbrolhos_Seq_141	Aquatic	Marine	Unknown	Unknown	Unknown	Unknown	Unknown	Unknown	Unknown	Unknown	Unknown	2710	Lineage_43	Lineage_219	Lineage_268	Unknown	Unknown	Coutinho_Genomes_17.fasta	ENA|FUIF01000952|FUIF01000952.1	4	Unknown	Unknown	Unknown	Unknown	Unknown	Unknown	Unknown	Unknown	Unknown	Unknown	Unknown	0.692554	0.0762546	NA	Unknown	Unknown
Seq_782	7	Seq_81345	50	Unknown	Coutinho_2017	marine metagenome genome assembly, contig: Assembly-10155-SUB-0.05-ITER-49-RawMergedAbrolhos_Seq_51	Aquatic	Marine	Unknown	Unknown	Unknown	Unknown	Unknown	Unknown	Unknown	Unknown	Unknown	4800	NA	NA	NA	Unknown	Unknown	Coutinho_Genomes_17.fasta	ENA|FUIF01000954|FUIF01000954.1	14	Bona_Fide_Phage_Homology	Unknown	Unknown	Unknown	Unknown	Unknown	Unknown	Unknown	Unknown	Unknown	Unknown	0.994822	0.00133398	NA	21.4286	2.48706
Seq_783	6	Seq_195560	46.1538	Unknown	Coutinho_2017	marine metagenome genome assembly, contig: Assembly-10155-SUB-0.05-ITER-50-EP_damicornis_LN2_SISPA_Seq_4	Aquatic	Marine	Unknown	Unknown	Unknown	Unknown	Unknown	Unknown	Unknown	Unknown	Unknown	11360	NA	NA	NA	Unknown	Unknown	Coutinho_Genomes_17.fasta	ENA|FUIF01000955|FUIF01000955.1	13	Bona_Fide_Phage_Homology	Unknown	Unknown	Unknown	Unknown	Unknown	Unknown	Unknown	Unknown	Unknown	Unknown	0.54203	0.078341	2 - Complete phage contigs - category 2 (somewhat sure)	15.3846	1.83541
Seq_784	6	Seq_163826	46.1538	Unknown	Coutinho_2017	marine metagenome genome assembly, contig: Assembly-10155-SUB-0.05-ITER-6-EA_tenuis_DNA_SISPA_Seq_1	Aquatic	Marine	Unknown	Unknown	Unknown	Unknown	Unknown	Unknown	Unknown	Unknown	Unknown	8996	NA	NA	NA	Unknown	Unknown	Coutinho_Genomes_17.fasta	ENA|FUIF01000957|FUIF01000957.1	13	Bona_Fide_Phage_Homology	Unknown	Unknown	Unknown	Unknown	Unknown	Unknown	Unknown	Unknown	Unknown	Unknown	0.272191	0.177541	NA	7.69231	0.629099
Seq_785	6	Seq_34288	66.6667	Unknown	Coutinho_2017	marine metagenome genome assembly, contig: Assembly-10155-SUB-0.05-ITER-6-EA_tenuis_DNA_SISPA_Seq_14	Aquatic	Marine	Unknown	Unknown	Unknown	Unknown	Unknown	Unknown	Unknown	Unknown	Unknown	3908	NA	NA	NA	Unknown	Unknown	Coutinho_Genomes_17.fasta	ENA|FUIF01000958|FUIF01000958.1	9	Bona_Fide_Phage_Homology	Unknown	Unknown	Unknown	Unknown	Unknown	Unknown	Unknown	Unknown	Unknown	Unknown	0.995987	0.00133398	NA	44.4444	3.7761
Seq_786	4	Seq_59798	100	Unknown	Coutinho_2017	marine metagenome genome assembly, contig: Assembly-10155-SUB-0.05-ITER-6-EFarol2011_Seq_15	Aquatic	Marine	Unknown	Unknown	Unknown	Unknown	Unknown	Unknown	Unknown	Unknown	Unknown	2933	Lineage_67	Lineage_322	Lineage_400	Unknown	Unknown	Coutinho_Genomes_17.fasta	ENA|FUIF01000960|FUIF01000960.1	4	Bona_Fide_Phage_Homology	Unknown	Unknown	Unknown	Unknown	Unknown	Unknown	Unknown	Unknown	Unknown	Unknown	0.866936	0.0251923	NA	75	1.54095
Seq_787	7	Seq_20897	87.5	Unknown	Coutinho_2017	marine metagenome genome assembly, contig: Assembly-10155-SUB-0.05-ITER-7-RawMergedAbrolhos_Seq_147	Aquatic	Marine	Unknown	Unknown	Unknown	Unknown	Unknown	Unknown	Unknown	Unknown	Unknown	2583	Lineage_29	Lineage_153	Lineage_192	Unknown	Unknown	Coutinho_Genomes_17.fasta	ENA|FUIF01000961|FUIF01000961.1	8	Bona_Fide_Phage_Homology	Unknown	Unknown	Unknown	Unknown	Unknown	Unknown	Unknown	Unknown	Unknown	Unknown	0.651636	0.0908439	NA	Unknown	Unknown
Seq_788	9	Seq_20730	90	Unknown	Coutinho_2017	marine metagenome genome assembly, contig: Assembly-10155-SUB-0.05-ITER-8-RawMergedAbrolhos_Seq_123	Aquatic	Marine	Unknown	Unknown	Unknown	Unknown	Unknown	Unknown	Unknown	Unknown	Unknown	2987	Lineage_29	Lineage_153	Lineage_192	Unknown	Unknown	Coutinho_Genomes_17.fasta	ENA|FUIF01000962|FUIF01000962.1	10	Bona_Fide_Phage_Homology	Unknown	Unknown	Unknown	Unknown	Unknown	Unknown	Unknown	Unknown	Unknown	Unknown	0.789557	0.0467174	NA	Unknown	Unknown
Seq_789	1	Seq_115000	33.3333	Unknown	Coutinho_2017	marine metagenome genome assembly, contig: Assembly-10155-SUB-0.1-ITER-1-EA_tenuis_DNA_SISPA_Seq_11	Aquatic	Marine	Unknown	Bacteria	Bacteroidetes	Unknown	Unknown	Unknown	Unknown	Unknown	Unknown	4019	NA	NA	NA	Unknown	Unknown	Coutinho_Genomes_17.fasta	ENA|FUIF01000963|FUIF01000963.1	3	Unknown	Unknown	Unknown	Unknown	Unknown	Unknown	Unknown	Unknown	Unknown	Unknown	Unknown	0.992684	0.00194033	NA	Unknown	Unknown
Seq_790	3	Seq_23502	100	Unknown	Coutinho_2017	marine metagenome genome assembly, contig: Assembly-10155-SUB-0.1-ITER-1-EA_tenuis_DNA_SISPA_Seq_29	Aquatic	Marine	Unknown	Unknown	Unknown	Unknown	Unknown	Unknown	Unknown	Unknown	Unknown	3016	Lineage_67	Lineage_322	Lineage_400	Unknown	Unknown	Coutinho_Genomes_17.fasta	ENA|FUIF01000964|FUIF01000964.1	3	Bona_Fide_Phage_Homology	Unknown	Unknown	Unknown	Unknown	Unknown	Unknown	Unknown	Unknown	Unknown	Unknown	0.983433	0.00327431	NA	66.6667	1.2661
Seq_791	1	Seq_108399	14.2857	Unknown	Coutinho_2017	marine metagenome genome assembly, contig: Assembly-10155-SUB-0.1-ITER-1-EA_tenuis_DNA_SISPA_Seq_40	Aquatic	Marine	Unknown	Bacteria	Proteobacteria	Unknown	Unknown	Unknown	Unknown	Unknown	Unknown	2795	NA	NA	NA	Unknown	Unknown	Coutinho_Genomes_17.fasta	ENA|FUIF01000965|FUIF01000965.1	7	Unknown	Unknown	Unknown	Unknown	Unknown	Unknown	Unknown	Unknown	Unknown	Unknown	Unknown	0.723196	0.0678439	NA	Unknown	Unknown
Seq_792	6	Seq_5218	60	Unknown	Coutinho_2017	marine metagenome genome assembly, contig: Assembly-10155-SUB-0.1-ITER-1-RawMergedAbrolhos_Seq_161	Aquatic	Marine	Unknown	Unknown	Unknown	Unknown	Unknown	Unknown	Unknown	Unknown	Unknown	4078	NA	NA	NA	Unknown	Unknown	Coutinho_Genomes_17.fasta	ENA|FUIF01000967|FUIF01000967.1	10	Bona_Fide_Phage_Homology	Unknown	Unknown	Unknown	Unknown	Unknown	Unknown	Unknown	Unknown	Unknown	Unknown	0.981569	0.00339559	NA	50	4.99184
Seq_793	1	Seq_186705	8.33333	Unknown	Coutinho_2017	marine metagenome genome assembly, contig: Assembly-10155-SUB-0.1-ITER-1-RawMergedAbrolhos_Seq_192	Aquatic	Marine	Unknown	Unknown	Unknown	Unknown	Unknown	Unknown	Unknown	Unknown	Unknown	3754	NA	NA	NA	Unknown	Unknown	Coutinho_Genomes_17.fasta	ENA|FUIF01000968|FUIF01000968.1	12	Unknown	Unknown	Unknown	Unknown	Unknown	Unknown	Unknown	Unknown	Unknown	Unknown	Unknown	0.999746	0	NA	Unknown	Unknown
Seq_794	2	Seq_191058	50	Unknown	Coutinho_2017	marine metagenome genome assembly, contig: Assembly-10155-SUB-0.1-ITER-1-RawMergedAbrolhos_Seq_407	Aquatic	Marine	Unknown	Bacteria	Cyanobacteria	Unknown	Unknown	Unknown	Unknown	Unknown	Unknown	2554	NA	NA	NA	Unknown	Unknown	Coutinho_Genomes_17.fasta	ENA|FUIF01000969|FUIF01000969.1	4	Unknown	Unknown	Unknown	Unknown	Unknown	Unknown	Unknown	Unknown	Unknown	Unknown	Unknown	0.697092	0.0747399	NA	Unknown	Unknown
Seq_795	2	Seq_22819	33.3333	Unknown	Coutinho_2017	marine metagenome genome assembly, contig: Assembly-10155-SUB-0.1-ITER-10-EA_tenuis_DNA_SISPA_Seq_69	Aquatic	Marine	Unknown	Unknown	Unknown	Unknown	Unknown	Unknown	Unknown	Unknown	Unknown	2506	NA	NA	NA	Unknown	Unknown	Coutinho_Genomes_17.fasta	ENA|FUIF01000970|FUIF01000970.1	6	Unknown	Unknown	Unknown	Unknown	Unknown	Unknown	Unknown	Unknown	Unknown	Unknown	Unknown	0.897224	0.0175788	NA	50	1.2201
Seq_796	4	Seq_23223	7.14286	Nearly_Complete	Coutinho_2017	marine metagenome genome assembly, contig: Assembly-10155-SUB-0.1-ITER-10-RawMergedAbrolhos_Seq_1	Aquatic	Marine	Unknown	Unknown	Unknown	Unknown	Unknown	Unknown	Unknown	Unknown	Unknown	32843	Lineage_43	Lineage_219	Lineage_268	Unknown	Unknown	Coutinho_Genomes_17.fasta	ENA|FUIF01000971|FUIF01000971.1	56	Manual_Curation	Unknown	Unknown	Unknown	Unknown	Unknown	Unknown	Unknown	Unknown	Unknown	Unknown	0.990222	0.00218288	2 - Complete phage contigs - category 2 (somewhat sure)	5.35714	1.80603
Seq_797	Unknown	Unknown	Unknown	Unknown	Coutinho_2017	marine metagenome genome assembly, contig: Assembly-10155-SUB-0.1-ITER-10-RawMergedAbrolhos_Seq_328	Aquatic	Marine	Unknown	Unknown	Unknown	Unknown	Unknown	Unknown	Unknown	Unknown	Unknown	2779	NA	NA	NA	Unknown	Unknown	Coutinho_Genomes_17.fasta	ENA|FUIF01000972|FUIF01000972.1	10	Unknown	Unknown	Unknown	Unknown	Unknown	Unknown	Unknown	Unknown	Unknown	Unknown	Unknown	0.947201	0.00649739	NA	Unknown	Unknown
Seq_798	2	Seq_105509	16.6667	Unknown	Coutinho_2017	marine metagenome genome assembly, contig: Assembly-10155-SUB-0.1-ITER-11-EA_tenuis_DNA_SISPA_Seq_3	Aquatic	Marine	Unknown	Unknown	Unknown	Unknown	Unknown	Unknown	Unknown	Unknown	Unknown	8436	NA	NA	NA	Unknown	Unknown	Coutinho_Genomes_17.fasta	ENA|FUIF01000973|FUIF01000973.1	12	Unknown	Unknown	Unknown	Unknown	Unknown	Unknown	Unknown	Unknown	Unknown	Unknown	Unknown	0.0103909	0.719985	NA	Unknown	Unknown
Seq_799	5	Seq_21907	100	Unknown	Coutinho_2017	marine metagenome genome assembly, contig: Assembly-10155-SUB-0.1-ITER-11-EA_tenuis_DNA_SISPA_Seq_18	Aquatic	Marine	Unknown	Bacteria	Proteobacteria	Unknown	Unknown	Unknown	Unknown	Unknown	Unknown	3743	NA	NA	NA	Unknown	Unknown	Coutinho_Genomes_17.fasta	ENA|FUIF01000974|FUIF01000974.1	5	Bona_Fide_Phage_Homology	Unknown	Unknown	Unknown	Unknown	Unknown	Unknown	Unknown	Unknown	Unknown	Unknown	0.995239	0.00133398	NA	20	0.406484
Seq_800	3	Seq_95159	60	Unknown	Coutinho_2017	marine metagenome genome assembly, contig: Assembly-10155-SUB-0.1-ITER-11-EA_tenuis_DNA_SISPA_Seq_29	Aquatic	Marine	Unknown	Unknown	Unknown	Unknown	Unknown	Unknown	Unknown	Unknown	Unknown	3314	NA	NA	NA	Unknown	Unknown	Coutinho_Genomes_17.fasta	ENA|FUIF01000975|FUIF01000975.1	5	Bona_Fide_Phage_Homology	Unknown	Unknown	Unknown	Unknown	Unknown	Unknown	Unknown	Unknown	Unknown	Unknown	0.993956	0.00157652	NA	Unknown	Unknown
Seq_801	2	Seq_193561	40	Unknown	Coutinho_2017	marine metagenome genome assembly, contig: Assembly-10155-SUB-0.1-ITER-11-EA_tenuis_DNA_SISPA_Seq_58	Aquatic	Marine	Unknown	Unknown	Unknown	Unknown	Unknown	Unknown	Unknown	Unknown	Unknown	2740	NA	NA	NA	Unknown	Unknown	Coutinho_Genomes_17.fasta	ENA|FUIF01000976|FUIF01000976.1	5	Unknown	Unknown	Unknown	Unknown	Unknown	Unknown	Unknown	Unknown	Unknown	Unknown	Unknown	0.585007	0.11787	NA	Unknown	Unknown
Seq_802	4	Seq_81138	100	Unknown	Coutinho_2017	marine metagenome genome assembly, contig: Assembly-10155-SUB-0.1-ITER-11-EFarol2011_Seq_31	Aquatic	Marine	Unknown	Unknown	Unknown	Unknown	Unknown	Unknown	Unknown	Unknown	Unknown	2769	Lineage_67	Lineage_322	Lineage_400	Unknown	Unknown	Coutinho_Genomes_17.fasta	ENA|FUIF01000978|FUIF01000978.1	4	Bona_Fide_Phage_Homology	Unknown	Unknown	Unknown	Unknown	Unknown	Unknown	Unknown	Unknown	Unknown	Unknown	0.986513	0.000876948	NA	100	3.94294
Seq_803	2	Seq_172730	40	Unknown	Coutinho_2017	marine metagenome genome assembly, contig: Assembly-10155-SUB-0.1-ITER-11-EP_damicornis_NLN_SISPA_Seq_78	Aquatic	Marine	Unknown	Unknown	Unknown	Unknown	Unknown	Unknown	Unknown	Unknown	Unknown	2614	Lineage_45	Lineage_232	Lineage_286	Unknown	Unknown	Coutinho_Genomes_17.fasta	ENA|FUIF01000979|FUIF01000979.1	5	Unknown	Unknown	Unknown	Unknown	Unknown	Unknown	Unknown	Unknown	Unknown	Unknown	Unknown	0.957848	0.00458405	NA	Unknown	Unknown
Seq_804	8	Seq_24	100	Unknown	Coutinho_2017	marine metagenome genome assembly, contig: Assembly-10155-SUB-0.1-ITER-11-EPAB2011_Seq_18	Aquatic	Marine	Unknown	Unknown	Unknown	Unknown	Unknown	Unknown	Unknown	Unknown	Unknown	3183	Lineage_12	Lineage_71	Lineage_93	Unknown	Unknown	Coutinho_Genomes_17.fasta	ENA|FUIF01000980|FUIF01000980.1	8	Bona_Fide_Phage_Homology	Unknown	Unknown	Unknown	Unknown	Unknown	Unknown	Unknown	Unknown	Unknown	Unknown	0.825773	0.024618	NA	50	3.68448
Seq_805	5	Seq_188623	100	Unknown	Coutinho_2017	marine metagenome genome assembly, contig: Assembly-10155-SUB-0.1-ITER-11-EPAB2011_Seq_21	Aquatic	Marine	Unknown	Unknown	Unknown	Unknown	Unknown	Unknown	Unknown	Unknown	Unknown	2728	Lineage_50	Lineage_260	Lineage_316	Unknown	Unknown	Coutinho_Genomes_17.fasta	ENA|FUIF01000981|FUIF01000981.1	5	Bona_Fide_Phage_Homology	Unknown	Unknown	Unknown	Unknown	Unknown	Unknown	Unknown	Unknown	Unknown	Unknown	0.75473	0.057759	NA	100	3.32657
Seq_806	3	Seq_21756	12.5	Unknown	Coutinho_2017	marine metagenome genome assembly, contig: Assembly-10155-SUB-0.1-ITER-11-ESG2011_Seq_2	Aquatic	Marine	Unknown	Unknown	Unknown	Unknown	Unknown	Unknown	Unknown	Unknown	Unknown	8020	NA	NA	NA	Unknown	Unknown	Coutinho_Genomes_17.fasta	ENA|FUIF01000982|FUIF01000982.1	24	Unknown	Unknown	Unknown	Unknown	Unknown	Unknown	Unknown	Unknown	Unknown	Unknown	Unknown	0.73614	0.0386854	NA	8.33333	1.77026
Seq_807	4	Seq_20966	57.1429	Unknown	Coutinho_2017	marine metagenome genome assembly, contig: Assembly-10155-SUB-0.1-ITER-11-RawMergedAbrolhos_Seq_159	Aquatic	Marine	Unknown	Unknown	Unknown	Unknown	Unknown	Unknown	Unknown	Unknown	Unknown	4021	Lineage_36	Lineage_177	Lineage_223	Unknown	Unknown	Coutinho_Genomes_17.fasta	ENA|FUIF01000983|FUIF01000983.1	7	Bona_Fide_Phage_Homology	Unknown	Unknown	Unknown	Unknown	Unknown	Unknown	Unknown	Unknown	Unknown	Unknown	0.979212	0.00363813	NA	14.2857	0.567376
Seq_808	3	Seq_177095	42.8571	Unknown	Coutinho_2017	marine metagenome genome assembly, contig: Assembly-10155-SUB-0.1-ITER-11-RawMergedAbrolhos_Seq_386	Aquatic	Marine	Unknown	Unknown	Unknown	Unknown	Unknown	Unknown	Unknown	Unknown	Unknown	2529	Lineage_60	Lineage_298	Lineage_359	Unknown	Unknown	Coutinho_Genomes_17.fasta	ENA|FUIF01000986|FUIF01000986.1	7	Bona_Fide_Phage_Homology	Unknown	Unknown	Unknown	Unknown	Unknown	Unknown	Unknown	Unknown	Unknown	Unknown	0.780498	0.0495476	NA	14.2857	0.939927
Seq_809	4	Seq_185041	80	Unknown	Coutinho_2017	marine metagenome genome assembly, contig: Assembly-10155-SUB-0.1-ITER-11-RawMergedAbrolhos_Seq_393	Aquatic	Marine	Unknown	Unknown	Unknown	Unknown	Unknown	Unknown	Unknown	Unknown	Unknown	2512	Lineage_67	Lineage_322	Lineage_400	Unknown	Unknown	Coutinho_Genomes_17.fasta	ENA|FUIF01000987|FUIF01000987.1	5	Bona_Fide_Phage_Homology	Unknown	Unknown	Unknown	Unknown	Unknown	Unknown	Unknown	Unknown	Unknown	Unknown	0.98362	0.000996532	NA	80	3.60629
Seq_810	Unknown	Unknown	Unknown	Unknown	Coutinho_2017	marine metagenome genome assembly, contig: Assembly-10155-SUB-0.1-ITER-11-RawMergedAbrolhos_Seq_396	Aquatic	Marine	Unknown	Unknown	Unknown	Unknown	Unknown	Unknown	Unknown	Unknown	Unknown	2506	NA	NA	NA	Unknown	Unknown	Coutinho_Genomes_17.fasta	ENA|FUIF01000988|FUIF01000988.1	8	Unknown	Unknown	Unknown	Unknown	Unknown	Unknown	Unknown	Unknown	Unknown	Unknown	Unknown	0.995964	7.97226e-05	NA	Unknown	Unknown
Seq_811	4	Seq_3295	26.6667	Unknown	Coutinho_2017	marine metagenome genome assembly, contig: Assembly-10155-SUB-0.1-ITER-12-RawMergedAbrolhos_Seq_103	Aquatic	Marine	Unknown	Unknown	Unknown	Unknown	Unknown	Unknown	Unknown	Unknown	Unknown	5301	NA	NA	NA	Unknown	Unknown	Coutinho_Genomes_17.fasta	ENA|FUIF01000992|FUIF01000992.1	15	Bona_Fide_Phage_Homology	Unknown	Unknown	Unknown	Unknown	Unknown	Unknown	Unknown	Unknown	Unknown	Unknown	0.996931	0.000848896	NA	Unknown	Unknown
Seq_812	1	Seq_58512	16.6667	Unknown	Coutinho_2017	marine metagenome genome assembly, contig: Assembly-10155-SUB-0.1-ITER-12-RawMergedAbrolhos_Seq_170	Aquatic	Marine	Unknown	Unknown	Unknown	Unknown	Unknown	Unknown	Unknown	Unknown	Unknown	4109	NA	NA	NA	Unknown	Unknown	Coutinho_Genomes_17.fasta	ENA|FUIF01000993|FUIF01000993.1	6	Unknown	Unknown	Unknown	Unknown	Unknown	Unknown	Unknown	Unknown	Unknown	Unknown	Unknown	0.487099	0.0909532	NA	Unknown	Unknown
Seq_813	7	Seq_190832	58.3333	Unknown	Coutinho_2017	marine metagenome genome assembly, contig: Assembly-10155-SUB-0.1-ITER-12-RawMergedAbrolhos_Seq_259	Aquatic	Marine	Unknown	Unknown	Unknown	Unknown	Unknown	Unknown	Unknown	Unknown	Unknown	3279	NA	NA	NA	Unknown	Unknown	Coutinho_Genomes_17.fasta	ENA|FUIF01000995|FUIF01000995.1	12	Bona_Fide_Phage_Homology	Unknown	Unknown	Unknown	Unknown	Unknown	Unknown	Unknown	Unknown	Unknown	Unknown	0.930764	0.00970167	NA	16.6667	0.812969
Seq_814	8	Seq_193587	88.8889	Unknown	Coutinho_2017	marine metagenome genome assembly, contig: Assembly-10155-SUB-0.1-ITER-12-RawMergedAbrolhos_Seq_346	Aquatic	Marine	Unknown	Unknown	Unknown	Unknown	Unknown	Unknown	Unknown	Unknown	Unknown	2791	Lineage_29	Lineage_153	Lineage_192	Unknown	Unknown	Coutinho_Genomes_17.fasta	ENA|FUIF01000996|FUIF01000996.1	9	Bona_Fide_Phage_Homology	Unknown	Unknown	Unknown	Unknown	Unknown	Unknown	Unknown	Unknown	Unknown	Unknown	0.805991	0.0420935	NA	11.1111	0.939927
Seq_815	7	Seq_20872	100	Unknown	Coutinho_2017	marine metagenome genome assembly, contig: Assembly-10155-SUB-0.1-ITER-12-RawMergedAbrolhos_Seq_358	Aquatic	Marine	Unknown	Unknown	Unknown	Unknown	Unknown	Unknown	Unknown	Unknown	Unknown	2749	Lineage_12	Lineage_71	Lineage_93	Unknown	Unknown	Coutinho_Genomes_17.fasta	ENA|FUIF01000997|FUIF01000997.1	7	Bona_Fide_Phage_Homology	Unknown	Unknown	Unknown	Unknown	Unknown	Unknown	Unknown	Unknown	Unknown	Unknown	0.62275	0.102164	NA	57.1429	3.62637
Seq_816	2	Seq_23294	28.5714	Unknown	Coutinho_2017	marine metagenome genome assembly, contig: Assembly-10155-SUB-0.1-ITER-12-RawMergedAbrolhos_Seq_366	Aquatic	Marine	Unknown	Unknown	Unknown	Unknown	Unknown	Unknown	Unknown	Unknown	Unknown	2729	NA	NA	NA	Unknown	Unknown	Coutinho_Genomes_17.fasta	ENA|FUIF01000998|FUIF01000998.1	7	Unknown	Unknown	Unknown	Unknown	Unknown	Unknown	Unknown	Unknown	Unknown	Unknown	Unknown	0.880708	0.0214454	NA	Unknown	Unknown
Seq_817	7	Seq_168366	12.2807	Unknown	Coutinho_2017	marine metagenome genome assembly, contig: Assembly-10155-SUB-0.1-ITER-13-ECtrl_Bur_Rasa_Seq_1	Aquatic	Marine	Unknown	Unknown	Unknown	Unknown	Unknown	Unknown	Unknown	Unknown	Unknown	41289	NA	NA	NA	Unknown	Unknown	Coutinho_Genomes_17.fasta	ENA|FUIF01001000|FUIF01001000.1	57	Manual_Curation	Unknown	Unknown	Unknown	Unknown	Unknown	Unknown	Unknown	Unknown	Unknown	Unknown	0.940244	0.00873151	2 - Complete phage contigs - category 2 (somewhat sure)	12.2807	3.76539
Seq_818	1	Seq_167920	7.14286	Unknown	Coutinho_2017	marine metagenome genome assembly, contig: Assembly-10155-SUB-0.1-ITER-13-EP_damicornis_LN2_SISPA_Seq_20	Aquatic	Marine	Unknown	Unknown	Unknown	Unknown	Unknown	Unknown	Unknown	Unknown	Unknown	3784	NA	NA	NA	Unknown	Unknown	Coutinho_Genomes_17.fasta	ENA|FUIF01001002|FUIF01001002.1	14	Unknown	Unknown	Unknown	Unknown	Unknown	Unknown	Unknown	Unknown	Unknown	Unknown	Unknown	0.42191	0.111933	NA	14.2857	0.892556
Seq_819	2	Seq_33024	66.6667	Unknown	Coutinho_2017	marine metagenome genome assembly, contig: Assembly-10155-SUB-0.1-ITER-13-EP_damicornis_NLN_SISPA_Seq_80	Aquatic	Marine	Unknown	Unknown	Unknown	Unknown	Unknown	Unknown	Unknown	Unknown	Unknown	2560	NA	NA	NA	Unknown	Unknown	Coutinho_Genomes_17.fasta	ENA|FUIF01001003|FUIF01001003.1	3	Unknown	Unknown	Unknown	Unknown	Unknown	Unknown	Unknown	Unknown	Unknown	Unknown	Unknown	0.884669	0.0204887	NA	33.3333	0.997246
Seq_820	4	Seq_20818	66.6667	Unknown	Coutinho_2017	marine metagenome genome assembly, contig: Assembly-10155-SUB-0.1-ITER-13-RawMergedAbrolhos_Seq_274	Aquatic	Marine	Unknown	Unknown	Unknown	Unknown	Unknown	Unknown	Unknown	Unknown	Unknown	3113	NA	NA	NA	Unknown	Unknown	Coutinho_Genomes_17.fasta	ENA|FUIF01001004|FUIF01001004.1	6	Bona_Fide_Phage_Homology	Unknown	Unknown	Unknown	Unknown	Unknown	Unknown	Unknown	Unknown	Unknown	Unknown	0.998272	0.000485084	NA	Unknown	Unknown
Seq_821	5	Seq_50539	100	Unknown	Coutinho_2017	marine metagenome genome assembly, contig: Assembly-10155-SUB-0.1-ITER-13-RawMergedAbrolhos_Seq_321	Aquatic	Marine	Unknown	Unknown	Unknown	Unknown	Unknown	Unknown	Unknown	Unknown	Unknown	2830	Lineage_67	Lineage_322	Lineage_400	Unknown	Unknown	Coutinho_Genomes_17.fasta	ENA|FUIF01001005|FUIF01001005.1	5	Bona_Fide_Phage_Homology	Unknown	Unknown	Unknown	Unknown	Unknown	Unknown	Unknown	Unknown	Unknown	Unknown	0.964537	0.00362738	NA	60	2.71343
Seq_822	6	Seq_2786	85.7143	Unknown	Coutinho_2017	marine metagenome genome assembly, contig: Assembly-10155-SUB-0.1-ITER-13-RawMergedAbrolhos_Seq_336	Aquatic	Marine	Unknown	Unknown	Unknown	Unknown	Unknown	Unknown	Unknown	Unknown	Unknown	2743	Lineage_50	Lineage_260	Lineage_316	Unknown	Unknown	Coutinho_Genomes_17.fasta	ENA|FUIF01001006|FUIF01001006.1	7	Bona_Fide_Phage_Homology	Unknown	Unknown	Unknown	Unknown	Unknown	Unknown	Unknown	Unknown	Unknown	Unknown	0.558147	0.129629	NA	42.8571	3
Seq_823	1	Seq_167066	16.6667	Unknown	Coutinho_2017	marine metagenome genome assembly, contig: Assembly-10155-SUB-0.1-ITER-13-RawMergedAbrolhos_Seq_345	Aquatic	Marine	Unknown	Bacteria	Proteobacteria	Unknown	Unknown	Unknown	Unknown	Unknown	Unknown	2722	NA	NA	NA	Unknown	Unknown	Coutinho_Genomes_17.fasta	ENA|FUIF01001007|FUIF01001007.1	6	Unknown	Unknown	Unknown	Unknown	Unknown	Unknown	Unknown	Unknown	Unknown	Unknown	Unknown	0.746302	0.0604696	NA	Unknown	Unknown
Seq_824	Unknown	Unknown	Unknown	Unknown	Coutinho_2017	marine metagenome genome assembly, contig: Assembly-10155-SUB-0.1-ITER-14-EA_tenuis_DNA_SISPA_Seq_24	Aquatic	Marine	Unknown	Unknown	Unknown	Unknown	Unknown	Unknown	Unknown	Unknown	Unknown	3476	NA	NA	NA	Unknown	Unknown	Coutinho_Genomes_17.fasta	ENA|FUIF01001008|FUIF01001008.1	7	Unknown	Unknown	Unknown	Unknown	Unknown	Unknown	Unknown	Unknown	Unknown	Unknown	Unknown	0.0680999	0.399103	NA	Unknown	Unknown
Seq_825	Unknown	Unknown	Unknown	Unknown	Coutinho_2017	marine metagenome genome assembly, contig: Assembly-10155-SUB-0.1-ITER-14-EBur_Rasa2012_Seq_16	Aquatic	Marine	Unknown	Unknown	Unknown	Unknown	Unknown	Unknown	Unknown	Unknown	Unknown	4030	NA	NA	NA	Unknown	Unknown	Coutinho_Genomes_17.fasta	ENA|FUIF01001009|FUIF01001009.1	12	Unknown	Unknown	Unknown	Unknown	Unknown	Unknown	Unknown	Unknown	Unknown	Unknown	Unknown	0.953455	0.00679117	NA	Unknown	Unknown
Seq_826	13	Seq_3295	59.0909	Unknown	Coutinho_2017	marine metagenome genome assembly, contig: Assembly-10155-SUB-0.1-ITER-14-RawMergedAbrolhos_Seq_15	Aquatic	Marine	Unknown	Bacteria	Verrucomicrobia	Unknown	Unknown	Unknown	Unknown	Unknown	Unknown	15315	NA	NA	NA	Unknown	Unknown	Coutinho_Genomes_17.fasta	ENA|FUIF01001011|FUIF01001011.1	22	Bona_Fide_Phage_Homology	Unknown	Unknown	Unknown	Unknown	Unknown	Unknown	Unknown	Unknown	Unknown	Unknown	0.937777	0.00873151	2 - Complete phage contigs - category 2 (somewhat sure)	13.6364	3
Seq_827	3	Seq_182462	42.8571	Unknown	Coutinho_2017	marine metagenome genome assembly, contig: Assembly-10155-SUB-0.1-ITER-14-RawMergedAbrolhos_Seq_207	Aquatic	Marine	Unknown	Unknown	Unknown	Unknown	Unknown	Unknown	Unknown	Unknown	Unknown	3625	Lineage_43	Lineage_220	Lineage_270	Unknown	Unknown	Coutinho_Genomes_17.fasta	ENA|FUIF01001012|FUIF01001012.1	7	Bona_Fide_Phage_Homology	Unknown	Unknown	Unknown	Unknown	Unknown	Unknown	Unknown	Unknown	Unknown	Unknown	0.99942	0	NA	Unknown	Unknown
Seq_828	4	Seq_187027	66.6667	Unknown	Coutinho_2017	marine metagenome genome assembly, contig: Assembly-10155-SUB-0.1-ITER-15-EA_tenuis_DNA_SISPA_Seq_32	Aquatic	Marine	Unknown	Unknown	Unknown	Unknown	Unknown	Unknown	Unknown	Unknown	Unknown	3180	NA	NA	NA	Unknown	Unknown	Coutinho_Genomes_17.fasta	ENA|FUIF01001014|FUIF01001014.1	6	Bona_Fide_Phage_Homology	Unknown	Unknown	Unknown	Unknown	Unknown	Unknown	Unknown	Unknown	Unknown	Unknown	0.986764	0.00278923	NA	33.3333	1.86818
Seq_829	3	Seq_194046	50	Unknown	Coutinho_2017	marine metagenome genome assembly, contig: Assembly-10155-SUB-0.1-ITER-15-EA_tenuis_DNA_SISPA_Seq_48	Aquatic	Marine	Unknown	Unknown	Unknown	Unknown	Unknown	Unknown	Unknown	Unknown	Unknown	2788	NA	NA	NA	Unknown	Unknown	Coutinho_Genomes_17.fasta	ENA|FUIF01001016|FUIF01001016.1	6	Bona_Fide_Phage_Homology	Unknown	Unknown	Unknown	Unknown	Unknown	Unknown	Unknown	Unknown	Unknown	Unknown	0.816225	0.0391039	NA	Unknown	Unknown
Seq_830	1	Seq_163378	14.2857	Unknown	Coutinho_2017	marine metagenome genome assembly, contig: Assembly-10155-SUB-0.1-ITER-15-EP_damicornis_NLN_SISPA_Seq_19	Aquatic	Marine	Unknown	Unknown	Unknown	Unknown	Unknown	Unknown	Unknown	Unknown	Unknown	5115	NA	NA	NA	Unknown	Unknown	Coutinho_Genomes_17.fasta	ENA|FUIF01001017|FUIF01001017.1	7	Unknown	Unknown	Unknown	Unknown	Unknown	Unknown	Unknown	Unknown	Unknown	Unknown	Unknown	0.487388	0.0909532	NA	14.2857	0.0025092
Seq_831	7	Seq_81702	100	Unknown	Coutinho_2017	marine metagenome genome assembly, contig: Assembly-10155-SUB-0.1-ITER-15-EPAB2011_Seq_18	Aquatic	Marine	Unknown	Unknown	Unknown	Unknown	Unknown	Unknown	Unknown	Unknown	Unknown	3102	Lineage_67	Lineage_322	Lineage_400	Unknown	Unknown	Coutinho_Genomes_17.fasta	ENA|FUIF01001018|FUIF01001018.1	7	Bona_Fide_Phage_Homology	Unknown	Unknown	Unknown	Unknown	Unknown	Unknown	Unknown	Unknown	Unknown	Unknown	0.974398	0.00424448	NA	57.1429	3.40282
Seq_832	5	Seq_194392	83.3333	Unknown	Coutinho_2017	marine metagenome genome assembly, contig: Assembly-10155-SUB-0.1-ITER-15-RawMergedAbrolhos_Seq_95	Aquatic	Marine	Unknown	Unknown	Unknown	Unknown	Unknown	Unknown	Unknown	Unknown	Unknown	5541	Lineage_43	Lineage_220	Lineage_273	Unknown	Unknown	Coutinho_Genomes_17.fasta	ENA|FUIF01001019|FUIF01001019.1	6	Bona_Fide_Phage_Homology	Unknown	Unknown	Unknown	Unknown	Unknown	Unknown	Unknown	Unknown	Unknown	Unknown	0.636036	0.0586951	NA	33.3333	2
Seq_833	2	Seq_22755	22.2222	Unknown	Coutinho_2017	marine metagenome genome assembly, contig: Assembly-10155-SUB-0.1-ITER-15-RawMergedAbrolhos_Seq_188	Aquatic	Marine	Unknown	Unknown	Unknown	Unknown	Unknown	Unknown	Unknown	Unknown	Unknown	3665	Lineage_36	Lineage_176	Lineage_221	Unknown	Unknown	Coutinho_Genomes_17.fasta	ENA|FUIF01001020|FUIF01001020.1	9	Unknown	Unknown	Unknown	Unknown	Unknown	Unknown	Unknown	Unknown	Unknown	Unknown	Unknown	0.994384	0.00157652	NA	11.1111	0.239867
Seq_834	10	Seq_3964	90.9091	Unknown	Coutinho_2017	marine metagenome genome assembly, contig: Assembly-10155-SUB-0.1-ITER-15-RawMergedAbrolhos_Seq_194	Aquatic	Marine	Unknown	Unknown	Unknown	Unknown	Unknown	Unknown	Unknown	Unknown	Unknown	3616	NA	NA	NA	Unknown	Unknown	Coutinho_Genomes_17.fasta	ENA|FUIF01001021|FUIF01001021.1	11	Bona_Fide_Phage_Homology	Unknown	Unknown	Unknown	Unknown	Unknown	Unknown	Unknown	Unknown	Unknown	Unknown	0.996779	0.000848896	NA	27.2727	2.93882
Seq_835	5	Seq_192183	41.6667	Unknown	Coutinho_2017	marine metagenome genome assembly, contig: Assembly-10155-SUB-0.1-ITER-15-RawMergedAbrolhos_Seq_245	Aquatic	Marine	Unknown	Unknown	Unknown	Unknown	Unknown	Unknown	Unknown	Unknown	Unknown	3162	NA	NA	NA	Unknown	Unknown	Coutinho_Genomes_17.fasta	ENA|FUIF01001022|FUIF01001022.1	12	Bona_Fide_Phage_Homology	Unknown	Unknown	Unknown	Unknown	Unknown	Unknown	Unknown	Unknown	Unknown	Unknown	0.999144	0.000121271	NA	8.33333	1
Seq_836	4	Seq_82092	57.1429	Unknown	Coutinho_2017	marine metagenome genome assembly, contig: Assembly-10155-SUB-0.1-ITER-15-RawMergedAbrolhos_Seq_354	Aquatic	Marine	Unknown	Unknown	Unknown	Unknown	Unknown	Unknown	Unknown	Unknown	Unknown	2609	Lineage_36	Lineage_177	Lineage_223	Unknown	Unknown	Coutinho_Genomes_17.fasta	ENA|FUIF01001024|FUIF01001024.1	7	Bona_Fide_Phage_Homology	Unknown	Unknown	Unknown	Unknown	Unknown	Unknown	Unknown	Unknown	Unknown	Unknown	0.895372	0.0181767	NA	Unknown	Unknown
Seq_837	2	Seq_67040	50	Unknown	Coutinho_2017	marine metagenome genome assembly, contig: Assembly-10155-SUB-0.1-ITER-16-EA_tenuis_DNA_SISPA_Seq_28	Aquatic	Marine	Unknown	Unknown	Unknown	Unknown	Unknown	Unknown	Unknown	Unknown	Unknown	3050	NA	NA	NA	Unknown	Unknown	Coutinho_Genomes_17.fasta	ENA|FUIF01001026|FUIF01001026.1	4	Unknown	Unknown	Unknown	Unknown	Unknown	Unknown	Unknown	Unknown	Unknown	Unknown	Unknown	0.973217	0.00460829	NA	Unknown	Unknown
Seq_838	1	Seq_163089	12.5	Unknown	Coutinho_2017	marine metagenome genome assembly, contig: Assembly-10155-SUB-0.1-ITER-16-EBur_Rasa2012_Seq_30	Aquatic	Marine	Unknown	Unknown	Unknown	Unknown	Unknown	Unknown	Unknown	Unknown	Unknown	3263	NA	NA	NA	Unknown	Unknown	Coutinho_Genomes_17.fasta	ENA|FUIF01001027|FUIF01001027.1	8	Unknown	Unknown	Unknown	Unknown	Unknown	Unknown	Unknown	Unknown	Unknown	Unknown	Unknown	0.908255	0.0126122	NA	Unknown	Unknown
Seq_839	5	Seq_67792	100	Unknown	Coutinho_2017	marine metagenome genome assembly, contig: Assembly-10155-SUB-0.1-ITER-16-EFarol2011_Seq_33	Aquatic	Marine	Unknown	Unknown	Unknown	Unknown	Unknown	Unknown	Unknown	Unknown	Unknown	2720	Lineage_67	Lineage_322	Lineage_400	Unknown	Unknown	Coutinho_Genomes_17.fasta	ENA|FUIF01001028|FUIF01001028.1	5	Bona_Fide_Phage_Homology	Unknown	Unknown	Unknown	Unknown	Unknown	Unknown	Unknown	Unknown	Unknown	Unknown	0.858272	0.0276637	NA	100	4.62434
Seq_840	4	Seq_9190	57.1429	Unknown	Coutinho_2017	marine metagenome genome assembly, contig: Assembly-10155-SUB-0.1-ITER-16-RawMergedAbrolhos_Seq_262	Aquatic	Marine	Unknown	Unknown	Unknown	Unknown	Unknown	Unknown	Unknown	Unknown	Unknown	3074	Lineage_57	Lineage_289	Lineage_341	Unknown	Unknown	Coutinho_Genomes_17.fasta	ENA|FUIF01001031|FUIF01001031.1	7	Bona_Fide_Phage_Homology	Unknown	Unknown	Unknown	Unknown	Unknown	Unknown	Unknown	Unknown	Unknown	Unknown	0.97569	0.00400194	NA	14.2857	1
[truncated: 64,695 more rows]
