# Supplementary material for: Charting the diversity of uncultured viruses of Archaea and Bacteria
Source: BMC Biol. 2019 Dec 29;17:109. doi: 10.1186/s12915-019-0723-8 (PMC6936153; doi:10.1186/s12915-019-0723-8)
Supplement: Supplementary file 4 — Additional file 4: Table S2. Prevalence of targeted hosts, ecosystem and dataset sources, Taxonomic classification and completeness of genomic sequences among the three levels of GL-UVAB lineages. [file 12915_2019_723_MOESM4_ESM.xls]

## Sheet: TableS3_Set6_Leaf2Lineage.tsv-_Analysis_Stats
Level	Lineage_ID	Lineage_Member_Count	Category	Value	Count
Level_1	Lineage_0	51	Completness	Complete	22
Level_1	Lineage_0	51	Completness	Nearly_Complete	29
Level_1	Lineage_0	51	Ecosystem_Category	Aquatic	3
Level_1	Lineage_0	51	Ecosystem_Category	Bioremediation	1
Level_1	Lineage_0	51	Ecosystem_Category	Plants	1
Level_1	Lineage_0	51	Ecosystem_Category	Terrestrial	1
Level_1	Lineage_0	51	Ecosystem_Type	Deep subsurface	1
Level_1	Lineage_0	51	Ecosystem_Type	Marine	2
Level_1	Lineage_0	51	Ecosystem_Type	Non-marine Saline and Alkaline	1
Level_1	Lineage_0	51	Ecosystem_Type	Rhizoplane	1
Level_1	Lineage_0	51	Ecosystem_Type	Terephthalate	1
Level_1	Lineage_0	51	Host_1_Domain	Bacteria	45
Level_1	Lineage_0	51	Host_2_Phylum	Proteobacteria	44
Level_1	Lineage_0	51	Host_3_Class	Alphaproteobacteria	2
Level_1	Lineage_0	51	Host_3_Class	Betaproteobacteria	6
Level_1	Lineage_0	51	Host_3_Class	Gammaproteobacteria	36
Level_1	Lineage_0	51	Host_4_Order	Burkholderiales	6
Level_1	Lineage_0	51	Host_4_Order	Enterobacteriales	9
Level_1	Lineage_0	51	Host_4_Order	Pasteurellales	7
Level_1	Lineage_0	51	Host_4_Order	Pseudomonadales	20
Level_1	Lineage_0	51	Host_4_Order	Rhodobacterales	2
Level_1	Lineage_0	51	Host_5_Family	Burkholderiaceae	6
Level_1	Lineage_0	51	Host_5_Family	Enterobacteriaceae	9
Level_1	Lineage_0	51	Host_5_Family	Pasteurellaceae	7
Level_1	Lineage_0	51	Host_5_Family	Pseudomonadaceae	20
Level_1	Lineage_0	51	Host_5_Family	Rhodobacteraceae	2
Level_1	Lineage_0	51	Host_6_Genus	Actinobacillus	1
Level_1	Lineage_0	51	Host_6_Genus	Burkholderia	4
Level_1	Lineage_0	51	Host_6_Genus	Escherichia	8
Level_1	Lineage_0	51	Host_6_Genus	Haemophilus	3
Level_1	Lineage_0	51	Host_6_Genus	Mannheimia	3
Level_1	Lineage_0	51	Host_6_Genus	Pseudomonas	20
Level_1	Lineage_0	51	Host_6_Genus	Ralstonia	2
Level_1	Lineage_0	51	Host_6_Genus	Rhodobacter	1
Level_1	Lineage_0	51	Host_6_Genus	Rhodovulum	1
Level_1	Lineage_0	51	Host_6_Genus	Salmonella	1
Level_1	Lineage_0	51	Host_7_Species	Actinobacillus minor	1
Level_1	Lineage_0	51	Host_7_Species	Burkholderia cenocepacia	2
Level_1	Lineage_0	51	Host_7_Species	Burkholderia thailandensis	2
Level_1	Lineage_0	51	Host_7_Species	Escherichia coli	8
Level_1	Lineage_0	51	Host_7_Species	Haemophilus parasuis	2
Level_1	Lineage_0	51	Host_7_Species	Mannheimia haemolytica	3
Level_1	Lineage_0	51	Host_7_Species	Pseudomonas	3
Level_1	Lineage_0	51	Host_7_Species	Pseudomonas aeruginosa	15
Level_1	Lineage_0	51	Host_7_Species	Ralstonia solanacearum	2
Level_1	Lineage_0	51	Host_7_Species	Rhodovulum sp. P5	1
Level_1	Lineage_0	51	Host_7_Species	Salmonella enterica	1
Level_1	Lineage_0	51	Original_File	Paez-Espino_16_Genomes.fasta	6
Level_1	Lineage_0	51	Original_File	RefSeqVir_02_06_2017.fasta	17
Level_1	Lineage_0	51	Original_File	Roux_15_Genomes.fasta	28
Level_1	Lineage_0	51	Taxonomy_Family	Myoviridae	5
Level_1	Lineage_0	51	Taxonomy_Family	Siphoviridae	11
Level_1	Lineage_0	51	Taxonomy_Genus	Bcepmuvirus	2
Level_1	Lineage_0	51	Taxonomy_Genus	D3112virus	1
Level_1	Lineage_0	51	Taxonomy_Genus	Lambdavirus	1
Level_1	Lineage_0	51	Taxonomy_Genus	Muvirus	2
Level_1	Lineage_0	51	Taxonomy_ICTV_Family	Myoviridae	2
Level_1	Lineage_0	51	Taxonomy_ICTV_Genus	Bcepmuvirus	2
Level_1	Lineage_0	51	Taxonomy_ICTV_Order	Caudovirales	2
Level_1	Lineage_0	51	Taxonomy_ICTV_Species	Burkholderia virus BcepMu	1
Level_1	Lineage_0	51	Taxonomy_ICTV_Species	Burkholderia virus phiE255	1
Level_1	Lineage_0	51	Taxonomy_Order	Caudovirales	16
Level_1	Lineage_0	51	Taxonomy_Species	Burkholderia phage KS10	1
Level_1	Lineage_0	51	Taxonomy_Species	Burkholderia virus BcepMu	1
Level_1	Lineage_0	51	Taxonomy_Species	Burkholderia virus phiE255	1
Level_1	Lineage_0	51	Taxonomy_Species	Escherichia phage D108	1
Level_1	Lineage_0	51	Taxonomy_Species	Haemophilus phage SuMu	1
Level_1	Lineage_0	51	Taxonomy_Species	Pseudomonas phage B3	1
Level_1	Lineage_0	51	Taxonomy_Species	Pseudomonas phage H70	1
Level_1	Lineage_0	51	Taxonomy_Species	Pseudomonas phage JBD18	1
Level_1	Lineage_0	51	Taxonomy_Species	Pseudomonas phage JBD30	1
Level_1	Lineage_0	51	Taxonomy_Species	Pseudomonas phage JBD5	1
Level_1	Lineage_0	51	Taxonomy_Species	Pseudomonas phage JBD88a	1
Level_1	Lineage_0	51	Taxonomy_Species	Pseudomonas phage JBD93	1
Level_1	Lineage_0	51	Taxonomy_Species	Pseudomonas phage MP38	1
Level_1	Lineage_0	51	Taxonomy_Species	Pseudomonas phage MP48	1
Level_1	Lineage_0	51	Taxonomy_Species	Ralstonia phage RS138	1
Level_1	Lineage_0	51	Taxonomy_Species	Rhodobacter phage RcapMu	1
Level_1	Lineage_0	51	Taxonomy_Species	Rhodovulum phage vB_RhkS_P1	1
Level_1	Lineage_1	39	Completness	Complete	38
Level_1	Lineage_1	39	Completness	Nearly_Complete	1
Level_1	Lineage_1	39	Ecosystem_Category	Aquatic	15
Level_1	Lineage_1	39	Ecosystem_Category	Bioremediation	1
Level_1	Lineage_1	39	Ecosystem_Category	Wastewater	2
Level_1	Lineage_1	39	Ecosystem_Type	Freshwater	2
Level_1	Lineage_1	39	Ecosystem_Type	Industrial wastewater	2
Level_1	Lineage_1	39	Ecosystem_Type	Marine	13
Level_1	Lineage_1	39	Ecosystem_Type	Tetrachloroethylene and derivatives	1
Level_1	Lineage_1	39	Host_1_Domain	Bacteria	10
Level_1	Lineage_1	39	Host_2_Phylum	Actinobacteria	3
Level_1	Lineage_1	39	Host_2_Phylum	Chloroflexi	1
Level_1	Lineage_1	39	Host_2_Phylum	Proteobacteria	6
Level_1	Lineage_1	39	Host_3_Class	Actinobacteria	3
Level_1	Lineage_1	39	Host_3_Class	Alphaproteobacteria	2
Level_1	Lineage_1	39	Host_3_Class	Betaproteobacteria	1
Level_1	Lineage_1	39	Host_3_Class	Dehalococcoidia	1
Level_1	Lineage_1	39	Host_3_Class	Gammaproteobacteria	3
Level_1	Lineage_1	39	Host_4_Order	Alteromonadales	2
Level_1	Lineage_1	39	Host_4_Order	Burkholderiales	1
Level_1	Lineage_1	39	Host_4_Order	Dehalococcoidales	1
Level_1	Lineage_1	39	Host_4_Order	Oceanospirillales	1
Level_1	Lineage_1	39	Host_4_Order	Rhodobacterales	1
Level_1	Lineage_1	39	Host_4_Order	Rhodospirillales	1
Level_1	Lineage_1	39	Host_4_Order	Streptomycetales	3
Level_1	Lineage_1	39	Host_5_Family	Burkholderiaceae	1
Level_1	Lineage_1	39	Host_5_Family	Dehalococcoidaceae	1
Level_1	Lineage_1	39	Host_5_Family	Idiomarinaceae	1
Level_1	Lineage_1	39	Host_5_Family	Oceanospirillaceae	1
Level_1	Lineage_1	39	Host_5_Family	Pseudoalteromonadaceae	1
Level_1	Lineage_1	39	Host_5_Family	Rhodobacteraceae	1
Level_1	Lineage_1	39	Host_5_Family	Rhodospirillaceae	1
Level_1	Lineage_1	39	Host_5_Family	Streptomycetaceae	3
Level_1	Lineage_1	39	Host_6_Genus	Azospirillum	1
Level_1	Lineage_1	39	Host_6_Genus	Dehalococcoides	1
Level_1	Lineage_1	39	Host_6_Genus	Loktanella	1
Level_1	Lineage_1	39	Host_6_Genus	Marinomonas	1
Level_1	Lineage_1	39	Host_6_Genus	Pseudoalteromonas	1
Level_1	Lineage_1	39	Host_6_Genus	Ralstonia	1
Level_1	Lineage_1	39	Host_6_Genus	Streptomyces	3
Level_1	Lineage_1	39	Host_7_Species	Idiomarinaceae bacterium N2-2	1
Level_1	Lineage_1	39	Host_7_Species	Loktanella hongkongensis	1
Level_1	Lineage_1	39	Host_7_Species	Streptomyces aureofaciens	1
Level_1	Lineage_1	39	Host_7_Species	Streptomyces flavovirens	1
Level_1	Lineage_1	39	Original_File	Coutinho_Genomes_17.fasta	1
Level_1	Lineage_1	39	Original_File	Nishimura_17_Genomes.fasta	13
Level_1	Lineage_1	39	Original_File	Paez-Espino_16_Genomes.fasta	10
Level_1	Lineage_1	39	Original_File	RefSeqVir_02_06_2017.fasta	7
Level_1	Lineage_1	39	Original_File	Roux_15_Genomes.fasta	1
Level_1	Lineage_1	39	Original_File	Roux_16_Genomes.fasta	7
Level_1	Lineage_1	39	Taxonomy_Family	Siphoviridae	5
Level_1	Lineage_1	39	Taxonomy_Genus	Lambdavirus	1
Level_1	Lineage_1	39	Taxonomy_Order	Caudovirales	5
Level_1	Lineage_1	39	Taxonomy_Species	Azospirillum phage Cd	1
Level_1	Lineage_1	39	Taxonomy_Species	Idiomarinaceae phage 1N2-2	1
Level_1	Lineage_1	39	Taxonomy_Species	Marinomonas phage P12026	1
Level_1	Lineage_1	39	Taxonomy_Species	Pseudoalteromonas phage Pq0	1
Level_1	Lineage_1	39	Taxonomy_Species	Streptomyces phage SF3	1
Level_1	Lineage_1	39	Taxonomy_Species	Streptomyces phage VWB	1
Level_1	Lineage_1	39	Taxonomy_Species	Streptomyces phage mu1/6	1
Level_1	Lineage_10	44	Completness	Complete	13
Level_1	Lineage_10	44	Completness	Nearly_Complete	31
Level_1	Lineage_10	44	Ecosystem_Category	Aquatic	1
Level_1	Lineage_10	44	Ecosystem_Type	Freshwater	1
Level_1	Lineage_10	44	Host_1_Domain	Bacteria	43
Level_1	Lineage_10	44	Host_2_Phylum	Proteobacteria	43
Level_1	Lineage_10	44	Host_3_Class	Gammaproteobacteria	43
Level_1	Lineage_10	44	Host_4_Order	Alteromonadales	1
Level_1	Lineage_10	44	Host_4_Order	Enterobacteriales	31
Level_1	Lineage_10	44	Host_4_Order	Pseudomonadales	8
Level_1	Lineage_10	44	Host_4_Order	Vibrionales	3
Level_1	Lineage_10	44	Host_5_Family	Alteromonadaceae	1
Level_1	Lineage_10	44	Host_5_Family	Enterobacteriaceae	31
Level_1	Lineage_10	44	Host_5_Family	Moraxellaceae	8
Level_1	Lineage_10	44	Host_5_Family	Vibrionaceae	3
Level_1	Lineage_10	44	Host_6_Genus	Acinetobacter	8
Level_1	Lineage_10	44	Host_6_Genus	Alteromonas	1
Level_1	Lineage_10	44	Host_6_Genus	Escherichia	27
Level_1	Lineage_10	44	Host_6_Genus	Salmonella	4
Level_1	Lineage_10	44	Host_6_Genus	Vibrio	3
Level_1	Lineage_10	44	Host_7_Species	Acinetobacter baumannii	5
Level_1	Lineage_10	44	Host_7_Species	Acinetobacter radioresistens	1
Level_1	Lineage_10	44	Host_7_Species	Acinetobacter schindleri	1
Level_1	Lineage_10	44	Host_7_Species	Acinetobacter sp.	1
Level_1	Lineage_10	44	Host_7_Species	Alteromonas macleodii	1
Level_1	Lineage_10	44	Host_7_Species	Escherichia coli	27
Level_1	Lineage_10	44	Host_7_Species	Salmonella enterica	3
Level_1	Lineage_10	44	Host_7_Species	Vibrio nigripulchritudo	1
Level_1	Lineage_10	44	Host_7_Species	Vibrio owensii	1
Level_1	Lineage_10	44	Host_7_Species	Vibrio sp.	1
Level_1	Lineage_10	44	Original_File	Paez-Espino_16_Genomes.fasta	1
Level_1	Lineage_10	44	Original_File	RefSeqVir_02_06_2017.fasta	2
Level_1	Lineage_10	44	Original_File	Roux_15_Genomes.fasta	41
Level_1	Lineage_10	44	Taxonomy_Family	Myoviridae	2
Level_1	Lineage_10	44	Taxonomy_Genus	P1virus	2
Level_1	Lineage_10	44	Taxonomy_ICTV_Family	Myoviridae	1
Level_1	Lineage_10	44	Taxonomy_ICTV_Genus	P1virus	1
Level_1	Lineage_10	44	Taxonomy_ICTV_Order	Caudovirales	1
Level_1	Lineage_10	44	Taxonomy_ICTV_Species	Escherichia virus P1	1
Level_1	Lineage_10	44	Taxonomy_Order	Caudovirales	2
Level_1	Lineage_10	44	Taxonomy_Species	Escherichia virus P1	1
Level_1	Lineage_10	44	Taxonomy_Species	Salmonella phage SJ46	1
Level_1	Lineage_11	68	Completness	Complete	56
Level_1	Lineage_11	68	Completness	Nearly_Complete	12
Level_1	Lineage_11	68	Ecosystem_Category	Aquatic	7
Level_1	Lineage_11	68	Ecosystem_Category	Birds	1
Level_1	Lineage_11	68	Ecosystem_Category	Human	42
Level_1	Lineage_11	68	Ecosystem_Category	Invertebrates	1
Level_1	Lineage_11	68	Ecosystem_Category	Terrestrial	1
Level_1	Lineage_11	68	Ecosystem_Type	Digestive system	44
Level_1	Lineage_11	68	Ecosystem_Type	Freshwater	3
Level_1	Lineage_11	68	Ecosystem_Type	Marine	3
Level_1	Lineage_11	68	Ecosystem_Type	Non-marine Saline and Alkaline	1
Level_1	Lineage_11	68	Ecosystem_Type	Soil	1
Level_1	Lineage_11	68	Host_1_Domain	Bacteria	12
Level_1	Lineage_11	68	Host_2_Phylum	Bacteroidetes	11
Level_1	Lineage_11	68	Host_2_Phylum	Proteobacteria	1
Level_1	Lineage_11	68	Host_3_Class	Bacteroidia	8
Level_1	Lineage_11	68	Host_3_Class	Flavobacteriia	3
Level_1	Lineage_11	68	Host_3_Class	Gammaproteobacteria	1
Level_1	Lineage_11	68	Host_4_Order	Bacteroidales	8
Level_1	Lineage_11	68	Host_4_Order	Flavobacteriales	3
Level_1	Lineage_11	68	Host_5_Family	Bacteroidaceae	1
Level_1	Lineage_11	68	Host_5_Family	Flavobacteriaceae	3
Level_1	Lineage_11	68	Host_5_Family	Prevotellaceae	4
Level_1	Lineage_11	68	Host_5_Family	Tannerellaceae	3
Level_1	Lineage_11	68	Host_6_Genus	Bacteroides	1
Level_1	Lineage_11	68	Host_6_Genus	Cellulophaga	1
Level_1	Lineage_11	68	Host_6_Genus	Flavobacterium	2
Level_1	Lineage_11	68	Host_6_Genus	Parabacteroides	3
Level_1	Lineage_11	68	Host_6_Genus	Prevotella	4
Level_1	Lineage_11	68	Original_File	Nishimura_17_Genomes.fasta	13
Level_1	Lineage_11	68	Original_File	Paez-Espino_16_Genomes.fasta	51
Level_1	Lineage_11	68	Original_File	RefSeqVir_02_06_2017.fasta	3
Level_1	Lineage_11	68	Original_File	Roux_16_Genomes.fasta	1
Level_1	Lineage_11	68	Taxonomy_Family	Podoviridae	1
Level_1	Lineage_11	68	Taxonomy_Order	Caudovirales	1
Level_1	Lineage_11	68	Taxonomy_Species	Cellulophaga phage phi14:2	1
Level_1	Lineage_11	68	Taxonomy_Species	Flavobacterium phage Fpv20	1
Level_1	Lineage_11	68	Taxonomy_Species	Flavobacterium phage Fpv3	1
Level_1	Lineage_12	130	Completness	Complete	108
Level_1	Lineage_12	130	Completness	Nearly_Complete	22
Level_1	Lineage_12	130	Ecosystem_Category	Aquatic	41
Level_1	Lineage_12	130	Ecosystem_Category	Biotransformation	1
Level_1	Lineage_12	130	Ecosystem_Category	Terrestrial	1
Level_1	Lineage_12	130	Ecosystem_Type	Deep subsurface	1
Level_1	Lineage_12	130	Ecosystem_Type	Marine	41
Level_1	Lineage_12	130	Ecosystem_Type	Microbial solubilization of coal	1
Level_1	Lineage_12	130	Host_1_Domain	Bacteria	80
Level_1	Lineage_12	130	Host_2_Phylum	Cyanobacteria	12
Level_1	Lineage_12	130	Host_2_Phylum	Proteobacteria	68
Level_1	Lineage_12	130	Host_3_Class	Alphaproteobacteria	1
Level_1	Lineage_12	130	Host_3_Class	Betaproteobacteria	6
Level_1	Lineage_12	130	Host_3_Class	Gammaproteobacteria	61
Level_1	Lineage_12	130	Host_4_Order	Burkholderiales	6
Level_1	Lineage_12	130	Host_4_Order	Chroococcales	3
Level_1	Lineage_12	130	Host_4_Order	Enterobacteriales	52
Level_1	Lineage_12	130	Host_4_Order	Prochlorales	1
Level_1	Lineage_12	130	Host_4_Order	Pseudomonadales	8
Level_1	Lineage_12	130	Host_4_Order	Rhizobiales	1
Level_1	Lineage_12	130	Host_4_Order	Synechococcales	2
Level_1	Lineage_12	130	Host_4_Order	Vibrionales	1
Level_1	Lineage_12	130	Host_5_Family	Burkholderiaceae	6
Level_1	Lineage_12	130	Host_5_Family	Enterobacteriaceae	52
Level_1	Lineage_12	130	Host_5_Family	Moraxellaceae	8
Level_1	Lineage_12	130	Host_5_Family	Prochlorococcaceae	1
Level_1	Lineage_12	130	Host_5_Family	Rhizobiaceae	1
Level_1	Lineage_12	130	Host_5_Family	Synechococcaceae	2
Level_1	Lineage_12	130	Host_5_Family	Vibrionaceae	1
Level_1	Lineage_12	130	Host_6_Genus	Acinetobacter	7
Level_1	Lineage_12	130	Host_6_Genus	Burkholderia	6
Level_1	Lineage_12	130	Host_6_Genus	Cronobacter	2
Level_1	Lineage_12	130	Host_6_Genus	Edwardsiella	1
Level_1	Lineage_12	130	Host_6_Genus	Enterobacter	1
Level_1	Lineage_12	130	Host_6_Genus	Escherichia	32
Level_1	Lineage_12	130	Host_6_Genus	Klebsiella	5
Level_1	Lineage_12	130	Host_6_Genus	Prochlorococcus	1
Level_1	Lineage_12	130	Host_6_Genus	Psychrobacter	1
Level_1	Lineage_12	130	Host_6_Genus	Rhizobium	1
Level_1	Lineage_12	130	Host_6_Genus	Salmonella	2
Level_1	Lineage_12	130	Host_6_Genus	Shigella	1
Level_1	Lineage_12	130	Host_6_Genus	Sodalis	1
Level_1	Lineage_12	130	Host_6_Genus	Synechococcus	5
Level_1	Lineage_12	130	Host_6_Genus	Vibrio	1
Level_1	Lineage_12	130	Host_6_Genus	Yersinia	7
Level_1	Lineage_12	130	Host_7_Species	Acinetobacter baumannii	7
Level_1	Lineage_12	130	Host_7_Species	Burkholderia cenocepacia	1
Level_1	Lineage_12	130	Host_7_Species	Burkholderia cepacia	1
Level_1	Lineage_12	130	Host_7_Species	Burkholderia pseudomallei	2
Level_1	Lineage_12	130	Host_7_Species	Burkholderia thailandensis	1
Level_1	Lineage_12	130	Host_7_Species	Cronobacter sakazakii	2
Level_1	Lineage_12	130	Host_7_Species	Edwardsiella ictaluri	1
Level_1	Lineage_12	130	Host_7_Species	Enterobacter sp.	1
Level_1	Lineage_12	130	Host_7_Species	Escherichia coli	31
Level_1	Lineage_12	130	Host_7_Species	Klebsiella oxytoca	2
Level_1	Lineage_12	130	Host_7_Species	Klebsiella pneumoniae	3
Level_1	Lineage_12	130	Host_7_Species	Prochlorococcus marinus	1
Level_1	Lineage_12	130	Host_7_Species	Psychrobacter sp. MV2	1
Level_1	Lineage_12	130	Host_7_Species	Salmonella enterica	1
Level_1	Lineage_12	130	Host_7_Species	Shigella sonnei	1
Level_1	Lineage_12	130	Host_7_Species	Sodalis glossinidius	1
Level_1	Lineage_12	130	Host_7_Species	Synechococcus sp. CB0101	1
Level_1	Lineage_12	130	Host_7_Species	Synechococcus sp. CB0204	1
Level_1	Lineage_12	130	Host_7_Species	Synechococcus sp. WH 8102	1
Level_1	Lineage_12	130	Host_7_Species	Vibrio nigripulchritudo	1
Level_1	Lineage_12	130	Host_7_Species	Yersinia enterocolitica	1
Level_1	Lineage_12	130	Host_7_Species	Yersinia pestis	6
Level_1	Lineage_12	130	Original_File	Coutinho_Genomes_17.fasta	1
Level_1	Lineage_12	130	Original_File	Mizuno_13_Genomes.fasta	30
Level_1	Lineage_12	130	Original_File	Mizuno_16_Genomes.fasta	1
Level_1	Lineage_12	130	Original_File	Nishimura_17_Genomes.fasta	16
Level_1	Lineage_12	130	Original_File	Paez-Espino_16_Genomes.fasta	7
Level_1	Lineage_12	130	Original_File	RefSeqVir_02_06_2017.fasta	46
Level_1	Lineage_12	130	Original_File	Roux_15_Genomes.fasta	25
Level_1	Lineage_12	130	Original_File	Roux_16_Genomes.fasta	4
Level_1	Lineage_12	130	Taxonomy_Family	Myoviridae	1
Level_1	Lineage_12	130	Taxonomy_Family	Siphoviridae	44
Level_1	Lineage_12	130	Taxonomy_Genus	E125virus	3
Level_1	Lineage_12	130	Taxonomy_Genus	Eiauvirus	1
Level_1	Lineage_12	130	Taxonomy_Genus	Hk578virus	7
Level_1	Lineage_12	130	Taxonomy_Genus	Lambdavirus	16
Level_1	Lineage_12	130	Taxonomy_Genus	N15virus	1
Level_1	Lineage_12	130	Taxonomy_ICTV_Family	Siphoviridae	14
Level_1	Lineage_12	130	Taxonomy_ICTV_Genus	E125virus	3
Level_1	Lineage_12	130	Taxonomy_ICTV_Genus	Eiauvirus	1
Level_1	Lineage_12	130	Taxonomy_ICTV_Genus	Hk578virus	7
Level_1	Lineage_12	130	Taxonomy_ICTV_Genus	Lambdavirus	2
Level_1	Lineage_12	130	Taxonomy_ICTV_Genus	N15virus	1
Level_1	Lineage_12	130	Taxonomy_ICTV_Order	Caudovirales	14
Level_1	Lineage_12	130	Taxonomy_ICTV_Species	Burkholderia virus phi1026b	1
Level_1	Lineage_12	130	Taxonomy_ICTV_Species	Burkholderia virus phi6442	1
Level_1	Lineage_12	130	Taxonomy_ICTV_Species	Burkholderia virus phiE125	1
Level_1	Lineage_12	130	Taxonomy_ICTV_Species	Edwardsiella virus eiAU	1
Level_1	Lineage_12	130	Taxonomy_ICTV_Species	Escherichia virus EK99P1	1
Level_1	Lineage_12	130	Taxonomy_ICTV_Species	Escherichia virus HK022	1
Level_1	Lineage_12	130	Taxonomy_ICTV_Species	Escherichia virus HK578	1
Level_1	Lineage_12	130	Taxonomy_ICTV_Species	Escherichia virus HK97	1
Level_1	Lineage_12	130	Taxonomy_ICTV_Species	Escherichia virus JL1	1
Level_1	Lineage_12	130	Taxonomy_ICTV_Species	Escherichia virus N15	1
Level_1	Lineage_12	130	Taxonomy_ICTV_Species	Escherichia virus SSL2009a	1
Level_1	Lineage_12	130	Taxonomy_ICTV_Species	Escherichia virus YD2008s	1
Level_1	Lineage_12	130	Taxonomy_ICTV_Species	Shigella virus EP23	1
Level_1	Lineage_12	130	Taxonomy_ICTV_Species	Sodalis virus SO1	1
Level_1	Lineage_12	130	Taxonomy_Order	Caudovirales	45
Level_1	Lineage_12	130	Taxonomy_Species	Burkholderia phage Bcep176	1
Level_1	Lineage_12	130	Taxonomy_Species	Burkholderia phage KS9	1
Level_1	Lineage_12	130	Taxonomy_Species	Burkholderia virus phi1026b	1
Level_1	Lineage_12	130	Taxonomy_Species	Burkholderia virus phi6442	1
Level_1	Lineage_12	130	Taxonomy_Species	Burkholderia virus phiE125	1
Level_1	Lineage_12	130	Taxonomy_Species	Cronobacter phage ENT39118	1
Level_1	Lineage_12	130	Taxonomy_Species	Cronobacter phage phiES15	1
Level_1	Lineage_12	130	Taxonomy_Species	Cyanophage PSS2	1
Level_1	Lineage_12	130	Taxonomy_Species	Cyanophage S-TIM5	1
Level_1	Lineage_12	130	Taxonomy_Species	Edwardsiella virus eiAU	1
Level_1	Lineage_12	130	Taxonomy_Species	Enterobacteria phage HK106	1
Level_1	Lineage_12	130	Taxonomy_Species	Enterobacteria phage HK140	1
Level_1	Lineage_12	130	Taxonomy_Species	Enterobacteria phage HK225	1
Level_1	Lineage_12	130	Taxonomy_Species	Enterobacteria phage HK446	1
Level_1	Lineage_12	130	Taxonomy_Species	Enterobacteria phage HK542	1
Level_1	Lineage_12	130	Taxonomy_Species	Enterobacteria phage HK544	1
Level_1	Lineage_12	130	Taxonomy_Species	Enterobacteria phage HK633	1
Level_1	Lineage_12	130	Taxonomy_Species	Enterobacteria phage mEp235	1
Level_1	Lineage_12	130	Taxonomy_Species	Enterobacteria phage mEp237	1
Level_1	Lineage_12	130	Taxonomy_Species	Enterobacteria phage mEpX1	1
Level_1	Lineage_12	130	Taxonomy_Species	Enterobacteria phage mEpX2	1
Level_1	Lineage_12	130	Taxonomy_Species	Enterobacteria phage phi80	1
Level_1	Lineage_12	130	Taxonomy_Species	Enterobacterial phage mEp213	1
Level_1	Lineage_12	130	Taxonomy_Species	Enterobacterial phage mEp234	1
Level_1	Lineage_12	130	Taxonomy_Species	Enterobacterial phage mEp390	1
Level_1	Lineage_12	130	Taxonomy_Species	Escherichia phage Envy	1
Level_1	Lineage_12	130	Taxonomy_Species	Escherichia phage Gluttony	1
Level_1	Lineage_12	130	Taxonomy_Species	Escherichia phage HK639	1
Level_1	Lineage_12	130	Taxonomy_Species	Escherichia phage slur05	1
Level_1	Lineage_12	130	Taxonomy_Species	Escherichia virus EK99P1	1
Level_1	Lineage_12	130	Taxonomy_Species	Escherichia virus HK022	1
Level_1	Lineage_12	130	Taxonomy_Species	Escherichia virus HK578	1
Level_1	Lineage_12	130	Taxonomy_Species	Escherichia virus HK97	1
Level_1	Lineage_12	130	Taxonomy_Species	Escherichia virus JL1	1
Level_1	Lineage_12	130	Taxonomy_Species	Escherichia virus N15	1
Level_1	Lineage_12	130	Taxonomy_Species	Escherichia virus SSL2009a	1
Level_1	Lineage_12	130	Taxonomy_Species	Escherichia virus YD2008s	1
Level_1	Lineage_12	130	Taxonomy_Species	Klebsiella phage phiKO2	1
Level_1	Lineage_12	130	Taxonomy_Species	Psychrobacter phage Psymv2	1
Level_1	Lineage_12	130	Taxonomy_Species	Rhizobium phage RHEph10	1
Level_1	Lineage_12	130	Taxonomy_Species	Salmonella phage SSU5	1
Level_1	Lineage_12	130	Taxonomy_Species	Shigella virus EP23	1
Level_1	Lineage_12	130	Taxonomy_Species	Sodalis virus SO1	1
Level_1	Lineage_12	130	Taxonomy_Species	Synechococcus phage S-CBS2	1
Level_1	Lineage_12	130	Taxonomy_Species	Synechococcus phage S-CBS4	1
Level_1	Lineage_12	130	Taxonomy_Species	Yersinia phage PY54	1
Level_1	Lineage_12	130	Taxonomy_Species	uncultured Mediterranean phage uvDeep-CGR2-KM19-C184	1
Level_1	Lineage_13	20	Completness	Complete	19
Level_1	Lineage_13	20	Completness	Nearly_Complete	1
Level_1	Lineage_13	20	Ecosystem_Category	Aquatic	10
Level_1	Lineage_13	20	Ecosystem_Type	Freshwater	10
Level_1	Lineage_13	20	Host_1_Domain	Bacteria	10
Level_1	Lineage_13	20	Host_2_Phylum	Actinobacteria	1
Level_1	Lineage_13	20	Host_2_Phylum	Firmicutes	9
Level_1	Lineage_13	20	Host_3_Class	Actinobacteria	1
Level_1	Lineage_13	20	Host_3_Class	Bacilli	9
Level_1	Lineage_13	20	Host_4_Order	Bacillales	9
Level_1	Lineage_13	20	Host_4_Order	Streptomycetales	1
Level_1	Lineage_13	20	Host_5_Family	Bacillaceae	9
Level_1	Lineage_13	20	Host_5_Family	Streptomycetaceae	1
Level_1	Lineage_13	20	Host_6_Genus	Bacillus	9
Level_1	Lineage_13	20	Host_6_Genus	Streptomyces	1
Level_1	Lineage_13	20	Host_7_Species	Bacillus cereus	2
Level_1	Lineage_13	20	Host_7_Species	Bacillus pumilus	4
Level_1	Lineage_13	20	Original_File	Paez-Espino_16_Genomes.fasta	10
Level_1	Lineage_13	20	Original_File	RefSeqVir_02_06_2017.fasta	8
Level_1	Lineage_13	20	Original_File	Roux_15_Genomes.fasta	2
Level_1	Lineage_13	20	Taxonomy_Family	Siphoviridae	8
Level_1	Lineage_13	20	Taxonomy_Genus	Andromedavirus	7
Level_1	Lineage_13	20	Taxonomy_ICTV_Family	Siphoviridae	7
Level_1	Lineage_13	20	Taxonomy_ICTV_Genus	Andromedavirus	7
Level_1	Lineage_13	20	Taxonomy_ICTV_Order	Caudovirales	7
Level_1	Lineage_13	20	Taxonomy_ICTV_Species	Bacillus virus Andromeda	1
Level_1	Lineage_13	20	Taxonomy_ICTV_Species	Bacillus virus Blastoid	1
Level_1	Lineage_13	20	Taxonomy_ICTV_Species	Bacillus virus Curly	1
Level_1	Lineage_13	20	Taxonomy_ICTV_Species	Bacillus virus Eoghan	1
Level_1	Lineage_13	20	Taxonomy_ICTV_Species	Bacillus virus Finn	1
Level_1	Lineage_13	20	Taxonomy_ICTV_Species	Bacillus virus Glittering	1
Level_1	Lineage_13	20	Taxonomy_ICTV_Species	Bacillus virus Riggi	1
Level_1	Lineage_13	20	Taxonomy_Order	Caudovirales	8
Level_1	Lineage_13	20	Taxonomy_Species	Bacillus virus Andromeda	1
Level_1	Lineage_13	20	Taxonomy_Species	Bacillus virus Blastoid	1
Level_1	Lineage_13	20	Taxonomy_Species	Bacillus virus Curly	1
Level_1	Lineage_13	20	Taxonomy_Species	Bacillus virus Eoghan	1
Level_1	Lineage_13	20	Taxonomy_Species	Bacillus virus Finn	1
Level_1	Lineage_13	20	Taxonomy_Species	Bacillus virus Glittering	1
Level_1	Lineage_13	20	Taxonomy_Species	Bacillus virus Riggi	1
Level_1	Lineage_13	20	Taxonomy_Species	Streptomyces phage Jay2Jay	1
Level_1	Lineage_14	60	Completness	Complete	58
Level_1	Lineage_14	60	Completness	Nearly_Complete	2
Level_1	Lineage_14	60	Ecosystem_Category	Aquatic	15
Level_1	Lineage_14	60	Ecosystem_Category	Plants	1
Level_1	Lineage_14	60	Ecosystem_Type	Freshwater	1
Level_1	Lineage_14	60	Ecosystem_Type	Marine	14
Level_1	Lineage_14	60	Ecosystem_Type	Phylloplane	1
Level_1	Lineage_14	60	Host_1_Domain	Bacteria	5
Level_1	Lineage_14	60	Host_2_Phylum	Deinococcus-Thermus	2
Level_1	Lineage_14	60	Host_2_Phylum	Proteobacteria	3
Level_1	Lineage_14	60	Host_3_Class	Alphaproteobacteria	1
Level_1	Lineage_14	60	Host_3_Class	Deinococci	2
Level_1	Lineage_14	60	Host_3_Class	Gammaproteobacteria	1
Level_1	Lineage_14	60	Host_4_Order	Thermales	2
Level_1	Lineage_14	60	Host_4_Order	Vibrionales	1
Level_1	Lineage_14	60	Host_5_Family	Thermaceae	2
Level_1	Lineage_14	60	Host_5_Family	Vibrionaceae	1
Level_1	Lineage_14	60	Host_6_Genus	Candidatus Puniceispirillum	1
Level_1	Lineage_14	60	Host_6_Genus	Thermus	2
Level_1	Lineage_14	60	Host_6_Genus	Vibrio	1
Level_1	Lineage_14	60	Host_7_Species	Candidatus Puniceispirillum marinum	1
Level_1	Lineage_14	60	Host_7_Species	Thermus thermophilus	2
Level_1	Lineage_14	60	Original_File	Coutinho_Genomes_17.fasta	3
Level_1	Lineage_14	60	Original_File	Nishimura_17_Genomes.fasta	40
Level_1	Lineage_14	60	Original_File	Paez-Espino_16_Genomes.fasta	11
Level_1	Lineage_14	60	Original_File	RefSeqVir_02_06_2017.fasta	4
Level_1	Lineage_14	60	Original_File	Roux_16_Genomes.fasta	2
Level_1	Lineage_14	60	Taxonomy_Family	Podoviridae	2
Level_1	Lineage_14	60	Taxonomy_Family	Siphoviridae	2
Level_1	Lineage_14	60	Taxonomy_Genus	P23virus	2
Level_1	Lineage_14	60	Taxonomy_Order	Caudovirales	4
Level_1	Lineage_14	60	Taxonomy_Species	Puniceispirillum phage HMO-2011	1
Level_1	Lineage_14	60	Taxonomy_Species	Thermus phage P2345	1
Level_1	Lineage_14	60	Taxonomy_Species	Thermus phage P7426	1
Level_1	Lineage_14	60	Taxonomy_Species	Vibrio phage CHOED	1
Level_1	Lineage_15	28	Completness	Complete	28
Level_1	Lineage_15	28	Ecosystem_Category	Aquatic	13
Level_1	Lineage_15	28	Ecosystem_Category	Bioremediation	1
Level_1	Lineage_15	28	Ecosystem_Category	Terrestrial	1
Level_1	Lineage_15	28	Ecosystem_Type	Freshwater	2
Level_1	Lineage_15	28	Ecosystem_Type	Hydrocarbon	1
Level_1	Lineage_15	28	Ecosystem_Type	Marine	10
Level_1	Lineage_15	28	Ecosystem_Type	Non-marine Saline and Alkaline	1
Level_1	Lineage_15	28	Ecosystem_Type	Soil	1
Level_1	Lineage_15	28	Host_1_Domain	Bacteria	10
Level_1	Lineage_15	28	Host_2_Phylum	Proteobacteria	10
Level_1	Lineage_15	28	Host_3_Class	Alphaproteobacteria	2
Level_1	Lineage_15	28	Host_3_Class	Gammaproteobacteria	8
Level_1	Lineage_15	28	Host_4_Order	Alteromonadales	1
Level_1	Lineage_15	28	Host_4_Order	Enterobacteriales	1
Level_1	Lineage_15	28	Host_4_Order	Pseudomonadales	2
Level_1	Lineage_15	28	Host_4_Order	Rhodobacterales	2
Level_1	Lineage_15	28	Host_4_Order	Vibrionales	4
Level_1	Lineage_15	28	Host_5_Family	Enterobacteriaceae	1
Level_1	Lineage_15	28	Host_5_Family	Pseudoalteromonadaceae	1
Level_1	Lineage_15	28	Host_5_Family	Pseudomonadaceae	2
Level_1	Lineage_15	28	Host_5_Family	Rhodobacteraceae	2
Level_1	Lineage_15	28	Host_5_Family	Vibrionaceae	4
Level_1	Lineage_15	28	Host_6_Genus	Celeribacter	1
Level_1	Lineage_15	28	Host_6_Genus	Citrobacter	1
Level_1	Lineage_15	28	Host_6_Genus	Pseudoalteromonas	1
Level_1	Lineage_15	28	Host_6_Genus	Pseudomonas	2
Level_1	Lineage_15	28	Host_6_Genus	Roseobacter	1
Level_1	Lineage_15	28	Host_6_Genus	Salinivibrio	1
Level_1	Lineage_15	28	Host_6_Genus	Vibrio	3
Level_1	Lineage_15	28	Host_7_Species	Pseudomonas aeruginosa	2
Level_1	Lineage_15	28	Host_7_Species	Roseobacter	1
Level_1	Lineage_15	28	Host_7_Species	Salinivibrio costicola	1
Level_1	Lineage_15	28	Host_7_Species	Vibrio cholerae	2
Level_1	Lineage_15	28	Host_7_Species	Vibrio parahaemolyticus	1
Level_1	Lineage_15	28	Original_File	Coutinho_Genomes_17.fasta	1
Level_1	Lineage_15	28	Original_File	Nishimura_17_Genomes.fasta	3
Level_1	Lineage_15	28	Original_File	Paez-Espino_16_Genomes.fasta	8
Level_1	Lineage_15	28	Original_File	RefSeqVir_02_06_2017.fasta	10
Level_1	Lineage_15	28	Original_File	Roux_16_Genomes.fasta	6
Level_1	Lineage_15	28	Taxonomy_Family	Podoviridae	7
Level_1	Lineage_15	28	Taxonomy_Order	Caudovirales	8
Level_1	Lineage_15	28	Taxonomy_Species	Celeribacter phage P12053L	1
Level_1	Lineage_15	28	Taxonomy_Species	Citrobacter phage CVT22	1
Level_1	Lineage_15	28	Taxonomy_Species	Pseudoalteromonas phage RIO-1	1
Level_1	Lineage_15	28	Taxonomy_Species	Pseudomonas phage O4	1
Level_1	Lineage_15	28	Taxonomy_Species	Pseudomonas phage PA11	1
Level_1	Lineage_15	28	Taxonomy_Species	Roseobacter phage SIO1	1
Level_1	Lineage_15	28	Taxonomy_Species	Salinivibrio phage CW02	1
Level_1	Lineage_15	28	Taxonomy_Species	Vibrio phage ICP2	1
Level_1	Lineage_15	28	Taxonomy_Species	Vibrio phage ICP2_2013_A_Haiti	1
Level_1	Lineage_15	28	Taxonomy_Species	Vibrio phage VpV262	1
Level_1	Lineage_16	55	Completness	Complete	47
Level_1	Lineage_16	55	Completness	Nearly_Complete	8
Level_1	Lineage_16	55	Ecosystem_Category	Aquatic	5
Level_1	Lineage_16	55	Ecosystem_Category	Human	17
Level_1	Lineage_16	55	Ecosystem_Category	Invertebrates	1
Level_1	Lineage_16	55	Ecosystem_Type	Digestive system	18
Level_1	Lineage_16	55	Ecosystem_Type	Freshwater	1
Level_1	Lineage_16	55	Ecosystem_Type	Marine	4
Level_1	Lineage_16	55	Host_1_Domain	Bacteria	34
Level_1	Lineage_16	55	Host_2_Phylum	Proteobacteria	32
Level_1	Lineage_16	55	Host_3_Class	Alphaproteobacteria	3
Level_1	Lineage_16	55	Host_3_Class	Betaproteobacteria	3
Level_1	Lineage_16	55	Host_3_Class	Epsilonproteobacteria	2
Level_1	Lineage_16	55	Host_3_Class	Gammaproteobacteria	24
Level_1	Lineage_16	55	Host_4_Order	Alteromonadales	2
Level_1	Lineage_16	55	Host_4_Order	Burkholderiales	3
Level_1	Lineage_16	55	Host_4_Order	Campylobacterales	2
Level_1	Lineage_16	55	Host_4_Order	Enterobacteriales	13
Level_1	Lineage_16	55	Host_4_Order	Pseudomonadales	6
Level_1	Lineage_16	55	Host_4_Order	Rhodobacterales	3
Level_1	Lineage_16	55	Host_4_Order	Vibrionales	3
Level_1	Lineage_16	55	Host_5_Family	Alcaligenaceae	2
Level_1	Lineage_16	55	Host_5_Family	Alteromonadaceae	1
Level_1	Lineage_16	55	Host_5_Family	Campylobacteraceae	2
Level_1	Lineage_16	55	Host_5_Family	Comamonadaceae	1
Level_1	Lineage_16	55	Host_5_Family	Enterobacteriaceae	13
Level_1	Lineage_16	55	Host_5_Family	Moraxellaceae	1
Level_1	Lineage_16	55	Host_5_Family	Pseudoalteromonadaceae	1
Level_1	Lineage_16	55	Host_5_Family	Pseudomonadaceae	5
Level_1	Lineage_16	55	Host_5_Family	Rhodobacteraceae	3
Level_1	Lineage_16	55	Host_5_Family	Vibrionaceae	3
Level_1	Lineage_16	55	Host_6_Genus	Achromobacter	2
Level_1	Lineage_16	55	Host_6_Genus	Acinetobacter	1
Level_1	Lineage_16	55	Host_6_Genus	Alteromonas	1
Level_1	Lineage_16	55	Host_6_Genus	Campylobacter	2
Level_1	Lineage_16	55	Host_6_Genus	Delftia	1
Level_1	Lineage_16	55	Host_6_Genus	Dinoroseobacter	1
Level_1	Lineage_16	55	Host_6_Genus	Enterobacter	1
Level_1	Lineage_16	55	Host_6_Genus	Erwinia	2
Level_1	Lineage_16	55	Host_6_Genus	Escherichia	7
Level_1	Lineage_16	55	Host_6_Genus	Pseudoalteromonas	1
Level_1	Lineage_16	55	Host_6_Genus	Pseudomonas	5
Level_1	Lineage_16	55	Host_6_Genus	Ruegeria	1
Level_1	Lineage_16	55	Host_6_Genus	Salmonella	2
Level_1	Lineage_16	55	Host_6_Genus	Shigella	1
Level_1	Lineage_16	55	Host_6_Genus	Sulfitobacter	1
Level_1	Lineage_16	55	Host_6_Genus	Vibrio	3
Level_1	Lineage_16	55	Host_7_Species	Achromobacter xylosoxidans	1
Level_1	Lineage_16	55	Host_7_Species	Alteromonas macleodii	1
Level_1	Lineage_16	55	Host_7_Species	Enterobacter cloacae	1
Level_1	Lineage_16	55	Host_7_Species	Erwinia amylovora	1
Level_1	Lineage_16	55	Host_7_Species	Escherichia	2
Level_1	Lineage_16	55	Host_7_Species	Escherichia coli	5
Level_1	Lineage_16	55	Host_7_Species	Pseudoalteromonas sp. YD6	1
Level_1	Lineage_16	55	Host_7_Species	Pseudomonas aeruginosa	4
Level_1	Lineage_16	55	Host_7_Species	Ruegeria pomeroyi	1
Level_1	Lineage_16	55	Host_7_Species	Salmonella enterica	2
Level_1	Lineage_16	55	Host_7_Species	Sulfitobacter sp. EE-36	1
Level_1	Lineage_16	55	Host_7_Species	Vibrio cholerae	1
Level_1	Lineage_16	55	Original_File	Paez-Espino_16_Genomes.fasta	22
Level_1	Lineage_16	55	Original_File	RefSeqVir_02_06_2017.fasta	32
Level_1	Lineage_16	55	Original_File	Roux_16_Genomes.fasta	1
Level_1	Lineage_16	55	Taxonomy_Family	Podoviridae	32
Level_1	Lineage_16	55	Taxonomy_Genus	Ea92virus	2
Level_1	Lineage_16	55	Taxonomy_Genus	G7cvirus	6
Level_1	Lineage_16	55	Taxonomy_Genus	Lit1virus	1
Level_1	Lineage_16	55	Taxonomy_Genus	Luz7virus	2
Level_1	Lineage_16	55	Taxonomy_Genus	N4virus	16
Level_1	Lineage_16	55	Taxonomy_ICTV_Family	Podoviridae	11
Level_1	Lineage_16	55	Taxonomy_ICTV_Genus	Ea92virus	2
Level_1	Lineage_16	55	Taxonomy_ICTV_Genus	G7cvirus	6
Level_1	Lineage_16	55	Taxonomy_ICTV_Genus	Lit1virus	1
Level_1	Lineage_16	55	Taxonomy_ICTV_Genus	Luz7virus	2
Level_1	Lineage_16	55	Taxonomy_ICTV_Order	Caudovirales	11
Level_1	Lineage_16	55	Taxonomy_ICTV_Species	Erwinia virus Ea9-2	1
Level_1	Lineage_16	55	Taxonomy_ICTV_Species	Erwinia virus Frozen	1
Level_1	Lineage_16	55	Taxonomy_ICTV_Species	Escherichia virus APEC5	1
Level_1	Lineage_16	55	Taxonomy_ICTV_Species	Escherichia virus APEC7	1
Level_1	Lineage_16	55	Taxonomy_ICTV_Species	Escherichia virus Bp4	1
Level_1	Lineage_16	55	Taxonomy_ICTV_Species	Escherichia virus G7C	1
Level_1	Lineage_16	55	Taxonomy_ICTV_Species	Escherichia virus IME11	1
Level_1	Lineage_16	55	Taxonomy_ICTV_Species	Pseudomonas virus KPP21	1
Level_1	Lineage_16	55	Taxonomy_ICTV_Species	Pseudomonas virus LIT1	1
Level_1	Lineage_16	55	Taxonomy_ICTV_Species	Pseudomonas virus LUZ7	1
Level_1	Lineage_16	55	Taxonomy_ICTV_Species	Shigella virus Sb1	1
Level_1	Lineage_16	55	Taxonomy_Order	Caudovirales	32
Level_1	Lineage_16	55	Taxonomy_Species	Achromobacter phage JWAlpha	1
Level_1	Lineage_16	55	Taxonomy_Species	Achromobacter phage phiAxp-3	1
Level_1	Lineage_16	55	Taxonomy_Species	Acinetobacter phage Presley	1
Level_1	Lineage_16	55	Taxonomy_Species	Alteromonas phage vB_AmaP_AD45-P	1
Level_1	Lineage_16	55	Taxonomy_Species	Delftia phage RG-2014	1
Level_1	Lineage_16	55	Taxonomy_Species	Dinoroseobacter phage DFL12phi1	1
Level_1	Lineage_16	55	Taxonomy_Species	Enterobacter phage EcP1	1
Level_1	Lineage_16	55	Taxonomy_Species	Erwinia phage vB_EamP-S6	1
Level_1	Lineage_16	55	Taxonomy_Species	Erwinia virus Ea9-2	1
Level_1	Lineage_16	55	Taxonomy_Species	Erwinia virus Frozen	1
Level_1	Lineage_16	55	Taxonomy_Species	Escherichia phage N4	1
Level_1	Lineage_16	55	Taxonomy_Species	Escherichia phage Pollock	1
Level_1	Lineage_16	55	Taxonomy_Species	Escherichia virus APEC5	1
Level_1	Lineage_16	55	Taxonomy_Species	Escherichia virus APEC7	1
Level_1	Lineage_16	55	Taxonomy_Species	Escherichia virus Bp4	1
Level_1	Lineage_16	55	Taxonomy_Species	Escherichia virus G7C	1
Level_1	Lineage_16	55	Taxonomy_Species	Escherichia virus IME11	1
Level_1	Lineage_16	55	Taxonomy_Species	Pseudoalteromonas phage pYD6-A	1
Level_1	Lineage_16	55	Taxonomy_Species	Pseudomonas phage Pa2	1
Level_1	Lineage_16	55	Taxonomy_Species	Pseudomonas phage YH6	1
Level_1	Lineage_16	55	Taxonomy_Species	Pseudomonas phage vB_PaeP_MAG4	1
Level_1	Lineage_16	55	Taxonomy_Species	Pseudomonas virus KPP21	1
Level_1	Lineage_16	55	Taxonomy_Species	Pseudomonas virus LIT1	1
Level_1	Lineage_16	55	Taxonomy_Species	Pseudomonas virus LUZ7	1
Level_1	Lineage_16	55	Taxonomy_Species	Salmonella phage FSL SP-058	1
Level_1	Lineage_16	55	Taxonomy_Species	Salmonella phage FSL SP-076	1
Level_1	Lineage_16	55	Taxonomy_Species	Shigella virus Sb1	1
Level_1	Lineage_16	55	Taxonomy_Species	Silicibacter phage DSS3phi2	1
Level_1	Lineage_16	55	Taxonomy_Species	Sulfitobacter phage EE36phi1	1
Level_1	Lineage_16	55	Taxonomy_Species	Vibrio phage JA-1	1
Level_1	Lineage_16	55	Taxonomy_Species	Vibrio phage VBP32	1
Level_1	Lineage_16	55	Taxonomy_Species	Vibrio phage phi 1	1
Level_1	Lineage_17	88	Completness	Complete	86
Level_1	Lineage_17	88	Completness	Nearly_Complete	2
Level_1	Lineage_17	88	Ecosystem_Category	Human	2
Level_1	Lineage_17	88	Ecosystem_Category	Plants	2
Level_1	Lineage_17	88	Ecosystem_Category	Solid waste	1
Level_1	Lineage_17	88	Ecosystem_Type	Composting	1
Level_1	Lineage_17	88	Ecosystem_Type	Digestive system	2
Level_1	Lineage_17	88	Ecosystem_Type	Phylloplane	2
Level_1	Lineage_17	88	Host_1_Domain	Bacteria	82
Level_1	Lineage_17	88	Host_2_Phylum	Bacteroidetes	1
Level_1	Lineage_17	88	Host_2_Phylum	Firmicutes	80
Level_1	Lineage_17	88	Host_3_Class	Bacilli	80
Level_1	Lineage_17	88	Host_3_Class	Flavobacteriia	1
Level_1	Lineage_17	88	Host_4_Order	Bacillales	73
Level_1	Lineage_17	88	Host_4_Order	Flavobacteriales	1
Level_1	Lineage_17	88	Host_4_Order	Lactobacillales	7
Level_1	Lineage_17	88	Host_5_Family	Bacillaceae	50
Level_1	Lineage_17	88	Host_5_Family	Enterococcaceae	4
Level_1	Lineage_17	88	Host_5_Family	Flavobacteriaceae	1
Level_1	Lineage_17	88	Host_5_Family	Lactobacillaceae	3
Level_1	Lineage_17	88	Host_5_Family	Listeriaceae	9
Level_1	Lineage_17	88	Host_5_Family	Staphylococcaceae	14
Level_1	Lineage_17	88	Host_6_Genus	Bacillus	50
Level_1	Lineage_17	88	Host_6_Genus	Brochothrix	1
Level_1	Lineage_17	88	Host_6_Genus	Cellulophaga	1
Level_1	Lineage_17	88	Host_6_Genus	Enterococcus	4
Level_1	Lineage_17	88	Host_6_Genus	Lactobacillus	3
Level_1	Lineage_17	88	Host_6_Genus	Listeria	8
Level_1	Lineage_17	88	Host_6_Genus	Staphylococcus	14
Level_1	Lineage_17	88	Host_7_Species	Bacillus	7
Level_1	Lineage_17	88	Host_7_Species	Bacillus cereus	10
Level_1	Lineage_17	88	Host_7_Species	Bacillus megaterium	3
Level_1	Lineage_17	88	Host_7_Species	Bacillus subtilis	3
Level_1	Lineage_17	88	Host_7_Species	Bacillus thuringiensis	12
Level_1	Lineage_17	88	Host_7_Species	Cellulophaga sp. MM#3	1
Level_1	Lineage_17	88	Host_7_Species	Enterococcus faecalis	4
Level_1	Lineage_17	88	Host_7_Species	Lactobacillus	1
Level_1	Lineage_17	88	Host_7_Species	Lactobacillus fermentum	1
Level_1	Lineage_17	88	Host_7_Species	Lactobacillus plantarum	1
Level_1	Lineage_17	88	Host_7_Species	Listeria monocytogenes	7
Level_1	Lineage_17	88	Host_7_Species	Staphylococcus	1
Level_1	Lineage_17	88	Host_7_Species	Staphylococcus aureus	7
Level_1	Lineage_17	88	Host_7_Species	Staphylococcus sp.	2
Level_1	Lineage_17	88	Original_File	Nishimura_17_Genomes.fasta	1
Level_1	Lineage_17	88	Original_File	Paez-Espino_16_Genomes.fasta	5
Level_1	Lineage_17	88	Original_File	RefSeqVir_02_06_2017.fasta	82
Level_1	Lineage_17	88	Taxonomy_Family	Myoviridae	81
Level_1	Lineage_17	88	Taxonomy_Family	Siphoviridae	1
Level_1	Lineage_17	88	Taxonomy_Genus	Agatevirus	3
Level_1	Lineage_17	88	Taxonomy_Genus	B4virus	6
Level_1	Lineage_17	88	Taxonomy_Genus	Bastillevirus	2
Level_1	Lineage_17	88	Taxonomy_Genus	Bc431virus	5
Level_1	Lineage_17	88	Taxonomy_Genus	Cbastvirus	1
Level_1	Lineage_17	88	Taxonomy_Genus	Cp51virus	3
Level_1	Lineage_17	88	Taxonomy_Genus	Kayvirus	9
Level_1	Lineage_17	88	Taxonomy_Genus	Nit1virus	3
Level_1	Lineage_17	88	Taxonomy_Genus	P100virus	2
Level_1	Lineage_17	88	Taxonomy_Genus	Sep1virus	1
Level_1	Lineage_17	88	Taxonomy_Genus	Silviavirus	2
Level_1	Lineage_17	88	Taxonomy_Genus	Spo1virus	3
Level_1	Lineage_17	88	Taxonomy_Genus	Tsarbombavirus	2
Level_1	Lineage_17	88	Taxonomy_Genus	Twortvirus	2
Level_1	Lineage_17	88	Taxonomy_Genus	Wphvirus	4
Level_1	Lineage_17	88	Taxonomy_ICTV_Family	Myoviridae	47
Level_1	Lineage_17	88	Taxonomy_ICTV_Family	Siphoviridae	1
Level_1	Lineage_17	88	Taxonomy_ICTV_Genus	Agatevirus	3
Level_1	Lineage_17	88	Taxonomy_ICTV_Genus	B4virus	6
Level_1	Lineage_17	88	Taxonomy_ICTV_Genus	Bastillevirus	2
Level_1	Lineage_17	88	Taxonomy_ICTV_Genus	Bc431virus	5
Level_1	Lineage_17	88	Taxonomy_ICTV_Genus	Cbastvirus	1
Level_1	Lineage_17	88	Taxonomy_ICTV_Genus	Cp51virus	3
Level_1	Lineage_17	88	Taxonomy_ICTV_Genus	Kayvirus	9
Level_1	Lineage_17	88	Taxonomy_ICTV_Genus	Nit1virus	3
Level_1	Lineage_17	88	Taxonomy_ICTV_Genus	P100virus	2
Level_1	Lineage_17	88	Taxonomy_ICTV_Genus	Sep1virus	1
Level_1	Lineage_17	88	Taxonomy_ICTV_Genus	Silviavirus	3
Level_1	Lineage_17	88	Taxonomy_ICTV_Genus	Spo1virus	2
Level_1	Lineage_17	88	Taxonomy_ICTV_Genus	Tsarbombavirus	2
Level_1	Lineage_17	88	Taxonomy_ICTV_Genus	Wphvirus	4
Level_1	Lineage_17	88	Taxonomy_ICTV_Order	Caudovirales	48
Level_1	Lineage_17	88	Taxonomy_ICTV_Species	Bacillus virus Agate	1
Level_1	Lineage_17	88	Taxonomy_ICTV_Species	Bacillus virus AvesoBmore	1
Level_1	Lineage_17	88	Taxonomy_ICTV_Species	Bacillus virus B4	1
Level_1	Lineage_17	88	Taxonomy_ICTV_Species	Bacillus virus BCP78	1
Level_1	Lineage_17	88	Taxonomy_ICTV_Species	Bacillus virus BCP82	1
Level_1	Lineage_17	88	Taxonomy_ICTV_Species	Bacillus virus BPS13	1
Level_1	Lineage_17	88	Taxonomy_ICTV_Species	Bacillus virus Bastille	1
Level_1	Lineage_17	88	Taxonomy_ICTV_Species	Bacillus virus Bc431	1
Level_1	Lineage_17	88	Taxonomy_ICTV_Species	Bacillus virus Bcp1	1
Level_1	Lineage_17	88	Taxonomy_ICTV_Species	Bacillus virus Bigbertha	1
Level_1	Lineage_17	88	Taxonomy_ICTV_Species	Bacillus virus Bobb	1
Level_1	Lineage_17	88	Taxonomy_ICTV_Species	Bacillus virus Bp8pC	1
Level_1	Lineage_17	88	Taxonomy_ICTV_Species	Bacillus virus CAM003	1
Level_1	Lineage_17	88	Taxonomy_ICTV_Species	Bacillus virus CP51	1
Level_1	Lineage_17	88	Taxonomy_ICTV_Species	Bacillus virus Camphawk	1
Level_1	Lineage_17	88	Taxonomy_ICTV_Species	Bacillus virus Deepblue	1
Level_1	Lineage_17	88	Taxonomy_ICTV_Species	Bacillus virus Grass	1
Level_1	Lineage_17	88	Taxonomy_ICTV_Species	Bacillus virus Hakuna	1
Level_1	Lineage_17	88	Taxonomy_ICTV_Species	Bacillus virus JBP901	1
Level_1	Lineage_17	88	Taxonomy_ICTV_Species	Bacillus virus JL	1
Level_1	Lineage_17	88	Taxonomy_ICTV_Species	Bacillus virus Megatron	1
Level_1	Lineage_17	88	Taxonomy_ICTV_Species	Bacillus virus NIT1	1
Level_1	Lineage_17	88	Taxonomy_ICTV_Species	Bacillus virus Riley	1
Level_1	Lineage_17	88	Taxonomy_ICTV_Species	Bacillus virus SPG24	1
Level_1	Lineage_17	88	Taxonomy_ICTV_Species	Bacillus virus SPO1	1
Level_1	Lineage_17	88	Taxonomy_ICTV_Species	Bacillus virus Shanette	1
Level_1	Lineage_17	88	Taxonomy_ICTV_Species	Bacillus virus Spock	1
Level_1	Lineage_17	88	Taxonomy_ICTV_Species	Bacillus virus Troll	1
Level_1	Lineage_17	88	Taxonomy_ICTV_Species	Bacillus virus TsarBomba	1
Level_1	Lineage_17	88	Taxonomy_ICTV_Species	Bacillus virus WPh	1
Level_1	Lineage_17	88	Taxonomy_ICTV_Species	Cellulophaga virus ST	1
Level_1	Lineage_17	88	Taxonomy_ICTV_Species	Lactobacillus virus LP65	1
Level_1	Lineage_17	88	Taxonomy_ICTV_Species	Lactobacillus virus Lb338-1	1
Level_1	Lineage_17	88	Taxonomy_ICTV_Species	Listeria virus A511	1
Level_1	Lineage_17	88	Taxonomy_ICTV_Species	Listeria virus P100	1
Level_1	Lineage_17	88	Taxonomy_ICTV_Species	Staphylococcus virus G1	1
Level_1	Lineage_17	88	Taxonomy_ICTV_Species	Staphylococcus virus G15	1
Level_1	Lineage_17	88	Taxonomy_ICTV_Species	Staphylococcus virus IPLAC1C	1
Level_1	Lineage_17	88	Taxonomy_ICTV_Species	Staphylococcus virus JD7	1
Level_1	Lineage_17	88	Taxonomy_ICTV_Species	Staphylococcus virus K	1
Level_1	Lineage_17	88	Taxonomy_ICTV_Species	Staphylococcus virus MCE2014	1
Level_1	Lineage_17	88	Taxonomy_ICTV_Species	Staphylococcus virus P108	1
Level_1	Lineage_17	88	Taxonomy_ICTV_Species	Staphylococcus virus Remus	1
Level_1	Lineage_17	88	Taxonomy_ICTV_Species	Staphylococcus virus Rodi	1
Level_1	Lineage_17	88	Taxonomy_ICTV_Species	Staphylococcus virus S253	1
Level_1	Lineage_17	88	Taxonomy_ICTV_Species	Staphylococcus virus SA11	1
Level_1	Lineage_17	88	Taxonomy_ICTV_Species	Staphylococcus virus SA12	1
Level_1	Lineage_17	88	Taxonomy_ICTV_Species	Staphylococcus virus Stau2	1
Level_1	Lineage_17	88	Taxonomy_ICTV_Subfamily	Spounavirinae	20
Level_1	Lineage_17	88	Taxonomy_Order	Caudovirales	82
Level_1	Lineage_17	88	Taxonomy_Species	Bacillus phage BM5	1
Level_1	Lineage_17	88	Taxonomy_Species	Bacillus phage BPS10C	1
Level_1	Lineage_17	88	Taxonomy_Species	Bacillus phage Belinda	1
Level_1	Lineage_17	88	Taxonomy_Species	Bacillus phage DIGNKC	1
Level_1	Lineage_17	88	Taxonomy_Species	Bacillus phage DirtyBetty	2
Level_1	Lineage_17	88	Taxonomy_Species	Bacillus phage Eldridge	1
Level_1	Lineage_17	88	Taxonomy_Species	Bacillus phage Evoli	1
Level_1	Lineage_17	88	Taxonomy_Species	Bacillus phage Hoody T	1
Level_1	Lineage_17	88	Taxonomy_Species	Bacillus phage Mater	1
Level_1	Lineage_17	88	Taxonomy_Species	Bacillus phage Moonbeam	1
Level_1	Lineage_17	88	Taxonomy_Species	Bacillus phage Nemo	1
Level_1	Lineage_17	88	Taxonomy_Species	Bacillus phage Nigalana	1
Level_1	Lineage_17	88	Taxonomy_Species	Bacillus phage NotTheCreek	2
Level_1	Lineage_17	88	Taxonomy_Species	Bacillus phage Phrodo	1
Level_1	Lineage_17	88	Taxonomy_Species	Bacillus phage SP-10	1
Level_1	Lineage_17	88	Taxonomy_Species	Bacillus phage SageFayge	1
Level_1	Lineage_17	88	Taxonomy_Species	Bacillus phage SalinJah	1
Level_1	Lineage_17	88	Taxonomy_Species	Bacillus phage Shbh1	1
Level_1	Lineage_17	88	Taxonomy_Species	Bacillus phage Zuko	1
Level_1	Lineage_17	88	Taxonomy_Species	Bacillus virus Agate	1
Level_1	Lineage_17	88	Taxonomy_Species	Bacillus virus AvesoBmore	1
Level_1	Lineage_17	88	Taxonomy_Species	Bacillus virus B4	1
Level_1	Lineage_17	88	Taxonomy_Species	Bacillus virus BCP78	1
Level_1	Lineage_17	88	Taxonomy_Species	Bacillus virus BCP82	1
Level_1	Lineage_17	88	Taxonomy_Species	Bacillus virus BPS13	1
Level_1	Lineage_17	88	Taxonomy_Species	Bacillus virus Bastille	1
Level_1	Lineage_17	88	Taxonomy_Species	Bacillus virus Bc431	1
Level_1	Lineage_17	88	Taxonomy_Species	Bacillus virus Bcp1	1
Level_1	Lineage_17	88	Taxonomy_Species	Bacillus virus Bigbertha	1
Level_1	Lineage_17	88	Taxonomy_Species	Bacillus virus Bobb	1
Level_1	Lineage_17	88	Taxonomy_Species	Bacillus virus Bp8pC	1
Level_1	Lineage_17	88	Taxonomy_Species	Bacillus virus CAM003	1
Level_1	Lineage_17	88	Taxonomy_Species	Bacillus virus CP51	1
Level_1	Lineage_17	88	Taxonomy_Species	Bacillus virus Camphawk	1
Level_1	Lineage_17	88	Taxonomy_Species	Bacillus virus Deepblue	1
Level_1	Lineage_17	88	Taxonomy_Species	Bacillus virus Grass	1
Level_1	Lineage_17	88	Taxonomy_Species	Bacillus virus Hakuna	1
Level_1	Lineage_17	88	Taxonomy_Species	Bacillus virus JBP901	1
Level_1	Lineage_17	88	Taxonomy_Species	Bacillus virus JL	1
Level_1	Lineage_17	88	Taxonomy_Species	Bacillus virus Megatron	1
Level_1	Lineage_17	88	Taxonomy_Species	Bacillus virus NIT1	1
Level_1	Lineage_17	88	Taxonomy_Species	Bacillus virus Riley	1
Level_1	Lineage_17	88	Taxonomy_Species	Bacillus virus SPG24	1
Level_1	Lineage_17	88	Taxonomy_Species	Bacillus virus SPO1	1
Level_1	Lineage_17	88	Taxonomy_Species	Bacillus virus Shanette	1
Level_1	Lineage_17	88	Taxonomy_Species	Bacillus virus Spock	1
Level_1	Lineage_17	88	Taxonomy_Species	Bacillus virus Troll	1
Level_1	Lineage_17	88	Taxonomy_Species	Bacillus virus TsarBomba	1
Level_1	Lineage_17	88	Taxonomy_Species	Bacillus virus WPh	1
Level_1	Lineage_17	88	Taxonomy_Species	Brochothrix phage A9	1
Level_1	Lineage_17	88	Taxonomy_Species	Cellulophaga virus ST	1
Level_1	Lineage_17	88	Taxonomy_Species	Enterococcus phage ECP3	1
Level_1	Lineage_17	88	Taxonomy_Species	Enterococcus phage EFDG1	1
Level_1	Lineage_17	88	Taxonomy_Species	Enterococcus phage EFLK1	1
Level_1	Lineage_17	88	Taxonomy_Species	Enterococcus phage phiEF24C	1
Level_1	Lineage_17	88	Taxonomy_Species	Lactobacillus phage LfeInf	1
Level_1	Lineage_17	88	Taxonomy_Species	Lactobacillus virus LP65	1
Level_1	Lineage_17	88	Taxonomy_Species	Lactobacillus virus Lb338-1	1
Level_1	Lineage_17	88	Taxonomy_Species	Listeria phage LMSP-25	1
Level_1	Lineage_17	88	Taxonomy_Species	Listeria phage LMTA-148	1
Level_1	Lineage_17	88	Taxonomy_Species	Listeria phage LP-048	1
Level_1	Lineage_17	88	Taxonomy_Species	Listeria phage List-36	1
Level_1	Lineage_17	88	Taxonomy_Species	Listeria phage WIL-1	1
Level_1	Lineage_17	88	Taxonomy_Species	Listeria phage vB_LmoM_AG20	1
Level_1	Lineage_17	88	Taxonomy_Species	Listeria virus A511	1
Level_1	Lineage_17	88	Taxonomy_Species	Listeria virus P100	1
Level_1	Lineage_17	88	Taxonomy_Species	Staphylococcus phage Stau2	1
Level_1	Lineage_17	88	Taxonomy_Species	Staphylococcus phage Twort	1
Level_1	Lineage_17	88	Taxonomy_Species	Staphylococcus phage vB_SauM_Remus	1
Level_1	Lineage_17	88	Taxonomy_Species	Staphylococcus virus G1	1
Level_1	Lineage_17	88	Taxonomy_Species	Staphylococcus virus G15	1
Level_1	Lineage_17	88	Taxonomy_Species	Staphylococcus virus IPLAC1C	1
Level_1	Lineage_17	88	Taxonomy_Species	Staphylococcus virus JD7	1
Level_1	Lineage_17	88	Taxonomy_Species	Staphylococcus virus K	1
Level_1	Lineage_17	88	Taxonomy_Species	Staphylococcus virus MCE2014	1
Level_1	Lineage_17	88	Taxonomy_Species	Staphylococcus virus P108	1
Level_1	Lineage_17	88	Taxonomy_Species	Staphylococcus virus Rodi	1
Level_1	Lineage_17	88	Taxonomy_Species	Staphylococcus virus S253	1
Level_1	Lineage_17	88	Taxonomy_Species	Staphylococcus virus SA11	1
Level_1	Lineage_17	88	Taxonomy_Species	Staphylococcus virus SA12	1
Level_1	Lineage_18	333	Completness	Complete	238
Level_1	Lineage_18	333	Completness	Nearly_Complete	95
Level_1	Lineage_18	333	Ecosystem_Category	Aquatic	101
Level_1	Lineage_18	333	Ecosystem_Category	Bioremediation	1
Level_1	Lineage_18	333	Ecosystem_Category	Human	12
Level_1	Lineage_18	333	Ecosystem_Category	Mammals	2
Level_1	Lineage_18	333	Ecosystem_Category	Terrestrial	1
Level_1	Lineage_18	333	Ecosystem_Category	Wastewater	4
Level_1	Lineage_18	333	Ecosystem_Type	Digestive system	14
Level_1	Lineage_18	333	Ecosystem_Type	Freshwater	42
Level_1	Lineage_18	333	Ecosystem_Type	Hydrocarbon	1
Level_1	Lineage_18	333	Ecosystem_Type	Industrial wastewater	4
Level_1	Lineage_18	333	Ecosystem_Type	Marine	55
Level_1	Lineage_18	333	Ecosystem_Type	Non-marine Saline and Alkaline	4
Level_1	Lineage_18	333	Ecosystem_Type	Soil	1
Level_1	Lineage_18	333	Host_1_Domain	Bacteria	202
Level_1	Lineage_18	333	Host_2_Phylum	Cyanobacteria	54
Level_1	Lineage_18	333	Host_2_Phylum	Proteobacteria	137
Level_1	Lineage_18	333	Host_3_Class	Alphaproteobacteria	11
Level_1	Lineage_18	333	Host_3_Class	Betaproteobacteria	1
Level_1	Lineage_18	333	Host_3_Class	Epsilonproteobacteria	5
Level_1	Lineage_18	333	Host_3_Class	Gammaproteobacteria	120
Level_1	Lineage_18	333	Host_4_Order	Aeromonadales	10
Level_1	Lineage_18	333	Host_4_Order	Burkholderiales	1
Level_1	Lineage_18	333	Host_4_Order	Campylobacterales	5
Level_1	Lineage_18	333	Host_4_Order	Caulobacterales	1
Level_1	Lineage_18	333	Host_4_Order	Chroococcales	38
Level_1	Lineage_18	333	Host_4_Order	Enterobacteriales	99
Level_1	Lineage_18	333	Host_4_Order	Prochlorales	12
Level_1	Lineage_18	333	Host_4_Order	Pseudomonadales	5
Level_1	Lineage_18	333	Host_4_Order	Rhizobiales	5
Level_1	Lineage_18	333	Host_4_Order	Vibrionales	4
Level_1	Lineage_18	333	Host_4_Order	Xanthomonadales	1
Level_1	Lineage_18	333	Host_5_Family	Aeromonadaceae	10
Level_1	Lineage_18	333	Host_5_Family	Campylobacteraceae	5
Level_1	Lineage_18	333	Host_5_Family	Caulobacteraceae	1
Level_1	Lineage_18	333	Host_5_Family	Comamonadaceae	1
Level_1	Lineage_18	333	Host_5_Family	Enterobacteriaceae	99
Level_1	Lineage_18	333	Host_5_Family	Moraxellaceae	5
Level_1	Lineage_18	333	Host_5_Family	Prochlorococcaceae	12
Level_1	Lineage_18	333	Host_5_Family	Rhizobiaceae	4
Level_1	Lineage_18	333	Host_5_Family	Vibrionaceae	4
Level_1	Lineage_18	333	Host_5_Family	Xanthomonadaceae	1
Level_1	Lineage_18	333	Host_6_Genus	Acinetobacter	5
Level_1	Lineage_18	333	Host_6_Genus	Aeromonas	10
Level_1	Lineage_18	333	Host_6_Genus	Campylobacter	5
Level_1	Lineage_18	333	Host_6_Genus	Candidatus Pelagibacter	1
Level_1	Lineage_18	333	Host_6_Genus	Caulobacter	1
Level_1	Lineage_18	333	Host_6_Genus	Citrobacter	5
Level_1	Lineage_18	333	Host_6_Genus	Cronobacter	3
Level_1	Lineage_18	333	Host_6_Genus	Delftia	1
Level_1	Lineage_18	333	Host_6_Genus	Dickeya	2
Level_1	Lineage_18	333	Host_6_Genus	Enterobacter	1
Level_1	Lineage_18	333	Host_6_Genus	Erwinia	1
Level_1	Lineage_18	333	Host_6_Genus	Escherichia	44
Level_1	Lineage_18	333	Host_6_Genus	Klebsiella	8
Level_1	Lineage_18	333	Host_6_Genus	Morganella	1
Level_1	Lineage_18	333	Host_6_Genus	Prochlorococcus	12
Level_1	Lineage_18	333	Host_6_Genus	Proteus	1
Level_1	Lineage_18	333	Host_6_Genus	Rhizobium	1
Level_1	Lineage_18	333	Host_6_Genus	Salmonella	16
Level_1	Lineage_18	333	Host_6_Genus	Serratia	2
Level_1	Lineage_18	333	Host_6_Genus	Shigella	9
Level_1	Lineage_18	333	Host_6_Genus	Sinorhizobium	3
Level_1	Lineage_18	333	Host_6_Genus	Stenotrophomonas	1
Level_1	Lineage_18	333	Host_6_Genus	Synechococcus	38
Level_1	Lineage_18	333	Host_6_Genus	Vibrio	4
Level_1	Lineage_18	333	Host_6_Genus	Yersinia	4
Level_1	Lineage_18	333	Host_7_Species	Acinetobacter	1
Level_1	Lineage_18	333	Host_7_Species	Acinetobacter johnsonii	3
Level_1	Lineage_18	333	Host_7_Species	Aeromonas hydrophila	2
Level_1	Lineage_18	333	Host_7_Species	Aeromonas salmonicida	7
Level_1	Lineage_18	333	Host_7_Species	Aeromonas sp.	1
Level_1	Lineage_18	333	Host_7_Species	Campylobacter jejuni	3
Level_1	Lineage_18	333	Host_7_Species	Campylobacter sp.	2
Level_1	Lineage_18	333	Host_7_Species	Candidatus Pelagibacter ubique	1
Level_1	Lineage_18	333	Host_7_Species	Caulobacter vibrioides	1
Level_1	Lineage_18	333	Host_7_Species	Citrobacter	1
Level_1	Lineage_18	333	Host_7_Species	Citrobacter freundii	3
Level_1	Lineage_18	333	Host_7_Species	Cronobacter sakazakii	2
Level_1	Lineage_18	333	Host_7_Species	Delftia acidovorans	1
Level_1	Lineage_18	333	Host_7_Species	Dickeya solani	1
Level_1	Lineage_18	333	Host_7_Species	Escherichia	1
Level_1	Lineage_18	333	Host_7_Species	Escherichia coli	31
Level_1	Lineage_18	333	Host_7_Species	Klebsiella	1
Level_1	Lineage_18	333	Host_7_Species	Klebsiella pneumoniae	4
Level_1	Lineage_18	333	Host_7_Species	Klebsiella sp.	1
Level_1	Lineage_18	333	Host_7_Species	Prochlorococcus marinus	5
Level_1	Lineage_18	333	Host_7_Species	Salmonella	4
Level_1	Lineage_18	333	Host_7_Species	Salmonella enterica	4
Level_1	Lineage_18	333	Host_7_Species	Serratia marcescens	1
Level_1	Lineage_18	333	Host_7_Species	Serratia sp.	1
Level_1	Lineage_18	333	Host_7_Species	Shigella boydii	1
Level_1	Lineage_18	333	Host_7_Species	Shigella sonnei	5
Level_1	Lineage_18	333	Host_7_Species	Sinorhizobium meliloti	3
Level_1	Lineage_18	333	Host_7_Species	Stenotrophomonas maltophilia	1
Level_1	Lineage_18	333	Host_7_Species	Synechococcus	10
Level_1	Lineage_18	333	Host_7_Species	Synechococcus sp.	8
Level_1	Lineage_18	333	Host_7_Species	Synechococcus sp. WH 7803	9
Level_1	Lineage_18	333	Host_7_Species	Synechococcus sp. WH 8012	1
Level_1	Lineage_18	333	Host_7_Species	Synechococcus sp. WH 8017	1
Level_1	Lineage_18	333	Host_7_Species	Synechococcus sp. WH 8018	1
Level_1	Lineage_18	333	Host_7_Species	Synechococcus sp. WH 8101	1
Level_1	Lineage_18	333	Host_7_Species	Synechococcus sp. WH 8102	2
Level_1	Lineage_18	333	Host_7_Species	Synechococcus sp. WH 8109	2
Level_1	Lineage_18	333	Host_7_Species	Unknown	2
Level_1	Lineage_18	333	Host_7_Species	Vibrio alginolyticus	1
Level_1	Lineage_18	333	Host_7_Species	Vibrio harveyi	1
Level_1	Lineage_18	333	Host_7_Species	Vibrio parahaemolyticus	1
Level_1	Lineage_18	333	Host_7_Species	Yersinia	1
Level_1	Lineage_18	333	Host_7_Species	Yersinia enterocolitica	2
Level_1	Lineage_18	333	Host_7_Species	Yersinia pestis	1
Level_1	Lineage_18	333	Original_File	Lopez-Perez_Genomes.fasta	17
Level_1	Lineage_18	333	Original_File	Nishimura_17_Genomes.fasta	14
Level_1	Lineage_18	333	Original_File	Paez-Espino_16_Genomes.fasta	108
Level_1	Lineage_18	333	Original_File	RefSeqVir_02_06_2017.fasta	189
Level_1	Lineage_18	333	Original_File	Roux_16_Genomes.fasta	5
Level_1	Lineage_18	333	Taxonomy_Family	Myoviridae	182
Level_1	Lineage_18	333	Taxonomy_Genus	Biquartavirus	1
Level_1	Lineage_18	333	Taxonomy_Genus	Cc31virus	2
Level_1	Lineage_18	333	Taxonomy_Genus	Cp220virus	3
Level_1	Lineage_18	333	Taxonomy_Genus	Cp8virus	3
Level_1	Lineage_18	333	Taxonomy_Genus	Jd18virus	2
Level_1	Lineage_18	333	Taxonomy_Genus	Js98virus	5
Level_1	Lineage_18	333	Taxonomy_Genus	Kp15virus	3
Level_1	Lineage_18	333	Taxonomy_Genus	M12virus	2
Level_1	Lineage_18	333	Taxonomy_Genus	Moonvirus	2
Level_1	Lineage_18	333	Taxonomy_Genus	Rb49virus	3
Level_1	Lineage_18	333	Taxonomy_Genus	Rb69virus	4
Level_1	Lineage_18	333	Taxonomy_Genus	S16virus	2
Level_1	Lineage_18	333	Taxonomy_Genus	Schizot4virus	4
Level_1	Lineage_18	333	Taxonomy_Genus	Secunda5virus	4
Level_1	Lineage_18	333	Taxonomy_Genus	Sp18virus	5
Level_1	Lineage_18	333	Taxonomy_Genus	T4virus	67
Level_1	Lineage_18	333	Taxonomy_Genus	Tg1virus	2
Level_1	Lineage_18	333	Taxonomy_Genus	Vi1virus	13
Level_1	Lineage_18	333	Taxonomy_ICTV_Family	Myoviridae	71
Level_1	Lineage_18	333	Taxonomy_ICTV_Genus	Biquartavirus	1
Level_1	Lineage_18	333	Taxonomy_ICTV_Genus	Cc31virus	1
Level_1	Lineage_18	333	Taxonomy_ICTV_Genus	Cp220virus	3
Level_1	Lineage_18	333	Taxonomy_ICTV_Genus	Cp8virus	3
Level_1	Lineage_18	333	Taxonomy_ICTV_Genus	Jd18virus	2
Level_1	Lineage_18	333	Taxonomy_ICTV_Genus	Js98virus	5
Level_1	Lineage_18	333	Taxonomy_ICTV_Genus	Kp15virus	3
Level_1	Lineage_18	333	Taxonomy_ICTV_Genus	M12virus	2
Level_1	Lineage_18	333	Taxonomy_ICTV_Genus	Moonvirus	2
Level_1	Lineage_18	333	Taxonomy_ICTV_Genus	Rb49virus	3
Level_1	Lineage_18	333	Taxonomy_ICTV_Genus	Rb69virus	4
Level_1	Lineage_18	333	Taxonomy_ICTV_Genus	S16virus	2
Level_1	Lineage_18	333	Taxonomy_ICTV_Genus	Schizot4virus	3
Level_1	Lineage_18	333	Taxonomy_ICTV_Genus	Secunda5virus	5
Level_1	Lineage_18	333	Taxonomy_ICTV_Genus	Sp18virus	5
Level_1	Lineage_18	333	Taxonomy_ICTV_Genus	T4virus	10
Level_1	Lineage_18	333	Taxonomy_ICTV_Genus	Tg1virus	2
Level_1	Lineage_18	333	Taxonomy_ICTV_Genus	Vi1virus	12
Level_1	Lineage_18	333	Taxonomy_ICTV_Order	Caudovirales	71
Level_1	Lineage_18	333	Taxonomy_ICTV_Species	Acinetobacter virus 133	1
Level_1	Lineage_18	333	Taxonomy_ICTV_Species	Aeromonas virus 25	1
Level_1	Lineage_18	333	Taxonomy_ICTV_Species	Aeromonas virus 44RR2	1
Level_1	Lineage_18	333	Taxonomy_ICTV_Species	Aeromonas virus 65	1
Level_1	Lineage_18	333	Taxonomy_ICTV_Species	Aeromonas virus AS4	1
Level_1	Lineage_18	333	Taxonomy_ICTV_Species	Aeromonas virus Aeh1	1
Level_1	Lineage_18	333	Taxonomy_ICTV_Species	Aeromonas virus Aes12	1
Level_1	Lineage_18	333	Taxonomy_ICTV_Species	Aeromonas virus Aes508	1
Level_1	Lineage_18	333	Taxonomy_ICTV_Species	Campylobacter virus CP21	1
Level_1	Lineage_18	333	Taxonomy_ICTV_Species	Campylobacter virus CP220	1
Level_1	Lineage_18	333	Taxonomy_ICTV_Species	Campylobacter virus CP30A	1
Level_1	Lineage_18	333	Taxonomy_ICTV_Species	Campylobacter virus CPX	1
Level_1	Lineage_18	333	Taxonomy_ICTV_Species	Campylobacter virus CPt10	1
Level_1	Lineage_18	333	Taxonomy_ICTV_Species	Campylobacter virus NCTC12673	1
Level_1	Lineage_18	333	Taxonomy_ICTV_Species	Citrobacter virus Merlin	1
Level_1	Lineage_18	333	Taxonomy_ICTV_Species	Citrobacter virus Moon	1
Level_1	Lineage_18	333	Taxonomy_ICTV_Species	Dickeya virus Limestone	1
Level_1	Lineage_18	333	Taxonomy_ICTV_Species	Enterobacter virus PG7	1
Level_1	Lineage_18	333	Taxonomy_ICTV_Species	Escherichia virus AR1	1
Level_1	Lineage_18	333	Taxonomy_ICTV_Species	Escherichia virus Bp7	1
Level_1	Lineage_18	333	Taxonomy_ICTV_Species	Escherichia virus C40	1
Level_1	Lineage_18	333	Taxonomy_ICTV_Species	Escherichia virus E112	1
Level_1	Lineage_18	333	Taxonomy_ICTV_Species	Escherichia virus ECML134	1
Level_1	Lineage_18	333	Taxonomy_ICTV_Species	Escherichia virus ECML4	1
Level_1	Lineage_18	333	Taxonomy_ICTV_Species	Escherichia virus HX01	1
Level_1	Lineage_18	333	Taxonomy_ICTV_Species	Escherichia virus HY01	1
Level_1	Lineage_18	333	Taxonomy_ICTV_Species	Escherichia virus IME08	1
Level_1	Lineage_18	333	Taxonomy_ICTV_Species	Escherichia virus Ime09	1
Level_1	Lineage_18	333	Taxonomy_ICTV_Species	Escherichia virus JS09	1
Level_1	Lineage_18	333	Taxonomy_ICTV_Species	Escherichia virus JS10	1
Level_1	Lineage_18	333	Taxonomy_ICTV_Species	Escherichia virus JSE	1
Level_1	Lineage_18	333	Taxonomy_ICTV_Species	Escherichia virus PhaxI	1
Level_1	Lineage_18	333	Taxonomy_ICTV_Species	Escherichia virus QL01	1
Level_1	Lineage_18	333	Taxonomy_ICTV_Species	Escherichia virus RB49	1
Level_1	Lineage_18	333	Taxonomy_ICTV_Species	Escherichia virus RB69	1
Level_1	Lineage_18	333	Taxonomy_ICTV_Species	Escherichia virus VR20	1
Level_1	Lineage_18	333	Taxonomy_ICTV_Species	Escherichia virus VR25	1
Level_1	Lineage_18	333	Taxonomy_ICTV_Species	Escherichia virus VR26	1
Level_1	Lineage_18	333	Taxonomy_ICTV_Species	Escherichia virus VR5	1
Level_1	Lineage_18	333	Taxonomy_ICTV_Species	Escherichia virus VR7	1
Level_1	Lineage_18	333	Taxonomy_ICTV_Species	Escherichia virus phi1	1
Level_1	Lineage_18	333	Taxonomy_ICTV_Species	Klebsiella virus JD18	1
Level_1	Lineage_18	333	Taxonomy_ICTV_Species	Klebsiella virus KP15	1
Level_1	Lineage_18	333	Taxonomy_ICTV_Species	Klebsiella virus KP27	1
Level_1	Lineage_18	333	Taxonomy_ICTV_Species	Klebsiella virus Matisse	1
Level_1	Lineage_18	333	Taxonomy_ICTV_Species	Klebsiella virus PKO111	1
Level_1	Lineage_18	333	Taxonomy_ICTV_Species	Salmonella virus Det7	1
Level_1	Lineage_18	333	Taxonomy_ICTV_Species	Salmonella virus Marshall	1
Level_1	Lineage_18	333	Taxonomy_ICTV_Species	Salmonella virus Maynard	1
Level_1	Lineage_18	333	Taxonomy_ICTV_Species	Salmonella virus S16	1
Level_1	Lineage_18	333	Taxonomy_ICTV_Species	Salmonella virus SFP10	1
Level_1	Lineage_18	333	Taxonomy_ICTV_Species	Salmonella virus SH19	1
Level_1	Lineage_18	333	Taxonomy_ICTV_Species	Salmonella virus SJ2	1
Level_1	Lineage_18	333	Taxonomy_ICTV_Species	Salmonella virus SJ3	1
Level_1	Lineage_18	333	Taxonomy_ICTV_Species	Salmonella virus STML198	1
Level_1	Lineage_18	333	Taxonomy_ICTV_Species	Salmonella virus ViI	1
Level_1	Lineage_18	333	Taxonomy_ICTV_Species	Shigella virus AG3	1
Level_1	Lineage_18	333	Taxonomy_ICTV_Species	Shigella virus Pss1	1
Level_1	Lineage_18	333	Taxonomy_ICTV_Species	Shigella virus SP18	1
Level_1	Lineage_18	333	Taxonomy_ICTV_Species	Shigella virus Shfl2	1
Level_1	Lineage_18	333	Taxonomy_ICTV_Species	Shigella virus UTAM	1
Level_1	Lineage_18	333	Taxonomy_ICTV_Species	Sinorhizobium virus M12	1
Level_1	Lineage_18	333	Taxonomy_ICTV_Species	Sinorhizobium virus N3	1
Level_1	Lineage_18	333	Taxonomy_ICTV_Species	Stenotrophomonas virus IME13	1
Level_1	Lineage_18	333	Taxonomy_ICTV_Species	Vibrio virus KVP40	1
Level_1	Lineage_18	333	Taxonomy_ICTV_Species	Vibrio virus ValKK3	1
Level_1	Lineage_18	333	Taxonomy_ICTV_Species	Vibrio virus nt1	1
Level_1	Lineage_18	333	Taxonomy_ICTV_Species	Yersinia virus D1	1
Level_1	Lineage_18	333	Taxonomy_ICTV_Species	Yersinia virus PST	1
Level_1	Lineage_18	333	Taxonomy_ICTV_Species	Yersinia virus R1RT	1
Level_1	Lineage_18	333	Taxonomy_ICTV_Species	Yersinia virus TG1	1
Level_1	Lineage_18	333	Taxonomy_ICTV_Subfamily	Eucampyvirinae	6
Level_1	Lineage_18	333	Taxonomy_ICTV_Subfamily	Tevenvirinae	43
Level_1	Lineage_18	333	Taxonomy_Order	Caudovirales	184
Level_1	Lineage_18	333	Taxonomy_Species	Acinetobacter phage Ac42	1
Level_1	Lineage_18	333	Taxonomy_Species	Acinetobacter phage Acj61	1
Level_1	Lineage_18	333	Taxonomy_Species	Acinetobacter phage Acj9	1
Level_1	Lineage_18	333	Taxonomy_Species	Acinetobacter phage ZZ1	1
Level_1	Lineage_18	333	Taxonomy_Species	Acinetobacter virus 133	1
Level_1	Lineage_18	333	Taxonomy_Species	Aeromonas phage CC2	1
Level_1	Lineage_18	333	Taxonomy_Species	Aeromonas phage PX29	1
Level_1	Lineage_18	333	Taxonomy_Species	Aeromonas phage phiAS5	1
Level_1	Lineage_18	333	Taxonomy_Species	Aeromonas virus 25	1
Level_1	Lineage_18	333	Taxonomy_Species	Aeromonas virus 44RR2	1
Level_1	Lineage_18	333	Taxonomy_Species	Aeromonas virus 65	1
Level_1	Lineage_18	333	Taxonomy_Species	Aeromonas virus AS4	1
Level_1	Lineage_18	333	Taxonomy_Species	Aeromonas virus Aeh1	1
Level_1	Lineage_18	333	Taxonomy_Species	Aeromonas virus Aes12	1
Level_1	Lineage_18	333	Taxonomy_Species	Aeromonas virus Aes508	1
Level_1	Lineage_18	333	Taxonomy_Species	Campylobacter virus CP21	1
Level_1	Lineage_18	333	Taxonomy_Species	Campylobacter virus CP220	1
Level_1	Lineage_18	333	Taxonomy_Species	Campylobacter virus CP30A	1
Level_1	Lineage_18	333	Taxonomy_Species	Campylobacter virus CPX	1
Level_1	Lineage_18	333	Taxonomy_Species	Campylobacter virus CPt10	1
Level_1	Lineage_18	333	Taxonomy_Species	Campylobacter virus NCTC12673	1
Level_1	Lineage_18	333	Taxonomy_Species	Caulobacter phage Cr30	1
Level_1	Lineage_18	333	Taxonomy_Species	Citrobacter phage IME-CF2	1
Level_1	Lineage_18	333	Taxonomy_Species	Citrobacter phage Margaery	1
Level_1	Lineage_18	333	Taxonomy_Species	Citrobacter phage Miller	1
Level_1	Lineage_18	333	Taxonomy_Species	Citrobacter phage vB_CfrM_CfP1	1
Level_1	Lineage_18	333	Taxonomy_Species	Citrobacter virus Merlin	1
Level_1	Lineage_18	333	Taxonomy_Species	Citrobacter virus Moon	1
Level_1	Lineage_18	333	Taxonomy_Species	Cronobacter phage S13	1
Level_1	Lineage_18	333	Taxonomy_Species	Cronobacter phage vB_CsaM_GAP161	1
Level_1	Lineage_18	333	Taxonomy_Species	Cronobacter phage vB_CsaM_GAP32	1
Level_1	Lineage_18	333	Taxonomy_Species	Cyanophage P-RSM1	1
Level_1	Lineage_18	333	Taxonomy_Species	Cyanophage P-RSM6	1
Level_1	Lineage_18	333	Taxonomy_Species	Cyanophage P-TIM40	1
Level_1	Lineage_18	333	Taxonomy_Species	Cyanophage S-RIM32	1
Level_1	Lineage_18	333	Taxonomy_Species	Cyanophage S-RIM50	1
Level_1	Lineage_18	333	Taxonomy_Species	Cyanophage Syn30	1
Level_1	Lineage_18	333	Taxonomy_Species	Deftia phage phiW-14	1
Level_1	Lineage_18	333	Taxonomy_Species	Dickeya phage RC-2014	1
Level_1	Lineage_18	333	Taxonomy_Species	Dickeya virus Limestone	1
Level_1	Lineage_18	333	Taxonomy_Species	Enterobacter virus CC31	1
Level_1	Lineage_18	333	Taxonomy_Species	Enterobacter virus PG7	1
Level_1	Lineage_18	333	Taxonomy_Species	Enterobacteria phage GEC-3S	1
Level_1	Lineage_18	333	Taxonomy_Species	Enterobacteria phage JS	1
Level_1	Lineage_18	333	Taxonomy_Species	Enterobacteria phage RB14	1
Level_1	Lineage_18	333	Taxonomy_Species	Enterobacteria phage RB16	1
Level_1	Lineage_18	333	Taxonomy_Species	Enterobacteria phage RB27	1
Level_1	Lineage_18	333	Taxonomy_Species	Enterobacteria phage RB3	1
Level_1	Lineage_18	333	Taxonomy_Species	Enterobacteria phage RB32	1
Level_1	Lineage_18	333	Taxonomy_Species	Enterobacteria phage RB43	1
Level_1	Lineage_18	333	Taxonomy_Species	Enterobacteria phage RB51	1
Level_1	Lineage_18	333	Taxonomy_Species	Enterobacteria phage T4 sensu lato	1
Level_1	Lineage_18	333	Taxonomy_Species	Enterobacteria phage vB_KleM-RaK2	1
Level_1	Lineage_18	333	Taxonomy_Species	Erwinia phage phiEa2809	1
Level_1	Lineage_18	333	Taxonomy_Species	Escherichia phage 121Q	1
Level_1	Lineage_18	333	Taxonomy_Species	Escherichia phage APCEc01	1
Level_1	Lineage_18	333	Taxonomy_Species	Escherichia phage HY01	1
Level_1	Lineage_18	333	Taxonomy_Species	Escherichia phage HY03	1
Level_1	Lineage_18	333	Taxonomy_Species	Escherichia phage Lw1	1
Level_1	Lineage_18	333	Taxonomy_Species	Escherichia phage MX01	1
Level_1	Lineage_18	333	Taxonomy_Species	Escherichia phage PBECO 4	1
Level_1	Lineage_18	333	Taxonomy_Species	Escherichia phage UFV-AREG1	1
Level_1	Lineage_18	333	Taxonomy_Species	Escherichia phage WG01	1
Level_1	Lineage_18	333	Taxonomy_Species	Escherichia phage slur02	1
Level_1	Lineage_18	333	Taxonomy_Species	Escherichia phage slur07	1
Level_1	Lineage_18	333	Taxonomy_Species	Escherichia phage slur08	1
Level_1	Lineage_18	333	Taxonomy_Species	Escherichia phage vB_EcoM-UFV13	1
Level_1	Lineage_18	333	Taxonomy_Species	Escherichia phage vB_EcoM_PhAPEC2	1
Level_1	Lineage_18	333	Taxonomy_Species	Escherichia phage wV7	1
Level_1	Lineage_18	333	Taxonomy_Species	Escherichia virus AR1	1
Level_1	Lineage_18	333	Taxonomy_Species	Escherichia virus Bp7	1
Level_1	Lineage_18	333	Taxonomy_Species	Escherichia virus C40	1
Level_1	Lineage_18	333	Taxonomy_Species	Escherichia virus E112	1
Level_1	Lineage_18	333	Taxonomy_Species	Escherichia virus ECML134	1
Level_1	Lineage_18	333	Taxonomy_Species	Escherichia virus ECML4	1
Level_1	Lineage_18	333	Taxonomy_Species	Escherichia virus HX01	1
Level_1	Lineage_18	333	Taxonomy_Species	Escherichia virus IME08	1
Level_1	Lineage_18	333	Taxonomy_Species	Escherichia virus Ime09	1
Level_1	Lineage_18	333	Taxonomy_Species	Escherichia virus JS09	1
Level_1	Lineage_18	333	Taxonomy_Species	Escherichia virus JS10	1
Level_1	Lineage_18	333	Taxonomy_Species	Escherichia virus JSE	1
Level_1	Lineage_18	333	Taxonomy_Species	Escherichia virus PhaxI	1
Level_1	Lineage_18	333	Taxonomy_Species	Escherichia virus QL01	1
Level_1	Lineage_18	333	Taxonomy_Species	Escherichia virus RB49	1
Level_1	Lineage_18	333	Taxonomy_Species	Escherichia virus RB69	1
Level_1	Lineage_18	333	Taxonomy_Species	Escherichia virus VR20	1
Level_1	Lineage_18	333	Taxonomy_Species	Escherichia virus VR25	1
Level_1	Lineage_18	333	Taxonomy_Species	Escherichia virus VR26	1
Level_1	Lineage_18	333	Taxonomy_Species	Escherichia virus VR5	1
Level_1	Lineage_18	333	Taxonomy_Species	Escherichia virus VR7	1
Level_1	Lineage_18	333	Taxonomy_Species	Escherichia virus phi1	1
Level_1	Lineage_18	333	Taxonomy_Species	Klebsiella phage 0507-KN2-1	1
Level_1	Lineage_18	333	Taxonomy_Species	Klebsiella phage K64-1	1
Level_1	Lineage_18	333	Taxonomy_Species	Klebsiella phage vB_KpnM_KpV477	1
Level_1	Lineage_18	333	Taxonomy_Species	Klebsiella virus JD18	1
Level_1	Lineage_18	333	Taxonomy_Species	Klebsiella virus KP15	1
Level_1	Lineage_18	333	Taxonomy_Species	Klebsiella virus KP27	1
Level_1	Lineage_18	333	Taxonomy_Species	Klebsiella virus Matisse	1
Level_1	Lineage_18	333	Taxonomy_Species	Klebsiella virus PKO111	1
Level_1	Lineage_18	333	Taxonomy_Species	Morganella phage vB_MmoM_MP1	1
Level_1	Lineage_18	333	Taxonomy_Species	Pectobacterium bacteriophage PM2	1
Level_1	Lineage_18	333	Taxonomy_Species	Pelagibacter phage HTVC008M	1
Level_1	Lineage_18	333	Taxonomy_Species	Prochlorococcus phage MED4-213	1
Level_1	Lineage_18	333	Taxonomy_Species	Prochlorococcus phage P-HM1	1
Level_1	Lineage_18	333	Taxonomy_Species	Prochlorococcus phage P-HM2	1
Level_1	Lineage_18	333	Taxonomy_Species	Prochlorococcus phage P-RSM4	1
Level_1	Lineage_18	333	Taxonomy_Species	Prochlorococcus phage P-SSM2	1
Level_1	Lineage_18	333	Taxonomy_Species	Prochlorococcus phage P-SSM3	1
Level_1	Lineage_18	333	Taxonomy_Species	Prochlorococcus phage P-SSM4	1
Level_1	Lineage_18	333	Taxonomy_Species	Prochlorococcus phage P-SSM7	1
Level_1	Lineage_18	333	Taxonomy_Species	Prochlorococcus phage P-TIM68	1
Level_1	Lineage_18	333	Taxonomy_Species	Prochlorococcus phage Syn1	1
Level_1	Lineage_18	333	Taxonomy_Species	Prochlorococcus phage Syn33	1
Level_1	Lineage_18	333	Taxonomy_Species	Proteus phage vB_PmiM_Pm5461	1
Level_1	Lineage_18	333	Taxonomy_Species	Ralstonia phage RSP15	1
Level_1	Lineage_18	333	Taxonomy_Species	Rhizobium phage vB_RleM_P10VF	1
Level_1	Lineage_18	333	Taxonomy_Species	Salmonella phage 38	1
Level_1	Lineage_18	333	Taxonomy_Species	Salmonella phage GG32	1
Level_1	Lineage_18	333	Taxonomy_Species	Salmonella phage SKML-39	1
Level_1	Lineage_18	333	Taxonomy_Species	Salmonella phage STP4-a	1
Level_1	Lineage_18	333	Taxonomy_Species	Salmonella phage vB_SalM_PM10	1
Level_1	Lineage_18	333	Taxonomy_Species	Salmonella phage vB_SnwM_CGG4-1	1
Level_1	Lineage_18	333	Taxonomy_Species	Salmonella virus Det7	1
Level_1	Lineage_18	333	Taxonomy_Species	Salmonella virus Marshall	1
Level_1	Lineage_18	333	Taxonomy_Species	Salmonella virus Maynard	1
Level_1	Lineage_18	333	Taxonomy_Species	Salmonella virus S16	1
Level_1	Lineage_18	333	Taxonomy_Species	Salmonella virus SFP10	1
Level_1	Lineage_18	333	Taxonomy_Species	Salmonella virus SH19	1
Level_1	Lineage_18	333	Taxonomy_Species	Salmonella virus SJ2	1
Level_1	Lineage_18	333	Taxonomy_Species	Salmonella virus SJ3	1
Level_1	Lineage_18	333	Taxonomy_Species	Salmonella virus STML198	1
Level_1	Lineage_18	333	Taxonomy_Species	Salmonella virus ViI	1
Level_1	Lineage_18	333	Taxonomy_Species	Serratia phage PS2	1
Level_1	Lineage_18	333	Taxonomy_Species	Serratia phage phiMAM1	1
Level_1	Lineage_18	333	Taxonomy_Species	Shigella phage SHBML-50-1	1
Level_1	Lineage_18	333	Taxonomy_Species	Shigella phage SHFML-11	1
Level_1	Lineage_18	333	Taxonomy_Species	Shigella phage SHFML-26	1
Level_1	Lineage_18	333	Taxonomy_Species	Shigella phage SHSML-52-1	1
Level_1	Lineage_18	333	Taxonomy_Species	Shigella virus AG3	1
Level_1	Lineage_18	333	Taxonomy_Species	Shigella virus Pss1	1
Level_1	Lineage_18	333	Taxonomy_Species	Shigella virus SP18	1
Level_1	Lineage_18	333	Taxonomy_Species	Shigella virus Shfl2	1
Level_1	Lineage_18	333	Taxonomy_Species	Shigella virus UTAM	1
Level_1	Lineage_18	333	Taxonomy_Species	Sinorhizobium phage phiM9	1
Level_1	Lineage_18	333	Taxonomy_Species	Sinorhizobium virus M12	1
Level_1	Lineage_18	333	Taxonomy_Species	Sinorhizobium virus N3	1
Level_1	Lineage_18	333	Taxonomy_Species	Stenotrophomonas virus IME13	1
Level_1	Lineage_18	333	Taxonomy_Species	Synechococcus phage ACG-2014b	1
Level_1	Lineage_18	333	Taxonomy_Species	Synechococcus phage ACG-2014c	1
Level_1	Lineage_18	333	Taxonomy_Species	Synechococcus phage ACG-2014d	1
Level_1	Lineage_18	333	Taxonomy_Species	Synechococcus phage ACG-2014e	1
Level_1	Lineage_18	333	Taxonomy_Species	Synechococcus phage ACG-2014f	1
Level_1	Lineage_18	333	Taxonomy_Species	Synechococcus phage ACG-2014g	1
Level_1	Lineage_18	333	Taxonomy_Species	Synechococcus phage ACG-2014h	1
Level_1	Lineage_18	333	Taxonomy_Species	Synechococcus phage ACG-2014i	1
Level_1	Lineage_18	333	Taxonomy_Species	Synechococcus phage ACG-2014j	1
Level_1	Lineage_18	333	Taxonomy_Species	Synechococcus phage S-CAM1	1
Level_1	Lineage_18	333	Taxonomy_Species	Synechococcus phage S-CAM22	1
Level_1	Lineage_18	333	Taxonomy_Species	Synechococcus phage S-CAM3	1
Level_1	Lineage_18	333	Taxonomy_Species	Synechococcus phage S-CAM7	1
Level_1	Lineage_18	333	Taxonomy_Species	Synechococcus phage S-CAM8	1
Level_1	Lineage_18	333	Taxonomy_Species	Synechococcus phage S-CAM9	1
Level_1	Lineage_18	333	Taxonomy_Species	Synechococcus phage S-CRM01	1
Level_1	Lineage_18	333	Taxonomy_Species	Synechococcus phage S-IOM18	1
Level_1	Lineage_18	333	Taxonomy_Species	Synechococcus phage S-MbCM100	1
Level_1	Lineage_18	333	Taxonomy_Species	Synechococcus phage S-PM2	1
Level_1	Lineage_18	333	Taxonomy_Species	Synechococcus phage S-RIM2	1
Level_1	Lineage_18	333	Taxonomy_Species	Synechococcus phage S-RIM8	1
Level_1	Lineage_18	333	Taxonomy_Species	Synechococcus phage S-RSM4	1
Level_1	Lineage_18	333	Taxonomy_Species	Synechococcus phage S-SM1	1
Level_1	Lineage_18	333	Taxonomy_Species	Synechococcus phage S-SM2	1
Level_1	Lineage_18	333	Taxonomy_Species	Synechococcus phage S-SSM4	1
Level_1	Lineage_18	333	Taxonomy_Species	Synechococcus phage S-SSM5	1
Level_1	Lineage_18	333	Taxonomy_Species	Synechococcus phage S-SSM7	1
Level_1	Lineage_18	333	Taxonomy_Species	Synechococcus phage S-ShM2	1
Level_1	Lineage_18	333	Taxonomy_Species	Synechococcus phage S-WAM1	1
Level_1	Lineage_18	333	Taxonomy_Species	Synechococcus phage S-WAM2	1
Level_1	Lineage_18	333	Taxonomy_Species	Synechococcus phage Syn19	1
Level_1	Lineage_18	333	Taxonomy_Species	Synechococcus phage metaG-MbCM1	1
Level_1	Lineage_18	333	Taxonomy_Species	Synechococcus phage syn9	1
Level_1	Lineage_18	333	Taxonomy_Species	Vibrio phage VH7D	1
Level_1	Lineage_18	333	Taxonomy_Species	Vibrio virus KVP40	1
Level_1	Lineage_18	333	Taxonomy_Species	Vibrio virus ValKK3	1
Level_1	Lineage_18	333	Taxonomy_Species	Vibrio virus nt1	1
Level_1	Lineage_18	333	Taxonomy_Species	Yersinia virus D1	1
Level_1	Lineage_18	333	Taxonomy_Species	Yersinia virus PST	1
Level_1	Lineage_18	333	Taxonomy_Species	Yersinia virus R1RT	1
Level_1	Lineage_18	333	Taxonomy_Species	Yersinia virus TG1	1
Level_1	Lineage_19	26	Completness	Complete	26
Level_1	Lineage_19	26	Ecosystem_Category	Aquatic	1
Level_1	Lineage_19	26	Ecosystem_Category	Bioremediation	1
Level_1	Lineage_19	26	Ecosystem_Category	Wastewater	1
Level_1	Lineage_19	26	Ecosystem_Type	Hydrocarbon	1
Level_1	Lineage_19	26	Ecosystem_Type	Industrial wastewater	1
Level_1	Lineage_19	26	Ecosystem_Type	Marine	1
Level_1	Lineage_19	26	Host_1_Domain	Bacteria	22
Level_1	Lineage_19	26	Host_2_Phylum	Proteobacteria	21
Level_1	Lineage_19	26	Host_3_Class	Alphaproteobacteria	6
Level_1	Lineage_19	26	Host_3_Class	Gammaproteobacteria	15
Level_1	Lineage_19	26	Host_4_Order	Caulobacterales	6
Level_1	Lineage_19	26	Host_4_Order	Enterobacteriales	13
Level_1	Lineage_19	26	Host_4_Order	Vibrionales	2
Level_1	Lineage_19	26	Host_5_Family	Caulobacteraceae	6
Level_1	Lineage_19	26	Host_5_Family	Enterobacteriaceae	13
Level_1	Lineage_19	26	Host_5_Family	Vibrionaceae	2
Level_1	Lineage_19	26	Host_6_Genus	Caulobacter	6
Level_1	Lineage_19	26	Host_6_Genus	Escherichia	5
Level_1	Lineage_19	26	Host_6_Genus	Pectobacterium	1
Level_1	Lineage_19	26	Host_6_Genus	Salmonella	5
Level_1	Lineage_19	26	Host_6_Genus	Shigella	1
Level_1	Lineage_19	26	Host_6_Genus	Vibrio	2
Level_1	Lineage_19	26	Host_6_Genus	Yersinia	1
Level_1	Lineage_19	26	Host_7_Species	Escherichia coli	5
Level_1	Lineage_19	26	Host_7_Species	Pectobacterium	1
Level_1	Lineage_19	26	Host_7_Species	Salmonella enterica	2
Level_1	Lineage_19	26	Host_7_Species	Shigella sonnei	1
Level_1	Lineage_19	26	Host_7_Species	Yersinia enterocolitica	1
Level_1	Lineage_19	26	Original_File	Nishimura_17_Genomes.fasta	1
Level_1	Lineage_19	26	Original_File	Paez-Espino_16_Genomes.fasta	3
Level_1	Lineage_19	26	Original_File	RefSeqVir_02_06_2017.fasta	22
Level_1	Lineage_19	26	Taxonomy_Family	Myoviridae	2
Level_1	Lineage_19	26	Taxonomy_Family	Siphoviridae	20
Level_1	Lineage_19	26	Taxonomy_Genus	Phicbkvirus	5
Level_1	Lineage_19	26	Taxonomy_Genus	T4virus	1
Level_1	Lineage_19	26	Taxonomy_Genus	T5virus	11
Level_1	Lineage_19	26	Taxonomy_ICTV_Family	Siphoviridae	14
Level_1	Lineage_19	26	Taxonomy_ICTV_Genus	Phicbkvirus	5
Level_1	Lineage_19	26	Taxonomy_ICTV_Genus	T5virus	9
Level_1	Lineage_19	26	Taxonomy_ICTV_Order	Caudovirales	14
Level_1	Lineage_19	26	Taxonomy_ICTV_Species	Caulobacter virus Karma	1
Level_1	Lineage_19	26	Taxonomy_ICTV_Species	Caulobacter virus Magneto	1
Level_1	Lineage_19	26	Taxonomy_ICTV_Species	Caulobacter virus Rogue	1
Level_1	Lineage_19	26	Taxonomy_ICTV_Species	Caulobacter virus Swift	1
Level_1	Lineage_19	26	Taxonomy_ICTV_Species	Caulobacter virus phiCbK	1
Level_1	Lineage_19	26	Taxonomy_ICTV_Species	Escherichia virus AKFV33	1
Level_1	Lineage_19	26	Taxonomy_ICTV_Species	Escherichia virus DT57C	1
Level_1	Lineage_19	26	Taxonomy_ICTV_Species	Escherichia virus EPS7	1
Level_1	Lineage_19	26	Taxonomy_ICTV_Species	Escherichia virus T5	1
Level_1	Lineage_19	26	Taxonomy_ICTV_Species	Escherichia virus slur09	1
Level_1	Lineage_19	26	Taxonomy_ICTV_Species	Salmonella virus 118970sal2	1
Level_1	Lineage_19	26	Taxonomy_ICTV_Species	Salmonella virus SPC35	1
Level_1	Lineage_19	26	Taxonomy_ICTV_Species	Salmonella virus Shivani	1
Level_1	Lineage_19	26	Taxonomy_ICTV_Species	Salmonella virus Stitch	1
Level_1	Lineage_19	26	Taxonomy_Order	Caudovirales	22
Level_1	Lineage_19	26	Taxonomy_Species	Caulobacter phage CcrColossus	1
Level_1	Lineage_19	26	Taxonomy_Species	Caulobacter virus Karma	1
Level_1	Lineage_19	26	Taxonomy_Species	Caulobacter virus Magneto	1
Level_1	Lineage_19	26	Taxonomy_Species	Caulobacter virus Rogue	1
Level_1	Lineage_19	26	Taxonomy_Species	Caulobacter virus Swift	1
Level_1	Lineage_19	26	Taxonomy_Species	Caulobacter virus phiCbK	1
Level_1	Lineage_19	26	Taxonomy_Species	Escherichia phage vB_EcoS_FFH1	1
Level_1	Lineage_19	26	Taxonomy_Species	Escherichia virus AKFV33	1
Level_1	Lineage_19	26	Taxonomy_Species	Escherichia virus DT57C	1
Level_1	Lineage_19	26	Taxonomy_Species	Escherichia virus EPS7	1
Level_1	Lineage_19	26	Taxonomy_Species	Escherichia virus T5	1
Level_1	Lineage_19	26	Taxonomy_Species	Escherichia virus slur09	1
Level_1	Lineage_19	26	Taxonomy_Species	Pectobacterium phage My1	1
Level_1	Lineage_19	26	Taxonomy_Species	Salmonella phage NR01	1
Level_1	Lineage_19	26	Taxonomy_Species	Salmonella virus 118970sal2	1
Level_1	Lineage_19	26	Taxonomy_Species	Salmonella virus SPC35	1
Level_1	Lineage_19	26	Taxonomy_Species	Salmonella virus Shivani	1
Level_1	Lineage_19	26	Taxonomy_Species	Salmonella virus Stitch	1
Level_1	Lineage_19	26	Taxonomy_Species	Shigella phage SHSML-45	1
Level_1	Lineage_19	26	Taxonomy_Species	Vibrio phage pVp-1	1
Level_1	Lineage_19	26	Taxonomy_Species	Vibrio phage phi 3	1
Level_1	Lineage_19	26	Taxonomy_Species	Yersinia phage phiR201	1
Level_1	Lineage_2	28	Completness	Complete	26
Level_1	Lineage_2	28	Completness	Nearly_Complete	2
Level_1	Lineage_2	28	Ecosystem_Category	Aquatic	9
Level_1	Lineage_2	28	Ecosystem_Category	Bioremediation	2
Level_1	Lineage_2	28	Ecosystem_Category	Plants	2
Level_1	Lineage_2	28	Ecosystem_Category	Terrestrial	1
Level_1	Lineage_2	28	Ecosystem_Category	Wastewater	4
Level_1	Lineage_2	28	Ecosystem_Type	Hydrocarbon	1
Level_1	Lineage_2	28	Ecosystem_Type	Industrial wastewater	3
Level_1	Lineage_2	28	Ecosystem_Type	Marine	9
Level_1	Lineage_2	28	Ecosystem_Type	Nutrient removal	1
Level_1	Lineage_2	28	Ecosystem_Type	Rhizoplane	2
Level_1	Lineage_2	28	Ecosystem_Type	Soil	1
Level_1	Lineage_2	28	Ecosystem_Type	Tetrachloroethylene and derivatives	1
Level_1	Lineage_2	28	Host_1_Domain	Bacteria	9
Level_1	Lineage_2	28	Host_2_Phylum	Actinobacteria	1
Level_1	Lineage_2	28	Host_2_Phylum	Proteobacteria	8
Level_1	Lineage_2	28	Host_3_Class	Actinobacteria	1
Level_1	Lineage_2	28	Host_3_Class	Alphaproteobacteria	5
Level_1	Lineage_2	28	Host_3_Class	Gammaproteobacteria	3
Level_1	Lineage_2	28	Host_4_Order	Bifidobacteriales	1
Level_1	Lineage_2	28	Host_4_Order	Nevskiales	1
Level_1	Lineage_2	28	Host_4_Order	Pseudomonadales	1
Level_1	Lineage_2	28	Host_4_Order	Rhizobiales	2
Level_1	Lineage_2	28	Host_4_Order	Sphingomonadales	2
Level_1	Lineage_2	28	Host_4_Order	Thiotrichales	1
Level_1	Lineage_2	28	Host_5_Family	Bifidobacteriaceae	1
Level_1	Lineage_2	28	Host_5_Family	Erythrobacteraceae	2
Level_1	Lineage_2	28	Host_5_Family	Piscirickettsiaceae	1
Level_1	Lineage_2	28	Host_5_Family	Pseudomonadaceae	1
Level_1	Lineage_2	28	Host_5_Family	Rhizobiaceae	2
Level_1	Lineage_2	28	Host_5_Family	Sinobacteraceae	1
Level_1	Lineage_2	28	Host_6_Genus	Bifidobacterium	1
Level_1	Lineage_2	28	Host_6_Genus	Erythrobacter	2
Level_1	Lineage_2	28	Host_6_Genus	Hydrogenovibrio	1
Level_1	Lineage_2	28	Host_6_Genus	Polycyclovorans	1
Level_1	Lineage_2	28	Host_6_Genus	Pseudomonas	1
Level_1	Lineage_2	28	Host_6_Genus	Rhizobium	1
Level_1	Lineage_2	28	Host_6_Genus	Sinorhizobium	1
Level_1	Lineage_2	28	Host_7_Species	Bifidobacterium dentium	1
Level_1	Lineage_2	28	Host_7_Species	Erythrobacter sp. NAP1	1
Level_1	Lineage_2	28	Host_7_Species	Erythrobacter sp. SD-21	1
Level_1	Lineage_2	28	Host_7_Species	Hydrogenovibrio marinus	1
Level_1	Lineage_2	28	Host_7_Species	Polycyclovorans algicola	1
Level_1	Lineage_2	28	Host_7_Species	Pseudomonas syringae	1
Level_1	Lineage_2	28	Host_7_Species	Rhizobium etli	1
Level_1	Lineage_2	28	Host_7_Species	Sinorhizobium sp. LM21	1
Level_1	Lineage_2	28	Original_File	Nishimura_17_Genomes.fasta	4
Level_1	Lineage_2	28	Original_File	Paez-Espino_16_Genomes.fasta	12
Level_1	Lineage_2	28	Original_File	RefSeqVir_02_06_2017.fasta	3
Level_1	Lineage_2	28	Original_File	Roux_15_Genomes.fasta	1
Level_1	Lineage_2	28	Original_File	Roux_16_Genomes.fasta	8
Level_1	Lineage_2	28	Taxonomy_Family	Myoviridae	1
Level_1	Lineage_2	28	Taxonomy_Family	Siphoviridae	2
Level_1	Lineage_2	28	Taxonomy_Order	Caudovirales	3
Level_1	Lineage_2	28	Taxonomy_Species	Pseudomonas phage phiPSA1	1
Level_1	Lineage_2	28	Taxonomy_Species	Rhizobium phage RHE	1
Level_1	Lineage_2	28	Taxonomy_Species	Sinorhizobium phage phiLM21	1
Level_1	Lineage_20	76	Completness	Complete	71
Level_1	Lineage_20	76	Completness	Nearly_Complete	5
Level_1	Lineage_20	76	Ecosystem_Category	Aquatic	7
Level_1	Lineage_20	76	Ecosystem_Category	Invertebrates	1
Level_1	Lineage_20	76	Ecosystem_Category	Terrestrial	2
Level_1	Lineage_20	76	Ecosystem_Type	Marine	7
Level_1	Lineage_20	76	Ecosystem_Type	Soil	2
Level_1	Lineage_20	76	Ecosystem_Type	Symbiotic fungal gardens and galleries	1
Level_1	Lineage_20	76	Host_1_Domain	Bacteria	64
Level_1	Lineage_20	76	Host_2_Phylum	Firmicutes	1
Level_1	Lineage_20	76	Host_2_Phylum	Proteobacteria	62
Level_1	Lineage_20	76	Host_3_Class	Bacilli	1
Level_1	Lineage_20	76	Host_3_Class	Gammaproteobacteria	62
Level_1	Lineage_20	76	Host_4_Order	Alteromonadales	3
Level_1	Lineage_20	76	Host_4_Order	Bacillales	1
Level_1	Lineage_20	76	Host_4_Order	Enterobacteriales	35
Level_1	Lineage_20	76	Host_4_Order	Oceanospirillales	1
Level_1	Lineage_20	76	Host_4_Order	Pseudomonadales	20
Level_1	Lineage_20	76	Host_4_Order	Vibrionales	3
Level_1	Lineage_20	76	Host_5_Family	Enterobacteriaceae	35
Level_1	Lineage_20	76	Host_5_Family	Moraxellaceae	3
Level_1	Lineage_20	76	Host_5_Family	Oceanospirillaceae	1
Level_1	Lineage_20	76	Host_5_Family	Pseudoalteromonadaceae	1
Level_1	Lineage_20	76	Host_5_Family	Pseudomonadaceae	17
Level_1	Lineage_20	76	Host_5_Family	Shewanellaceae	2
Level_1	Lineage_20	76	Host_5_Family	Staphylococcaceae	1
Level_1	Lineage_20	76	Host_5_Family	Vibrionaceae	3
Level_1	Lineage_20	76	Host_6_Genus	Acinetobacter	3
Level_1	Lineage_20	76	Host_6_Genus	Citrobacter	2
Level_1	Lineage_20	76	Host_6_Genus	Cronobacter	5
Level_1	Lineage_20	76	Host_6_Genus	Erwinia	1
Level_1	Lineage_20	76	Host_6_Genus	Escherichia	18
Level_1	Lineage_20	76	Host_6_Genus	Klebsiella	1
Level_1	Lineage_20	76	Host_6_Genus	Nitrincola	1
Level_1	Lineage_20	76	Host_6_Genus	Pectobacterium	1
Level_1	Lineage_20	76	Host_6_Genus	Pseudoalteromonas	1
Level_1	Lineage_20	76	Host_6_Genus	Pseudomonas	17
Level_1	Lineage_20	76	Host_6_Genus	Salmonella	7
Level_1	Lineage_20	76	Host_6_Genus	Shewanella	2
Level_1	Lineage_20	76	Host_6_Genus	Staphylococcus	1
Level_1	Lineage_20	76	Host_6_Genus	Vibrio	3
Level_1	Lineage_20	76	Host_7_Species	Acinetobacter baumannii	1
Level_1	Lineage_20	76	Host_7_Species	Citrobacter freundii	2
Level_1	Lineage_20	76	Host_7_Species	Cronobacter sakazakii	3
Level_1	Lineage_20	76	Host_7_Species	Erwinia amylovora	1
Level_1	Lineage_20	76	Host_7_Species	Escherichia coli	12
Level_1	Lineage_20	76	Host_7_Species	Pectobacterium atrosepticum	1
Level_1	Lineage_20	76	Host_7_Species	Pseudoalteromonas marina	1
Level_1	Lineage_20	76	Host_7_Species	Pseudomonas	1
Level_1	Lineage_20	76	Host_7_Species	Pseudomonas aeruginosa	8
Level_1	Lineage_20	76	Host_7_Species	Pseudomonas syringae	1
Level_1	Lineage_20	76	Host_7_Species	Pseudomonas tolaasii	1
Level_1	Lineage_20	76	Host_7_Species	Salmonella	1
Level_1	Lineage_20	76	Host_7_Species	Salmonella enterica	3
Level_1	Lineage_20	76	Host_7_Species	Shewanella	2
Level_1	Lineage_20	76	Host_7_Species	Staphylococcus aureus	1
Level_1	Lineage_20	76	Host_7_Species	Vibrio cholerae	1
Level_1	Lineage_20	76	Host_7_Species	Vibrio sp. 12A10	1
Level_1	Lineage_20	76	Original_File	Nishimura_17_Genomes.fasta	2
Level_1	Lineage_20	76	Original_File	Paez-Espino_16_Genomes.fasta	3
Level_1	Lineage_20	76	Original_File	RefSeqVir_02_06_2017.fasta	64
Level_1	Lineage_20	76	Original_File	Roux_16_Genomes.fasta	7
Level_1	Lineage_20	76	Taxonomy_Family	Myoviridae	59
Level_1	Lineage_20	76	Taxonomy_Genus	Cr3virus	5
Level_1	Lineage_20	76	Taxonomy_Genus	Felixo1virus	11
Level_1	Lineage_20	76	Taxonomy_Genus	Kpp10virus	2
Level_1	Lineage_20	76	Taxonomy_Genus	Mooglevirus	2
Level_1	Lineage_20	76	Taxonomy_Genus	Pakpunavirus	5
Level_1	Lineage_20	76	Taxonomy_Genus	Se1virus	4
Level_1	Lineage_20	76	Taxonomy_Genus	Suspvirus	2
Level_1	Lineage_20	76	Taxonomy_Genus	V5virus	4
Level_1	Lineage_20	76	Taxonomy_ICTV_Family	Myoviridae	33
Level_1	Lineage_20	76	Taxonomy_ICTV_Genus	Cr3virus	5
Level_1	Lineage_20	76	Taxonomy_ICTV_Genus	Ea214virus	1
Level_1	Lineage_20	76	Taxonomy_ICTV_Genus	Felixo1virus	9
Level_1	Lineage_20	76	Taxonomy_ICTV_Genus	Kpp10virus	2
Level_1	Lineage_20	76	Taxonomy_ICTV_Genus	Mooglevirus	1
Level_1	Lineage_20	76	Taxonomy_ICTV_Genus	Pakpunavirus	5
Level_1	Lineage_20	76	Taxonomy_ICTV_Genus	Se1virus	4
Level_1	Lineage_20	76	Taxonomy_ICTV_Genus	Suspvirus	2
Level_1	Lineage_20	76	Taxonomy_ICTV_Genus	V5virus	4
Level_1	Lineage_20	76	Taxonomy_ICTV_Order	Caudovirales	33
Level_1	Lineage_20	76	Taxonomy_ICTV_Species	Citrobacter virus Moogle	1
Level_1	Lineage_20	76	Taxonomy_ICTV_Species	Cronobacter virus CR3	1
Level_1	Lineage_20	76	Taxonomy_ICTV_Species	Cronobacter virus CR8	1
Level_1	Lineage_20	76	Taxonomy_ICTV_Species	Cronobacter virus CR9	1
Level_1	Lineage_20	76	Taxonomy_ICTV_Species	Cronobacter virus GAP31	1
Level_1	Lineage_20	76	Taxonomy_ICTV_Species	Cronobacter virus PBES02	1
Level_1	Lineage_20	76	Taxonomy_ICTV_Species	Erwinia virus Ea214	1
Level_1	Lineage_20	76	Taxonomy_ICTV_Species	Escherichia virus 4MG	1
Level_1	Lineage_20	76	Taxonomy_ICTV_Species	Escherichia virus AYO145A	1
Level_1	Lineage_20	76	Taxonomy_ICTV_Species	Escherichia virus EC6	1
Level_1	Lineage_20	76	Taxonomy_ICTV_Species	Escherichia virus FFH2	1
Level_1	Lineage_20	76	Taxonomy_ICTV_Species	Escherichia virus FV3	1
Level_1	Lineage_20	76	Taxonomy_ICTV_Species	Escherichia virus HY02	1
Level_1	Lineage_20	76	Taxonomy_ICTV_Species	Escherichia virus JES2013	1
Level_1	Lineage_20	76	Taxonomy_ICTV_Species	Escherichia virus JH2	1
Level_1	Lineage_20	76	Taxonomy_ICTV_Species	Escherichia virus SUSP1	1
Level_1	Lineage_20	76	Taxonomy_ICTV_Species	Escherichia virus SUSP2	1
Level_1	Lineage_20	76	Taxonomy_ICTV_Species	Escherichia virus V5	1
Level_1	Lineage_20	76	Taxonomy_ICTV_Species	Escherichia virus VpaE1	1
Level_1	Lineage_20	76	Taxonomy_ICTV_Species	Escherichia virus wV8	1
Level_1	Lineage_20	76	Taxonomy_ICTV_Species	Pectobacterium virus phiTE	1
Level_1	Lineage_20	76	Taxonomy_ICTV_Species	Pseudomonas virus Ab03	1
Level_1	Lineage_20	76	Taxonomy_ICTV_Species	Pseudomonas virus CAb1	1
Level_1	Lineage_20	76	Taxonomy_ICTV_Species	Pseudomonas virus JG004	1
Level_1	Lineage_20	76	Taxonomy_ICTV_Species	Pseudomonas virus KPP10	1
Level_1	Lineage_20	76	Taxonomy_ICTV_Species	Pseudomonas virus PAKP1	1
Level_1	Lineage_20	76	Taxonomy_ICTV_Species	Pseudomonas virus PAKP4	1
Level_1	Lineage_20	76	Taxonomy_ICTV_Species	Pseudomonas virus PaP1	1
Level_1	Lineage_20	76	Taxonomy_ICTV_Species	Salmonella virus FelixO1	1
Level_1	Lineage_20	76	Taxonomy_ICTV_Species	Salmonella virus HB2014	1
Level_1	Lineage_20	76	Taxonomy_ICTV_Species	Salmonella virus SE1	1
Level_1	Lineage_20	76	Taxonomy_ICTV_Species	Salmonella virus SSE121	1
Level_1	Lineage_20	76	Taxonomy_ICTV_Species	Salmonella virus UAB87	1
Level_1	Lineage_20	76	Taxonomy_ICTV_Subfamily	Ounavirinae	13
Level_1	Lineage_20	76	Taxonomy_ICTV_Subfamily	Vequintavirinae	13
Level_1	Lineage_20	76	Taxonomy_Order	Caudovirales	60
Level_1	Lineage_20	76	Taxonomy_Species	Acinetobacter phage YMC13/03/R2096	1
Level_1	Lineage_20	76	Taxonomy_Species	Acinetobacter phage vB_AbaM_Acibel004	1
Level_1	Lineage_20	76	Taxonomy_Species	Acinetobacter phage vB_AbaM_phiAbaA1	1
Level_1	Lineage_20	76	Taxonomy_Species	Citrobacter phage Michonne	1
Level_1	Lineage_20	76	Taxonomy_Species	Citrobacter virus Moogle	1
Level_1	Lineage_20	76	Taxonomy_Species	Cronobacter virus CR3	1
Level_1	Lineage_20	76	Taxonomy_Species	Cronobacter virus CR8	1
Level_1	Lineage_20	76	Taxonomy_Species	Cronobacter virus CR9	1
Level_1	Lineage_20	76	Taxonomy_Species	Cronobacter virus GAP31	1
Level_1	Lineage_20	76	Taxonomy_Species	Cronobacter virus PBES02	1
Level_1	Lineage_20	76	Taxonomy_Species	Enterobacteria phage phi92	1
Level_1	Lineage_20	76	Taxonomy_Species	Erwinia virus Ea214	1
Level_1	Lineage_20	76	Taxonomy_Species	Escherichia phage Av-05	1
Level_1	Lineage_20	76	Taxonomy_Species	Escherichia phage phAPEC8	1
Level_1	Lineage_20	76	Taxonomy_Species	Escherichia phage slur16	1
Level_1	Lineage_20	76	Taxonomy_Species	Escherichia phage vB_EcoM_Alf5	1
Level_1	Lineage_20	76	Taxonomy_Species	Escherichia virus 4MG	1
Level_1	Lineage_20	76	Taxonomy_Species	Escherichia virus AYO145A	1
Level_1	Lineage_20	76	Taxonomy_Species	Escherichia virus EC6	1
Level_1	Lineage_20	76	Taxonomy_Species	Escherichia virus FFH2	1
Level_1	Lineage_20	76	Taxonomy_Species	Escherichia virus FV3	1
Level_1	Lineage_20	76	Taxonomy_Species	Escherichia virus HY02	1
Level_1	Lineage_20	76	Taxonomy_Species	Escherichia virus JES2013	1
Level_1	Lineage_20	76	Taxonomy_Species	Escherichia virus JH2	1
Level_1	Lineage_20	76	Taxonomy_Species	Escherichia virus SUSP1	1
Level_1	Lineage_20	76	Taxonomy_Species	Escherichia virus SUSP2	1
Level_1	Lineage_20	76	Taxonomy_Species	Escherichia virus V5	1
Level_1	Lineage_20	76	Taxonomy_Species	Escherichia virus VpaE1	1
Level_1	Lineage_20	76	Taxonomy_Species	Escherichia virus wV8	1
Level_1	Lineage_20	76	Taxonomy_Species	Klebsiella phage vB_KpnM_KB57	1
Level_1	Lineage_20	76	Taxonomy_Species	Nitrincola phage 1M3-16	1
Level_1	Lineage_20	76	Taxonomy_Species	Pectobacterium virus phiTE	1
Level_1	Lineage_20	76	Taxonomy_Species	Pseudoalteromonas phage H101	1
Level_1	Lineage_20	76	Taxonomy_Species	Pseudomonas phage C11	1
Level_1	Lineage_20	76	Taxonomy_Species	Pseudomonas phage K8	1
Level_1	Lineage_20	76	Taxonomy_Species	Pseudomonas phage PAK_P2	1
Level_1	Lineage_20	76	Taxonomy_Species	Pseudomonas phage PaoP5	1
Level_1	Lineage_20	76	Taxonomy_Species	Pseudomonas phage VCM	1
Level_1	Lineage_20	76	Taxonomy_Species	Pseudomonas phage phiMK	1
Level_1	Lineage_20	76	Taxonomy_Species	Pseudomonas phage phiPsa374	1
Level_1	Lineage_20	76	Taxonomy_Species	Pseudomonas phage phiPto-bp6g	1
Level_1	Lineage_20	76	Taxonomy_Species	Pseudomonas phage vB_PaeM_MAG1	1
Level_1	Lineage_20	76	Taxonomy_Species	Pseudomonas phage vB_PaeM_PS24	1
Level_1	Lineage_20	76	Taxonomy_Species	Pseudomonas phage vB_PsyM_KIL1	1
Level_1	Lineage_20	76	Taxonomy_Species	Pseudomonas virus Ab03	1
Level_1	Lineage_20	76	Taxonomy_Species	Pseudomonas virus CAb1	1
Level_1	Lineage_20	76	Taxonomy_Species	Pseudomonas virus JG004	1
Level_1	Lineage_20	76	Taxonomy_Species	Pseudomonas virus KPP10	1
Level_1	Lineage_20	76	Taxonomy_Species	Pseudomonas virus PAKP1	1
Level_1	Lineage_20	76	Taxonomy_Species	Pseudomonas virus PAKP4	1
Level_1	Lineage_20	76	Taxonomy_Species	Pseudomonas virus PaP1	1
Level_1	Lineage_20	76	Taxonomy_Species	Salmonella phage 19	1
Level_1	Lineage_20	76	Taxonomy_Species	Salmonella phage BPS15Q2	1
Level_1	Lineage_20	76	Taxonomy_Species	Salmonella virus FelixO1	1
Level_1	Lineage_20	76	Taxonomy_Species	Salmonella virus HB2014	1
Level_1	Lineage_20	76	Taxonomy_Species	Salmonella virus SE1	1
Level_1	Lineage_20	76	Taxonomy_Species	Salmonella virus SSE121	1
Level_1	Lineage_20	76	Taxonomy_Species	Salmonella virus UAB87	1
Level_1	Lineage_20	76	Taxonomy_Species	Shewanella sp. phage 1/4	1
Level_1	Lineage_20	76	Taxonomy_Species	Shewanella sp. phage 1/40	1
Level_1	Lineage_20	76	Taxonomy_Species	Staphylococcus phage SA1	1
Level_1	Lineage_20	76	Taxonomy_Species	Vibrio phage ICP1	1
Level_1	Lineage_20	76	Taxonomy_Species	Vibrio phage eugene 12A10	1
Level_1	Lineage_20	76	Taxonomy_Species	Vibrio phage helene 12B3	1
Level_1	Lineage_21	32	Completness	Complete	28
Level_1	Lineage_21	32	Completness	Nearly_Complete	4
Level_1	Lineage_21	32	Ecosystem_Category	Aquatic	1
Level_1	Lineage_21	32	Ecosystem_Category	Human	9
Level_1	Lineage_21	32	Ecosystem_Category	Plants	1
Level_1	Lineage_21	32	Ecosystem_Type	Digestive system	9
Level_1	Lineage_21	32	Ecosystem_Type	Marine	1
Level_1	Lineage_21	32	Ecosystem_Type	Rhizoplane	1
Level_1	Lineage_21	32	Host_1_Domain	Bacteria	20
Level_1	Lineage_21	32	Host_2_Phylum	Proteobacteria	19
Level_1	Lineage_21	32	Host_3_Class	Betaproteobacteria	1
Level_1	Lineage_21	32	Host_3_Class	Gammaproteobacteria	18
Level_1	Lineage_21	32	Host_4_Order	Burkholderiales	1
Level_1	Lineage_21	32	Host_4_Order	Enterobacteriales	12
Level_1	Lineage_21	32	Host_4_Order	Pasteurellales	1
Level_1	Lineage_21	32	Host_4_Order	Pseudomonadales	5
Level_1	Lineage_21	32	Host_5_Family	Burkholderiaceae	1
Level_1	Lineage_21	32	Host_5_Family	Enterobacteriaceae	12
Level_1	Lineage_21	32	Host_5_Family	Pasteurellaceae	1
Level_1	Lineage_21	32	Host_5_Family	Pseudomonadaceae	5
Level_1	Lineage_21	32	Host_6_Genus	Cronobacter	1
Level_1	Lineage_21	32	Host_6_Genus	Erwinia	10
Level_1	Lineage_21	32	Host_6_Genus	Haemophilus	1
Level_1	Lineage_21	32	Host_6_Genus	Pseudomonas	5
Level_1	Lineage_21	32	Host_6_Genus	Ralstonia	1
Level_1	Lineage_21	32	Host_6_Genus	Salmonella	1
Level_1	Lineage_21	32	Host_7_Species	Cronobacter sakazakii	1
Level_1	Lineage_21	32	Host_7_Species	Erwinia amylovora	1
Level_1	Lineage_21	32	Host_7_Species	Pseudomonas aeruginosa	2
Level_1	Lineage_21	32	Host_7_Species	Pseudomonas chlororaphis	1
Level_1	Lineage_21	32	Host_7_Species	Ralstonia solanacearum	1
Level_1	Lineage_21	32	Host_7_Species	Salmonella	1
Level_1	Lineage_21	32	Host_7_Species	Unknown	1
Level_1	Lineage_21	32	Original_File	Paez-Espino_16_Genomes.fasta	12
Level_1	Lineage_21	32	Original_File	RefSeqVir_02_06_2017.fasta	20
Level_1	Lineage_21	32	Taxonomy_Family	Myoviridae	17
Level_1	Lineage_21	32	Taxonomy_Family	Siphoviridae	2
Level_1	Lineage_21	32	Taxonomy_Genus	Agrican357virus	1
Level_1	Lineage_21	32	Taxonomy_Genus	Elvirus	1
Level_1	Lineage_21	32	Taxonomy_Genus	Phikzvirus	3
Level_1	Lineage_21	32	Taxonomy_Genus	Rsl2virus	2
Level_1	Lineage_21	32	Taxonomy_Genus	Spn3virus	1
Level_1	Lineage_21	32	Taxonomy_ICTV_Family	Myoviridae	5
Level_1	Lineage_21	32	Taxonomy_ICTV_Genus	Agrican357virus	1
Level_1	Lineage_21	32	Taxonomy_ICTV_Genus	Elvirus	1
Level_1	Lineage_21	32	Taxonomy_ICTV_Genus	Rsl2virus	2
Level_1	Lineage_21	32	Taxonomy_ICTV_Genus	Spn3virus	1
Level_1	Lineage_21	32	Taxonomy_ICTV_Order	Caudovirales	5
Level_1	Lineage_21	32	Taxonomy_ICTV_Species	Erwinia virus Ea35-70	1
Level_1	Lineage_21	32	Taxonomy_ICTV_Species	Pseudomonas virus EL	1
Level_1	Lineage_21	32	Taxonomy_ICTV_Species	Ralstonia virus RSF1	1
Level_1	Lineage_21	32	Taxonomy_ICTV_Species	Ralstonia virus RSL2	1
Level_1	Lineage_21	32	Taxonomy_ICTV_Species	Salmonella virus SPN3US	1
Level_1	Lineage_21	32	Taxonomy_Order	Caudovirales	19
Level_1	Lineage_21	32	Taxonomy_Species	Cronobacter phage CR5	1
Level_1	Lineage_21	32	Taxonomy_Species	Erwinia phage PhiEaH1	1
Level_1	Lineage_21	32	Taxonomy_Species	Erwinia phage phiEaH2	1
Level_1	Lineage_21	32	Taxonomy_Species	Erwinia phage vB_EamM_Asesino	1
Level_1	Lineage_21	32	Taxonomy_Species	Erwinia phage vB_EamM_Caitlin	1
Level_1	Lineage_21	32	Taxonomy_Species	Erwinia phage vB_EamM_ChrisDB	1
Level_1	Lineage_21	32	Taxonomy_Species	Erwinia phage vB_EamM_EarlPhillipIV	1
Level_1	Lineage_21	32	Taxonomy_Species	Erwinia phage vB_EamM_Huxley	1
Level_1	Lineage_21	32	Taxonomy_Species	Erwinia phage vB_EamM_Kwan	1
Level_1	Lineage_21	32	Taxonomy_Species	Erwinia phage vB_EamM_Phobos	1
Level_1	Lineage_21	32	Taxonomy_Species	Erwinia virus Ea35-70	1
Level_1	Lineage_21	32	Taxonomy_Species	Halocynthia phage JM-2012	1
Level_1	Lineage_21	32	Taxonomy_Species	Pseudomonas phage 201phi2-1	1
Level_1	Lineage_21	32	Taxonomy_Species	Pseudomonas phage OBP	1
Level_1	Lineage_21	32	Taxonomy_Species	Pseudomonas phage PhiPA3	1
Level_1	Lineage_21	32	Taxonomy_Species	Pseudomonas phage phiKZ	1
Level_1	Lineage_21	32	Taxonomy_Species	Pseudomonas virus EL	1
Level_1	Lineage_21	32	Taxonomy_Species	Ralstonia virus RSF1	1
Level_1	Lineage_21	32	Taxonomy_Species	Ralstonia virus RSL2	1
Level_1	Lineage_21	32	Taxonomy_Species	Salmonella virus SPN3US	1
Level_1	Lineage_22	28	Completness	Complete	27
Level_1	Lineage_22	28	Completness	Nearly_Complete	1
Level_1	Lineage_22	28	Ecosystem_Category	Aquatic	3
Level_1	Lineage_22	28	Ecosystem_Category	Human	3
Level_1	Lineage_22	28	Ecosystem_Category	Lab enrichment	3
Level_1	Lineage_22	28	Ecosystem_Category	Mammals	3
Level_1	Lineage_22	28	Ecosystem_Category	Terrestrial	1
Level_1	Lineage_22	28	Ecosystem_Type	Defined media	3
Level_1	Lineage_22	28	Ecosystem_Type	Digestive system	6
Level_1	Lineage_22	28	Ecosystem_Type	Freshwater	1
Level_1	Lineage_22	28	Ecosystem_Type	Marine	1
Level_1	Lineage_22	28	Ecosystem_Type	Non-marine Saline and Alkaline	1
Level_1	Lineage_22	28	Ecosystem_Type	Soil	1
Level_1	Lineage_22	28	Host_1_Domain	Bacteria	13
Level_1	Lineage_22	28	Host_2_Phylum	Firmicutes	13
Level_1	Lineage_22	28	Host_3_Class	Bacilli	11
Level_1	Lineage_22	28	Host_3_Class	Clostridia	2
Level_1	Lineage_22	28	Host_4_Order	Bacillales	7
Level_1	Lineage_22	28	Host_4_Order	Clostridiales	2
Level_1	Lineage_22	28	Host_4_Order	Lactobacillales	4
Level_1	Lineage_22	28	Host_5_Family	Bacillaceae	3
Level_1	Lineage_22	28	Host_5_Family	Clostridiaceae	2
Level_1	Lineage_22	28	Host_5_Family	Lactobacillaceae	1
Level_1	Lineage_22	28	Host_5_Family	Paenibacillaceae	1
Level_1	Lineage_22	28	Host_5_Family	Staphylococcaceae	3
Level_1	Lineage_22	28	Host_5_Family	Streptococcaceae	3
Level_1	Lineage_22	28	Host_6_Genus	Bacillus	2
Level_1	Lineage_22	28	Host_6_Genus	Brevibacillus	1
Level_1	Lineage_22	28	Host_6_Genus	Clostridium	2
Level_1	Lineage_22	28	Host_6_Genus	Geobacillus	1
Level_1	Lineage_22	28	Host_6_Genus	Lactobacillus	1
Level_1	Lineage_22	28	Host_6_Genus	Lactococcus	3
Level_1	Lineage_22	28	Host_6_Genus	Staphylococcus	3
Level_1	Lineage_22	28	Host_7_Species	Bacillus anthracis	1
Level_1	Lineage_22	28	Host_7_Species	Bacillus subtilis	1
Level_1	Lineage_22	28	Host_7_Species	Brevibacillus laterosporus	1
Level_1	Lineage_22	28	Host_7_Species	Lactobacillus delbrueckii	1
Level_1	Lineage_22	28	Host_7_Species	Lactococcus lactis	1
Level_1	Lineage_22	28	Host_7_Species	Staphylococcus epidermidis	1
Level_1	Lineage_22	28	Original_File	Paez-Espino_16_Genomes.fasta	15
Level_1	Lineage_22	28	Original_File	RefSeqVir_02_06_2017.fasta	13
Level_1	Lineage_22	28	Taxonomy_Family	Myoviridae	2
Level_1	Lineage_22	28	Taxonomy_Family	Siphoviridae	11
Level_1	Lineage_22	28	Taxonomy_Genus	Sextaecvirus	2
Level_1	Lineage_22	28	Taxonomy_Genus	Spbetavirus	2
Level_1	Lineage_22	28	Taxonomy_ICTV_Family	Siphoviridae	3
Level_1	Lineage_22	28	Taxonomy_ICTV_Genus	Sextaecvirus	2
Level_1	Lineage_22	28	Taxonomy_ICTV_Genus	Spbetavirus	1
Level_1	Lineage_22	28	Taxonomy_ICTV_Order	Caudovirales	3
Level_1	Lineage_22	28	Taxonomy_ICTV_Species	Bacillus virus SPbeta	1
Level_1	Lineage_22	28	Taxonomy_ICTV_Species	Staphylococcus virus SEP9	1
Level_1	Lineage_22	28	Taxonomy_ICTV_Species	Staphylococcus virus Sextaec	1
Level_1	Lineage_22	28	Taxonomy_Order	Caudovirales	13
Level_1	Lineage_22	28	Taxonomy_Species	Bacillus phage vB_BanS-Tsamsa	1
Level_1	Lineage_22	28	Taxonomy_Species	Bacillus virus SPbeta	1
Level_1	Lineage_22	28	Taxonomy_Species	Brevibacillus phage Sundance	1
Level_1	Lineage_22	28	Taxonomy_Species	Clostridium phage c-st	1
Level_1	Lineage_22	28	Taxonomy_Species	Clostridium phage phiCD211	1
Level_1	Lineage_22	28	Taxonomy_Species	Geobacillus virus E3	1
Level_1	Lineage_22	28	Taxonomy_Species	Lactobacillus phage Ldl1	1
Level_1	Lineage_22	28	Taxonomy_Species	Lactococcus phage 949	1
Level_1	Lineage_22	28	Taxonomy_Species	Lactococcus phage WRP3	1
Level_1	Lineage_22	28	Taxonomy_Species	Lactococcus phage phiL47	1
Level_1	Lineage_22	28	Taxonomy_Species	Staphylococcus phage SPbeta-like	1
Level_1	Lineage_22	28	Taxonomy_Species	Staphylococcus virus SEP9	1
Level_1	Lineage_22	28	Taxonomy_Species	Staphylococcus virus Sextaec	1
Level_1	Lineage_23	220	Completness	Complete	194
Level_1	Lineage_23	220	Completness	Nearly_Complete	26
Level_1	Lineage_23	220	Ecosystem_Category	Human	46
Level_1	Lineage_23	220	Ecosystem_Type	Digestive system	42
Level_1	Lineage_23	220	Ecosystem_Type	Respiratory system	4
Level_1	Lineage_23	220	Host_1_Domain	Bacteria	198
Level_1	Lineage_23	220	Host_2_Phylum	Actinobacteria	196
Level_1	Lineage_23	220	Host_3_Class	Actinobacteria	196
Level_1	Lineage_23	220	Host_4_Order	Actinomycetales	21
Level_1	Lineage_23	220	Host_4_Order	Bifidobacteriales	1
Level_1	Lineage_23	220	Host_4_Order	Corynebacteriales	104
Level_1	Lineage_23	220	Host_4_Order	Micrococcales	1
Level_1	Lineage_23	220	Host_4_Order	Propionibacteriales	60
Level_1	Lineage_23	220	Host_4_Order	Streptomycetales	9
Level_1	Lineage_23	220	Host_5_Family	Actinomycetaceae	21
Level_1	Lineage_23	220	Host_5_Family	Bifidobacteriaceae	1
Level_1	Lineage_23	220	Host_5_Family	Gordoniaceae	6
Level_1	Lineage_23	220	Host_5_Family	Micrococcaceae	1
Level_1	Lineage_23	220	Host_5_Family	Mycobacteriaceae	96
Level_1	Lineage_23	220	Host_5_Family	Nocardiaceae	2
Level_1	Lineage_23	220	Host_5_Family	Propionibacteriaceae	60
Level_1	Lineage_23	220	Host_5_Family	Streptomycetaceae	9
Level_1	Lineage_23	220	Host_6_Genus	Actinomyces	21
Level_1	Lineage_23	220	Host_6_Genus	Alloscardovia	1
Level_1	Lineage_23	220	Host_6_Genus	Arthrobacter	1
Level_1	Lineage_23	220	Host_6_Genus	Gordonia	6
Level_1	Lineage_23	220	Host_6_Genus	Mycobacterium	96
Level_1	Lineage_23	220	Host_6_Genus	Propionibacterium	60
Level_1	Lineage_23	220	Host_6_Genus	Rhodococcus	2
Level_1	Lineage_23	220	Host_6_Genus	Streptomyces	9
Level_1	Lineage_23	220	Host_7_Species	Actinomyces turicensis	1
Level_1	Lineage_23	220	Host_7_Species	Alloscardovia omnicolens	1
Level_1	Lineage_23	220	Host_7_Species	Arthrobacter sp.	1
Level_1	Lineage_23	220	Host_7_Species	Mycobacterium	8
Level_1	Lineage_23	220	Host_7_Species	Mycobacterium phlei	1
Level_1	Lineage_23	220	Host_7_Species	Mycobacterium smegmatis	3
Level_1	Lineage_23	220	Host_7_Species	Mycobacterium tuberculosis	1
Level_1	Lineage_23	220	Host_7_Species	Propionibacterium	2
Level_1	Lineage_23	220	Host_7_Species	Propionibacterium acnes	38
Level_1	Lineage_23	220	Host_7_Species	Rhodococcus globerulus	1
Level_1	Lineage_23	220	Host_7_Species	Streptomyces lividans	2
Level_1	Lineage_23	220	Host_7_Species	Streptomyces venezuelae	2
Level_1	Lineage_23	220	Original_File	Paez-Espino_16_Genomes.fasta	46
Level_1	Lineage_23	220	Original_File	RefSeqVir_02_06_2017.fasta	172
Level_1	Lineage_23	220	Original_File	Roux_15_Genomes.fasta	2
Level_1	Lineage_23	220	Taxonomy_Family	Podoviridae	1
Level_1	Lineage_23	220	Taxonomy_Family	Siphoviridae	171
Level_1	Lineage_23	220	Taxonomy_Genus	L5virus	28
Level_1	Lineage_23	220	Taxonomy_Genus	Pa6virus	44
Level_1	Lineage_23	220	Taxonomy_Genus	Soupsvirus	1
Level_1	Lineage_23	220	Taxonomy_ICTV_Family	Siphoviridae	63
Level_1	Lineage_23	220	Taxonomy_ICTV_Genus	Camvirus	1
Level_1	Lineage_23	220	Taxonomy_ICTV_Genus	L5virus	10
Level_1	Lineage_23	220	Taxonomy_ICTV_Genus	Likavirus	5
Level_1	Lineage_23	220	Taxonomy_ICTV_Genus	Pa6virus	44
Level_1	Lineage_23	220	Taxonomy_ICTV_Genus	R4virus	1
Level_1	Lineage_23	220	Taxonomy_ICTV_Genus	Soupsvirus	1
Level_1	Lineage_23	220	Taxonomy_ICTV_Order	Caudovirales	63
Level_1	Lineage_23	220	Taxonomy_ICTV_Species	Gordonia virus Soups	1
Level_1	Lineage_23	220	Taxonomy_ICTV_Species	Mycobacterium virus Alma	1
Level_1	Lineage_23	220	Taxonomy_ICTV_Species	Mycobacterium virus Redrock	1
Level_1	Lineage_23	220	Taxonomy_ICTV_Species	Mycobacterium virus Ridgecb	1
Level_1	Lineage_23	220	Taxonomy_ICTV_Species	Mycobacterium virus SWU1	1
Level_1	Lineage_23	220	Taxonomy_ICTV_Species	Mycobacterium virus Skipole	1
Level_1	Lineage_23	220	Taxonomy_ICTV_Species	Mycobacterium virus Solon	1
Level_1	Lineage_23	220	Taxonomy_ICTV_Species	Mycobacterium virus Trixie	1
Level_1	Lineage_23	220	Taxonomy_ICTV_Species	Mycobacterium virus Turbido	1
Level_1	Lineage_23	220	Taxonomy_ICTV_Species	Mycobacterium virus U2	1
Level_1	Lineage_23	220	Taxonomy_ICTV_Species	Mycobacterium virus Violet	1
Level_1	Lineage_23	220	Taxonomy_ICTV_Species	Propionibacterium virus ATCC29399BC	1
Level_1	Lineage_23	220	Taxonomy_ICTV_Species	Propionibacterium virus Attacne	1
Level_1	Lineage_23	220	Taxonomy_ICTV_Species	Propionibacterium virus Kubed	1
Level_1	Lineage_23	220	Taxonomy_ICTV_Species	Propionibacterium virus Lauchelly	1
Level_1	Lineage_23	220	Taxonomy_ICTV_Species	Propionibacterium virus MrAK	1
Level_1	Lineage_23	220	Taxonomy_ICTV_Species	Propionibacterium virus Ouroboros	1
Level_1	Lineage_23	220	Taxonomy_ICTV_Species	Propionibacterium virus P1.1	1
Level_1	Lineage_23	220	Taxonomy_ICTV_Species	Propionibacterium virus P1001	1
Level_1	Lineage_23	220	Taxonomy_ICTV_Species	Propionibacterium virus P100A	1
Level_1	Lineage_23	220	Taxonomy_ICTV_Species	Propionibacterium virus P100D	1
Level_1	Lineage_23	220	Taxonomy_ICTV_Species	Propionibacterium virus P104A	1
Level_1	Lineage_23	220	Taxonomy_ICTV_Species	Propionibacterium virus P105	1
Level_1	Lineage_23	220	Taxonomy_ICTV_Species	Propionibacterium virus P144	1
Level_1	Lineage_23	220	Taxonomy_ICTV_Species	Propionibacterium virus P91	1
Level_1	Lineage_23	220	Taxonomy_ICTV_Species	Propionibacterium virus PA6	1
Level_1	Lineage_23	220	Taxonomy_ICTV_Species	Propionibacterium virus PAD20	1
Level_1	Lineage_23	220	Taxonomy_ICTV_Species	Propionibacterium virus PAS50	1
Level_1	Lineage_23	220	Taxonomy_ICTV_Species	Propionibacterium virus PHL009M11	1
Level_1	Lineage_23	220	Taxonomy_ICTV_Species	Propionibacterium virus PHL025M00	1
Level_1	Lineage_23	220	Taxonomy_ICTV_Species	Propionibacterium virus PHL041M10	1
Level_1	Lineage_23	220	Taxonomy_ICTV_Species	Propionibacterium virus PHL060L00	1
Level_1	Lineage_23	220	Taxonomy_ICTV_Species	Propionibacterium virus PHL070N00	1
Level_1	Lineage_23	220	Taxonomy_ICTV_Species	Propionibacterium virus PHL071N05	1
Level_1	Lineage_23	220	Taxonomy_ICTV_Species	Propionibacterium virus PHL092M00	1
Level_1	Lineage_23	220	Taxonomy_ICTV_Species	Propionibacterium virus PHL095N00	1
Level_1	Lineage_23	220	Taxonomy_ICTV_Species	Propionibacterium virus PHL111M01	1
Level_1	Lineage_23	220	Taxonomy_ICTV_Species	Propionibacterium virus PHL112N00	1
Level_1	Lineage_23	220	Taxonomy_ICTV_Species	Propionibacterium virus PHL113M01	1
Level_1	Lineage_23	220	Taxonomy_ICTV_Species	Propionibacterium virus PHL114L00	1
Level_1	Lineage_23	220	Taxonomy_ICTV_Species	Propionibacterium virus PHL116M00	1
Level_1	Lineage_23	220	Taxonomy_ICTV_Species	Propionibacterium virus PHL132N00	1
Level_1	Lineage_23	220	Taxonomy_ICTV_Species	Propionibacterium virus PHL141N00	1
Level_1	Lineage_23	220	Taxonomy_ICTV_Species	Propionibacterium virus PHL152M00	1
Level_1	Lineage_23	220	Taxonomy_ICTV_Species	Propionibacterium virus PHL171M01	1
Level_1	Lineage_23	220	Taxonomy_ICTV_Species	Propionibacterium virus PHL179M00	1
Level_1	Lineage_23	220	Taxonomy_ICTV_Species	Propionibacterium virus PHL199M00	1
Level_1	Lineage_23	220	Taxonomy_ICTV_Species	Propionibacterium virus PHL301M00	1
Level_1	Lineage_23	220	Taxonomy_ICTV_Species	Propionibacterium virus Pacnes201215	1
Level_1	Lineage_23	220	Taxonomy_ICTV_Species	Propionibacterium virus Pirate	1
Level_1	Lineage_23	220	Taxonomy_ICTV_Species	Propionibacterium virus Procrass1	1
Level_1	Lineage_23	220	Taxonomy_ICTV_Species	Propionibacterium virus SKKY	1
Level_1	Lineage_23	220	Taxonomy_ICTV_Species	Propionibacterium virus Solid	1
Level_1	Lineage_23	220	Taxonomy_ICTV_Species	Propionibacterium virus Stormborn	1
Level_1	Lineage_23	220	Taxonomy_ICTV_Species	Propionibacterium virus Wizzo	1
Level_1	Lineage_23	220	Taxonomy_ICTV_Species	Streptomyces virus Amela	1
Level_1	Lineage_23	220	Taxonomy_ICTV_Species	Streptomyces virus Caliburn	1
Level_1	Lineage_23	220	Taxonomy_ICTV_Species	Streptomyces virus Izzy	1
Level_1	Lineage_23	220	Taxonomy_ICTV_Species	Streptomyces virus Lannister	1
Level_1	Lineage_23	220	Taxonomy_ICTV_Species	Streptomyces virus R4	1
Level_1	Lineage_23	220	Taxonomy_ICTV_Species	Streptomyces virus Sujidade	1
Level_1	Lineage_23	220	Taxonomy_ICTV_Species	Streptomyces virus Zemlya	1
Level_1	Lineage_23	220	Taxonomy_ICTV_Species	Streptomyces virus phiHau3	1
Level_1	Lineage_23	220	Taxonomy_ICTV_Subfamily	Arquatrovirinae	8
Level_1	Lineage_23	220	Taxonomy_Order	Caudovirales	172
Level_1	Lineage_23	220	Taxonomy_Species	Arthrobacter phage vB_ArS-ArV2	1
Level_1	Lineage_23	220	Taxonomy_Species	Gordonia phage GMA4	1
Level_1	Lineage_23	220	Taxonomy_Species	Gordonia phage JSwag	1
Level_1	Lineage_23	220	Taxonomy_Species	Gordonia phage KatherineG	1
Level_1	Lineage_23	220	Taxonomy_Species	Gordonia phage Remus	1
Level_1	Lineage_23	220	Taxonomy_Species	Gordonia phage Rosalind	1
Level_1	Lineage_23	220	Taxonomy_Species	Gordonia virus Soups	1
Level_1	Lineage_23	220	Taxonomy_Species	Mycobacterium phage 20ES	1
Level_1	Lineage_23	220	Taxonomy_Species	Mycobacterium phage 40AC	1
Level_1	Lineage_23	220	Taxonomy_Species	Mycobacterium phage Abrogate	1
Level_1	Lineage_23	220	Taxonomy_Species	Mycobacterium phage Adzzy	1
Level_1	Lineage_23	220	Taxonomy_Species	Mycobacterium phage Aeneas	1
Level_1	Lineage_23	220	Taxonomy_Species	Mycobacterium phage Alsfro	1
Level_1	Lineage_23	220	Taxonomy_Species	Mycobacterium phage Alvin	1
Level_1	Lineage_23	220	Taxonomy_Species	Mycobacterium phage AnnaL29	1
Level_1	Lineage_23	220	Taxonomy_Species	Mycobacterium phage ArcherNM	1
Level_1	Lineage_23	220	Taxonomy_Species	Mycobacterium phage BTCU-1	1
Level_1	Lineage_23	220	Taxonomy_Species	Mycobacterium phage Bactobuster	1
Level_1	Lineage_23	220	Taxonomy_Species	Mycobacterium phage BillKnuckles	1
Level_1	Lineage_23	220	Taxonomy_Species	Mycobacterium phage Blue7	1
Level_1	Lineage_23	220	Taxonomy_Species	Mycobacterium phage Bruns	1
Level_1	Lineage_23	220	Taxonomy_Species	Mycobacterium phage Bxb1	1
Level_1	Lineage_23	220	Taxonomy_Species	Mycobacterium phage Bxz2	1
Level_1	Lineage_23	220	Taxonomy_Species	Mycobacterium phage CASbig	1
Level_1	Lineage_23	220	Taxonomy_Species	Mycobacterium phage CRB1	1
Level_1	Lineage_23	220	Taxonomy_Species	Mycobacterium phage Catalina	1
Level_1	Lineage_23	220	Taxonomy_Species	Mycobacterium phage Chadwick	1
Level_1	Lineage_23	220	Taxonomy_Species	Mycobacterium phage Che12	1
Level_1	Lineage_23	220	Taxonomy_Species	Mycobacterium phage Chy5	1
Level_1	Lineage_23	220	Taxonomy_Species	Mycobacterium phage DD5	1
Level_1	Lineage_23	220	Taxonomy_Species	Mycobacterium phage Doom	1
Level_1	Lineage_23	220	Taxonomy_Species	Mycobacterium phage Dreamboat	1
Level_1	Lineage_23	220	Taxonomy_Species	Mycobacterium phage EagleEye	1
Level_1	Lineage_23	220	Taxonomy_Species	Mycobacterium phage Echild	1
Level_1	Lineage_23	220	Taxonomy_Species	Mycobacterium phage Edtherson	1
Level_1	Lineage_23	220	Taxonomy_Species	Mycobacterium phage Equemioh13	1
Level_1	Lineage_23	220	Taxonomy_Species	Mycobacterium phage Euphoria	1
Level_1	Lineage_23	220	Taxonomy_Species	Mycobacterium phage EvilGenius	1
Level_1	Lineage_23	220	Taxonomy_Species	Mycobacterium phage First	1
Level_1	Lineage_23	220	Taxonomy_Species	Mycobacterium phage Fredward	1
Level_1	Lineage_23	220	Taxonomy_Species	Mycobacterium phage Gompeii16	1
Level_1	Lineage_23	220	Taxonomy_Species	Mycobacterium phage Graduation	1
Level_1	Lineage_23	220	Taxonomy_Species	Mycobacterium phage HINdeR	1
Level_1	Lineage_23	220	Taxonomy_Species	Mycobacterium phage HanShotFirst	1
Level_1	Lineage_23	220	Taxonomy_Species	Mycobacterium phage Iracema64	1
Level_1	Lineage_23	220	Taxonomy_Species	Mycobacterium phage Jasper	1
Level_1	Lineage_23	220	Taxonomy_Species	Mycobacterium phage Jobu08	1
Level_1	Lineage_23	220	Taxonomy_Species	Mycobacterium phage Jovo	1
Level_1	Lineage_23	220	Taxonomy_Species	Mycobacterium phage KBG	1
Level_1	Lineage_23	220	Taxonomy_Species	Mycobacterium phage Kampy	1
Level_1	Lineage_23	220	Taxonomy_Species	Mycobacterium phage Kugel	1
Level_1	Lineage_23	220	Taxonomy_Species	Mycobacterium phage L5	1
Level_1	Lineage_23	220	Taxonomy_Species	Mycobacterium phage LHTSCC	1
Level_1	Lineage_23	220	Taxonomy_Species	Mycobacterium phage LadyBird	1
Level_1	Lineage_23	220	Taxonomy_Species	Mycobacterium phage Lamina13	1
Level_1	Lineage_23	220	Taxonomy_Species	Mycobacterium phage Larenn	1
Level_1	Lineage_23	220	Taxonomy_Species	Mycobacterium phage LittleCherry	1
Level_1	Lineage_23	220	Taxonomy_Species	Mycobacterium phage Lockley	1
Level_1	Lineage_23	220	Taxonomy_Species	Mycobacterium phage Loser	1
Level_1	Lineage_23	220	Taxonomy_Species	Mycobacterium phage Luchador	1
Level_1	Lineage_23	220	Taxonomy_Species	Mycobacterium phage Makemake	1
Level_1	Lineage_23	220	Taxonomy_Species	Mycobacterium phage MarQuardt	1
Level_1	Lineage_23	220	Taxonomy_Species	Mycobacterium phage Mulciber	1
Level_1	Lineage_23	220	Taxonomy_Species	Mycobacterium phage Nerujay	1
Level_1	Lineage_23	220	Taxonomy_Species	Mycobacterium phage Nhonho	1
Level_1	Lineage_23	220	Taxonomy_Species	Mycobacterium phage Nyxis	1
Level_1	Lineage_23	220	Taxonomy_Species	Mycobacterium phage Papez	1
Level_1	Lineage_23	220	Taxonomy_Species	Mycobacterium phage Pari	1
Level_1	Lineage_23	220	Taxonomy_Species	Mycobacterium phage PattyP	1
Level_1	Lineage_23	220	Taxonomy_Species	Mycobacterium phage Pepe	1
Level_1	Lineage_23	220	Taxonomy_Species	Mycobacterium phage Perseus	1
Level_1	Lineage_23	220	Taxonomy_Species	Mycobacterium phage Phantastic	1
Level_1	Lineage_23	220	Taxonomy_Species	Mycobacterium phage Phlei	1
Level_1	Lineage_23	220	Taxonomy_Species	Mycobacterium phage Pioneer	1
Level_1	Lineage_23	220	Taxonomy_Species	Mycobacterium phage Piro94	1
Level_1	Lineage_23	220	Taxonomy_Species	Mycobacterium phage Pukovnik	1
Level_1	Lineage_23	220	Taxonomy_Species	Mycobacterium phage RhynO	1
Level_1	Lineage_23	220	Taxonomy_Species	Mycobacterium phage Rufus	1
Level_1	Lineage_23	220	Taxonomy_Species	Mycobacterium phage Sarfire	1
Level_1	Lineage_23	220	Taxonomy_Species	Mycobacterium phage Seabiscuit	1
Level_1	Lineage_23	220	Taxonomy_Species	Mycobacterium phage Serenity	1
Level_1	Lineage_23	220	Taxonomy_Species	Mycobacterium phage Severus	1
Level_1	Lineage_23	220	Taxonomy_Species	Mycobacterium phage Sheen	1
Level_1	Lineage_23	220	Taxonomy_Species	Mycobacterium phage Smeadley	1
Level_1	Lineage_23	220	Taxonomy_Species	Mycobacterium phage SweetiePie	1
Level_1	Lineage_23	220	Taxonomy_Species	Mycobacterium phage Theia	1
Level_1	Lineage_23	220	Taxonomy_Species	Mycobacterium phage TheloniousMonk	1
Level_1	Lineage_23	220	Taxonomy_Species	Mycobacterium phage Trike	1
Level_1	Lineage_23	220	Taxonomy_Species	Mycobacterium phage Trouble	1
Level_1	Lineage_23	220	Taxonomy_Species	Mycobacterium phage Turj99	1
Level_1	Lineage_23	220	Taxonomy_Species	Mycobacterium phage UnionJack	1
Level_1	Lineage_23	220	Taxonomy_Species	Mycobacterium phage VohminGhazi	1
Level_1	Lineage_23	220	Taxonomy_Species	Mycobacterium phage Wheeler	1
Level_1	Lineage_23	220	Taxonomy_Species	Mycobacterium phage Wile	1
Level_1	Lineage_23	220	Taxonomy_Species	Mycobacterium phage Zaka	1
Level_1	Lineage_23	220	Taxonomy_Species	Mycobacterium virus Alma	1
Level_1	Lineage_23	220	Taxonomy_Species	Mycobacterium virus Redrock	1
Level_1	Lineage_23	220	Taxonomy_Species	Mycobacterium virus Ridgecb	1
Level_1	Lineage_23	220	Taxonomy_Species	Mycobacterium virus SWU1	1
Level_1	Lineage_23	220	Taxonomy_Species	Mycobacterium virus Skipole	1
Level_1	Lineage_23	220	Taxonomy_Species	Mycobacterium virus Solon	1
Level_1	Lineage_23	220	Taxonomy_Species	Mycobacterium virus Trixie	1
Level_1	Lineage_23	220	Taxonomy_Species	Mycobacterium virus Turbido	1
Level_1	Lineage_23	220	Taxonomy_Species	Mycobacterium virus U2	1
Level_1	Lineage_23	220	Taxonomy_Species	Mycobacterium virus Violet	1
Level_1	Lineage_23	220	Taxonomy_Species	Propionibacterium phage BruceLethal	1
Level_1	Lineage_23	220	Taxonomy_Species	Propionibacterium phage Enoki	1
Level_1	Lineage_23	220	Taxonomy_Species	Propionibacterium phage Moyashi	1
Level_1	Lineage_23	220	Taxonomy_Species	Propionibacterium phage PA1-14	1
Level_1	Lineage_23	220	Taxonomy_Species	Propionibacterium phage PAC1	1
Level_1	Lineage_23	220	Taxonomy_Species	Propionibacterium phage PHL010M04	1
Level_1	Lineage_23	220	Taxonomy_Species	Propionibacterium phage PHL030	1
Level_1	Lineage_23	220	Taxonomy_Species	Propionibacterium phage PHL055	1
Level_1	Lineage_23	220	Taxonomy_Species	Propionibacterium phage PHL067M10	1
Level_1	Lineage_23	220	Taxonomy_Species	Propionibacterium phage PHL085	1
Level_1	Lineage_23	220	Taxonomy_Species	Propionibacterium phage PHL150	1
Level_1	Lineage_23	220	Taxonomy_Species	Propionibacterium phage QueenBey	1
Level_1	Lineage_23	220	Taxonomy_Species	Propionibacterium virus ATCC29399BC	1
Level_1	Lineage_23	220	Taxonomy_Species	Propionibacterium virus Attacne	1
Level_1	Lineage_23	220	Taxonomy_Species	Propionibacterium virus Kubed	1
Level_1	Lineage_23	220	Taxonomy_Species	Propionibacterium virus Lauchelly	1
Level_1	Lineage_23	220	Taxonomy_Species	Propionibacterium virus MrAK	1
Level_1	Lineage_23	220	Taxonomy_Species	Propionibacterium virus Ouroboros	1
Level_1	Lineage_23	220	Taxonomy_Species	Propionibacterium virus P1.1	1
Level_1	Lineage_23	220	Taxonomy_Species	Propionibacterium virus P1001	1
Level_1	Lineage_23	220	Taxonomy_Species	Propionibacterium virus P100A	1
Level_1	Lineage_23	220	Taxonomy_Species	Propionibacterium virus P100D	1
Level_1	Lineage_23	220	Taxonomy_Species	Propionibacterium virus P104A	1
Level_1	Lineage_23	220	Taxonomy_Species	Propionibacterium virus P105	1
Level_1	Lineage_23	220	Taxonomy_Species	Propionibacterium virus P144	1
Level_1	Lineage_23	220	Taxonomy_Species	Propionibacterium virus P91	1
Level_1	Lineage_23	220	Taxonomy_Species	Propionibacterium virus PA6	1
Level_1	Lineage_23	220	Taxonomy_Species	Propionibacterium virus PAD20	1
Level_1	Lineage_23	220	Taxonomy_Species	Propionibacterium virus PAS50	1
Level_1	Lineage_23	220	Taxonomy_Species	Propionibacterium virus PHL009M11	1
Level_1	Lineage_23	220	Taxonomy_Species	Propionibacterium virus PHL025M00	1
Level_1	Lineage_23	220	Taxonomy_Species	Propionibacterium virus PHL041M10	1
Level_1	Lineage_23	220	Taxonomy_Species	Propionibacterium virus PHL060L00	1
Level_1	Lineage_23	220	Taxonomy_Species	Propionibacterium virus PHL070N00	1
Level_1	Lineage_23	220	Taxonomy_Species	Propionibacterium virus PHL071N05	1
Level_1	Lineage_23	220	Taxonomy_Species	Propionibacterium virus PHL092M00	1
Level_1	Lineage_23	220	Taxonomy_Species	Propionibacterium virus PHL095N00	1
Level_1	Lineage_23	220	Taxonomy_Species	Propionibacterium virus PHL111M01	1
Level_1	Lineage_23	220	Taxonomy_Species	Propionibacterium virus PHL112N00	1
Level_1	Lineage_23	220	Taxonomy_Species	Propionibacterium virus PHL113M01	1
Level_1	Lineage_23	220	Taxonomy_Species	Propionibacterium virus PHL114L00	1
Level_1	Lineage_23	220	Taxonomy_Species	Propionibacterium virus PHL116M00	1
Level_1	Lineage_23	220	Taxonomy_Species	Propionibacterium virus PHL132N00	1
Level_1	Lineage_23	220	Taxonomy_Species	Propionibacterium virus PHL141N00	1
Level_1	Lineage_23	220	Taxonomy_Species	Propionibacterium virus PHL152M00	1
Level_1	Lineage_23	220	Taxonomy_Species	Propionibacterium virus PHL171M01	1
Level_1	Lineage_23	220	Taxonomy_Species	Propionibacterium virus PHL179M00	1
Level_1	Lineage_23	220	Taxonomy_Species	Propionibacterium virus PHL199M00	1
Level_1	Lineage_23	220	Taxonomy_Species	Propionibacterium virus PHL301M00	1
Level_1	Lineage_23	220	Taxonomy_Species	Propionibacterium virus Pacnes201215	1
Level_1	Lineage_23	220	Taxonomy_Species	Propionibacterium virus Pirate	1
Level_1	Lineage_23	220	Taxonomy_Species	Propionibacterium virus Procrass1	1
Level_1	Lineage_23	220	Taxonomy_Species	Propionibacterium virus SKKY	1
Level_1	Lineage_23	220	Taxonomy_Species	Propionibacterium virus Solid	1
Level_1	Lineage_23	220	Taxonomy_Species	Propionibacterium virus Stormborn	1
Level_1	Lineage_23	220	Taxonomy_Species	Propionibacterium virus Wizzo	1
Level_1	Lineage_23	220	Taxonomy_Species	Rhodococcus phage CosmicSans	1
Level_1	Lineage_23	220	Taxonomy_Species	Rhodococcus phage RGL3	1
Level_1	Lineage_23	220	Taxonomy_Species	Streptomyces phage Amela	1
Level_1	Lineage_23	220	Taxonomy_Species	Streptomyces phage Caliburn	1
Level_1	Lineage_23	220	Taxonomy_Species	Streptomyces phage Izzy	1
Level_1	Lineage_23	220	Taxonomy_Species	Streptomyces phage Lannister	1
Level_1	Lineage_23	220	Taxonomy_Species	Streptomyces phage Nanodon	1
Level_1	Lineage_23	220	Taxonomy_Species	Streptomyces phage R4	1
Level_1	Lineage_23	220	Taxonomy_Species	Streptomyces phage Sujidade	1
Level_1	Lineage_23	220	Taxonomy_Species	Streptomyces phage Zemlya	1
Level_1	Lineage_23	220	Taxonomy_Species	Streptomyces phage phiHau3	1
Level_1	Lineage_24	158	Completness	Complete	152
Level_1	Lineage_24	158	Completness	Nearly_Complete	6
[truncated: 21,911 more rows]
