# Supplementary material for: Charting the diversity of uncultured viruses of Archaea and Bacteria
Source: BMC Biol. 2019 Dec 29;17:109. doi: 10.1186/s12915-019-0723-8 (PMC6936153; doi:10.1186/s12915-019-0723-8)
Supplement: Supplementary file 7 — Additional file 7: Table S3. Table describing the prevalence of OGs across GL-UVAB Level-1 lineages with associated Taxonomic and functional annotation. Only OGs detected in at least 3 members of a lineage are shown. [file 12915_2019_723_MOESM7_ESM.xlsx]

## Sheet: OG_Level_1-_Frequencies_Min_Frequency_0-Min_Lineage_Count_3
OG	Lineage	Lineage_Member_Count	OG_Lineage_Occurrence_Count	OG_Lineage_Frequency	OG_Member_Count	OG_Prevalence_Across_Lineages	OG_Top_Domain_Annotation	OG_Top_Species_Annotation	OG_Top_Species_Frequency	OG_Top_Functional_Annotation	OG_Top_Functional_Annotation_Frequency
120941	Lineage_2	28	3	10.7143	126	31	Viruses	uncultured_Mediterranean_phage_uvMED	30.597	DNA_cytosine_methyltransferase	41.0448
120941	Lineage_24	158	5	3.16456	126	31	Viruses	uncultured_Mediterranean_phage_uvMED	30.597	DNA_cytosine_methyltransferase	41.0448
120941	Lineage_29	137	14	10.219	126	31	Viruses	uncultured_Mediterranean_phage_uvMED	30.597	DNA_cytosine_methyltransferase	41.0448
120941	Lineage_31	32	8	25	126	31	Viruses	uncultured_Mediterranean_phage_uvMED	30.597	DNA_cytosine_methyltransferase	41.0448
120941	Lineage_32	22	7	31.8182	126	31	Viruses	uncultured_Mediterranean_phage_uvMED	30.597	DNA_cytosine_methyltransferase	41.0448
120941	Lineage_36	188	4	2.12766	126	31	Viruses	uncultured_Mediterranean_phage_uvMED	30.597	DNA_cytosine_methyltransferase	41.0448
120941	Lineage_45	278	6	2.15827	126	31	Viruses	uncultured_Mediterranean_phage_uvMED	30.597	DNA_cytosine_methyltransferase	41.0448
120941	Lineage_47	27	3	11.1111	126	31	Viruses	uncultured_Mediterranean_phage_uvMED	30.597	DNA_cytosine_methyltransferase	41.0448
120941	Lineage_49	141	9	6.38298	126	31	Viruses	uncultured_Mediterranean_phage_uvMED	30.597	DNA_cytosine_methyltransferase	41.0448
120941	Lineage_52	32	6	18.75	126	31	Viruses	uncultured_Mediterranean_phage_uvMED	30.597	DNA_cytosine_methyltransferase	41.0448
120941	Lineage_54	40	6	15	126	31	Viruses	uncultured_Mediterranean_phage_uvMED	30.597	DNA_cytosine_methyltransferase	41.0448
120941	Lineage_60	151	10	6.62252	126	31	Viruses	uncultured_Mediterranean_phage_uvMED	30.597	DNA_cytosine_methyltransferase	41.0448
120941	Lineage_61	32	4	12.5	126	31	Viruses	uncultured_Mediterranean_phage_uvMED	30.597	DNA_cytosine_methyltransferase	41.0448
120941	Lineage_67	252	5	1.98413	126	31	Viruses	uncultured_Mediterranean_phage_uvMED	30.597	DNA_cytosine_methyltransferase	41.0448
114892	Lineage_12	130	24	18.4615	260	29	Unknown	Unknown	Unknown	Unknown	Unknown
114892	Lineage_14	60	12	20	260	29	Unknown	Unknown	Unknown	Unknown	Unknown
114892	Lineage_29	137	10	7.29927	260	29	Unknown	Unknown	Unknown	Unknown	Unknown
114892	Lineage_31	32	4	12.5	260	29	Unknown	Unknown	Unknown	Unknown	Unknown
114892	Lineage_34	44	5	11.3636	260	29	Unknown	Unknown	Unknown	Unknown	Unknown
114892	Lineage_35	23	9	39.1304	260	29	Unknown	Unknown	Unknown	Unknown	Unknown
114892	Lineage_36	188	25	13.2979	260	29	Unknown	Unknown	Unknown	Unknown	Unknown
114892	Lineage_37	25	7	28	260	29	Unknown	Unknown	Unknown	Unknown	Unknown
114892	Lineage_43	115	14	12.1739	260	29	Unknown	Unknown	Unknown	Unknown	Unknown
114892	Lineage_48	46	4	8.69565	260	29	Unknown	Unknown	Unknown	Unknown	Unknown
114892	Lineage_49	141	15	10.6383	260	29	Unknown	Unknown	Unknown	Unknown	Unknown
114892	Lineage_51	22	14	63.6364	260	29	Unknown	Unknown	Unknown	Unknown	Unknown
114892	Lineage_53	28	12	42.8571	260	29	Unknown	Unknown	Unknown	Unknown	Unknown
114892	Lineage_55	32	6	18.75	260	29	Unknown	Unknown	Unknown	Unknown	Unknown
114892	Lineage_56	23	5	21.7391	260	29	Unknown	Unknown	Unknown	Unknown	Unknown
114892	Lineage_57	117	17	14.5299	260	29	Unknown	Unknown	Unknown	Unknown	Unknown
114892	Lineage_58	87	3	3.44828	260	29	Unknown	Unknown	Unknown	Unknown	Unknown
114892	Lineage_60	151	19	12.5828	260	29	Unknown	Unknown	Unknown	Unknown	Unknown
114892	Lineage_65	236	4	1.69492	260	29	Unknown	Unknown	Unknown	Unknown	Unknown
114892	Lineage_67	252	16	6.34921	260	29	Unknown	Unknown	Unknown	Unknown	Unknown
104124	Lineage_1	39	7	17.9487	137	25	Viruses	uncultured_Mediterranean_phage_uvMED	25.5172	conserved_domain_protein	24.1379
104124	Lineage_36	188	20	10.6383	137	25	Viruses	uncultured_Mediterranean_phage_uvMED	25.5172	conserved_domain_protein	24.1379
104124	Lineage_43	115	11	9.56522	137	25	Viruses	uncultured_Mediterranean_phage_uvMED	25.5172	conserved_domain_protein	24.1379
104124	Lineage_45	278	34	12.2302	137	25	Viruses	uncultured_Mediterranean_phage_uvMED	25.5172	conserved_domain_protein	24.1379
104124	Lineage_49	141	12	8.51064	137	25	Viruses	uncultured_Mediterranean_phage_uvMED	25.5172	conserved_domain_protein	24.1379
104124	Lineage_5	29	3	10.3448	137	25	Viruses	uncultured_Mediterranean_phage_uvMED	25.5172	conserved_domain_protein	24.1379
104124	Lineage_56	23	4	17.3913	137	25	Viruses	uncultured_Mediterranean_phage_uvMED	25.5172	conserved_domain_protein	24.1379
104124	Lineage_6	20	4	20	137	25	Viruses	uncultured_Mediterranean_phage_uvMED	25.5172	conserved_domain_protein	24.1379
104124	Lineage_60	151	4	2.64901	137	25	Viruses	uncultured_Mediterranean_phage_uvMED	25.5172	conserved_domain_protein	24.1379
104124	Lineage_61	32	3	9.375	137	25	Viruses	uncultured_Mediterranean_phage_uvMED	25.5172	conserved_domain_protein	24.1379
104124	Lineage_62	20	3	15	137	25	Viruses	uncultured_Mediterranean_phage_uvMED	25.5172	conserved_domain_protein	24.1379
104124	Lineage_67	252	3	1.19048	137	25	Viruses	uncultured_Mediterranean_phage_uvMED	25.5172	conserved_domain_protein	24.1379
193452	Lineage_11	68	6	8.82353	125	24	Viruses	uncultured_Mediterranean_phage_uvMED	43.4783	resolvase	47.8261
193452	Lineage_29	137	17	12.4088	125	24	Viruses	uncultured_Mediterranean_phage_uvMED	43.4783	resolvase	47.8261
193452	Lineage_31	32	6	18.75	125	24	Viruses	uncultured_Mediterranean_phage_uvMED	43.4783	resolvase	47.8261
193452	Lineage_32	22	8	36.3636	125	24	Viruses	uncultured_Mediterranean_phage_uvMED	43.4783	resolvase	47.8261
193452	Lineage_36	188	5	2.65957	125	24	Viruses	uncultured_Mediterranean_phage_uvMED	43.4783	resolvase	47.8261
193452	Lineage_43	115	3	2.6087	125	24	Viruses	uncultured_Mediterranean_phage_uvMED	43.4783	resolvase	47.8261
193452	Lineage_44	53	3	5.66038	125	24	Viruses	uncultured_Mediterranean_phage_uvMED	43.4783	resolvase	47.8261
193452	Lineage_45	278	8	2.8777	125	24	Viruses	uncultured_Mediterranean_phage_uvMED	43.4783	resolvase	47.8261
193452	Lineage_50	58	5	8.62069	125	24	Viruses	uncultured_Mediterranean_phage_uvMED	43.4783	resolvase	47.8261
193452	Lineage_54	40	3	7.5	125	24	Viruses	uncultured_Mediterranean_phage_uvMED	43.4783	resolvase	47.8261
193452	Lineage_57	117	6	5.12821	125	24	Viruses	uncultured_Mediterranean_phage_uvMED	43.4783	resolvase	47.8261
193452	Lineage_60	151	18	11.9205	125	24	Viruses	uncultured_Mediterranean_phage_uvMED	43.4783	resolvase	47.8261
193452	Lineage_66	22	5	22.7273	125	24	Viruses	uncultured_Mediterranean_phage_uvMED	43.4783	resolvase	47.8261
5256	Lineage_14	60	7	11.6667	161	23	Viruses	Xanthomonas_phage_Xp15	14.5455	possible_DNA_binding_protein	14.5455
5256	Lineage_18	333	28	8.40841	161	23	Viruses	Xanthomonas_phage_Xp15	14.5455	possible_DNA_binding_protein	14.5455
5256	Lineage_20	76	3	3.94737	161	23	Viruses	Xanthomonas_phage_Xp15	14.5455	possible_DNA_binding_protein	14.5455
5256	Lineage_31	32	3	9.375	161	23	Viruses	Xanthomonas_phage_Xp15	14.5455	possible_DNA_binding_protein	14.5455
5256	Lineage_33	33	21	63.6364	161	23	Viruses	Xanthomonas_phage_Xp15	14.5455	possible_DNA_binding_protein	14.5455
5256	Lineage_34	44	38	86.3636	161	23	Viruses	Xanthomonas_phage_Xp15	14.5455	possible_DNA_binding_protein	14.5455
5256	Lineage_45	278	6	2.15827	161	23	Viruses	Xanthomonas_phage_Xp15	14.5455	possible_DNA_binding_protein	14.5455
5256	Lineage_53	28	4	14.2857	161	23	Viruses	Xanthomonas_phage_Xp15	14.5455	possible_DNA_binding_protein	14.5455
5256	Lineage_57	117	10	8.54701	161	23	Viruses	Xanthomonas_phage_Xp15	14.5455	possible_DNA_binding_protein	14.5455
5256	Lineage_67	252	3	1.19048	161	23	Viruses	Xanthomonas_phage_Xp15	14.5455	possible_DNA_binding_protein	14.5455
107110	Lineage_16	55	8	14.5455	101	22	Viruses	uncultured_Mediterranean_phage_uvMED	27.619	crossover_junction_endodeoxyribonuclease	24.7619
107110	Lineage_19	26	6	23.0769	101	22	Viruses	uncultured_Mediterranean_phage_uvMED	27.619	crossover_junction_endodeoxyribonuclease	24.7619
107110	Lineage_31	32	3	9.375	101	22	Viruses	uncultured_Mediterranean_phage_uvMED	27.619	crossover_junction_endodeoxyribonuclease	24.7619
107110	Lineage_36	188	18	9.57447	101	22	Viruses	uncultured_Mediterranean_phage_uvMED	27.619	crossover_junction_endodeoxyribonuclease	24.7619
107110	Lineage_38	93	5	5.37634	101	22	Viruses	uncultured_Mediterranean_phage_uvMED	27.619	crossover_junction_endodeoxyribonuclease	24.7619
107110	Lineage_49	141	15	10.6383	101	22	Viruses	uncultured_Mediterranean_phage_uvMED	27.619	crossover_junction_endodeoxyribonuclease	24.7619
107110	Lineage_54	40	4	10	101	22	Viruses	uncultured_Mediterranean_phage_uvMED	27.619	crossover_junction_endodeoxyribonuclease	24.7619
107110	Lineage_55	32	3	9.375	101	22	Viruses	uncultured_Mediterranean_phage_uvMED	27.619	crossover_junction_endodeoxyribonuclease	24.7619
107110	Lineage_57	117	5	4.2735	101	22	Viruses	uncultured_Mediterranean_phage_uvMED	27.619	crossover_junction_endodeoxyribonuclease	24.7619
107110	Lineage_60	151	6	3.97351	101	22	Viruses	uncultured_Mediterranean_phage_uvMED	27.619	crossover_junction_endodeoxyribonuclease	24.7619
193483	Lineage_12	130	4	3.07692	176	21	Unknown	Unknown	Unknown	Unknown	Unknown
193483	Lineage_29	137	6	4.37956	176	21	Unknown	Unknown	Unknown	Unknown	Unknown
202838	Lineage_29	137	6	4.37956	38	21	Viruses	uncultured_Mediterranean_phage_uvMED	69.0476	putative_DNA_methylase	69.0476
193483	Lineage_30	45	3	6.66667	176	21	Unknown	Unknown	Unknown	Unknown	Unknown
193483	Lineage_31	32	7	21.875	176	21	Unknown	Unknown	Unknown	Unknown	Unknown
193483	Lineage_36	188	51	27.1277	176	21	Unknown	Unknown	Unknown	Unknown	Unknown
202838	Lineage_36	188	6	3.19149	38	21	Viruses	uncultured_Mediterranean_phage_uvMED	69.0476	putative_DNA_methylase	69.0476
193483	Lineage_37	25	3	12	176	21	Unknown	Unknown	Unknown	Unknown	Unknown
193483	Lineage_49	141	7	4.96454	176	21	Unknown	Unknown	Unknown	Unknown	Unknown
193483	Lineage_52	32	8	25	176	21	Unknown	Unknown	Unknown	Unknown	Unknown
193483	Lineage_57	117	20	17.094	176	21	Unknown	Unknown	Unknown	Unknown	Unknown
193483	Lineage_58	87	4	4.5977	176	21	Unknown	Unknown	Unknown	Unknown	Unknown
193483	Lineage_60	151	30	19.8675	176	21	Unknown	Unknown	Unknown	Unknown	Unknown
193483	Lineage_66	22	3	13.6364	176	21	Unknown	Unknown	Unknown	Unknown	Unknown
193483	Lineage_67	252	4	1.5873	176	21	Unknown	Unknown	Unknown	Unknown	Unknown
193668	Lineage_14	60	5	8.33333	109	20	Eukaryota	Pseudozyma_hubeiensis	33.6364	midasin	33.6364
71955	Lineage_18	333	7	2.1021	62	20	Unknown	Unknown	Unknown	Unknown	Unknown
71955	Lineage_27	65	3	4.61538	62	20	Unknown	Unknown	Unknown	Unknown	Unknown
71955	Lineage_28	39	5	12.8205	62	20	Unknown	Unknown	Unknown	Unknown	Unknown
71955	Lineage_29	137	4	2.91971	62	20	Unknown	Unknown	Unknown	Unknown	Unknown
193668	Lineage_29	137	3	2.18978	109	20	Eukaryota	Pseudozyma_hubeiensis	33.6364	midasin	33.6364
193668	Lineage_34	44	3	6.81818	109	20	Eukaryota	Pseudozyma_hubeiensis	33.6364	midasin	33.6364
71955	Lineage_35	23	4	17.3913	62	20	Unknown	Unknown	Unknown	Unknown	Unknown
193668	Lineage_36	188	12	6.38298	109	20	Eukaryota	Pseudozyma_hubeiensis	33.6364	midasin	33.6364
71955	Lineage_49	141	6	4.25532	62	20	Unknown	Unknown	Unknown	Unknown	Unknown
193668	Lineage_49	141	28	19.8582	109	20	Eukaryota	Pseudozyma_hubeiensis	33.6364	midasin	33.6364
193668	Lineage_53	28	8	28.5714	109	20	Eukaryota	Pseudozyma_hubeiensis	33.6364	midasin	33.6364
193668	Lineage_57	117	17	14.5299	109	20	Eukaryota	Pseudozyma_hubeiensis	33.6364	midasin	33.6364
71955	Lineage_60	151	3	1.98675	62	20	Unknown	Unknown	Unknown	Unknown	Unknown
193668	Lineage_60	151	6	3.97351	109	20	Eukaryota	Pseudozyma_hubeiensis	33.6364	midasin	33.6364
196721	Lineage_29	137	5	3.64964	79	19	Viruses	uncultured_Mediterranean_phage_uvMED	26.5823	phage_terminase_small_subunit	24.0506
196721	Lineage_36	188	29	15.4255	79	19	Viruses	uncultured_Mediterranean_phage_uvMED	26.5823	phage_terminase_small_subunit	24.0506
196721	Lineage_47	27	3	11.1111	79	19	Viruses	uncultured_Mediterranean_phage_uvMED	26.5823	phage_terminase_small_subunit	24.0506
196721	Lineage_49	141	9	6.38298	79	19	Viruses	uncultured_Mediterranean_phage_uvMED	26.5823	phage_terminase_small_subunit	24.0506
196721	Lineage_57	117	3	2.5641	79	19	Viruses	uncultured_Mediterranean_phage_uvMED	26.5823	phage_terminase_small_subunit	24.0506
196721	Lineage_60	151	4	2.64901	79	19	Viruses	uncultured_Mediterranean_phage_uvMED	26.5823	phage_terminase_small_subunit	24.0506
196721	Lineage_67	252	3	1.19048	79	19	Viruses	uncultured_Mediterranean_phage_uvMED	26.5823	phage_terminase_small_subunit	24.0506
10182	Lineage_18	333	3	0.900901	56	18	Viruses	uncultured_Mediterranean_phage_uvMED	40.3509	adenine_methylase__Escherichia	15.7895
10182	Lineage_29	137	3	2.18978	56	18	Viruses	uncultured_Mediterranean_phage_uvMED	40.3509	adenine_methylase__Escherichia	15.7895
10182	Lineage_36	188	4	2.12766	56	18	Viruses	uncultured_Mediterranean_phage_uvMED	40.3509	adenine_methylase__Escherichia	15.7895
10182	Lineage_49	141	7	4.96454	56	18	Viruses	uncultured_Mediterranean_phage_uvMED	40.3509	adenine_methylase__Escherichia	15.7895
10182	Lineage_60	151	9	5.96026	56	18	Viruses	uncultured_Mediterranean_phage_uvMED	40.3509	adenine_methylase__Escherichia	15.7895
10182	Lineage_65	236	13	5.50847	56	18	Viruses	uncultured_Mediterranean_phage_uvMED	40.3509	adenine_methylase__Escherichia	15.7895
199503	Lineage_1	39	7	17.9487	73	17	Viruses	uncultured_Mediterranean_phage_uvMED	100	SPRY_domain_containing	46.7532
193600	Lineage_1	39	4	10.2564	121	17	Unknown	Unknown	Unknown	Unknown	Unknown
199503	Lineage_12	130	10	7.69231	73	17	Viruses	uncultured_Mediterranean_phage_uvMED	100	SPRY_domain_containing	46.7532
200436	Lineage_12	130	16	12.3077	125	17	Unknown	Unknown	Unknown	Unknown	Unknown
199503	Lineage_14	60	3	5	73	17	Viruses	uncultured_Mediterranean_phage_uvMED	100	SPRY_domain_containing	46.7532
200436	Lineage_14	60	5	8.33333	125	17	Unknown	Unknown	Unknown	Unknown	Unknown
193600	Lineage_14	60	9	15	121	17	Unknown	Unknown	Unknown	Unknown	Unknown
195644	Lineage_14	60	3	5	85	17	Viruses	uncultured_Mediterranean_phage_uvMED	77.5281	peptidase_M15A	68.5393
199503	Lineage_29	137	14	10.219	73	17	Viruses	uncultured_Mediterranean_phage_uvMED	100	SPRY_domain_containing	46.7532
200436	Lineage_29	137	21	15.3285	125	17	Unknown	Unknown	Unknown	Unknown	Unknown
193600	Lineage_29	137	13	9.48905	121	17	Unknown	Unknown	Unknown	Unknown	Unknown
195644	Lineage_29	137	12	8.75912	85	17	Viruses	uncultured_Mediterranean_phage_uvMED	77.5281	peptidase_M15A	68.5393
200436	Lineage_31	32	8	25	125	17	Unknown	Unknown	Unknown	Unknown	Unknown
199503	Lineage_36	188	4	2.12766	73	17	Viruses	uncultured_Mediterranean_phage_uvMED	100	SPRY_domain_containing	46.7532
200436	Lineage_36	188	4	2.12766	125	17	Unknown	Unknown	Unknown	Unknown	Unknown
193600	Lineage_36	188	9	4.78723	121	17	Unknown	Unknown	Unknown	Unknown	Unknown
102031	Lineage_36	188	3	1.59574	44	17	Viruses	Cyanophage_9515-10a	14.8936	predicted_protein	25.5319
195644	Lineage_36	188	3	1.59574	85	17	Viruses	uncultured_Mediterranean_phage_uvMED	77.5281	peptidase_M15A	68.5393
195644	Lineage_37	25	3	12	85	17	Viruses	uncultured_Mediterranean_phage_uvMED	77.5281	peptidase_M15A	68.5393
195644	Lineage_48	46	4	8.69565	85	17	Viruses	uncultured_Mediterranean_phage_uvMED	77.5281	peptidase_M15A	68.5393
199503	Lineage_49	141	6	4.25532	73	17	Viruses	uncultured_Mediterranean_phage_uvMED	100	SPRY_domain_containing	46.7532
200436	Lineage_49	141	25	17.7305	125	17	Unknown	Unknown	Unknown	Unknown	Unknown
193600	Lineage_49	141	15	10.6383	121	17	Unknown	Unknown	Unknown	Unknown	Unknown
102031	Lineage_49	141	8	5.67376	44	17	Viruses	Cyanophage_9515-10a	14.8936	predicted_protein	25.5319
195644	Lineage_49	141	8	5.67376	85	17	Viruses	uncultured_Mediterranean_phage_uvMED	77.5281	peptidase_M15A	68.5393
193600	Lineage_50	58	4	6.89655	121	17	Unknown	Unknown	Unknown	Unknown	Unknown
199503	Lineage_57	117	11	9.40171	73	17	Viruses	uncultured_Mediterranean_phage_uvMED	100	SPRY_domain_containing	46.7532
193600	Lineage_57	117	21	17.9487	121	17	Unknown	Unknown	Unknown	Unknown	Unknown
102031	Lineage_57	117	5	4.2735	44	17	Viruses	Cyanophage_9515-10a	14.8936	predicted_protein	25.5319
195644	Lineage_57	117	9	7.69231	85	17	Viruses	uncultured_Mediterranean_phage_uvMED	77.5281	peptidase_M15A	68.5393
200436	Lineage_58	87	3	3.44828	125	17	Unknown	Unknown	Unknown	Unknown	Unknown
193600	Lineage_58	87	4	4.5977	121	17	Unknown	Unknown	Unknown	Unknown	Unknown
195644	Lineage_58	87	6	6.89655	85	17	Viruses	uncultured_Mediterranean_phage_uvMED	77.5281	peptidase_M15A	68.5393
199503	Lineage_60	151	3	1.98675	73	17	Viruses	uncultured_Mediterranean_phage_uvMED	100	SPRY_domain_containing	46.7532
200436	Lineage_60	151	11	7.28477	125	17	Unknown	Unknown	Unknown	Unknown	Unknown
193600	Lineage_60	151	15	9.93377	121	17	Unknown	Unknown	Unknown	Unknown	Unknown
102031	Lineage_60	151	6	3.97351	44	17	Viruses	Cyanophage_9515-10a	14.8936	predicted_protein	25.5319
195644	Lineage_60	151	24	15.894	85	17	Viruses	uncultured_Mediterranean_phage_uvMED	77.5281	peptidase_M15A	68.5393
200436	Lineage_61	32	8	25	125	17	Unknown	Unknown	Unknown	Unknown	Unknown
193600	Lineage_61	32	5	15.625	121	17	Unknown	Unknown	Unknown	Unknown	Unknown
193600	Lineage_65	236	4	1.69492	121	17	Unknown	Unknown	Unknown	Unknown	Unknown
195644	Lineage_65	236	4	1.69492	85	17	Viruses	uncultured_Mediterranean_phage_uvMED	77.5281	peptidase_M15A	68.5393
200436	Lineage_66	22	3	13.6364	125	17	Unknown	Unknown	Unknown	Unknown	Unknown
199503	Lineage_67	252	4	1.5873	73	17	Viruses	uncultured_Mediterranean_phage_uvMED	100	SPRY_domain_containing	46.7532
200436	Lineage_67	252	4	1.5873	125	17	Unknown	Unknown	Unknown	Unknown	Unknown
102031	Lineage_67	252	4	1.5873	44	17	Viruses	Cyanophage_9515-10a	14.8936	predicted_protein	25.5319
194435	Lineage_1	39	4	10.2564	119	16	Unknown	Unknown	Unknown	Unknown	Unknown
2115	Lineage_1	39	4	10.2564	244	16	Viruses	uncultured_Mediterranean_phage_uvMED	67.0732	Phage_related_lysozyme__muraminidase___COG3772	45.5285
194435	Lineage_14	60	5	8.33333	119	16	Unknown	Unknown	Unknown	Unknown	Unknown
2115	Lineage_14	60	10	16.6667	244	16	Viruses	uncultured_Mediterranean_phage_uvMED	67.0732	Phage_related_lysozyme__muraminidase___COG3772	45.5285
194435	Lineage_15	28	4	14.2857	119	16	Unknown	Unknown	Unknown	Unknown	Unknown
2115	Lineage_18	333	34	10.2102	244	16	Viruses	uncultured_Mediterranean_phage_uvMED	67.0732	Phage_related_lysozyme__muraminidase___COG3772	45.5285
194435	Lineage_29	137	21	15.3285	119	16	Unknown	Unknown	Unknown	Unknown	Unknown
2115	Lineage_29	137	46	33.5766	244	16	Viruses	uncultured_Mediterranean_phage_uvMED	67.0732	Phage_related_lysozyme__muraminidase___COG3772	45.5285
99333	Lineage_3	143	3	2.0979	128	16	Viruses	Escherichia_virus_ADB2	8.20896	VRR_NUC_domain_containing_protein	52.9851
104698	Lineage_32	22	3	13.6364	76	16	Viruses	uncultured_Mediterranean_phage_uvMED	11.25	DNA_methylase_N_4_N_6	15
194435	Lineage_36	188	4	2.12766	119	16	Unknown	Unknown	Unknown	Unknown	Unknown
104698	Lineage_36	188	9	4.78723	76	16	Viruses	uncultured_Mediterranean_phage_uvMED	11.25	DNA_methylase_N_4_N_6	15
2115	Lineage_36	188	32	17.0213	244	16	Viruses	uncultured_Mediterranean_phage_uvMED	67.0732	Phage_related_lysozyme__muraminidase___COG3772	45.5285
194435	Lineage_37	25	5	20	119	16	Unknown	Unknown	Unknown	Unknown	Unknown
104698	Lineage_4	348	9	2.58621	76	16	Viruses	uncultured_Mediterranean_phage_uvMED	11.25	DNA_methylase_N_4_N_6	15
99333	Lineage_43	115	15	13.0435	128	16	Viruses	Escherichia_virus_ADB2	8.20896	VRR_NUC_domain_containing_protein	52.9851
194707	Lineage_43	115	8	6.95652	75	16	Viruses	Synechococcus_phage_S-EIVl	45.122	lysozyme	45.122
194707	Lineage_44	53	12	22.6415	75	16	Viruses	Synechococcus_phage_S-EIVl	45.122	lysozyme	45.122
104698	Lineage_45	278	11	3.95683	76	16	Viruses	uncultured_Mediterranean_phage_uvMED	11.25	DNA_methylase_N_4_N_6	15
99333	Lineage_45	278	33	11.8705	128	16	Viruses	Escherichia_virus_ADB2	8.20896	VRR_NUC_domain_containing_protein	52.9851
194707	Lineage_45	278	9	3.23741	75	16	Viruses	Synechococcus_phage_S-EIVl	45.122	lysozyme	45.122
99333	Lineage_46	37	13	35.1351	128	16	Viruses	Escherichia_virus_ADB2	8.20896	VRR_NUC_domain_containing_protein	52.9851
2115	Lineage_47	27	4	14.8148	244	16	Viruses	uncultured_Mediterranean_phage_uvMED	67.0732	Phage_related_lysozyme__muraminidase___COG3772	45.5285
194435	Lineage_49	141	29	20.5674	119	16	Unknown	Unknown	Unknown	Unknown	Unknown
2115	Lineage_49	141	31	21.9858	244	16	Viruses	uncultured_Mediterranean_phage_uvMED	67.0732	Phage_related_lysozyme__muraminidase___COG3772	45.5285
194707	Lineage_49	141	4	2.83688	75	16	Viruses	Synechococcus_phage_S-EIVl	45.122	lysozyme	45.122
104698	Lineage_5	29	3	10.3448	76	16	Viruses	uncultured_Mediterranean_phage_uvMED	11.25	DNA_methylase_N_4_N_6	15
2115	Lineage_50	58	6	10.3448	244	16	Viruses	uncultured_Mediterranean_phage_uvMED	67.0732	Phage_related_lysozyme__muraminidase___COG3772	45.5285
194707	Lineage_50	58	6	10.3448	75	16	Viruses	Synechococcus_phage_S-EIVl	45.122	lysozyme	45.122
104698	Lineage_54	40	6	15	76	16	Viruses	uncultured_Mediterranean_phage_uvMED	11.25	DNA_methylase_N_4_N_6	15
104698	Lineage_55	32	6	18.75	76	16	Viruses	uncultured_Mediterranean_phage_uvMED	11.25	DNA_methylase_N_4_N_6	15
2115	Lineage_56	23	5	21.7391	244	16	Viruses	uncultured_Mediterranean_phage_uvMED	67.0732	Phage_related_lysozyme__muraminidase___COG3772	45.5285
194435	Lineage_57	117	8	6.83761	119	16	Unknown	Unknown	Unknown	Unknown	Unknown
2115	Lineage_57	117	21	17.9487	244	16	Viruses	uncultured_Mediterranean_phage_uvMED	67.0732	Phage_related_lysozyme__muraminidase___COG3772	45.5285
194707	Lineage_57	117	11	9.40171	75	16	Viruses	Synechococcus_phage_S-EIVl	45.122	lysozyme	45.122
2115	Lineage_58	87	6	6.89655	244	16	Viruses	uncultured_Mediterranean_phage_uvMED	67.0732	Phage_related_lysozyme__muraminidase___COG3772	45.5285
194435	Lineage_60	151	25	16.5563	119	16	Unknown	Unknown	Unknown	Unknown	Unknown
104698	Lineage_60	151	5	3.31126	76	16	Viruses	uncultured_Mediterranean_phage_uvMED	11.25	DNA_methylase_N_4_N_6	15
2115	Lineage_60	151	31	20.5298	244	16	Viruses	uncultured_Mediterranean_phage_uvMED	67.0732	Phage_related_lysozyme__muraminidase___COG3772	45.5285
194707	Lineage_60	151	10	6.62252	75	16	Viruses	Synechococcus_phage_S-EIVl	45.122	lysozyme	45.122
99333	Lineage_65	236	27	11.4407	128	16	Viruses	Escherichia_virus_ADB2	8.20896	VRR_NUC_domain_containing_protein	52.9851
194435	Lineage_67	252	4	1.5873	119	16	Unknown	Unknown	Unknown	Unknown	Unknown
2115	Lineage_67	252	5	1.98413	244	16	Viruses	uncultured_Mediterranean_phage_uvMED	67.0732	Phage_related_lysozyme__muraminidase___COG3772	45.5285
199504	Lineage_1	39	7	17.9487	94	15	Viruses	uncultured_Mediterranean_phage_uvMED	93.8776	N_acetylmuramidase_lysin	71.4286
202214	Lineage_1	39	4	10.2564	49	15	Viruses	uncultured_Mediterranean_phage_uvMED	62.2642	HNH_endonuclease	49.0566
199504	Lineage_12	130	10	7.69231	94	15	Viruses	uncultured_Mediterranean_phage_uvMED	93.8776	N_acetylmuramidase_lysin	71.4286
72932	Lineage_12	130	5	3.84615	64	15	Viruses	uncultured_Mediterranean_phage_uvMED	60	putative_pyrimidine_deaminase	60
199504	Lineage_14	60	4	6.66667	94	15	Viruses	uncultured_Mediterranean_phage_uvMED	93.8776	N_acetylmuramidase_lysin	71.4286
72932	Lineage_14	60	4	6.66667	64	15	Viruses	uncultured_Mediterranean_phage_uvMED	60	putative_pyrimidine_deaminase	60
11215	Lineage_14	60	7	11.6667	46	15	Bacteria	Moorea_bouillonii	41.3043	DNA_binding_protein	76.087
4640	Lineage_14	60	4	6.66667	43	15	Viruses	uncultured_Mediterranean_phage_uvMED	44.186	Site_specific_DNA_methylase__Dcm	44.186
4640	Lineage_18	333	5	1.5015	43	15	Viruses	uncultured_Mediterranean_phage_uvMED	44.186	Site_specific_DNA_methylase__Dcm	44.186
11215	Lineage_20	76	4	5.26316	46	15	Bacteria	Moorea_bouillonii	41.3043	DNA_binding_protein	76.087
199504	Lineage_29	137	19	13.8686	94	15	Viruses	uncultured_Mediterranean_phage_uvMED	93.8776	N_acetylmuramidase_lysin	71.4286
72932	Lineage_29	137	6	4.37956	64	15	Viruses	uncultured_Mediterranean_phage_uvMED	60	putative_pyrimidine_deaminase	60
202214	Lineage_29	137	9	6.56934	49	15	Viruses	uncultured_Mediterranean_phage_uvMED	62.2642	HNH_endonuclease	49.0566
4640	Lineage_34	44	3	6.81818	43	15	Viruses	uncultured_Mediterranean_phage_uvMED	44.186	Site_specific_DNA_methylase__Dcm	44.186
200142	Lineage_36	188	6	3.19149	50	15	Unknown	Unknown	Unknown	Unknown	Unknown
199504	Lineage_36	188	7	3.7234	94	15	Viruses	uncultured_Mediterranean_phage_uvMED	93.8776	N_acetylmuramidase_lysin	71.4286
72932	Lineage_36	188	11	5.85106	64	15	Viruses	uncultured_Mediterranean_phage_uvMED	60	putative_pyrimidine_deaminase	60
11215	Lineage_36	188	3	1.59574	46	15	Bacteria	Moorea_bouillonii	41.3043	DNA_binding_protein	76.087
202214	Lineage_36	188	15	7.97872	49	15	Viruses	uncultured_Mediterranean_phage_uvMED	62.2642	HNH_endonuclease	49.0566
200142	Lineage_37	25	5	20	50	15	Unknown	Unknown	Unknown	Unknown	Unknown
200142	Lineage_49	141	7	4.96454	50	15	Unknown	Unknown	Unknown	Unknown	Unknown
199504	Lineage_49	141	8	5.67376	94	15	Viruses	uncultured_Mediterranean_phage_uvMED	93.8776	N_acetylmuramidase_lysin	71.4286
72932	Lineage_49	141	11	7.80142	64	15	Viruses	uncultured_Mediterranean_phage_uvMED	60	putative_pyrimidine_deaminase	60
202214	Lineage_49	141	5	3.5461	49	15	Viruses	uncultured_Mediterranean_phage_uvMED	62.2642	HNH_endonuclease	49.0566
72932	Lineage_50	58	3	5.17241	64	15	Viruses	uncultured_Mediterranean_phage_uvMED	60	putative_pyrimidine_deaminase	60
11215	Lineage_53	28	4	14.2857	46	15	Bacteria	Moorea_bouillonii	41.3043	DNA_binding_protein	76.087
200142	Lineage_57	117	4	3.4188	50	15	Unknown	Unknown	Unknown	Unknown	Unknown
199504	Lineage_57	117	19	16.2393	94	15	Viruses	uncultured_Mediterranean_phage_uvMED	93.8776	N_acetylmuramidase_lysin	71.4286
72932	Lineage_57	117	3	2.5641	64	15	Viruses	uncultured_Mediterranean_phage_uvMED	60	putative_pyrimidine_deaminase	60
11215	Lineage_57	117	7	5.98291	46	15	Bacteria	Moorea_bouillonii	41.3043	DNA_binding_protein	76.087
200142	Lineage_58	87	3	3.44828	50	15	Unknown	Unknown	Unknown	Unknown	Unknown
200142	Lineage_60	151	13	8.60927	50	15	Unknown	Unknown	Unknown	Unknown	Unknown
199504	Lineage_60	151	4	2.64901	94	15	Viruses	uncultured_Mediterranean_phage_uvMED	93.8776	N_acetylmuramidase_lysin	71.4286
72932	Lineage_60	151	6	3.97351	64	15	Viruses	uncultured_Mediterranean_phage_uvMED	60	putative_pyrimidine_deaminase	60
11215	Lineage_66	22	4	18.1818	46	15	Bacteria	Moorea_bouillonii	41.3043	DNA_binding_protein	76.087
199504	Lineage_67	252	4	1.5873	94	15	Viruses	uncultured_Mediterranean_phage_uvMED	93.8776	N_acetylmuramidase_lysin	71.4286
72932	Lineage_67	252	5	1.98413	64	15	Viruses	uncultured_Mediterranean_phage_uvMED	60	putative_pyrimidine_deaminase	60
11215	Lineage_67	252	3	1.19048	46	15	Bacteria	Moorea_bouillonii	41.3043	DNA_binding_protein	76.087
4640	Lineage_67	252	6	2.38095	43	15	Viruses	uncultured_Mediterranean_phage_uvMED	44.186	Site_specific_DNA_methylase__Dcm	44.186
194642	Lineage_1	39	5	12.8205	98	14	Viruses	uncultured_Mediterranean_phage_uvDeep-CGR0-KM14-C182	61.6162	thermonuclease_like_protein	85.8586
194346	Lineage_14	60	13	21.6667	94	14	Unknown	Unknown	Unknown	Unknown	Unknown
64452	Lineage_17	88	4	4.54545	30	14	Viruses	uncultured_Mediterranean_phage_uvMED	57.5758	putative_acetyltransferase	57.5758
194642	Lineage_18	333	22	6.60661	98	14	Viruses	uncultured_Mediterranean_phage_uvDeep-CGR0-KM14-C182	61.6162	thermonuclease_like_protein	85.8586
199886	Lineage_29	137	4	2.91971	82	14	Unknown	Unknown	Unknown	Unknown	Unknown
193710	Lineage_29	137	9	6.56934	124	14	Viruses	uncultured_Mediterranean_phage_uvMED	30	Archaeal_Holliday_junction_resolvase	18.4615
193474	Lineage_29	137	6	4.37956	44	14	Bacteria	Oceanibaculum_pacificum	8.88889	peptidase	33.3333
194346	Lineage_29	137	18	13.1387	94	14	Unknown	Unknown	Unknown	Unknown	Unknown
194642	Lineage_31	32	5	15.625	98	14	Viruses	uncultured_Mediterranean_phage_uvDeep-CGR0-KM14-C182	61.6162	thermonuclease_like_protein	85.8586
194205	Lineage_31	32	3	9.375	71	14	Bacteria	Leptospira_interrogans	4.16667	PF05284_domain_protein	4.16667
212478	Lineage_33	33	3	9.09091	37	14	Viruses	uncultured_Mediterranean_phage_uvDeep-CGR2-KM18-C269	20	site_specific_DNA_methyltransferase	30
193474	Lineage_33	33	3	9.09091	44	14	Bacteria	Oceanibaculum_pacificum	8.88889	peptidase	33.3333
194642	Lineage_33	33	8	24.2424	98	14	Viruses	uncultured_Mediterranean_phage_uvDeep-CGR0-KM14-C182	61.6162	thermonuclease_like_protein	85.8586
212478	Lineage_36	188	3	1.59574	37	14	Viruses	uncultured_Mediterranean_phage_uvDeep-CGR2-KM18-C269	20	site_specific_DNA_methyltransferase	30
199886	Lineage_36	188	13	6.91489	82	14	Unknown	Unknown	Unknown	Unknown	Unknown
193710	Lineage_36	188	36	19.1489	124	14	Viruses	uncultured_Mediterranean_phage_uvMED	30	Archaeal_Holliday_junction_resolvase	18.4615
194346	Lineage_36	188	4	2.12766	94	14	Unknown	Unknown	Unknown	Unknown	Unknown
194642	Lineage_36	188	3	1.59574	98	14	Viruses	uncultured_Mediterranean_phage_uvDeep-CGR0-KM14-C182	61.6162	thermonuclease_like_protein	85.8586
64452	Lineage_36	188	3	1.59574	30	14	Viruses	uncultured_Mediterranean_phage_uvMED	57.5758	putative_acetyltransferase	57.5758
194205	Lineage_36	188	14	7.44681	71	14	Bacteria	Leptospira_interrogans	4.16667	PF05284_domain_protein	4.16667
193474	Lineage_43	115	7	6.08696	44	14	Bacteria	Oceanibaculum_pacificum	8.88889	peptidase	33.3333
194346	Lineage_43	115	6	5.21739	94	14	Unknown	Unknown	Unknown	Unknown	Unknown
195325	Lineage_43	115	13	11.3043	64	14	Viruses	uncultured_Mediterranean_phage_uvMED	43.75	nuclease	29.6875
194205	Lineage_43	115	7	6.08696	71	14	Bacteria	Leptospira_interrogans	4.16667	PF05284_domain_protein	4.16667
194205	Lineage_44	53	7	13.2075	71	14	Bacteria	Leptospira_interrogans	4.16667	PF05284_domain_protein	4.16667
195325	Lineage_45	278	5	1.79856	64	14	Viruses	uncultured_Mediterranean_phage_uvMED	43.75	nuclease	29.6875
194205	Lineage_45	278	10	3.59712	71	14	Bacteria	Leptospira_interrogans	4.16667	PF05284_domain_protein	4.16667
193710	Lineage_47	27	4	14.8148	124	14	Viruses	uncultured_Mediterranean_phage_uvMED	30	Archaeal_Holliday_junction_resolvase	18.4615
199886	Lineage_48	46	4	8.69565	82	14	Unknown	Unknown	Unknown	Unknown	Unknown
193710	Lineage_48	46	5	10.8696	124	14	Viruses	uncultured_Mediterranean_phage_uvMED	30	Archaeal_Holliday_junction_resolvase	18.4615
193474	Lineage_48	46	3	6.52174	44	14	Bacteria	Oceanibaculum_pacificum	8.88889	peptidase	33.3333
199886	Lineage_49	141	14	9.92908	82	14	Unknown	Unknown	Unknown	Unknown	Unknown
193710	Lineage_49	141	43	30.4965	124	14	Viruses	uncultured_Mediterranean_phage_uvMED	30	Archaeal_Holliday_junction_resolvase	18.4615
193474	Lineage_49	141	3	2.12766	44	14	Bacteria	Oceanibaculum_pacificum	8.88889	peptidase	33.3333
194346	Lineage_56	23	3	13.0435	94	14	Unknown	Unknown	Unknown	Unknown	Unknown
194642	Lineage_56	23	5	21.7391	98	14	Viruses	uncultured_Mediterranean_phage_uvDeep-CGR0-KM14-C182	61.6162	thermonuclease_like_protein	85.8586
212478	Lineage_57	117	5	4.2735	37	14	Viruses	uncultured_Mediterranean_phage_uvDeep-CGR2-KM18-C269	20	site_specific_DNA_methyltransferase	30
199886	Lineage_57	117	5	4.2735	82	14	Unknown	Unknown	Unknown	Unknown	Unknown
193474	Lineage_57	117	6	5.12821	44	14	Bacteria	Oceanibaculum_pacificum	8.88889	peptidase	33.3333
194346	Lineage_57	117	32	27.3504	94	14	Unknown	Unknown	Unknown	Unknown	Unknown
194642	Lineage_57	117	26	22.2222	98	14	Viruses	uncultured_Mediterranean_phage_uvDeep-CGR0-KM14-C182	61.6162	thermonuclease_like_protein	85.8586
64452	Lineage_57	117	6	5.12821	30	14	Viruses	uncultured_Mediterranean_phage_uvMED	57.5758	putative_acetyltransferase	57.5758
194205	Lineage_57	117	5	4.2735	71	14	Bacteria	Leptospira_interrogans	4.16667	PF05284_domain_protein	4.16667
194346	Lineage_58	87	3	3.44828	94	14	Unknown	Unknown	Unknown	Unknown	Unknown
199886	Lineage_60	151	20	13.245	82	14	Unknown	Unknown	Unknown	Unknown	Unknown
193710	Lineage_60	151	10	6.62252	124	14	Viruses	uncultured_Mediterranean_phage_uvMED	30	Archaeal_Holliday_junction_resolvase	18.4615
193474	Lineage_60	151	6	3.97351	44	14	Bacteria	Oceanibaculum_pacificum	8.88889	peptidase	33.3333
194346	Lineage_60	151	3	1.98675	94	14	Unknown	Unknown	Unknown	Unknown	Unknown
195325	Lineage_60	151	13	8.60927	64	14	Viruses	uncultured_Mediterranean_phage_uvMED	43.75	nuclease	29.6875
64452	Lineage_60	151	3	1.98675	30	14	Viruses	uncultured_Mediterranean_phage_uvMED	57.5758	putative_acetyltransferase	57.5758
194205	Lineage_60	151	6	3.97351	71	14	Bacteria	Leptospira_interrogans	4.16667	PF05284_domain_protein	4.16667
195325	Lineage_66	22	5	22.7273	64	14	Viruses	uncultured_Mediterranean_phage_uvMED	43.75	nuclease	29.6875
194205	Lineage_66	22	4	18.1818	71	14	Bacteria	Leptospira_interrogans	4.16667	PF05284_domain_protein	4.16667
198481	Lineage_1	39	6	15.3846	85	13	Unknown	Unknown	Unknown	Unknown	Unknown
63197	Lineage_12	130	8	6.15385	50	13	Unknown	Unknown	Unknown	Unknown	Unknown
146187	Lineage_13	20	3	15	23	13	Bacteria	Desulfatibacillum_alkenivorans	39.1304	Putative_cytoplasmic_protein__selenocysteine_containing	39.1304
198481	Lineage_14	60	4	6.66667	85	13	Unknown	Unknown	Unknown	Unknown	Unknown
5286	Lineage_14	60	6	10	58	13	Viruses	uncultured_Mediterranean_phage_uvMED	75.8621	virion_structural_protein	75.8621
72060	Lineage_14	60	3	5	55	13	Unknown	Unknown	Unknown	Unknown	Unknown
114881	Lineage_14	60	12	20	103	13	Unknown	Unknown	Unknown	Unknown	Unknown
32647	Lineage_18	333	3	0.900901	35	13	Bacteria	Chryseobacterium_joostei	8.10811	DNA_methylase	29.7297
32647	Lineage_20	76	5	6.57895	35	13	Bacteria	Chryseobacterium_joostei	8.10811	DNA_methylase	29.7297
63197	Lineage_23	220	11	5	50	13	Unknown	Unknown	Unknown	Unknown	Unknown
198481	Lineage_29	137	12	8.75912	85	13	Unknown	Unknown	Unknown	Unknown	Unknown
5286	Lineage_29	137	11	8.0292	58	13	Viruses	uncultured_Mediterranean_phage_uvMED	75.8621	virion_structural_protein	75.8621
72060	Lineage_29	137	6	4.37956	55	13	Unknown	Unknown	Unknown	Unknown	Unknown
114881	Lineage_29	137	20	14.5985	103	13	Unknown	Unknown	Unknown	Unknown	Unknown
72060	Lineage_34	44	3	6.81818	55	13	Unknown	Unknown	Unknown	Unknown	Unknown
5286	Lineage_36	188	6	3.19149	58	13	Viruses	uncultured_Mediterranean_phage_uvMED	75.8621	virion_structural_protein	75.8621
72060	Lineage_36	188	4	2.12766	55	13	Unknown	Unknown	Unknown	Unknown	Unknown
199421	Lineage_36	188	12	6.38298	49	13	Viruses	uncultured_Mediterranean_phage_uvMED	38	topoisomerase	62
84914	Lineage_37	25	6	24	28	13	Viruses	uncultured_Mediterranean_phage_uvMED	75	carboxypeptidase	85.7143
72060	Lineage_43	115	11	9.56522	55	13	Unknown	Unknown	Unknown	Unknown	Unknown
32647	Lineage_45	278	5	1.79856	35	13	Bacteria	Chryseobacterium_joostei	8.10811	DNA_methylase	29.7297
72060	Lineage_45	278	3	1.07914	55	13	Unknown	Unknown	Unknown	Unknown	Unknown
198481	Lineage_47	27	4	14.8148	85	13	Unknown	Unknown	Unknown	Unknown	Unknown
198481	Lineage_49	141	10	7.0922	85	13	Unknown	Unknown	Unknown	Unknown	Unknown
5286	Lineage_49	141	7	4.96454	58	13	Viruses	uncultured_Mediterranean_phage_uvMED	75.8621	virion_structural_protein	75.8621
72060	Lineage_49	141	3	2.12766	55	13	Unknown	Unknown	Unknown	Unknown	Unknown
199421	Lineage_49	141	8	5.67376	49	13	Viruses	uncultured_Mediterranean_phage_uvMED	38	topoisomerase	62
114881	Lineage_49	141	27	19.1489	103	13	Unknown	Unknown	Unknown	Unknown	Unknown
72060	Lineage_53	28	4	14.2857	55	13	Unknown	Unknown	Unknown	Unknown	Unknown
198481	Lineage_57	117	28	23.9316	85	13	Unknown	Unknown	Unknown	Unknown	Unknown
5286	Lineage_57	117	5	4.2735	58	13	Viruses	uncultured_Mediterranean_phage_uvMED	75.8621	virion_structural_protein	75.8621
72060	Lineage_57	117	10	8.54701	55	13	Unknown	Unknown	Unknown	Unknown	Unknown
199421	Lineage_57	117	10	8.54701	49	13	Viruses	uncultured_Mediterranean_phage_uvMED	38	topoisomerase	62
63197	Lineage_57	117	5	4.2735	50	13	Unknown	Unknown	Unknown	Unknown	Unknown
114881	Lineage_57	117	25	21.3675	103	13	Unknown	Unknown	Unknown	Unknown	Unknown
84914	Lineage_60	151	4	2.64901	28	13	Viruses	uncultured_Mediterranean_phage_uvMED	75	carboxypeptidase	85.7143
198481	Lineage_60	151	6	3.97351	85	13	Unknown	Unknown	Unknown	Unknown	Unknown
5286	Lineage_60	151	11	7.28477	58	13	Viruses	uncultured_Mediterranean_phage_uvMED	75.8621	virion_structural_protein	75.8621
199421	Lineage_60	151	3	1.98675	49	13	Viruses	uncultured_Mediterranean_phage_uvMED	38	topoisomerase	62
114881	Lineage_60	151	7	4.63576	103	13	Unknown	Unknown	Unknown	Unknown	Unknown
32647	Lineage_63	49	4	8.16327	35	13	Bacteria	Chryseobacterium_joostei	8.10811	DNA_methylase	29.7297
199421	Lineage_65	236	3	1.27119	49	13	Viruses	uncultured_Mediterranean_phage_uvMED	38	topoisomerase	62
72060	Lineage_67	252	3	1.19048	55	13	Unknown	Unknown	Unknown	Unknown	Unknown
63197	Lineage_67	252	12	4.7619	50	13	Unknown	Unknown	Unknown	Unknown	Unknown
199930	Lineage_1	39	5	12.8205	60	12	Unknown	Unknown	Unknown	Unknown	Unknown
194953	Lineage_12	130	4	3.07692	24	12	Viruses	uncultured_Mediterranean_phage_uvMED	87.5	phage_tail_fiber_assembly_like_protein	75
196497	Lineage_12	130	4	3.07692	57	12	Bacteria	Nitrincola_sp._A-D6	22.807	HNH_endonuclease	59.6491
194691	Lineage_12	130	6	4.61538	43	12	Bacteria	Providencia_alcalifaciens	70.4545	PF11753_family_protein	70.4545
43322	Lineage_14	60	3	5	21	12	Viruses	Yersinia_phage_PY100	34.7826	endolysin	39.1304
194953	Lineage_14	60	3	5	24	12	Viruses	uncultured_Mediterranean_phage_uvMED	87.5	phage_tail_fiber_assembly_like_protein	75
196497	Lineage_14	60	3	5	57	12	Bacteria	Nitrincola_sp._A-D6	22.807	HNH_endonuclease	59.6491
195632	Lineage_14	60	9	15	66	12	Bacteria	uncultured_Faecalibacterium_sp.	17.1429	alpha_beta_hydrolase	28.5714
194691	Lineage_14	60	10	16.6667	43	12	Bacteria	Providencia_alcalifaciens	70.4545	PF11753_family_protein	70.4545
4990	Lineage_2	28	4	14.2857	56	12	Viruses	uncultured_Mediterranean_phage_uvMED	10.7143	ATP_dependent_helicase	33.9286
71936	Lineage_29	137	8	5.83942	66	12	Viruses	uncultured_Mediterranean_phage_uvDeep-CGR2-KM22-C255	19.403	XkdW_like_protein	19.403
199930	Lineage_29	137	10	7.29927	60	12	Unknown	Unknown	Unknown	Unknown	Unknown
204673	Lineage_29	137	6	4.37956	35	12	Unknown	Unknown	Unknown	Unknown	Unknown
4990	Lineage_29	137	11	8.0292	56	12	Viruses	uncultured_Mediterranean_phage_uvMED	10.7143	ATP_dependent_helicase	33.9286
196497	Lineage_29	137	3	2.18978	57	12	Bacteria	Nitrincola_sp._A-D6	22.807	HNH_endonuclease	59.6491
223194	Lineage_29	137	5	3.64964	32	12	Bacteria	Moraxella_osloensis	23.0769	muraminidase	61.5385
196634	Lineage_29	137	3	2.18978	43	12	Unknown	Unknown	Unknown	Unknown	Unknown
4990	Lineage_3	143	3	2.0979	56	12	Viruses	uncultured_Mediterranean_phage_uvMED	10.7143	ATP_dependent_helicase	33.9286
193766	Lineage_31	32	4	12.5	44	12	Unknown	Unknown	Unknown	Unknown	Unknown
193640	Lineage_32	22	3	13.6364	47	12	Viruses	Bacillus_virus_Staley	8.16327	metal_dependent_hydrolase	10.2041
195632	Lineage_33	33	7	21.2121	66	12	Bacteria	uncultured_Faecalibacterium_sp.	17.1429	alpha_beta_hydrolase	28.5714
195632	Lineage_34	44	3	6.81818	66	12	Bacteria	uncultured_Faecalibacterium_sp.	17.1429	alpha_beta_hydrolase	28.5714
71936	Lineage_35	23	11	47.8261	66	12	Viruses	uncultured_Mediterranean_phage_uvDeep-CGR2-KM22-C255	19.403	XkdW_like_protein	19.403
195632	Lineage_36	188	3	1.59574	66	12	Bacteria	uncultured_Faecalibacterium_sp.	17.1429	alpha_beta_hydrolase	28.5714
196634	Lineage_36	188	3	1.59574	43	12	Unknown	Unknown	Unknown	Unknown	Unknown
194691	Lineage_37	25	3	12	43	12	Bacteria	Providencia_alcalifaciens	70.4545	PF11753_family_protein	70.4545
4990	Lineage_4	348	11	3.16092	56	12	Viruses	uncultured_Mediterranean_phage_uvMED	10.7143	ATP_dependent_helicase	33.9286
43322	Lineage_42	313	5	1.59744	21	12	Viruses	Yersinia_phage_PY100	34.7826	endolysin	39.1304
193766	Lineage_43	115	9	7.82609	44	12	Unknown	Unknown	Unknown	Unknown	Unknown
223194	Lineage_45	278	3	1.07914	32	12	Bacteria	Moraxella_osloensis	23.0769	muraminidase	61.5385
193640	Lineage_45	278	29	10.4317	47	12	Viruses	Bacillus_virus_Staley	8.16327	metal_dependent_hydrolase	10.2041
196634	Lineage_45	278	8	2.8777	43	12	Unknown	Unknown	Unknown	Unknown	Unknown
134166	Lineage_45	278	18	6.47482	42	12	Bacteria	Flammeovirga_sp._SJP92	34.8837	SH3_domain_containing_protein	65.1163
134166	Lineage_47	27	3	11.1111	42	12	Bacteria	Flammeovirga_sp._SJP92	34.8837	SH3_domain_containing_protein	65.1163
71936	Lineage_49	141	13	9.21986	66	12	Viruses	uncultured_Mediterranean_phage_uvDeep-CGR2-KM22-C255	19.403	XkdW_like_protein	19.403
199930	Lineage_49	141	4	2.83688	60	12	Unknown	Unknown	Unknown	Unknown	Unknown
223194	Lineage_49	141	3	2.12766	32	12	Bacteria	Moraxella_osloensis	23.0769	muraminidase	61.5385
4990	Lineage_50	58	5	8.62069	56	12	Viruses	uncultured_Mediterranean_phage_uvMED	10.7143	ATP_dependent_helicase	33.9286
194691	Lineage_50	58	7	12.069	43	12	Bacteria	Providencia_alcalifaciens	70.4545	PF11753_family_protein	70.4545
196477	Lineage_52	32	7	21.875	45	12	Unknown	Unknown	Unknown	Unknown	Unknown
196497	Lineage_53	28	6	21.4286	57	12	Bacteria	Nitrincola_sp._A-D6	22.807	HNH_endonuclease	59.6491
196477	Lineage_53	28	4	14.2857	45	12	Unknown	Unknown	Unknown	Unknown	Unknown
195632	Lineage_53	28	7	25	66	12	Bacteria	uncultured_Faecalibacterium_sp.	17.1429	alpha_beta_hydrolase	28.5714
4990	Lineage_55	32	3	9.375	56	12	Viruses	uncultured_Mediterranean_phage_uvMED	10.7143	ATP_dependent_helicase	33.9286
196497	Lineage_56	23	5	21.7391	57	12	Bacteria	Nitrincola_sp._A-D6	22.807	HNH_endonuclease	59.6491
194691	Lineage_56	23	4	17.3913	43	12	Bacteria	Providencia_alcalifaciens	70.4545	PF11753_family_protein	70.4545
71936	Lineage_57	117	3	2.5641	66	12	Viruses	uncultured_Mediterranean_phage_uvDeep-CGR2-KM22-C255	19.403	XkdW_like_protein	19.403
193766	Lineage_57	117	4	3.4188	44	12	Unknown	Unknown	Unknown	Unknown	Unknown
4990	Lineage_57	117	4	3.4188	56	12	Viruses	uncultured_Mediterranean_phage_uvMED	10.7143	ATP_dependent_helicase	33.9286
194953	Lineage_57	117	4	3.4188	24	12	Viruses	uncultured_Mediterranean_phage_uvMED	87.5	phage_tail_fiber_assembly_like_protein	75
196497	Lineage_57	117	10	8.54701	57	12	Bacteria	Nitrincola_sp._A-D6	22.807	HNH_endonuclease	59.6491
223194	Lineage_57	117	3	2.5641	32	12	Bacteria	Moraxella_osloensis	23.0769	muraminidase	61.5385
194691	Lineage_57	117	4	3.4188	43	12	Bacteria	Providencia_alcalifaciens	70.4545	PF11753_family_protein	70.4545
196634	Lineage_57	117	6	5.12821	43	12	Unknown	Unknown	Unknown	Unknown	Unknown
43322	Lineage_58	87	3	3.44828	21	12	Viruses	Yersinia_phage_PY100	34.7826	endolysin	39.1304
199930	Lineage_58	87	7	8.04598	60	12	Unknown	Unknown	Unknown	Unknown	Unknown
4990	Lineage_58	87	3	3.44828	56	12	Viruses	uncultured_Mediterranean_phage_uvMED	10.7143	ATP_dependent_helicase	33.9286
196477	Lineage_58	87	5	5.74713	45	12	Unknown	Unknown	Unknown	Unknown	Unknown
71936	Lineage_60	151	17	11.2583	66	12	Viruses	uncultured_Mediterranean_phage_uvDeep-CGR2-KM22-C255	19.403	XkdW_like_protein	19.403
199930	Lineage_60	151	20	13.245	60	12	Unknown	Unknown	Unknown	Unknown	Unknown
204673	Lineage_60	151	8	5.29801	35	12	Unknown	Unknown	Unknown	Unknown	Unknown
194953	Lineage_60	151	4	2.64901	24	12	Viruses	uncultured_Mediterranean_phage_uvMED	87.5	phage_tail_fiber_assembly_like_protein	75
196477	Lineage_60	151	9	5.96026	45	12	Unknown	Unknown	Unknown	Unknown	Unknown
194691	Lineage_60	151	3	1.98675	43	12	Bacteria	Providencia_alcalifaciens	70.4545	PF11753_family_protein	70.4545
204673	Lineage_61	32	4	12.5	35	12	Unknown	Unknown	Unknown	Unknown	Unknown
223194	Lineage_61	32	3	9.375	32	12	Bacteria	Moraxella_osloensis	23.0769	muraminidase	61.5385
4990	Lineage_65	236	3	1.27119	56	12	Viruses	uncultured_Mediterranean_phage_uvMED	10.7143	ATP_dependent_helicase	33.9286
134166	Lineage_65	236	3	1.27119	42	12	Bacteria	Flammeovirga_sp._SJP92	34.8837	SH3_domain_containing_protein	65.1163
196497	Lineage_66	22	4	18.1818	57	12	Bacteria	Nitrincola_sp._A-D6	22.807	HNH_endonuclease	59.6491
193766	Lineage_67	252	4	1.5873	44	12	Unknown	Unknown	Unknown	Unknown	Unknown
204673	Lineage_67	252	5	1.98413	35	12	Unknown	Unknown	Unknown	Unknown	Unknown
196497	Lineage_67	252	11	4.36508	57	12	Bacteria	Nitrincola_sp._A-D6	22.807	HNH_endonuclease	59.6491
196477	Lineage_67	252	6	2.38095	45	12	Unknown	Unknown	Unknown	Unknown	Unknown
196634	Lineage_67	252	8	3.1746	43	12	Unknown	Unknown	Unknown	Unknown	Unknown
196814	Lineage_1	39	5	12.8205	92	11	Viruses	uncultured_Mediterranean_phage_uvMED	100	peptidase	95.7447
193805	Lineage_1	39	4	10.2564	35	11	Unknown	Unknown	Unknown	Unknown	Unknown
197621	Lineage_12	130	8	6.15385	36	11	Unknown	Unknown	Unknown	Unknown	Unknown
197999	Lineage_14	60	3	5	42	11	Viruses	uncultured_Mediterranean_phage_uvMED	73.8095	tail_fibre_assembly_protein	21.4286
197621	Lineage_14	60	3	5	36	11	Unknown	Unknown	Unknown	Unknown	Unknown
196621	Lineage_14	60	4	6.66667	118	11	Viruses	uncultured_Mediterranean_phage_uvMED	92.3729	Fibrinogen_like_coiled_coil_protein	76.2712
196814	Lineage_14	60	7	11.6667	92	11	Viruses	uncultured_Mediterranean_phage_uvMED	100	peptidase	95.7447
204376	Lineage_14	60	9	15	42	11	Unknown	Unknown	Unknown	Unknown	Unknown
6962	Lineage_16	55	5	9.09091	68	11	Viruses	Xanthomonas_phage_Xp10	5.31915	HNH_endonuclease	29.7872
196814	Lineage_18	333	4	1.2012	92	11	Viruses	uncultured_Mediterranean_phage_uvMED	100	peptidase	95.7447
193805	Lineage_18	333	7	2.1021	35	11	Unknown	Unknown	Unknown	Unknown	Unknown
194295	Lineage_18	333	4	1.2012	50	11	Bacteria	Ralstonia_solanacearum	50	membrane_protein	84.6154
6962	Lineage_20	76	15	19.7368	68	11	Viruses	Xanthomonas_phage_Xp10	5.31915	HNH_endonuclease	29.7872
47699	Lineage_22	28	3	10.7143	32	11	Viruses	uncultured_Mediterranean_phage_uvMED	3.125	putative_transcriptional_regulator	3.125
197964	Lineage_29	137	3	2.18978	34	11	Bacteria	Rhodovulum_sp._PH10	8.82353	transposase	41.1765
197999	Lineage_29	137	9	6.56934	42	11	Viruses	uncultured_Mediterranean_phage_uvMED	73.8095	tail_fibre_assembly_protein	21.4286
196621	Lineage_29	137	28	20.438	118	11	Viruses	uncultured_Mediterranean_phage_uvMED	92.3729	Fibrinogen_like_coiled_coil_protein	76.2712
196814	Lineage_29	137	17	12.4088	92	11	Viruses	uncultured_Mediterranean_phage_uvMED	100	peptidase	95.7447
4997	Lineage_29	137	10	7.29927	43	11	Viruses	uncultured_Mediterranean_phage_uvMED	31.9149	oxidoreductase	68.0851
193694	Lineage_29	137	5	3.64964	39	11	Viruses	uncultured_Mediterranean_phage_uvMED	90.4762	putative_Metallo_dependent_phosphatases	90.4762
20646	Lineage_29	137	10	7.29927	37	11	Viruses	uncultured_Mediterranean_phage_uvMED	87.5	putative_PAPS_reductase	67.5
194295	Lineage_29	137	7	5.10949	50	11	Bacteria	Ralstonia_solanacearum	50	membrane_protein	84.6154
213416	Lineage_31	32	3	9.375	21	11	Bacteria	Bartonella_schoenbuchensis	4.7619	phage_related_protein	4.7619
197964	Lineage_36	188	6	3.19149	34	11	Bacteria	Rhodovulum_sp._PH10	8.82353	transposase	41.1765
197621	Lineage_36	188	3	1.59574	36	11	Unknown	Unknown	Unknown	Unknown	Unknown
196621	Lineage_36	188	19	10.1064	118	11	Viruses	uncultured_Mediterranean_phage_uvMED	92.3729	Fibrinogen_like_coiled_coil_protein	76.2712
196814	Lineage_36	188	3	1.59574	92	11	Viruses	uncultured_Mediterranean_phage_uvMED	100	peptidase	95.7447
193501	Lineage_36	188	4	2.12766	37	11	Bacteria	Jannaschia_seosinensis	5.40541	aspartate_semialdehyde_dehydrogenase	10.8108
206558	Lineage_36	188	5	2.65957	27	11	Unknown	Unknown	Unknown	Unknown	Unknown
193694	Lineage_36	188	9	4.78723	39	11	Viruses	uncultured_Mediterranean_phage_uvMED	90.4762	putative_Metallo_dependent_phosphatases	90.4762
204376	Lineage_36	188	4	2.12766	42	11	Unknown	Unknown	Unknown	Unknown	Unknown
204376	Lineage_37	25	4	16	42	11	Unknown	Unknown	Unknown	Unknown	Unknown
206558	Lineage_43	115	3	2.6087	27	11	Unknown	Unknown	Unknown	Unknown	Unknown
47699	Lineage_43	115	3	2.6087	32	11	Viruses	uncultured_Mediterranean_phage_uvMED	3.125	putative_transcriptional_regulator	3.125
47699	Lineage_45	278	13	4.67626	32	11	Viruses	uncultured_Mediterranean_phage_uvMED	3.125	putative_transcriptional_regulator	3.125
197964	Lineage_49	141	8	5.67376	34	11	Bacteria	Rhodovulum_sp._PH10	8.82353	transposase	41.1765
197999	Lineage_49	141	15	10.6383	42	11	Viruses	uncultured_Mediterranean_phage_uvMED	73.8095	tail_fibre_assembly_protein	21.4286
196621	Lineage_49	141	15	10.6383	118	11	Viruses	uncultured_Mediterranean_phage_uvMED	92.3729	Fibrinogen_like_coiled_coil_protein	76.2712
196814	Lineage_49	141	19	13.4752	92	11	Viruses	uncultured_Mediterranean_phage_uvMED	100	peptidase	95.7447
193501	Lineage_49	141	6	4.25532	37	11	Bacteria	Jannaschia_seosinensis	5.40541	aspartate_semialdehyde_dehydrogenase	10.8108
193694	Lineage_49	141	11	7.80142	39	11	Viruses	uncultured_Mediterranean_phage_uvMED	90.4762	putative_Metallo_dependent_phosphatases	90.4762
194295	Lineage_49	141	6	4.25532	50	11	Bacteria	Ralstonia_solanacearum	50	membrane_protein	84.6154
193501	Lineage_51	22	4	18.1818	37	11	Bacteria	Jannaschia_seosinensis	5.40541	aspartate_semialdehyde_dehydrogenase	10.8108
193501	Lineage_55	32	5	15.625	37	11	Bacteria	Jannaschia_seosinensis	5.40541	aspartate_semialdehyde_dehydrogenase	10.8108
197964	Lineage_57	117	4	3.4188	34	11	Bacteria	Rhodovulum_sp._PH10	8.82353	transposase	41.1765
197621	Lineage_57	117	10	8.54701	36	11	Unknown	Unknown	Unknown	Unknown	Unknown
196621	Lineage_57	117	11	9.40171	118	11	Viruses	uncultured_Mediterranean_phage_uvMED	92.3729	Fibrinogen_like_coiled_coil_protein	76.2712
196814	Lineage_57	117	12	10.2564	92	11	Viruses	uncultured_Mediterranean_phage_uvMED	100	peptidase	95.7447
4997	Lineage_57	117	4	3.4188	43	11	Viruses	uncultured_Mediterranean_phage_uvMED	31.9149	oxidoreductase	68.0851
193501	Lineage_57	117	4	3.4188	37	11	Bacteria	Jannaschia_seosinensis	5.40541	aspartate_semialdehyde_dehydrogenase	10.8108
206558	Lineage_57	117	4	3.4188	27	11	Unknown	Unknown	Unknown	Unknown	Unknown
193805	Lineage_57	117	4	3.4188	35	11	Unknown	Unknown	Unknown	Unknown	Unknown
194295	Lineage_57	117	21	17.9487	50	11	Bacteria	Ralstonia_solanacearum	50	membrane_protein	84.6154
196621	Lineage_58	87	4	4.5977	118	11	Viruses	uncultured_Mediterranean_phage_uvMED	92.3729	Fibrinogen_like_coiled_coil_protein	76.2712
204376	Lineage_58	87	3	3.44828	42	11	Unknown	Unknown	Unknown	Unknown	Unknown
196003	Lineage_59	23	3	13.0435	19	11	Bacteria	Alicycliphilus_denitrificans	40	endodeoxyribonuclease_RusA	70
6962	Lineage_59	23	3	13.0435	68	11	Viruses	Xanthomonas_phage_Xp10	5.31915	HNH_endonuclease	29.7872
197999	Lineage_60	151	5	3.31126	42	11	Viruses	uncultured_Mediterranean_phage_uvMED	73.8095	tail_fibre_assembly_protein	21.4286
197621	Lineage_60	151	4	2.64901	36	11	Unknown	Unknown	Unknown	Unknown	Unknown
196621	Lineage_60	151	23	15.2318	118	11	Viruses	uncultured_Mediterranean_phage_uvMED	92.3729	Fibrinogen_like_coiled_coil_protein	76.2712
196814	Lineage_60	151	18	11.9205	92	11	Viruses	uncultured_Mediterranean_phage_uvMED	100	peptidase	95.7447
4997	Lineage_60	151	18	11.9205	43	11	Viruses	uncultured_Mediterranean_phage_uvMED	31.9149	oxidoreductase	68.0851
206558	Lineage_60	151	4	2.64901	27	11	Unknown	Unknown	Unknown	Unknown	Unknown
193805	Lineage_60	151	11	7.28477	35	11	Unknown	Unknown	Unknown	Unknown	Unknown
193694	Lineage_60	151	3	1.98675	39	11	Viruses	uncultured_Mediterranean_phage_uvMED	90.4762	putative_Metallo_dependent_phosphatases	90.4762
204376	Lineage_60	151	7	4.63576	42	11	Unknown	Unknown	Unknown	Unknown	Unknown
20646	Lineage_60	151	10	6.62252	37	11	Viruses	uncultured_Mediterranean_phage_uvMED	87.5	putative_PAPS_reductase	67.5
194295	Lineage_60	151	3	1.98675	50	11	Bacteria	Ralstonia_solanacearum	50	membrane_protein	84.6154
6962	Lineage_65	236	25	10.5932	68	11	Viruses	Xanthomonas_phage_Xp10	5.31915	HNH_endonuclease	29.7872
204376	Lineage_66	22	4	18.1818	42	11	Unknown	Unknown	Unknown	Unknown	Unknown
197621	Lineage_67	252	3	1.19048	36	11	Unknown	Unknown	Unknown	Unknown	Unknown
196621	Lineage_67	252	7	2.77778	118	11	Viruses	uncultured_Mediterranean_phage_uvMED	92.3729	Fibrinogen_like_coiled_coil_protein	76.2712
193501	Lineage_67	252	3	1.19048	37	11	Bacteria	Jannaschia_seosinensis	5.40541	aspartate_semialdehyde_dehydrogenase	10.8108
6962	Lineage_67	252	10	3.96825	68	11	Viruses	Xanthomonas_phage_Xp10	5.31915	HNH_endonuclease	29.7872
204376	Lineage_67	252	4	1.5873	42	11	Unknown	Unknown	Unknown	Unknown	Unknown
213416	Lineage_67	252	7	2.77778	21	11	Bacteria	Bartonella_schoenbuchensis	4.7619	phage_related_protein	4.7619
47699	Lineage_9	44	3	6.81818	32	11	Viruses	uncultured_Mediterranean_phage_uvMED	3.125	putative_transcriptional_regulator	3.125
196766	Lineage_1	39	4	10.2564	63	10	Viruses	uncultured_Mediterranean_phage_uvMED	66.6667	peptidase_M15	74.6032
1363	Lineage_1	39	9	23.0769	35	10	Viruses	Abalone_shriveling_syndrome-associated_virus	22.8571	endonuclease	22.8571
204836	Lineage_1	39	4	10.2564	30	10	Eukaryota	Perkinsela_sp._CCAP_1560/4	8.82353	GTP_binding_protein	8.82353
202015	Lineage_14	60	4	6.66667	73	10	Unknown	Unknown	Unknown	Unknown	Unknown
194438	Lineage_14	60	3	5	19	10	Unknown	Unknown	Unknown	Unknown	Unknown
195571	Lineage_14	60	3	5	32	10	Viruses	uncultured_Mediterranean_phage_uvMED	96.875	putative_lectin	96.875
201126	Lineage_14	60	3	5	29	10	Viruses	uncultured_Mediterranean_phage_uvMED	87.8788	Predicted_phosphoesterase__COG0622	87.8788
196646	Lineage_14	60	9	15	98	10	Unknown	Unknown	Unknown	Unknown	Unknown
195309	Lineage_14	60	4	6.66667	51	10	Unknown	Unknown	Unknown	Unknown	Unknown
200203	Lineage_14	60	7	11.6667	56	10	Unknown	Unknown	Unknown	Unknown	Unknown
201126	Lineage_15	28	7	25	29	10	Viruses	uncultured_Mediterranean_phage_uvMED	87.8788	Predicted_phosphoesterase__COG0622	87.8788
2743	Lineage_17	88	9	10.2273	23	10	Viruses	Staphylococcus_virus_SEP1	39.1304	nucleoside_triphosphate_pyrophosphohydrolase	39.1304
13794	Lineage_17	88	5	5.68182	39	10	Viruses	Citrobacter_phage_CR44b	10.2041	HNH_endonuclease	28.5714
196766	Lineage_18	333	4	1.2012	63	10	Viruses	uncultured_Mediterranean_phage_uvMED	66.6667	peptidase_M15	74.6032
198559	Lineage_18	333	3	0.900901	16	10	Unknown	Unknown	Unknown	Unknown	Unknown
1777	Lineage_18	333	12	3.6036	28	10	Viruses	Citrobacter_virus_Moon	6	putative_EPS_depolymerase	4
195571	Lineage_18	333	4	1.2012	32	10	Viruses	uncultured_Mediterranean_phage_uvMED	96.875	putative_lectin	96.875
204836	Lineage_18	333	3	0.900901	30	10	Eukaryota	Perkinsela_sp._CCAP_1560/4	8.82353	GTP_binding_protein	8.82353
1777	Lineage_21	32	3	9.375	28	10	Viruses	Citrobacter_virus_Moon	6	putative_EPS_depolymerase	4
1777	Lineage_22	28	3	10.7143	28	10	Viruses	Citrobacter_virus_Moon	6	putative_EPS_depolymerase	4
202015	Lineage_29	137	6	4.37956	73	10	Unknown	Unknown	Unknown	Unknown	Unknown
196766	Lineage_29	137	16	11.6788	63	10	Viruses	uncultured_Mediterranean_phage_uvMED	66.6667	peptidase_M15	74.6032
200172	Lineage_29	137	6	4.37956	41	10	Viruses	Cellulophaga_phage_phi48:2	68.2927	structural_protein	68.2927
209804	Lineage_29	137	4	2.91971	31	10	Unknown	Unknown	Unknown	Unknown	Unknown
196646	Lineage_29	137	10	7.29927	98	10	Unknown	Unknown	Unknown	Unknown	Unknown
1363	Lineage_29	137	5	3.64964	35	10	Viruses	Abalone_shriveling_syndrome-associated_virus	22.8571	endonuclease	22.8571
201846	Lineage_29	137	22	16.0584	55	10	Unknown	Unknown	Unknown	Unknown	Unknown
202200	Lineage_29	137	7	5.10949	44	10	Unknown	Unknown	Unknown	Unknown	Unknown
200203	Lineage_29	137	3	2.18978	56	10	Unknown	Unknown	Unknown	Unknown	Unknown
195309	Lineage_31	32	4	12.5	51	10	Unknown	Unknown	Unknown	Unknown	Unknown
196646	Lineage_32	22	5	22.7273	98	10	Unknown	Unknown	Unknown	Unknown	Unknown
209804	Lineage_33	33	4	12.1212	31	10	Unknown	Unknown	Unknown	Unknown	Unknown
202200	Lineage_33	33	4	12.1212	44	10	Unknown	Unknown	Unknown	Unknown	Unknown
202015	Lineage_34	44	8	18.1818	73	10	Unknown	Unknown	Unknown	Unknown	Unknown
1777	Lineage_34	44	3	6.81818	28	10	Viruses	Citrobacter_virus_Moon	6	putative_EPS_depolymerase	4
202200	Lineage_34	44	10	22.7273	44	10	Unknown	Unknown	Unknown	Unknown	Unknown
196690	Lineage_35	23	6	26.087	36	10	Viruses	uncultured_Mediterranean_phage_uvMED	84.2105	Proteins_containing_SET_domain__COG2940	42.1053
196690	Lineage_36	188	4	2.12766	36	10	Viruses	uncultured_Mediterranean_phage_uvMED	84.2105	Proteins_containing_SET_domain__COG2940	42.1053
209804	Lineage_36	188	3	1.59574	31	10	Unknown	Unknown	Unknown	Unknown	Unknown
195571	Lineage_36	188	4	2.12766	32	10	Viruses	uncultured_Mediterranean_phage_uvMED	96.875	putative_lectin	96.875
196646	Lineage_36	188	17	9.04255	98	10	Unknown	Unknown	Unknown	Unknown	Unknown
195309	Lineage_36	188	29	15.4255	51	10	Unknown	Unknown	Unknown	Unknown	Unknown
204836	Lineage_36	188	3	1.59574	30	10	Eukaryota	Perkinsela_sp._CCAP_1560/4	8.82353	GTP_binding_protein	8.82353
200203	Lineage_36	188	13	6.91489	56	10	Unknown	Unknown	Unknown	Unknown	Unknown
201126	Lineage_37	25	3	12	29	10	Viruses	uncultured_Mediterranean_phage_uvMED	87.8788	Predicted_phosphoesterase__COG0622	87.8788
201846	Lineage_38	93	3	3.22581	55	10	Unknown	Unknown	Unknown	Unknown	Unknown
202200	Lineage_43	115	3	2.6087	44	10	Unknown	Unknown	Unknown	Unknown	Unknown
200203	Lineage_43	115	3	2.6087	56	10	Unknown	Unknown	Unknown	Unknown	Unknown
200172	Lineage_45	278	11	3.95683	41	10	Viruses	Cellulophaga_phage_phi48:2	68.2927	structural_protein	68.2927
196690	Lineage_45	278	4	1.43885	36	10	Viruses	uncultured_Mediterranean_phage_uvMED	84.2105	Proteins_containing_SET_domain__COG2940	42.1053
209804	Lineage_45	278	11	3.95683	31	10	Unknown	Unknown	Unknown	Unknown	Unknown
202200	Lineage_45	278	7	2.51799	44	10	Unknown	Unknown	Unknown	Unknown	Unknown
204836	Lineage_45	278	5	1.79856	30	10	Eukaryota	Perkinsela_sp._CCAP_1560/4	8.82353	GTP_binding_protein	8.82353
202015	Lineage_47	27	4	14.8148	73	10	Unknown	Unknown	Unknown	Unknown	Unknown
202015	Lineage_49	141	12	8.51064	73	10	Unknown	Unknown	Unknown	Unknown	Unknown
196766	Lineage_49	141	10	7.0922	63	10	Viruses	uncultured_Mediterranean_phage_uvMED	66.6667	peptidase_M15	74.6032
200172	Lineage_49	141	11	7.80142	41	10	Viruses	Cellulophaga_phage_phi48:2	68.2927	structural_protein	68.2927
196646	Lineage_49	141	13	9.21986	98	10	Unknown	Unknown	Unknown	Unknown	Unknown
1363	Lineage_49	141	6	4.25532	35	10	Viruses	Abalone_shriveling_syndrome-associated_virus	22.8571	endonuclease	22.8571
201846	Lineage_49	141	8	5.67376	55	10	Unknown	Unknown	Unknown	Unknown	Unknown
195309	Lineage_49	141	3	2.12766	51	10	Unknown	Unknown	Unknown	Unknown	Unknown
201126	Lineage_53	28	4	14.2857	29	10	Viruses	uncultured_Mediterranean_phage_uvMED	87.8788	Predicted_phosphoesterase__COG0622	87.8788
202015	Lineage_57	117	18	15.3846	73	10	Unknown	Unknown	Unknown	Unknown	Unknown
196766	Lineage_57	117	9	7.69231	63	10	Viruses	uncultured_Mediterranean_phage_uvMED	66.6667	peptidase_M15	74.6032
196690	Lineage_57	117	6	5.12821	36	10	Viruses	uncultured_Mediterranean_phage_uvMED	84.2105	Proteins_containing_SET_domain__COG2940	42.1053
195571	Lineage_57	117	6	5.12821	32	10	Viruses	uncultured_Mediterranean_phage_uvMED	96.875	putative_lectin	96.875
201126	Lineage_57	117	3	2.5641	29	10	Viruses	uncultured_Mediterranean_phage_uvMED	87.8788	Predicted_phosphoesterase__COG0622	87.8788
196646	Lineage_57	117	3	2.5641	98	10	Unknown	Unknown	Unknown	Unknown	Unknown
201846	Lineage_57	117	9	7.69231	55	10	Unknown	Unknown	Unknown	Unknown	Unknown
195309	Lineage_57	117	4	3.4188	51	10	Unknown	Unknown	Unknown	Unknown	Unknown
200203	Lineage_57	117	7	5.98291	56	10	Unknown	Unknown	Unknown	Unknown	Unknown
194438	Lineage_58	87	3	3.44828	19	10	Unknown	Unknown	Unknown	Unknown	Unknown
201126	Lineage_58	87	3	3.44828	29	10	Viruses	uncultured_Mediterranean_phage_uvMED	87.8788	Predicted_phosphoesterase__COG0622	87.8788
196646	Lineage_58	87	3	3.44828	98	10	Unknown	Unknown	Unknown	Unknown	Unknown
202015	Lineage_60	151	15	9.93377	73	10	Unknown	Unknown	Unknown	Unknown	Unknown
196766	Lineage_60	151	13	8.60927	63	10	Viruses	uncultured_Mediterranean_phage_uvMED	66.6667	peptidase_M15	74.6032
200172	Lineage_60	151	3	1.98675	41	10	Viruses	Cellulophaga_phage_phi48:2	68.2927	structural_protein	68.2927
194438	Lineage_60	151	4	2.64901	19	10	Unknown	Unknown	Unknown	Unknown	Unknown
196690	Lineage_60	151	4	2.64901	36	10	Viruses	uncultured_Mediterranean_phage_uvMED	84.2105	Proteins_containing_SET_domain__COG2940	42.1053
201126	Lineage_60	151	3	1.98675	29	10	Viruses	uncultured_Mediterranean_phage_uvMED	87.8788	Predicted_phosphoesterase__COG0622	87.8788
196646	Lineage_60	151	15	9.93377	98	10	Unknown	Unknown	Unknown	Unknown	Unknown
202200	Lineage_60	151	5	3.31126	44	10	Unknown	Unknown	Unknown	Unknown	Unknown
204836	Lineage_60	151	4	2.64901	30	10	Eukaryota	Perkinsela_sp._CCAP_1560/4	8.82353	GTP_binding_protein	8.82353
200203	Lineage_60	151	9	5.96026	56	10	Unknown	Unknown	Unknown	Unknown	Unknown
196646	Lineage_67	252	15	5.95238	98	10	Unknown	Unknown	Unknown	Unknown	Unknown
13794	Lineage_67	252	20	7.93651	39	10	Viruses	Citrobacter_phage_CR44b	10.2041	HNH_endonuclease	28.5714
206179	Lineage_1	39	12	30.7692	35	9	Viruses	uncultured_Mediterranean_phage_uvMED	63.8889	nuclease	83.3333
205680	Lineage_1	39	5	12.8205	42	9	Unknown	Unknown	Unknown	Unknown	Unknown
200417	Lineage_1	39	4	10.2564	35	9	Unknown	Unknown	Unknown	Unknown	Unknown
101220	Lineage_1	39	3	7.69231	51	9	Bacteria	Magnetospira_sp._QH-2	9.43396	cell_wall_hydrolase	56.6038
194701	Lineage_1	39	3	7.69231	23	9	Bacteria	Tepidicaulis_marinus	8.69565	conserved_protein	8.69565
199362	Lineage_1	39	8	20.5128	41	9	Bacteria	Candidatus_Puniceispirillum_marinum	23.913	2OG_Fe_II__oxygenase	58.6957
72428	Lineage_12	130	8	6.15385	23	9	Viruses	uncultured_Mediterranean_phage_uvMED	73.913	putative_endosialidase	17.3913
61058	Lineage_12	130	10	7.69231	35	9	Bacteria	Salmonella_enterica	20	oxidoreductase	28.5714
194701	Lineage_12	130	4	3.07692	23	9	Bacteria	Tepidicaulis_marinus	8.69565	conserved_protein	8.69565
205837	Lineage_14	60	4	6.66667	41	9	Viruses	uncultured_Mediterranean_phage_uvMED	100	phage_endolysin	76.1905
195310	Lineage_14	60	6	10	44	9	Unknown	Unknown	Unknown	Unknown	Unknown
193691	Lineage_14	60	4	6.66667	20	9	Unknown	Unknown	Unknown	Unknown	Unknown
193808	Lineage_14	60	7	11.6667	19	9	Unknown	Unknown	Unknown	Unknown	Unknown
200417	Lineage_14	60	4	6.66667	35	9	Unknown	Unknown	Unknown	Unknown	Unknown
193807	Lineage_14	60	5	8.33333	17	9	Bacteria	Burkholderia_arationis	16.6667	chemotaxis_protein_CheA	22.2222
101220	Lineage_14	60	4	6.66667	51	9	Bacteria	Magnetospira_sp._QH-2	9.43396	cell_wall_hydrolase	56.6038
1528	Lineage_18	333	26	7.80781	85	9	Viruses	Mycobacterium_phage_Jabith	27.2727	DNA_processing_chain_protein	27.2727
101220	Lineage_18	333	13	3.9039	51	9	Bacteria	Magnetospira_sp._QH-2	9.43396	cell_wall_hydrolase	56.6038
199362	Lineage_18	333	4	1.2012	41	9	Bacteria	Candidatus_Puniceispirillum_marinum	23.913	2OG_Fe_II__oxygenase	58.6957
1528	Lineage_23	220	21	9.54545	85	9	Viruses	Mycobacterium_phage_Jabith	27.2727	DNA_processing_chain_protein	27.2727
18175	Lineage_23	220	12	5.45455	55	9	Bacteria	Burkholderia_cepacia	8.92857	DNA_methylase	67.8571
1528	Lineage_24	158	26	16.4557	85	9	Viruses	Mycobacterium_phage_Jabith	27.2727	DNA_processing_chain_protein	27.2727
18175	Lineage_24	158	27	17.0886	55	9	Bacteria	Burkholderia_cepacia	8.92857	DNA_methylase	67.8571
9968	Lineage_29	137	3	2.18978	25	9	Unknown	Unknown	Unknown	Unknown	Unknown
197952	Lineage_29	137	5	3.64964	32	9	Viruses	uncultured_Mediterranean_phage_uvMED	81.8182	rad52_like_recombinase	96.9697
206179	Lineage_29	137	3	2.18978	35	9	Viruses	uncultured_Mediterranean_phage_uvMED	63.8889	nuclease	83.3333
200417	Lineage_29	137	3	2.18978	35	9	Unknown	Unknown	Unknown	Unknown	Unknown
201848	Lineage_29	137	7	5.10949	23	9	Viruses	uncultured_Mediterranean_phage_uvMED	91.6667	spry_domain_protein	83.3333
105486	Lineage_32	22	3	13.6364	39	9	Viruses	uncultured_Mediterranean_phage_uvMED	40	lysozyme	35
9968	Lineage_33	33	3	9.09091	25	9	Unknown	Unknown	Unknown	Unknown	Unknown
199362	Lineage_33	33	9	27.2727	41	9	Bacteria	Candidatus_Puniceispirillum_marinum	23.913	2OG_Fe_II__oxygenase	58.6957
9968	Lineage_36	188	3	1.59574	25	9	Unknown	Unknown	Unknown	Unknown	Unknown
194398	Lineage_36	188	4	2.12766	22	9	Viruses	uncultured_Mediterranean_phage_uvMED	75	N_acetyltransferase_GCN5	75
206179	Lineage_36	188	9	4.78723	35	9	Viruses	uncultured_Mediterranean_phage_uvMED	63.8889	nuclease	83.3333
199362	Lineage_36	188	7	3.7234	41	9	Bacteria	Candidatus_Puniceispirillum_marinum	23.913	2OG_Fe_II__oxygenase	58.6957
193532	Lineage_36	188	14	7.44681	99	9	Unknown	Unknown	Unknown	Unknown	Unknown
194398	Lineage_38	93	5	5.37634	22	9	Viruses	uncultured_Mediterranean_phage_uvMED	75	N_acetyltransferase_GCN5	75
9968	Lineage_43	115	3	2.6087	25	9	Unknown	Unknown	Unknown	Unknown	Unknown
193532	Lineage_43	115	19	16.5217	99	9	Unknown	Unknown	Unknown	Unknown	Unknown
122332	Lineage_44	53	3	5.66038	19	9	Viruses	Pseudoalteromonas_phage_vB_PspS-H40/1	39.1304	putative_terminase_small_subunit	52.1739
193532	Lineage_45	278	55	19.7842	99	9	Unknown	Unknown	Unknown	Unknown	Unknown
14848	Lineage_46	37	5	13.5135	18	9	Bacteria	uncultured_Clostridium_sp.	15.7895	recombinase	52.6316
205837	Lineage_49	141	14	9.92908	41	9	Viruses	uncultured_Mediterranean_phage_uvMED	100	phage_endolysin	76.1905
197952	Lineage_49	141	16	11.3475	32	9	Viruses	uncultured_Mediterranean_phage_uvMED	81.8182	rad52_like_recombinase	96.9697
222738	Lineage_49	141	6	4.25532	23	9	Viruses	uncultured_Mediterranean_phage_uvMED	51.8519	lysozyme	51.8519
105486	Lineage_49	141	4	2.83688	39	9	Viruses	uncultured_Mediterranean_phage_uvMED	40	lysozyme	35
195310	Lineage_49	141	5	3.5461	44	9	Unknown	Unknown	Unknown	Unknown	Unknown
193691	Lineage_49	141	4	2.83688	20	9	Unknown	Unknown	Unknown	Unknown	Unknown
200417	Lineage_49	141	10	7.0922	35	9	Unknown	Unknown	Unknown	Unknown	Unknown
201848	Lineage_49	141	4	2.83688	23	9	Viruses	uncultured_Mediterranean_phage_uvMED	91.6667	spry_domain_protein	83.3333
101220	Lineage_49	141	3	2.12766	51	9	Bacteria	Magnetospira_sp._QH-2	9.43396	cell_wall_hydrolase	56.6038
197952	Lineage_55	32	3	9.375	32	9	Viruses	uncultured_Mediterranean_phage_uvMED	81.8182	rad52_like_recombinase	96.9697
205680	Lineage_56	23	5	21.7391	42	9	Unknown	Unknown	Unknown	Unknown	Unknown
214295	Lineage_56	23	5	21.7391	25	9	Unknown	Unknown	Unknown	Unknown	Unknown
194398	Lineage_57	117	3	2.5641	22	9	Viruses	uncultured_Mediterranean_phage_uvMED	75	N_acetyltransferase_GCN5	75
205837	Lineage_57	117	7	5.98291	41	9	Viruses	uncultured_Mediterranean_phage_uvMED	100	phage_endolysin	76.1905
222738	Lineage_57	117	5	4.2735	23	9	Viruses	uncultured_Mediterranean_phage_uvMED	51.8519	lysozyme	51.8519
205680	Lineage_57	117	19	16.2393	42	9	Unknown	Unknown	Unknown	Unknown	Unknown
72428	Lineage_57	117	6	5.12821	23	9	Viruses	uncultured_Mediterranean_phage_uvMED	73.913	putative_endosialidase	17.3913
195310	Lineage_57	117	9	7.69231	44	9	Unknown	Unknown	Unknown	Unknown	Unknown
206235	Lineage_57	117	3	2.5641	23	9	Bacteria	Zavarzinella_formosa	24	DNA_cytosine_methyltransferase	76
201848	Lineage_57	117	3	2.5641	23	9	Viruses	uncultured_Mediterranean_phage_uvMED	91.6667	spry_domain_protein	83.3333
214295	Lineage_57	117	7	5.98291	25	9	Unknown	Unknown	Unknown	Unknown	Unknown
101220	Lineage_57	117	14	11.9658	51	9	Bacteria	Magnetospira_sp._QH-2	9.43396	cell_wall_hydrolase	56.6038
199362	Lineage_57	117	4	3.4188	41	9	Bacteria	Candidatus_Puniceispirillum_marinum	23.913	2OG_Fe_II__oxygenase	58.6957
153229	Lineage_58	87	4	4.5977	24	9	Viruses	uncultured_Mediterranean_phage_uvMED	30.7692	exonuclease	53.8462
200417	Lineage_58	87	3	3.44828	35	9	Unknown	Unknown	Unknown	Unknown	Unknown
193807	Lineage_58	87	3	3.44828	17	9	Bacteria	Burkholderia_arationis	16.6667	chemotaxis_protein_CheA	22.2222
9968	Lineage_60	151	4	2.64901	25	9	Unknown	Unknown	Unknown	Unknown	Unknown
205837	Lineage_60	151	7	4.63576	41	9	Viruses	uncultured_Mediterranean_phage_uvMED	100	phage_endolysin	76.1905
206179	Lineage_60	151	5	3.31126	35	9	Viruses	uncultured_Mediterranean_phage_uvMED	63.8889	nuclease	83.3333
205680	Lineage_60	151	8	5.29801	42	9	Unknown	Unknown	Unknown	Unknown	Unknown
105486	Lineage_60	151	5	3.31126	39	9	Viruses	uncultured_Mediterranean_phage_uvMED	40	lysozyme	35
195310	Lineage_60	151	15	9.93377	44	9	Unknown	Unknown	Unknown	Unknown	Unknown
193691	Lineage_60	151	4	2.64901	20	9	Unknown	Unknown	Unknown	Unknown	Unknown
206235	Lineage_60	151	5	3.31126	23	9	Bacteria	Zavarzinella_formosa	24	DNA_cytosine_methyltransferase	76
193808	Lineage_60	151	4	2.64901	19	9	Unknown	Unknown	Unknown	Unknown	Unknown
200417	Lineage_60	151	6	3.97351	35	9	Unknown	Unknown	Unknown	Unknown	Unknown
214295	Lineage_60	151	5	3.31126	25	9	Unknown	Unknown	Unknown	Unknown	Unknown
153229	Lineage_65	236	7	2.9661	24	9	Viruses	uncultured_Mediterranean_phage_uvMED	30.7692	exonuclease	53.8462
61058	Lineage_65	236	14	5.9322	35	9	Bacteria	Salmonella_enterica	20	oxidoreductase	28.5714
18869	Lineage_65	236	3	1.27119	15	9	Bacteria	Mitsuokella_multacida	31.25	dUTP_diphosphatase	31.25
105486	Lineage_66	22	3	13.6364	39	9	Viruses	uncultured_Mediterranean_phage_uvMED	40	lysozyme	35
215811	Lineage_66	22	4	18.1818	19	9	Bacteria	Escherichia_coli	32	endodeoxyribonuclease	52
9968	Lineage_67	252	4	1.5873	25	9	Unknown	Unknown	Unknown	Unknown	Unknown
105486	Lineage_67	252	13	5.15873	39	9	Viruses	uncultured_Mediterranean_phage_uvMED	40	lysozyme	35
61058	Lineage_67	252	3	1.19048	35	9	Bacteria	Salmonella_enterica	20	oxidoreductase	28.5714
194701	Lineage_67	252	5	1.98413	23	9	Bacteria	Tepidicaulis_marinus	8.69565	conserved_protein	8.69565
122332	Lineage_8	64	3	4.6875	19	9	Viruses	Pseudoalteromonas_phage_vB_PspS-H40/1	39.1304	putative_terminase_small_subunit	52.1739
194662	Lineage_1	39	4	10.2564	30	8	Viruses	uncultured_Mediterranean_phage_uvMED	75	putative_terminase_small_subunit	40.625
234130	Lineage_1	39	6	15.3846	20	8	Viruses	uncultured_Mediterranean_phage_uvMED	28.5714	putative_long_tail_fiber_protein	23.8095
200746	Lineage_11	68	5	7.35294	24	8	Unknown	Unknown	Unknown	Unknown	Unknown
216370	Lineage_11	68	18	26.4706	30	8	Viruses	uncultured_Mediterranean_phage_uvMED	23.3333	probable_peptidase	20
227621	Lineage_12	130	3	2.30769	13	8	Viruses	uncultured_Mediterranean_phage_uvMED	100	lectin_like_protein	100
207318	Lineage_12	130	8	6.15385	28	8	Unknown	Unknown	Unknown	Unknown	Unknown
218201	Lineage_14	60	4	6.66667	27	8	Unknown	Unknown	Unknown	Unknown	Unknown
218292	Lineage_14	60	8	13.3333	37	8	Unknown	Unknown	Unknown	Unknown	Unknown
205221	Lineage_14	60	3	5	40	8	Unknown	Unknown	Unknown	Unknown	Unknown
197664	Lineage_14	60	3	5	28	8	Viruses	Cellulophaga_phage_phi48:2	10.7143	structural_protein	10.7143
114879	Lineage_14	60	6	10	61	8	Unknown	Unknown	Unknown	Unknown	Unknown
154824	Lineage_15	28	5	17.8571	40	8	Viruses	Mycobacterium_phage_DrDrey	37.2093	DnaQ_like_exonuclease	62.7907
134305	Lineage_18	333	3	0.900901	27	8	Bacteria	Aureispira_sp._CCB-QB1	31.0345	radical_SAM_protein	68.9655
97178	Lineage_18	333	5	1.5015	29	8	Viruses	Pseudomonas_virus_MP1412	10.3448	deoxycytidylate_deaminase	27.5862
198570	Lineage_18	333	4	1.2012	31	8	Viruses	uncultured_Mediterranean_phage_uvMED	100	conserved_Plasmodium_protein	67.7419
8882	Lineage_18	333	3	0.900901	22	8	Bacteria	Pirellula_sp._SH-Sr6A	13.6364	methyltransferase	31.8182
223604	Lineage_2	28	6	21.4286	16	8	Bacteria	Acetobacteraceae_bacterium_AT-5844	38.8889	DNA_packaging_protein	44.4444
154824	Lineage_24	158	23	14.557	40	8	Viruses	Mycobacterium_phage_DrDrey	37.2093	DnaQ_like_exonuclease	62.7907
154824	Lineage_28	39	4	10.2564	40	8	Viruses	Mycobacterium_phage_DrDrey	37.2093	DnaQ_like_exonuclease	62.7907
195717	Lineage_29	137	12	8.75912	32	8	Viruses	uncultured_Mediterranean_phage_uvMED	68.5714	phage_associated_protein	91.4286
210455	Lineage_29	137	4	2.91971	18	8	Viruses	uncultured_Mediterranean_phage_uvMED	22.2222	fibrinogen_like_coiled_coil_protein	22.2222
213371	Lineage_29	137	6	4.37956	21	8	Viruses	uncultured_Mediterranean_phage_uvMED	9.52381	peptidase	9.52381
114879	Lineage_29	137	14	10.219	61	8	Unknown	Unknown	Unknown	Unknown	Unknown
337524	Lineage_3	143	3	2.0979	16	8	Bacteria	Clostridiales_bacterium_CHKCI006	35.2941	N_acetylmuramoyl_L_alanine_amidase_sle1_precursor	35.2941
61018	Lineage_3	143	6	4.1958	19	8	Bacteria	Escherichia_coli	38.0952	glycosyl_hydrolase_108_family_protein	38.0952
196110	Lineage_3	143	6	4.1958	28	8	Eukaryota	Mycena_chlorophos	27.5862	pF06356_family_protein	37.931
207714	Lineage_31	32	4	12.5	23	8	Unknown	Unknown	Unknown	Unknown	Unknown
218201	Lineage_32	22	3	13.6364	27	8	Unknown	Unknown	Unknown	Unknown	Unknown
196110	Lineage_32	22	3	13.6364	28	8	Eukaryota	Mycena_chlorophos	27.5862	pF06356_family_protein	37.931
105023	Lineage_33	33	14	42.4242	55	8	Archaea	Euryarchaeota_archaeon_TMED85	18.6441	chaperonin_GroL	37.2881
105023	Lineage_34	44	9	20.4545	55	8	Archaea	Euryarchaeota_archaeon_TMED85	18.6441	chaperonin_GroL	37.2881
207714	Lineage_34	44	9	20.4545	23	8	Unknown	Unknown	Unknown	Unknown	Unknown
168371	Lineage_34	44	3	6.81818	18	8	Bacteria	Clostridium_botulinum	28.5714	MazG_like_protein	28.5714
29321	Lineage_36	188	13	6.91489	63	8	Viruses	uncultured_Mediterranean_phage_uvMED	90.7692	b_glycanase	100
218292	Lineage_36	188	3	1.59574	37	8	Unknown	Unknown	Unknown	Unknown	Unknown
205221	Lineage_36	188	3	1.59574	40	8	Unknown	Unknown	Unknown	Unknown	Unknown
196146	Lineage_36	188	4	2.12766	21	8	Bacteria	Micromonospora_echinospora	33.3333	SprT_like_family_protein	38.0952
198570	Lineage_36	188	6	3.19149	31	8	Viruses	uncultured_Mediterranean_phage_uvMED	100	conserved_Plasmodium_protein	67.7419
198945	Lineage_36	188	3	1.59574	22	8	Unknown	Unknown	Unknown	Unknown	Unknown
207318	Lineage_36	188	3	1.59574	28	8	Unknown	Unknown	Unknown	Unknown	Unknown
115754	Lineage_36	188	12	6.38298	42	8	Viruses	uncultured_Mediterranean_phage_uvMED	86.3636	putaive_nuclease	43.1818
173837	Lineage_36	188	3	1.59574	10	8	Unknown	Unknown	Unknown	Unknown	Unknown
213930	Lineage_36	188	8	4.25532	39	8	Viruses	uncultured_Mediterranean_phage_uvMED	55	Site_specific_DNA_methylase__Dcm	55
115754	Lineage_37	25	4	16	42	8	Viruses	uncultured_Mediterranean_phage_uvMED	86.3636	putaive_nuclease	43.1818
213371	Lineage_38	93	3	3.22581	21	8	Viruses	uncultured_Mediterranean_phage_uvMED	9.52381	peptidase	9.52381
105023	Lineage_43	115	14	12.1739	55	8	Archaea	Euryarchaeota_archaeon_TMED85	18.6441	chaperonin_GroL	37.2881
201130	Lineage_43	115	26	22.6087	54	8	Unknown	Unknown	Unknown	Unknown	Unknown
205221	Lineage_43	115	3	2.6087	40	8	Unknown	Unknown	Unknown	Unknown	Unknown
207686	Lineage_43	115	11	9.56522	55	8	Unknown	Unknown	Unknown	Unknown	Unknown
194598	Lineage_43	115	6	5.21739	59	8	Bacteria	Anabaena_sp._XSPORK2A	51.6129	peptidoglycan_binding_protein	66.129
207318	Lineage_43	115	6	5.21739	28	8	Unknown	Unknown	Unknown	Unknown	Unknown
213930	Lineage_43	115	3	2.6087	39	8	Viruses	uncultured_Mediterranean_phage_uvMED	55	Site_specific_DNA_methylase__Dcm	55
207714	Lineage_43	115	4	3.47826	23	8	Unknown	Unknown	Unknown	Unknown	Unknown
200746	Lineage_43	115	4	3.47826	24	8	Unknown	Unknown	Unknown	Unknown	Unknown
176178	Lineage_44	53	4	7.54717	35	8	Viruses	Nonlabens_virus_P12024L	27.5	DNA_modification_methylase	32.5
218292	Lineage_44	53	5	9.43396	37	8	Unknown	Unknown	Unknown	Unknown	Unknown
207686	Lineage_44	53	3	5.66038	55	8	Unknown	Unknown	Unknown	Unknown	Unknown
195717	Lineage_45	278	5	1.79856	32	8	Viruses	uncultured_Mediterranean_phage_uvMED	68.5714	phage_associated_protein	91.4286
63798	Lineage_45	278	4	1.43885	16	8	Bacteria	Escherichia_coli	82.3529	ParB_like_nuclease	82.3529
176178	Lineage_45	278	18	6.47482	35	8	Viruses	Nonlabens_virus_P12024L	27.5	DNA_modification_methylase	32.5
201130	Lineage_45	278	14	5.03597	54	8	Unknown	Unknown	Unknown	Unknown	Unknown
218292	Lineage_45	278	9	3.23741	37	8	Unknown	Unknown	Unknown	Unknown	Unknown
134305	Lineage_45	278	7	2.51799	27	8	Bacteria	Aureispira_sp._CCB-QB1	31.0345	radical_SAM_protein	68.9655
207686	Lineage_45	278	29	10.4317	55	8	Unknown	Unknown	Unknown	Unknown	Unknown
194598	Lineage_45	278	3	1.07914	59	8	Bacteria	Anabaena_sp._XSPORK2A	51.6129	peptidoglycan_binding_protein	66.129
213930	Lineage_45	278	17	6.11511	39	8	Viruses	uncultured_Mediterranean_phage_uvMED	55	Site_specific_DNA_methylase__Dcm	55
200746	Lineage_45	278	6	2.15827	24	8	Unknown	Unknown	Unknown	Unknown	Unknown
337524	Lineage_46	37	4	10.8108	16	8	Bacteria	Clostridiales_bacterium_CHKCI006	35.2941	N_acetylmuramoyl_L_alanine_amidase_sle1_precursor	35.2941
134305	Lineage_46	37	6	16.2162	27	8	Bacteria	Aureispira_sp._CCB-QB1	31.0345	radical_SAM_protein	68.9655
18025	Lineage_47	27	10	37.037	72	8	Bacteria	undef	18.0556	phage_terminase__large_subunit__PBSX_family__Clostridium	18.0556
196146	Lineage_47	27	3	11.1111	21	8	Bacteria	Micromonospora_echinospora	33.3333	SprT_like_family_protein	38.0952
18025	Lineage_48	46	31	67.3913	72	8	Bacteria	undef	18.0556	phage_terminase__large_subunit__PBSX_family__Clostridium	18.0556
210455	Lineage_49	141	5	3.5461	18	8	Viruses	uncultured_Mediterranean_phage_uvMED	22.2222	fibrinogen_like_coiled_coil_protein	22.2222
205221	Lineage_49	141	3	2.12766	40	8	Unknown	Unknown	Unknown	Unknown	Unknown
196146	Lineage_49	141	3	2.12766	21	8	Bacteria	Micromonospora_echinospora	33.3333	SprT_like_family_protein	38.0952
198570	Lineage_49	141	5	3.5461	31	8	Viruses	uncultured_Mediterranean_phage_uvMED	100	conserved_Plasmodium_protein	67.7419
197664	Lineage_49	141	4	2.83688	28	8	Viruses	Cellulophaga_phage_phi48:2	10.7143	structural_protein	10.7143
115754	Lineage_49	141	3	2.12766	42	8	Viruses	uncultured_Mediterranean_phage_uvMED	86.3636	putaive_nuclease	43.1818
203677	Lineage_49	141	3	2.12766	18	8	Viruses	uncultured_marine_virus	31.5789	phosphoglycerate_kinase	73.6842
114879	Lineage_49	141	25	17.7305	61	8	Unknown	Unknown	Unknown	Unknown	Unknown
207686	Lineage_50	58	3	5.17241	55	8	Unknown	Unknown	Unknown	Unknown	Unknown
61018	Lineage_50	58	5	8.62069	19	8	Bacteria	Escherichia_coli	38.0952	glycosyl_hydrolase_108_family_protein	38.0952
194598	Lineage_52	32	4	12.5	59	8	Bacteria	Anabaena_sp._XSPORK2A	51.6129	peptidoglycan_binding_protein	66.129
198945	Lineage_53	28	3	10.7143	22	8	Unknown	Unknown	Unknown	Unknown	Unknown
194598	Lineage_53	28	11	39.2857	59	8	Bacteria	Anabaena_sp._XSPORK2A	51.6129	peptidoglycan_binding_protein	66.129
194598	Lineage_54	40	25	62.5	59	8	Bacteria	Anabaena_sp._XSPORK2A	51.6129	peptidoglycan_binding_protein	66.129
218201	Lineage_56	23	6	26.087	27	8	Unknown	Unknown	Unknown	Unknown	Unknown
234130	Lineage_56	23	3	13.0435	20	8	Viruses	uncultured_Mediterranean_phage_uvMED	28.5714	putative_long_tail_fiber_protein	23.8095
203677	Lineage_56	23	4	17.3913	18	8	Viruses	uncultured_marine_virus	31.5789	phosphoglycerate_kinase	73.6842
218201	Lineage_57	117	5	4.2735	27	8	Unknown	Unknown	Unknown	Unknown	Unknown
195717	Lineage_57	117	8	6.83761	32	8	Viruses	uncultured_Mediterranean_phage_uvMED	68.5714	phage_associated_protein	91.4286
205221	Lineage_57	117	21	17.9487	40	8	Unknown	Unknown	Unknown	Unknown	Unknown
198570	Lineage_57	117	6	5.12821	31	8	Viruses	uncultured_Mediterranean_phage_uvMED	100	conserved_Plasmodium_protein	67.7419
198945	Lineage_57	117	5	4.2735	22	8	Unknown	Unknown	Unknown	Unknown	Unknown
227621	Lineage_57	117	3	2.5641	13	8	Viruses	uncultured_Mediterranean_phage_uvMED	100	lectin_like_protein	100
213371	Lineage_57	117	6	5.12821	21	8	Viruses	uncultured_Mediterranean_phage_uvMED	9.52381	peptidase	9.52381
114879	Lineage_57	117	5	4.2735	61	8	Unknown	Unknown	Unknown	Unknown	Unknown
194662	Lineage_58	87	5	5.74713	30	8	Viruses	uncultured_Mediterranean_phage_uvMED	75	putative_terminase_small_subunit	40.625
115754	Lineage_58	87	7	8.04598	42	8	Viruses	uncultured_Mediterranean_phage_uvMED	86.3636	putaive_nuclease	43.1818
218201	Lineage_60	151	3	1.98675	27	8	Unknown	Unknown	Unknown	Unknown	Unknown
195451	Lineage_60	151	4	2.64901	14	8	Bacteria	Bradyrhizobium_sp._DFCI-1	81.25	biopolymer_transporter_ExbD	81.25
29321	Lineage_60	151	40	26.4901	63	8	Viruses	uncultured_Mediterranean_phage_uvMED	90.7692	b_glycanase	100
201130	Lineage_60	151	5	3.31126	54	8	Unknown	Unknown	Unknown	Unknown	Unknown
194662	Lineage_60	151	10	6.62252	30	8	Viruses	uncultured_Mediterranean_phage_uvMED	75	putative_terminase_small_subunit	40.625
205578	Lineage_60	151	5	3.31126	16	8	Viruses	uncultured_Mediterranean_phage_uvMED	100	putative_tail_fiber_assembly_protein	75
198570	Lineage_60	151	5	3.31126	31	8	Viruses	uncultured_Mediterranean_phage_uvMED	100	conserved_Plasmodium_protein	67.7419
197664	Lineage_60	151	13	8.60927	28	8	Viruses	Cellulophaga_phage_phi48:2	10.7143	structural_protein	10.7143
115754	Lineage_60	151	12	7.94702	42	8	Viruses	uncultured_Mediterranean_phage_uvMED	86.3636	putaive_nuclease	43.1818
114852	Lineage_60	151	6	3.97351	17	8	Viruses	uncultured_Mediterranean_phage_uvMED	94.1176	putative_carbohydrate_binding_domain_containing_protein	94.1176
114879	Lineage_60	151	7	4.63576	61	8	Unknown	Unknown	Unknown	Unknown	Unknown
223604	Lineage_61	32	3	9.375	16	8	Bacteria	Acetobacteraceae_bacterium_AT-5844	38.8889	DNA_packaging_protein	44.4444
18025	Lineage_65	236	4	1.69492	72	8	Bacteria	undef	18.0556	phage_terminase__large_subunit__PBSX_family__Clostridium	18.0556
194662	Lineage_65	236	3	1.27119	30	8	Viruses	uncultured_Mediterranean_phage_uvMED	75	putative_terminase_small_subunit	40.625
97178	Lineage_65	236	6	2.54237	29	8	Viruses	Pseudomonas_virus_MP1412	10.3448	deoxycytidylate_deaminase	27.5862
61018	Lineage_65	236	3	1.27119	19	8	Bacteria	Escherichia_coli	38.0952	glycosyl_hydrolase_108_family_protein	38.0952
234130	Lineage_66	22	3	13.6364	20	8	Viruses	uncultured_Mediterranean_phage_uvMED	28.5714	putative_long_tail_fiber_protein	23.8095
218201	Lineage_67	252	4	1.5873	27	8	Unknown	Unknown	Unknown	Unknown	Unknown
29321	Lineage_67	252	3	1.19048	63	8	Viruses	uncultured_Mediterranean_phage_uvMED	90.7692	b_glycanase	100
210455	Lineage_67	252	3	1.19048	18	8	Viruses	uncultured_Mediterranean_phage_uvMED	22.2222	fibrinogen_like_coiled_coil_protein	22.2222
198945	Lineage_67	252	5	1.98413	22	8	Unknown	Unknown	Unknown	Unknown	Unknown
196110	Lineage_67	252	3	1.19048	28	8	Eukaryota	Mycena_chlorophos	27.5862	pF06356_family_protein	37.931
18025	Lineage_7	25	14	56	72	8	Bacteria	undef	18.0556	phage_terminase__large_subunit__PBSX_family__Clostridium	18.0556
197234	Lineage_1	39	4	10.2564	27	7	Bacteria	Micavibrio_aeruginosavorus	62.963	RTX_toxins_related_Ca2__binding_protein	37.037
200420	Lineage_1	39	3	7.69231	27	7	Unknown	Unknown	Unknown	Unknown	Unknown
198495	Lineage_1	39	9	23.0769	32	7	Viruses	uncultured_Mediterranean_phage_uvMED	31.25	single_stranded_DNA_binding_protein	59.375
195316	Lineage_1	39	3	7.69231	32	7	Unknown	Unknown	Unknown	Unknown	Unknown
193453	Lineage_1	39	12	30.7692	72	7	Bacteria	Phaeospirillum_fulvum	44	TOPRIM_domain_containing_protein	44
197233	Lineage_1	39	4	10.2564	26	7	Unknown	Unknown	Unknown	Unknown	Unknown
197231	Lineage_1	39	4	10.2564	26	7	Viruses	Pelagibacter_phage_HTVC008M	96.1538	curli_production_assembly_transport_component	96.1538
197232	Lineage_1	39	4	10.2564	28	7	Viruses	Pelagibacter_phage_HTVC008M	92.8571	curli_production_assembly_transport_component	96.4286
118090	Lineage_11	68	9	13.2353	32	7	Viruses	uncultured_Mediterranean_phage_uvMED	80.5556	5__3__exonuclease	80.5556
65837	Lineage_11	68	3	4.41176	13	7	Unknown	Unknown	Unknown	Unknown	Unknown
195630	Lineage_12	130	4	3.07692	19	7	Unknown	Unknown	Unknown	Unknown	Unknown
194330	Lineage_12	130	4	3.07692	78	7	Viruses	uncultured_Mediterranean_phage_uvMED	78.481	putative_immunoglobulin_domain_protein	43.038
112774	Lineage_12	130	4	3.07692	25	7	Bacteria	undef	36.6667	cold_shock_protein	40
204375	Lineage_12	130	3	2.30769	20	7	Unknown	Unknown	Unknown	Unknown	Unknown
198192	Lineage_13	20	3	15	18	7	Viruses	uncultured_Mediterranean_phage_uvMED	88.8889	phosphoribosylaminoimidazole_synthetase	55.5556
228389	Lineage_13	20	3	15	32	7	Bacteria	undef	9.375	FmdB_family_transcriptional_regulator	50
118090	Lineage_14	60	3	5	32	7	Viruses	uncultured_Mediterranean_phage_uvMED	80.5556	5__3__exonuclease	80.5556
195316	Lineage_14	60	3	5	32	7	Unknown	Unknown	Unknown	Unknown	Unknown
194330	Lineage_14	60	6	10	78	7	Viruses	uncultured_Mediterranean_phage_uvMED	78.481	putative_immunoglobulin_domain_protein	43.038
201818	Lineage_14	60	5	8.33333	47	7	Viruses	uncultured_Mediterranean_phage_uvMED	80.8511	putative_nuclease	63.8298
118090	Lineage_15	28	5	17.8571	32	7	Viruses	uncultured_Mediterranean_phage_uvMED	80.5556	5__3__exonuclease	80.5556
2263	Lineage_16	55	3	5.45455	37	7	Viruses	Bacillus_virus_Grass	74.359	putative_conserved_lipoprotein	74.359
2263	Lineage_17	88	26	29.5455	37	7	Viruses	Bacillus_virus_Grass	74.359	putative_conserved_lipoprotein	74.359
197234	Lineage_18	333	4	1.2012	27	7	Bacteria	Micavibrio_aeruginosavorus	62.963	RTX_toxins_related_Ca2__binding_protein	37.037
71323	Lineage_18	333	5	1.5015	11	7	Bacteria	Paracoccus_sphaerophysae	54.5455	transcriptional_regulator	100
42691	Lineage_18	333	9	2.7027	37	7	Bacteria	Bacteriovorax_sp._BSW11_IV	10.2564	polynucleotide_kinase	28.2051
198192	Lineage_18	333	6	1.8018	18	7	Viruses	uncultured_Mediterranean_phage_uvMED	88.8889	phosphoribosylaminoimidazole_synthetase	55.5556
131704	Lineage_18	333	10	3.003	30	7	Viruses	uncultured_Mediterranean_phage_uvMED	16.6667	glycosyltransferase	30
197233	Lineage_18	333	4	1.2012	26	7	Unknown	Unknown	Unknown	Unknown	Unknown
41245	Lineage_18	333	11	3.3033	21	7	Bacteria	Pseudoalteromonas_luteoviolacea	19.0476	glycoside_hydrolase_family_19	42.8571
197231	Lineage_18	333	3	0.900901	26	7	Viruses	Pelagibacter_phage_HTVC008M	96.1538	curli_production_assembly_transport_component	96.1538
3099	Lineage_18	333	4	1.2012	17	7	Viruses	Erwinia_phage_vB_EamM_Phobos	70	putative_peptidase_M15A	70
197232	Lineage_18	333	5	1.5015	28	7	Viruses	Pelagibacter_phage_HTVC008M	92.8571	curli_production_assembly_transport_component	96.4286
3099	Lineage_21	32	4	12.5	17	7	Viruses	Erwinia_phage_vB_EamM_Phobos	70	putative_peptidase_M15A	70
111706	Lineage_23	220	6	2.72727	24	7	Viruses	Mycobacterium_phage_Journey13	25	nucleotide_pyrophosphohydrolase	33.3333
111706	Lineage_24	158	7	4.43038	24	7	Viruses	Mycobacterium_phage_Journey13	25	nucleotide_pyrophosphohydrolase	33.3333
200420	Lineage_29	137	6	4.37956	27	7	Unknown	Unknown	Unknown	Unknown	Unknown
195316	Lineage_29	137	4	2.91971	32	7	Unknown	Unknown	Unknown	Unknown	Unknown
195916	Lineage_29	137	12	8.75912	60	7	Viruses	Pseudomonas_virus_KPP21	28.125	putative_PD__D_E_XK_nuclease_superfamily	28.125
201818	Lineage_29	137	14	10.219	47	7	Viruses	uncultured_Mediterranean_phage_uvMED	80.8511	putative_nuclease	63.8298
203622	Lineage_29	137	13	9.48905	40	7	Viruses	uncultured_Mediterranean_phage_uvMED	64.2857	putative_DNA_binding_protein	61.9048
223176	Lineage_29	137	5	3.64964	17	7	Bacteria	Phaeobacter_gallaeciensis	36.8421	SAM_dependent_methyltransferase	100
134137	Lineage_29	137	3	2.18978	15	7	Viruses	uncultured_Mediterranean_phage_uvMED	93.75	Chitinase_like_hydrolase	56.25
193690	Lineage_29	137	4	2.91971	24	7	Viruses	uncultured_Mediterranean_phage_uvMED	12	peptidase	12
206135	Lineage_29	137	3	2.18978	23	7	Unknown	Unknown	Unknown	Unknown	Unknown
293055	Lineage_3	143	3	2.0979	17	7	Bacteria	Bifidobacterium_gallinarum	5.88235	N_acetylmuramoyl_L_alanine_amidase	5.88235
194690	Lineage_31	32	7	21.875	23	7	Viruses	uncultured_Mediterranean_phage_uvMED	82.6087	putative_nuclease	82.6087
207760	Lineage_31	32	4	12.5	40	7	Viruses	uncultured_Mediterranean_phage_uvMED	100	p33	100
127057	Lineage_31	32	7	21.875	26	7	Bacteria	uncultured_Eubacterium_sp.	19.2308	single_stranded_DNA_binding_protein	42.3077
197885	Lineage_31	32	3	9.375	57	7	Unknown	Unknown	Unknown	Unknown	Unknown
201093	Lineage_31	32	9	28.125	77	7	Unknown	Unknown	Unknown	Unknown	Unknown
227242	Lineage_32	22	3	13.6364	21	7	Unknown	Unknown	Unknown	Unknown	Unknown
80368	Lineage_34	44	16	36.3636	35	7	Bacteria	Bacteroidetes_bacterium_OLB12	73.6842	Adenosylcobalamin_dependent_ribonucleoside_triphosphate_reductase	73.6842
111706	Lineage_34	44	4	9.09091	24	7	Viruses	Mycobacterium_phage_Journey13	25	nucleotide_pyrophosphohydrolase	33.3333
194330	Lineage_35	23	12	52.1739	78	7	Viruses	uncultured_Mediterranean_phage_uvMED	78.481	putative_immunoglobulin_domain_protein	43.038
64224	Lineage_36	188	6	3.19149	14	7	Bacteria	Bilophila_wadsworthia	35.7143	Bbp48	42.8571
194690	Lineage_36	188	11	5.85106	23	7	Viruses	uncultured_Mediterranean_phage_uvMED	82.6087	putative_nuclease	82.6087
203609	Lineage_36	188	3	1.59574	14	7	Viruses	uncultured_Mediterranean_phage_uvMED	100	parB_like_nuclease_domain_containing_protein	50
203622	Lineage_36	188	15	7.97872	40	7	Viruses	uncultured_Mediterranean_phage_uvMED	64.2857	putative_DNA_binding_protein	61.9048
201093	Lineage_36	188	40	21.2766	77	7	Unknown	Unknown	Unknown	Unknown	Unknown
199390	Lineage_36	188	21	11.1702	74	7	Unknown	Unknown	Unknown	Unknown	Unknown
118090	Lineage_37	25	8	32	32	7	Viruses	uncultured_Mediterranean_phage_uvMED	80.5556	5__3__exonuclease	80.5556
293523	Lineage_4	348	3	0.862069	23	7	Bacteria	Pseudoflavonifractor_sp._Marseille-P3106	16.6667	Retron_type_reverse_transcriptase	33.3333
195630	Lineage_43	115	3	2.6087	19	7	Unknown	Unknown	Unknown	Unknown	Unknown
207851	Lineage_43	115	4	3.47826	24	7	Unknown	Unknown	Unknown	Unknown	Unknown
207760	Lineage_43	115	5	4.34783	40	7	Viruses	uncultured_Mediterranean_phage_uvMED	100	p33	100
127057	Lineage_43	115	6	5.21739	26	7	Bacteria	uncultured_Eubacterium_sp.	19.2308	single_stranded_DNA_binding_protein	42.3077
197885	Lineage_43	115	5	4.34783	57	7	Unknown	Unknown	Unknown	Unknown	Unknown
193453	Lineage_43	115	11	9.56522	72	7	Bacteria	Phaeospirillum_fulvum	44	TOPRIM_domain_containing_protein	44
201093	Lineage_43	115	3	2.6087	77	7	Unknown	Unknown	Unknown	Unknown	Unknown
228341	Lineage_43	115	5	4.34783	11	7	Unknown	Unknown	Unknown	Unknown	Unknown
195853	Lineage_43	115	6	5.21739	21	7	Bacteria	uncultured_bacterium	19.0476	H353	19.0476
201093	Lineage_44	53	12	22.6415	77	7	Unknown	Unknown	Unknown	Unknown	Unknown
207851	Lineage_45	278	7	2.51799	24	7	Unknown	Unknown	Unknown	Unknown	Unknown
207760	Lineage_45	278	18	6.47482	40	7	Viruses	uncultured_Mediterranean_phage_uvMED	100	p33	100
197885	Lineage_45	278	36	12.9496	57	7	Unknown	Unknown	Unknown	Unknown	Unknown
193453	Lineage_45	278	10	3.59712	72	7	Bacteria	Phaeospirillum_fulvum	44	TOPRIM_domain_containing_protein	44
199390	Lineage_45	278	13	4.67626	74	7	Unknown	Unknown	Unknown	Unknown	Unknown
195853	Lineage_45	278	3	1.07914	21	7	Bacteria	uncultured_bacterium	19.0476	H353	19.0476
227242	Lineage_48	46	4	8.69565	21	7	Unknown	Unknown	Unknown	Unknown	Unknown
200420	Lineage_49	141	8	5.67376	27	7	Unknown	Unknown	Unknown	Unknown	Unknown
195316	Lineage_49	141	13	9.21986	32	7	Unknown	Unknown	Unknown	Unknown	Unknown
203609	Lineage_49	141	5	3.5461	14	7	Viruses	uncultured_Mediterranean_phage_uvMED	100	parB_like_nuclease_domain_containing_protein	50
207760	Lineage_49	141	4	2.83688	40	7	Viruses	uncultured_Mediterranean_phage_uvMED	100	p33	100
203622	Lineage_49	141	8	5.67376	40	7	Viruses	uncultured_Mediterranean_phage_uvMED	64.2857	putative_DNA_binding_protein	61.9048
221057	Lineage_49	141	6	4.25532	17	7	Unknown	Unknown	Unknown	Unknown	Unknown
114851	Lineage_49	141	3	2.12766	15	7	Unknown	Unknown	Unknown	Unknown	Unknown
227242	Lineage_49	141	3	2.12766	21	7	Unknown	Unknown	Unknown	Unknown	Unknown
193690	Lineage_49	141	11	7.80142	24	7	Viruses	uncultured_Mediterranean_phage_uvMED	12	peptidase	12
206135	Lineage_49	141	3	2.12766	23	7	Unknown	Unknown	Unknown	Unknown	Unknown
41245	Lineage_50	58	3	5.17241	21	7	Bacteria	Pseudoalteromonas_luteoviolacea	19.0476	glycoside_hydrolase_family_19	42.8571
221564	Lineage_53	28	10	35.7143	26	7	Unknown	Unknown	Unknown	Unknown	Unknown
228389	Lineage_53	28	17	60.7143	32	7	Bacteria	undef	9.375	FmdB_family_transcriptional_regulator	50
228389	Lineage_54	40	6	15	32	7	Bacteria	undef	9.375	FmdB_family_transcriptional_regulator	50
197234	Lineage_56	23	6	26.087	27	7	Bacteria	Micavibrio_aeruginosavorus	62.963	RTX_toxins_related_Ca2__binding_protein	37.037
197233	Lineage_56	23	5	21.7391	26	7	Unknown	Unknown	Unknown	Unknown	Unknown
197231	Lineage_56	23	6	26.087	26	7	Viruses	Pelagibacter_phage_HTVC008M	96.1538	curli_production_assembly_transport_component	96.1538
197232	Lineage_56	23	6	26.087	28	7	Viruses	Pelagibacter_phage_HTVC008M	92.8571	curli_production_assembly_transport_component	96.4286
195630	Lineage_57	117	3	2.5641	19	7	Unknown	Unknown	Unknown	Unknown	Unknown
197234	Lineage_57	117	7	5.98291	27	7	Bacteria	Micavibrio_aeruginosavorus	62.963	RTX_toxins_related_Ca2__binding_protein	37.037
198495	Lineage_57	117	9	7.69231	32	7	Viruses	uncultured_Mediterranean_phage_uvMED	31.25	single_stranded_DNA_binding_protein	59.375
195316	Lineage_57	117	3	2.5641	32	7	Unknown	Unknown	Unknown	Unknown	Unknown
194330	Lineage_57	117	14	11.9658	78	7	Viruses	uncultured_Mediterranean_phage_uvMED	78.481	putative_immunoglobulin_domain_protein	43.038
221564	Lineage_57	117	3	2.5641	26	7	Unknown	Unknown	Unknown	Unknown	Unknown
195916	Lineage_57	117	34	29.0598	60	7	Viruses	Pseudomonas_virus_KPP21	28.125	putative_PD__D_E_XK_nuclease_superfamily	28.125
131704	Lineage_57	117	6	5.12821	30	7	Viruses	uncultured_Mediterranean_phage_uvMED	16.6667	glycosyltransferase	30
194436	Lineage_57	117	6	5.12821	13	7	Unknown	Unknown	Unknown	Unknown	Unknown
193453	Lineage_57	117	33	28.2051	72	7	Bacteria	Phaeospirillum_fulvum	44	TOPRIM_domain_containing_protein	44
197233	Lineage_57	117	7	5.98291	26	7	Unknown	Unknown	Unknown	Unknown	Unknown
195739	Lineage_57	117	4	3.4188	10	7	Unknown	Unknown	Unknown	Unknown	Unknown
204408	Lineage_57	117	19	16.2393	42	7	Unknown	Unknown	Unknown	Unknown	Unknown
197231	Lineage_57	117	7	5.98291	26	7	Viruses	Pelagibacter_phage_HTVC008M	96.1538	curli_production_assembly_transport_component	96.1538
199390	Lineage_57	117	26	22.2222	74	7	Unknown	Unknown	Unknown	Unknown	Unknown
197232	Lineage_57	117	7	5.98291	28	7	Viruses	Pelagibacter_phage_HTVC008M	92.8571	curli_production_assembly_transport_component	96.4286
195916	Lineage_58	87	3	3.44828	60	7	Viruses	Pseudomonas_virus_KPP21	28.125	putative_PD__D_E_XK_nuclease_superfamily	28.125
194646	Lineage_58	87	3	3.44828	13	7	Viruses	uncultured_Mediterranean_phage_uvMED	84.6154	NinG_recombination_protein	84.6154
293523	Lineage_6	20	4	20	23	7	Bacteria	Pseudoflavonifractor_sp._Marseille-P3106	16.6667	Retron_type_reverse_transcriptase	33.3333
197234	Lineage_60	151	3	1.98675	27	7	Bacteria	Micavibrio_aeruginosavorus	62.963	RTX_toxins_related_Ca2__binding_protein	37.037
200420	Lineage_60	151	5	3.31126	27	7	Unknown	Unknown	Unknown	Unknown	Unknown
198495	Lineage_60	151	9	5.96026	32	7	Viruses	uncultured_Mediterranean_phage_uvMED	31.25	single_stranded_DNA_binding_protein	59.375
195316	Lineage_60	151	5	3.31126	32	7	Unknown	Unknown	Unknown	Unknown	Unknown
204424	Lineage_60	151	6	3.97351	16	7	Viruses	uncultured_Mediterranean_phage_uvMED	100	putative_nuclease	100
194330	Lineage_60	151	38	25.1656	78	7	Viruses	uncultured_Mediterranean_phage_uvMED	78.481	putative_immunoglobulin_domain_protein	43.038
131704	Lineage_60	151	9	5.96026	30	7	Viruses	uncultured_Mediterranean_phage_uvMED	16.6667	glycosyltransferase	30
201818	Lineage_60	151	22	14.5695	47	7	Viruses	uncultured_Mediterranean_phage_uvMED	80.8511	putative_nuclease	63.8298
197233	Lineage_60	151	3	1.98675	26	7	Unknown	Unknown	Unknown	Unknown	Unknown
204408	Lineage_60	151	8	5.29801	42	7	Unknown	Unknown	Unknown	Unknown	Unknown
197231	Lineage_60	151	3	1.98675	26	7	Viruses	Pelagibacter_phage_HTVC008M	96.1538	curli_production_assembly_transport_component	96.1538
114851	Lineage_60	151	4	2.64901	15	7	Unknown	Unknown	Unknown	Unknown	Unknown
205517	Lineage_60	151	4	2.64901	14	7	Viruses	Puniceispirillum_phage_HMO-2011	30.7692	putative_tail_fiber_protein	30.7692
134137	Lineage_60	151	5	3.31126	15	7	Viruses	uncultured_Mediterranean_phage_uvMED	93.75	Chitinase_like_hydrolase	56.25
206135	Lineage_60	151	12	7.94702	23	7	Unknown	Unknown	Unknown	Unknown	Unknown
197232	Lineage_60	151	3	1.98675	28	7	Viruses	Pelagibacter_phage_HTVC008M	92.8571	curli_production_assembly_transport_component	96.4286
204375	Lineage_60	151	5	3.31126	20	7	Unknown	Unknown	Unknown	Unknown	Unknown
204424	Lineage_61	32	3	9.375	16	7	Viruses	uncultured_Mediterranean_phage_uvMED	100	putative_nuclease	100
293523	Lineage_62	20	5	25	23	7	Bacteria	Pseudoflavonifractor_sp._Marseille-P3106	16.6667	Retron_type_reverse_transcriptase	33.3333
42691	Lineage_65	236	18	7.62712	37	7	Bacteria	Bacteriovorax_sp._BSW11_IV	10.2564	polynucleotide_kinase	28.2051
112774	Lineage_65	236	7	2.9661	25	7	Bacteria	undef	36.6667	cold_shock_protein	40
204408	Lineage_66	22	5	22.7273	42	7	Unknown	Unknown	Unknown	Unknown	Unknown
227242	Lineage_66	22	4	18.1818	21	7	Unknown	Unknown	Unknown	Unknown	Unknown
118090	Lineage_67	252	3	1.19048	32	7	Viruses	uncultured_Mediterranean_phage_uvMED	80.5556	5__3__exonuclease	80.5556
42691	Lineage_67	252	5	1.98413	37	7	Bacteria	Bacteriovorax_sp._BSW11_IV	10.2564	polynucleotide_kinase	28.2051
207851	Lineage_67	252	3	1.19048	24	7	Unknown	Unknown	Unknown	Unknown	Unknown
197885	Lineage_67	252	4	1.5873	57	7	Unknown	Unknown	Unknown	Unknown	Unknown
221057	Lineage_67	252	3	1.19048	17	7	Unknown	Unknown	Unknown	Unknown	Unknown
205517	Lineage_67	252	3	1.19048	14	7	Viruses	Puniceispirillum_phage_HMO-2011	30.7692	putative_tail_fiber_protein	30.7692
204375	Lineage_67	252	5	1.98413	20	7	Unknown	Unknown	Unknown	Unknown	Unknown
127057	Lineage_7	25	5	20	26	7	Bacteria	uncultured_Eubacterium_sp.	19.2308	single_stranded_DNA_binding_protein	42.3077
293055	Lineage_9	44	3	6.81818	17	7	Bacteria	Bifidobacterium_gallinarum	5.88235	N_acetylmuramoyl_L_alanine_amidase	5.88235
50947	Lineage_10	44	3	6.81818	15	6	Viruses	Salmonella_virus_P22	100	terminase_small_subunit	100
194917	Lineage_11	68	8	11.7647	118	6	Viruses	uncultured_Mediterranean_phage_uvMED	76.4706	phage_minor_structural_protein	76.4706
201035	Lineage_11	68	4	5.88235	21	6	Viruses	Freshwater_phage_uvFW-CGR-AMD-COM-C440	23.8095	putative_deoxynucleotide_monophosphate_kinase	23.8095
199912	Lineage_11	68	3	4.41176	22	6	Unknown	Unknown	Unknown	Unknown	Unknown
210000	Lineage_12	130	5	3.84615	17	6	Unknown	Unknown	Unknown	Unknown	Unknown
106603	Lineage_12	130	3	2.30769	13	6	Viruses	Cyanophage_9515-10a	25	predicted_protein	25
224051	Lineage_12	130	3	2.30769	21	6	Viruses	Freshwater_phage_uvFW-CGR-AMD-COM-C203	100	high_potential_iron_sulfur_protein	100
120184	Lineage_12	130	4	3.07692	25	6	Viruses	Mycobacterium_phage_First	8	HTH_binding_protein	12
208969	Lineage_13	20	3	15	12	6	Viruses	uncultured_Mediterranean_phage_uvMED	58.3333	S_adenosylmethionine_decarboxylase_proenzyme__TIGR03330	58.3333
9946	Lineage_14	60	4	6.66667	28	6	Unknown	Unknown	Unknown	Unknown	Unknown
218811	Lineage_14	60	9	15	31	6	Viruses	uncultured_Mediterranean_phage_uvMED	44.1176	terminase_DNA_packaging_enzyme_large_subunit	38.2353
73552	Lineage_14	60	3	5	22	6	Bacteria	Alteromonadaceae_bacterium_TMED7	31.8182	ribonucleotide_diphosphate_reductase_subunit_alpha	81.8182
193738	Lineage_14	60	10	16.6667	29	6	Viruses	uncultured_Mediterranean_phage_uvMED	50	putative_phosphodiesterase	50
193810	Lineage_14	60	3	5	12	6	Unknown	Unknown	Unknown	Unknown	Unknown
97181	Lineage_14	60	3	5	26	6	Viruses	Pseudomonas_virus_PaMx74	14.2857	ribonucleoside_diphosphate_reductase__adenosylcobalamin_dependent	25
194296	Lineage_14	60	3	5	32	6	Viruses	uncultured_Mediterranean_phage_uvMED	96.875	Fe_II__dependent_oxygenase_superfamily_protein	71.875
198122	Lineage_14	60	6	10	15	6	Bacteria	Halomonas_sp._Marseille-P2426	29.4118	thymidylate_synthase__FAD	94.1176
97181	Lineage_15	28	4	14.2857	26	6	Viruses	Pseudomonas_virus_PaMx74	14.2857	ribonucleoside_diphosphate_reductase__adenosylcobalamin_dependent	25
198122	Lineage_15	28	3	10.7143	15	6	Bacteria	Halomonas_sp._Marseille-P2426	29.4118	thymidylate_synthase__FAD	94.1176
97181	Lineage_16	55	4	7.27273	26	6	Viruses	Pseudomonas_virus_PaMx74	14.2857	ribonucleoside_diphosphate_reductase__adenosylcobalamin_dependent	25
5475	Lineage_17	88	11	12.5	18	6	Viruses	Bacillus_virus_Agate	11.1111	thymidylate_synthase	44.4444
2296	Lineage_17	88	5	5.68182	13	6	Viruses	Bacillus_virus_Bcp1	11.1111	DNA__cytosine_5___methyltransferase	33.3333
208969	Lineage_18	333	3	0.900901	12	6	Viruses	uncultured_Mediterranean_phage_uvMED	58.3333	S_adenosylmethionine_decarboxylase_proenzyme__TIGR03330	58.3333
73552	Lineage_18	333	8	2.4024	22	6	Bacteria	Alteromonadaceae_bacterium_TMED7	31.8182	ribonucleotide_diphosphate_reductase_subunit_alpha	81.8182
198554	Lineage_18	333	20	6.00601	31	6	Bacteria	Alteromonadaceae_bacterium_TMED7	12.9032	thymidylate_synthase__FAD	93.5484
34737	Lineage_18	333	3	0.900901	17	6	Unknown	Unknown	Unknown	Unknown	Unknown
6407	Lineage_18	333	29	8.70871	37	6	Viruses	Escherichia_virus_VR7	10.8108	thymidine_kinase	59.4595
198587	Lineage_18	333	7	2.1021	15	6	Unknown	Unknown	Unknown	Unknown	Unknown
88062	Lineage_18	333	3	0.900901	15	6	Unknown	Unknown	Unknown	Unknown	Unknown
88127	Lineage_18	333	3	0.900901	10	6	Unknown	Unknown	Unknown	Unknown	Unknown
131705	Lineage_18	333	4	1.2012	12	6	Bacteria	Leptothrix_cholodnii	92.3077	FkbM_family_methyltransferase	92.3077
73552	Lineage_20	76	4	5.26316	22	6	Bacteria	Alteromonadaceae_bacterium_TMED7	31.8182	ribonucleotide_diphosphate_reductase_subunit_alpha	81.8182
10698	Lineage_20	76	4	5.26316	11	6	Unknown	Unknown	Unknown	Unknown	Unknown
6407	Lineage_22	28	3	10.7143	37	6	Viruses	Escherichia_virus_VR7	10.8108	thymidine_kinase	59.4595
103384	Lineage_23	220	3	1.36364	19	6	Viruses	Mycobacterium_phage_BTCU-1	15.7895	repressor	15.7895
120184	Lineage_23	220	7	3.18182	25	6	Viruses	Mycobacterium_phage_First	8	HTH_binding_protein	12
111702	Lineage_23	220	26	11.8182	66	6	Viruses	Mycobacterium_phage_DrDrey	16.6667	NrdH_redoxin	33.3333
103384	Lineage_24	158	6	3.79747	19	6	Viruses	Mycobacterium_phage_BTCU-1	15.7895	repressor	15.7895
88062	Lineage_24	158	6	3.79747	15	6	Unknown	Unknown	Unknown	Unknown	Unknown
111702	Lineage_24	158	16	10.1266	66	6	Viruses	Mycobacterium_phage_DrDrey	16.6667	NrdH_redoxin	33.3333
111702	Lineage_25	35	3	8.57143	66	6	Viruses	Mycobacterium_phage_DrDrey	16.6667	NrdH_redoxin	33.3333
202228	Lineage_29	137	4	2.91971	21	6	Unknown	Unknown	Unknown	Unknown	Unknown
112158	Lineage_29	137	8	5.83942	28	6	Viruses	uncultured_Mediterranean_phage_uvMED	84.375	lectin_like_protein	84.375
201828	Lineage_29	137	22	16.0584	36	6	Bacteria	Ochrobactrum_intermedium	15.3846	VRR_NUC_domain_containing_protein	64.1026
193695	Lineage_29	137	3	2.18978	21	6	Viruses	Mycobacterium_virus_Adawi	13.0435	metagenomic_prevalent_protein	21.7391
223095	Lineage_29	137	3	2.18978	12	6	Bacteria	undef	25	crossover_junction_endodeoxyribonuclease	33.3333
205993	Lineage_29	137	5	3.64964	13	6	Viruses	uncultured_Mediterranean_phage_uvMED	92.8571	putative_Type_I_restriction_modification_methylase	92.8571
241946	Lineage_29	137	3	2.18978	10	6	Unknown	Unknown	Unknown	Unknown	Unknown
194430	Lineage_29	137	30	21.8978	49	6	Viruses	uncultured_Mediterranean_phage_uvMED	100	rad52_like_recombinase	66
112195	Lineage_29	137	4	2.91971	14	6	Unknown	Unknown	Unknown	Unknown	Unknown
202877	Lineage_29	137	3	2.18978	20	6	Viruses	uncultured_Mediterranean_phage_uvMED	95	peptidase	95
112206	Lineage_29	137	5	3.64964	27	6	Viruses	uncultured_Mediterranean_phage_uvMED	97.2973	complement_C1q_protein	62.1622
31969	Lineage_3	143	3	2.0979	22	6	Bacteria	Lactococcus_lactis	17.3913	YopX_protein	39.1304
292278	Lineage_3	143	4	2.7972	20	6	Bacteria	Oscillibacter_sp._ER4	9.09091	single_stranded_DNA_binding_protein	81.8182
201105	Lineage_31	32	4	12.5	30	6	Bacteria	uncultured_planctomycete_13FN	21.875	6_pyruvoyl_tetrahydropterin_synthase	21.875
196457	Lineage_31	32	4	12.5	11	6	Bacteria	Pseudomonas_aeruginosa	90.9091	putative_sulfurtransferase_DndC	90.9091
201512	Lineage_31	32	4	12.5	28	6	Bacteria	Chondromyces_apiculatus	3.57143	Deoxyuridine_5__triphosphate_nucleotidohydrolase	3.57143
201035	Lineage_31	32	3	9.375	21	6	Viruses	Freshwater_phage_uvFW-CGR-AMD-COM-C440	23.8095	putative_deoxynucleotide_monophosphate_kinase	23.8095
41044	Lineage_33	33	3	9.09091	18	6	Viruses	Pseudomonas_phage_vB_PsyM_KIL1	30.4348	HNH_endonuclease	56.5217
201035	Lineage_33	33	8	24.2424	21	6	Viruses	Freshwater_phage_uvFW-CGR-AMD-COM-C440	23.8095	putative_deoxynucleotide_monophosphate_kinase	23.8095
224051	Lineage_34	44	7	15.9091	21	6	Viruses	Freshwater_phage_uvFW-CGR-AMD-COM-C203	100	high_potential_iron_sulfur_protein	100
9946	Lineage_36	188	3	1.59574	28	6	Unknown	Unknown	Unknown	Unknown	Unknown
195568	Lineage_36	188	21	11.1702	49	6	Viruses	Pectobacterium_phage_PP99	6.12245	glycoside_hydrolase	6.12245
202228	Lineage_36	188	5	2.65957	21	6	Unknown	Unknown	Unknown	Unknown	Unknown
194749	Lineage_36	188	3	1.59574	25	6	Viruses	uncultured_Mediterranean_phage_uvMED	100	Phage_related_tail_fibre_protein	100
112158	Lineage_36	188	5	2.65957	28	6	Viruses	uncultured_Mediterranean_phage_uvMED	84.375	lectin_like_protein	84.375
201828	Lineage_36	188	4	2.12766	36	6	Bacteria	Ochrobactrum_intermedium	15.3846	VRR_NUC_domain_containing_protein	64.1026
194296	Lineage_36	188	3	1.59574	32	6	Viruses	uncultured_Mediterranean_phage_uvMED	96.875	Fe_II__dependent_oxygenase_superfamily_protein	71.875
201512	Lineage_36	188	8	4.25532	28	6	Bacteria	Chondromyces_apiculatus	3.57143	Deoxyuridine_5__triphosphate_nucleotidohydrolase	3.57143
194917	Lineage_36	188	11	5.85106	118	6	Viruses	uncultured_Mediterranean_phage_uvMED	76.4706	phage_minor_structural_protein	76.4706
88127	Lineage_36	188	3	1.59574	10	6	Unknown	Unknown	Unknown	Unknown	Unknown
120184	Lineage_36	188	4	2.12766	25	6	Viruses	Mycobacterium_phage_First	8	HTH_binding_protein	12
199912	Lineage_36	188	14	7.44681	22	6	Unknown	Unknown	Unknown	Unknown	Unknown
112206	Lineage_36	188	3	1.59574	27	6	Viruses	uncultured_Mediterranean_phage_uvMED	97.2973	complement_C1q_protein	62.1622
198554	Lineage_37	25	3	12	31	6	Bacteria	Alteromonadaceae_bacterium_TMED7	12.9032	thymidylate_synthase__FAD	93.5484
194645	Lineage_37	25	3	12	19	6	Unknown	Unknown	Unknown	Unknown	Unknown
31969	Lineage_4	348	8	2.29885	22	6	Bacteria	Lactococcus_lactis	17.3913	YopX_protein	39.1304
406358	Lineage_4	348	4	1.14943	13	6	Bacteria	Dialister_micraerophilus	30.7692	DNA_cytosine_methyltransferase	53.8462
111702	Lineage_4	348	10	2.87356	66	6	Viruses	Mycobacterium_phage_DrDrey	16.6667	NrdH_redoxin	33.3333
293141	Lineage_4	348	3	0.862069	15	6	Bacteria	uncultured_Oscillibacter_sp.	13.3333	integrase	40
9946	Lineage_43	115	10	8.69565	28	6	Unknown	Unknown	Unknown	Unknown	Unknown
102058	Lineage_43	115	17	14.7826	68	6	Viruses	uncultured_marine_virus	27.3973	N_acetylmuramoyl_L_alanine_amidase	65.7534
103384	Lineage_43	115	5	4.34783	19	6	Viruses	Mycobacterium_phage_BTCU-1	15.7895	repressor	15.7895
193738	Lineage_43	115	9	7.82609	29	6	Viruses	uncultured_Mediterranean_phage_uvMED	50	putative_phosphodiesterase	50
193641	Lineage_43	115	21	18.2609	128	6	Bacteria	Synechococcus_sp._TMED20	65.9091	peptidase_M15	96.2121
41044	Lineage_43	115	7	6.08696	18	6	Viruses	Pseudomonas_phage_vB_PsyM_KIL1	30.4348	HNH_endonuclease	56.5217
115183	Lineage_43	115	11	9.56522	19	6	Unknown	Unknown	Unknown	Unknown	Unknown
194917	Lineage_43	115	32	27.8261	118	6	Viruses	uncultured_Mediterranean_phage_uvMED	76.4706	phage_minor_structural_protein	76.4706
102058	Lineage_44	53	4	7.54717	68	6	Viruses	uncultured_marine_virus	27.3973	N_acetylmuramoyl_L_alanine_amidase	65.7534
193641	Lineage_44	53	7	13.2075	128	6	Bacteria	Synechococcus_sp._TMED20	65.9091	peptidase_M15	96.2121
194917	Lineage_44	53	16	30.1887	118	6	Viruses	uncultured_Mediterranean_phage_uvMED	76.4706	phage_minor_structural_protein	76.4706
201105	Lineage_45	278	9	3.23741	30	6	Bacteria	uncultured_planctomycete_13FN	21.875	6_pyruvoyl_tetrahydropterin_synthase	21.875
9946	Lineage_45	278	7	2.51799	28	6	Unknown	Unknown	Unknown	Unknown	Unknown
102058	Lineage_45	278	38	13.6691	68	6	Viruses	uncultured_marine_virus	27.3973	N_acetylmuramoyl_L_alanine_amidase	65.7534
193641	Lineage_45	278	95	34.1727	128	6	Bacteria	Synechococcus_sp._TMED20	65.9091	peptidase_M15	96.2121
34737	Lineage_45	278	8	2.8777	17	6	Unknown	Unknown	Unknown	Unknown	Unknown
194917	Lineage_45	278	40	14.3885	118	6	Viruses	uncultured_Mediterranean_phage_uvMED	76.4706	phage_minor_structural_protein	76.4706
120184	Lineage_45	278	7	2.51799	25	6	Viruses	Mycobacterium_phage_First	8	HTH_binding_protein	12
201225	Lineage_45	278	3	1.07914	10	6	Viruses	uncultured_Mediterranean_phage_uvMED	100	putative_acetyltransferase	100
218811	Lineage_46	37	7	18.9189	31	6	Viruses	uncultured_Mediterranean_phage_uvMED	44.1176	terminase_DNA_packaging_enzyme_large_subunit	38.2353
31969	Lineage_46	37	5	13.5135	22	6	Bacteria	Lactococcus_lactis	17.3913	YopX_protein	39.1304
205524	Lineage_46	37	8	21.6216	19	6	Viruses	uncultured_Mediterranean_phage_uvMED	50	putative_metalloprotease	50
195568	Lineage_48	46	10	21.7391	49	6	Viruses	Pectobacterium_phage_PP99	6.12245	glycoside_hydrolase	6.12245
201512	Lineage_48	46	6	13.0435	28	6	Bacteria	Chondromyces_apiculatus	3.57143	Deoxyuridine_5__triphosphate_nucleotidohydrolase	3.57143
112195	Lineage_48	46	3	6.52174	14	6	Unknown	Unknown	Unknown	Unknown	Unknown
406358	Lineage_48	46	3	6.52174	13	6	Bacteria	Dialister_micraerophilus	30.7692	DNA_cytosine_methyltransferase	53.8462
111702	Lineage_48	46	3	6.52174	66	6	Viruses	Mycobacterium_phage_DrDrey	16.6667	NrdH_redoxin	33.3333
197998	Lineage_49	141	4	2.83688	15	6	Viruses	uncultured_Mediterranean_phage_uvDeep-CGR2-KM22-C255	20	XkdW_like_protein	20
200414	Lineage_49	141	3	2.12766	12	6	Viruses	uncultured_Mediterranean_phage_uvMED	58.3333	putative_molybdenum_cofactor_biosynthesis_protein_C	41.6667
205574	Lineage_49	141	3	2.12766	12	6	Unknown	Unknown	Unknown	Unknown	Unknown
203437	Lineage_49	141	4	2.83688	15	6	Unknown	Unknown	Unknown	Unknown	Unknown
202228	Lineage_49	141	6	4.25532	21	6	Unknown	Unknown	Unknown	Unknown	Unknown
194749	Lineage_49	141	5	3.5461	25	6	Viruses	uncultured_Mediterranean_phage_uvMED	100	Phage_related_tail_fibre_protein	100
193695	Lineage_49	141	11	7.80142	21	6	Viruses	Mycobacterium_virus_Adawi	13.0435	metagenomic_prevalent_protein	21.7391
223095	Lineage_49	141	3	2.12766	12	6	Bacteria	undef	25	crossover_junction_endodeoxyribonuclease	33.3333
194430	Lineage_49	141	5	3.5461	49	6	Viruses	uncultured_Mediterranean_phage_uvMED	100	rad52_like_recombinase	66
202877	Lineage_49	141	8	5.67376	20	6	Viruses	uncultured_Mediterranean_phage_uvMED	95	peptidase	95
204129	Lineage_49	141	4	2.83688	11	6	Unknown	Unknown	Unknown	Unknown	Unknown
194645	Lineage_49	141	4	2.83688	19	6	Unknown	Unknown	Unknown	Unknown	Unknown
194180	Lineage_5	29	4	13.7931	16	6	Viruses	uncultured_Mediterranean_phage_uvMED	89.4737	putative_DNA_binding_protein	89.4737
292278	Lineage_5	29	3	10.3448	20	6	Bacteria	Oscillibacter_sp._ER4	9.09091	single_stranded_DNA_binding_protein	81.8182
293141	Lineage_5	29	3	10.3448	15	6	Bacteria	uncultured_Oscillibacter_sp.	13.3333	integrase	40
218811	Lineage_51	22	4	18.1818	31	6	Viruses	uncultured_Mediterranean_phage_uvMED	44.1176	terminase_DNA_packaging_enzyme_large_subunit	38.2353
200360	Lineage_51	22	14	63.6364	38	6	Viruses	uncultured_Mediterranean_phage_uvDeep-CGR2-AD7-C12	15.7895	RusA_family_crossover_junction_endodeoxyribonuclease	50
200360	Lineage_52	32	5	15.625	38	6	Viruses	uncultured_Mediterranean_phage_uvDeep-CGR2-AD7-C12	15.7895	RusA_family_crossover_junction_endodeoxyribonuclease	50
224051	Lineage_53	28	3	10.7143	21	6	Viruses	Freshwater_phage_uvFW-CGR-AMD-COM-C203	100	high_potential_iron_sulfur_protein	100
224561	Lineage_53	28	7	25	27	6	Unknown	Unknown	Unknown	Unknown	Unknown
200360	Lineage_54	40	13	32.5	38	6	Viruses	uncultured_Mediterranean_phage_uvDeep-CGR2-AD7-C12	15.7895	RusA_family_crossover_junction_endodeoxyribonuclease	50
224561	Lineage_54	40	7	17.5	27	6	Unknown	Unknown	Unknown	Unknown	Unknown
205649	Lineage_55	32	3	9.375	14	6	Viruses	uncultured_Mediterranean_phage_uvMED	25	oxidoreductase	37.5
224561	Lineage_55	32	9	28.125	27	6	Unknown	Unknown	Unknown	Unknown	Unknown
225188	Lineage_56	23	10	43.4783	26	6	Bacteria	Halomonas_jeotgali	46.4286	chaperone_and_heat_shock_protein_70	60.7143
194749	Lineage_56	23	10	43.4783	25	6	Viruses	uncultured_Mediterranean_phage_uvMED	100	Phage_related_tail_fibre_protein	100
99206	Lineage_56	23	4	17.3913	10	6	Viruses	uncultured_Mediterranean_phage_uvMED	20	DnaC_like_protein	20
200414	Lineage_57	117	3	2.5641	12	6	Viruses	uncultured_Mediterranean_phage_uvMED	58.3333	putative_molybdenum_cofactor_biosynthesis_protein_C	41.6667
210000	Lineage_57	117	5	4.2735	17	6	Unknown	Unknown	Unknown	Unknown	Unknown
102058	Lineage_57	117	3	2.5641	68	6	Viruses	uncultured_marine_virus	27.3973	N_acetylmuramoyl_L_alanine_amidase	65.7534
194636	Lineage_57	117	3	2.5641	19	6	Unknown	Unknown	Unknown	Unknown	Unknown
194634	Lineage_57	117	3	2.5641	12	6	Unknown	Unknown	Unknown	Unknown	Unknown
194296	Lineage_57	117	13	11.1111	32	6	Viruses	uncultured_Mediterranean_phage_uvMED	96.875	Fe_II__dependent_oxygenase_superfamily_protein	71.875
198587	Lineage_57	117	3	2.5641	15	6	Unknown	Unknown	Unknown	Unknown	Unknown
205575	Lineage_57	117	5	4.2735	19	6	Viruses	uncultured_Mediterranean_phage_uvMED	100	putative_carbohydrate_binding_domain_containing_protein	100
198122	Lineage_57	117	3	2.5641	15	6	Bacteria	Halomonas_sp._Marseille-P2426	29.4118	thymidylate_synthase__FAD	94.1176
199434	Lineage_57	117	3	2.5641	11	6	Unknown	Unknown	Unknown	Unknown	Unknown
202877	Lineage_57	117	5	4.2735	20	6	Viruses	uncultured_Mediterranean_phage_uvMED	95	peptidase	95
112206	Lineage_57	117	4	3.4188	27	6	Viruses	uncultured_Mediterranean_phage_uvMED	97.2973	complement_C1q_protein	62.1622
193810	Lineage_58	87	3	3.44828	12	6	Unknown	Unknown	Unknown	Unknown	Unknown
106603	Lineage_58	87	3	3.44828	13	6	Viruses	Cyanophage_9515-10a	25	predicted_protein	25
50947	Lineage_58	87	3	3.44828	15	6	Viruses	Salmonella_virus_P22	100	terminase_small_subunit	100
201768	Lineage_58	87	3	3.44828	16	6	Viruses	uncultured_Mediterranean_phage_uvMED	94.1176	filamentous_hemagglutinin_like_protein	35.2941
194645	Lineage_58	87	3	3.44828	19	6	Unknown	Unknown	Unknown	Unknown	Unknown
225188	Lineage_59	23	3	13.0435	26	6	Bacteria	Halomonas_jeotgali	46.4286	chaperone_and_heat_shock_protein_70	60.7143
193605	Lineage_59	23	8	34.7826	33	6	Bacteria	Aphanizomenon_flos-aquae	16.6667	terminase	75
292278	Lineage_6	20	6	30	20	6	Bacteria	Oscillibacter_sp._ER4	9.09091	single_stranded_DNA_binding_protein	81.8182
197998	Lineage_60	151	4	2.64901	15	6	Viruses	uncultured_Mediterranean_phage_uvDeep-CGR2-KM22-C255	20	XkdW_like_protein	20
193605	Lineage_60	151	11	7.28477	33	6	Bacteria	Aphanizomenon_flos-aquae	16.6667	terminase	75
200414	Lineage_60	151	3	1.98675	12	6	Viruses	uncultured_Mediterranean_phage_uvMED	58.3333	putative_molybdenum_cofactor_biosynthesis_protein_C	41.6667
205574	Lineage_60	151	5	3.31126	12	6	Unknown	Unknown	Unknown	Unknown	Unknown
112158	Lineage_60	151	7	4.63576	28	6	Viruses	uncultured_Mediterranean_phage_uvMED	84.375	lectin_like_protein	84.375
201828	Lineage_60	151	3	1.98675	36	6	Bacteria	Ochrobactrum_intermedium	15.3846	VRR_NUC_domain_containing_protein	64.1026
193695	Lineage_60	151	3	1.98675	21	6	Viruses	Mycobacterium_virus_Adawi	13.0435	metagenomic_prevalent_protein	21.7391
205993	Lineage_60	151	3	1.98675	13	6	Viruses	uncultured_Mediterranean_phage_uvMED	92.8571	putative_Type_I_restriction_modification_methylase	92.8571
194296	Lineage_60	151	11	7.28477	32	6	Viruses	uncultured_Mediterranean_phage_uvMED	96.875	Fe_II__dependent_oxygenase_superfamily_protein	71.875
197735	Lineage_60	151	4	2.64901	13	6	Unknown	Unknown	Unknown	Unknown	Unknown
201768	Lineage_60	151	5	3.31126	16	6	Viruses	uncultured_Mediterranean_phage_uvMED	94.1176	filamentous_hemagglutinin_like_protein	35.2941
194430	Lineage_60	151	10	6.62252	49	6	Viruses	uncultured_Mediterranean_phage_uvMED	100	rad52_like_recombinase	66
205575	Lineage_60	151	7	4.63576	19	6	Viruses	uncultured_Mediterranean_phage_uvMED	100	putative_carbohydrate_binding_domain_containing_protein	100
204129	Lineage_60	151	3	1.98675	11	6	Unknown	Unknown	Unknown	Unknown	Unknown
205524	Lineage_60	151	6	3.97351	19	6	Viruses	uncultured_Mediterranean_phage_uvMED	50	putative_metalloprotease	50
112206	Lineage_60	151	11	7.28477	27	6	Viruses	uncultured_Mediterranean_phage_uvMED	97.2973	complement_C1q_protein	62.1622
205649	Lineage_60	151	5	3.31126	14	6	Viruses	uncultured_Mediterranean_phage_uvMED	25	oxidoreductase	37.5
194645	Lineage_60	151	5	3.31126	19	6	Unknown	Unknown	Unknown	Unknown	Unknown
131705	Lineage_60	151	4	2.64901	12	6	Bacteria	Leptothrix_cholodnii	92.3077	FkbM_family_methyltransferase	92.3077
193605	Lineage_61	32	9	28.125	33	6	Bacteria	Aphanizomenon_flos-aquae	16.6667	terminase	75
194636	Lineage_61	32	7	21.875	19	6	Unknown	Unknown	Unknown	Unknown	Unknown
195568	Lineage_65	236	4	1.69492	49	6	Viruses	Pectobacterium_phage_PP99	6.12245	glycoside_hydrolase	6.12245
50947	Lineage_65	236	4	1.69492	15	6	Viruses	Salmonella_virus_P22	100	terminase_small_subunit	100
208969	Lineage_67	252	3	1.19048	12	6	Viruses	uncultured_Mediterranean_phage_uvMED	58.3333	S_adenosylmethionine_decarboxylase_proenzyme__TIGR03330	58.3333
202228	Lineage_67	252	4	1.5873	21	6	Unknown	Unknown	Unknown	Unknown	Unknown
112158	Lineage_67	252	6	2.38095	28	6	Viruses	uncultured_Mediterranean_phage_uvMED	84.375	lectin_like_protein	84.375
97181	Lineage_67	252	3	1.19048	26	6	Viruses	Pseudomonas_virus_PaMx74	14.2857	ribonucleoside_diphosphate_reductase__adenosylcobalamin_dependent	25
201768	Lineage_67	252	4	1.5873	16	6	Viruses	uncultured_Mediterranean_phage_uvMED	94.1176	filamentous_hemagglutinin_like_protein	35.2941
112195	Lineage_67	252	3	1.19048	14	6	Unknown	Unknown	Unknown	Unknown	Unknown
201035	Lineage_67	252	4	1.5873	21	6	Viruses	Freshwater_phage_uvFW-CGR-AMD-COM-C440	23.8095	putative_deoxynucleotide_monophosphate_kinase	23.8095
292278	Lineage_7	25	3	12	20	6	Bacteria	Oscillibacter_sp._ER4	9.09091	single_stranded_DNA_binding_protein	81.8182
272739	Lineage_7	25	13	52	26	6	Bacteria	Deferribacter_desulfuricans	14.8148	deoxyuridine_5__triphosphate_nucleotidohydrolase	48.1481
201105	Lineage_9	44	5	11.3636	30	6	Bacteria	uncultured_planctomycete_13FN	21.875	6_pyruvoyl_tetrahydropterin_synthase	21.875
218196	Lineage_1	39	4	10.2564	19	5	Viruses	uncultured_Mediterranean_phage_uvMED	94.7368	adenylate_guanylyl_cyclase	100
195306	Lineage_1	39	12	30.7692	45	5	Viruses	uncultured_Mediterranean_phage_uvMED	91.3043	phage_tail_protein	82.6087
222816	Lineage_1	39	19	48.7179	36	5	Bacteria	Thermaerobacter_marianensis	72.973	ATP_binding_protein	100
192273	Lineage_1	39	15	38.4615	26	5	Viruses	uncultured_Mediterranean_phage_uvMED	46.4286	major_capsid_protein	35.7143
194399	Lineage_1	39	19	48.7179	28	5	Viruses	uncultured_Mediterranean_phage_uvMED	100	Phage_minor_tail_protein_L	53.3333
205555	Lineage_1	39	3	7.69231	21	5	Viruses	uncultured_Mediterranean_phage_uvMED	100	peptidase	100
212462	Lineage_1	39	3	7.69231	11	5	Viruses	uncultured_Mediterranean_phage_uvMED	66.6667	putative_phage_tail_fiber_protein	58.3333
109342	Lineage_10	44	11	25	36	5	Bacteria	Escherichia_coli	97.2222	PF04447_family_protein	27.7778
301990	Lineage_10	44	5	11.3636	16	5	Bacteria	Acinetobacter_baumannii	25	DNA_cytosine_methyltransferase	50
60263	Lineage_10	44	9	20.4545	20	5	Bacteria	undef	85	tellurite_colicin_resistance_protein__Enterobacteriaceae	85
99213	Lineage_10	44	6	13.6364	20	5	Bacteria	Escherichia_coli	90	upf89_0_protein	90
470132	Lineage_10	44	7	15.9091	16	5	Bacteria	Escherichia_coli	87.5	protein_ea22	56.25
218473	Lineage_11	68	10	14.7059	36	5	Bacteria	candidate_division_NC10_bacterium_CSP1-5	30.7692	thiamine_biosynthesis_protein_ThiF	53.8462
194918	Lineage_11	68	9	13.2353	74	5	Viruses	uncultured_Mediterranean_phage_uvMED	2.7027	thioredoxin	4.05405
193740	Lineage_11	68	4	5.88235	49	5	Viruses	uncultured_Mediterranean_phage_uvMED	100	probable_peptidase	93.8776
200202	Lineage_12	130	7	5.38462	45	5	Unknown	Unknown	Unknown	Unknown	Unknown
104839	Lineage_12	130	5	3.84615	12	5	Bacteria	Yersinia_pestis	41.6667	antirestriction_protein	50
60263	Lineage_12	130	7	5.38462	20	5	Bacteria	undef	85	tellurite_colicin_resistance_protein__Enterobacteriaceae	85
194970	Lineage_12	130	3	2.30769	28	5	Viruses	uncultured_Mediterranean_phage_uvMED	57.1429	erf_family_protein	64.2857
191267	Lineage_12	130	5	3.84615	13	5	Viruses	uncultured_Mediterranean_phage_uvMED	46.1538	single_stranded_DNA_binding_protein__TIGR00621	46.1538
194480	Lineage_12	130	18	13.8462	25	5	Viruses	uncultured_Mediterranean_phage_uvMED	69.2308	phage_tail_attachment_protein	53.8462
5355	Lineage_13	20	7	35	31	5	Bacteria	undef	16.129	heat_shock_protein	38.7097
199371	Lineage_13	20	7	35	21	5	Viruses	uncultured_Mediterranean_phage_uvMED	100	putative_Deoxyuridine_5__triphosphate_nucleotidohydrolase	100
195306	Lineage_14	60	3	5	45	5	Viruses	uncultured_Mediterranean_phage_uvMED	91.3043	phage_tail_protein	82.6087
194007	Lineage_14	60	3	5	22	5	Viruses	Freshwater_phage_uvFW-CGR-AMD-COM-C203	100	portal_protein	100
199449	Lineage_14	60	7	11.6667	31	5	Viruses	uncultured_Mediterranean_phage_uvMED	24.2424	phage_single_stranded_DNA_binding_protein	21.2121
195071	Lineage_14	60	8	13.3333	29	5	Viruses	uncultured_virus	79.3103	DNA_polymerase	72.4138
218364	Lineage_14	60	4	6.66667	10	5	Bacteria	Sulfitobacter_geojensis	36.3636	ubiquinone_biosynthesis_methyltransferase_UbiE	45.4545
192273	Lineage_14	60	3	5	26	5	Viruses	uncultured_Mediterranean_phage_uvMED	46.4286	major_capsid_protein	35.7143
193844	Lineage_14	60	12	20	17	5	Viruses	uncultured_virus	82.3529	adenosylcobalamin_dependent_ribonucleoside_triphosphate_reductase	94.1176
194399	Lineage_14	60	3	5	28	5	Viruses	uncultured_Mediterranean_phage_uvMED	100	Phage_minor_tail_protein_L	53.3333
219056	Lineage_15	28	3	10.7143	16	5	Viruses	Citrobacter_phage_CVT22	52.9412	putative_HNHc_superfamily_protein	52.9412
199449	Lineage_15	28	4	14.2857	31	5	Viruses	uncultured_Mediterranean_phage_uvMED	24.2424	phage_single_stranded_DNA_binding_protein	21.2121
195071	Lineage_15	28	3	10.7143	29	5	Viruses	uncultured_virus	79.3103	DNA_polymerase	72.4138
48448	Lineage_16	55	3	5.45455	16	5	Bacteria	Escherichia_coli	25	Gene_24_protein	18.75
1952	Lineage_16	55	3	5.45455	13	5	Viruses	Pseudomonas_virus_KPP10	61.5385	putative_DNA_recombination_mediator_protein_A	76.9231
13928	Lineage_17	88	5	5.68182	10	5	Bacteria	Mitsuokella_multacida	40	dUTP_diphosphatase	40
1952	Lineage_18	333	6	1.8018	13	5	Viruses	Pseudomonas_virus_KPP10	61.5385	putative_DNA_recombination_mediator_protein_A	76.9231
71302	Lineage_18	333	3	0.900901	7	5	Bacteria	Neisseria_gonorrhoeae	57.1429	Ydd	57.1429
5355	Lineage_18	333	19	5.70571	31	5	Bacteria	undef	16.129	heat_shock_protein	38.7097
202007	Lineage_18	333	3	0.900901	20	5	Unknown	Unknown	Unknown	Unknown	Unknown
196950	Lineage_18	333	19	5.70571	29	5	Viruses	uncultured_Mediterranean_phage_uvMED	10	iron_sulfur_cluster_assembly_accessory_protein	46.6667
196629	Lineage_18	333	4	1.2012	11	5	Unknown	Unknown	Unknown	Unknown	Unknown
1610	Lineage_18	333	15	4.5045	23	5	Bacteria	Acinetobacter_baumannii	56.5217	anaerobic_dehydrogenase	78.2609
199371	Lineage_18	333	3	0.900901	21	5	Viruses	uncultured_Mediterranean_phage_uvMED	100	putative_Deoxyuridine_5__triphosphate_nucleotidohydrolase	100
1722	Lineage_18	333	8	2.4024	14	5	Viruses	Enterobacteria_phage_RB16	15.3846	putative_homing_endonuclease	26.9231
4737	Lineage_18	333	45	13.5135	56	5	Viruses	uncultured_Mediterranean_phage_uvMED	10.7143	endonuclease_V_N_glycosylase_UV_repair_enzyme	19.6429
200239	Lineage_18	333	20	6.00601	33	5	Unknown	Unknown	Unknown	Unknown	Unknown
8374	Lineage_19	26	6	23.0769	12	5	Viruses	Caulobacter_virus_phiCbK	23.0769	putative_RtcB_like_protein	53.8462
196440	Lineage_2	28	3	10.7143	11	5	Bacteria	Bordetella_bronchiseptica	64.2857	NinB_domain_protein	64.2857
35854	Lineage_20	76	16	21.0526	55	5	Viruses	Salmonella_virus_FelixO1	27.5862	Phage_conserved_protein	27.5862
1610	Lineage_21	32	3	9.375	23	5	Bacteria	Acinetobacter_baumannii	56.5217	anaerobic_dehydrogenase	78.2609
121685	Lineage_23	220	20	9.09091	30	5	Viruses	Mycobacterium_phage_DD5	13.3333	DNA_methylase	53.3333
7886	Lineage_23	220	9	4.09091	35	5	Viruses	Mycobacterium_virus_HyRo	51.4286	thymidylate_synthase	54.2857
66887	Lineage_23	220	10	4.54545	35	5	Viruses	Mycobacterium_phage_DD5	17.5	HNH_endonuclease	67.5
121685	Lineage_24	158	7	4.43038	30	5	Viruses	Mycobacterium_phage_DD5	13.3333	DNA_methylase	53.3333
121283	Lineage_24	158	4	2.53165	9	5	Unknown	Unknown	Unknown	Unknown	Unknown
7886	Lineage_24	158	4	2.53165	35	5	Viruses	Mycobacterium_virus_HyRo	51.4286	thymidylate_synthase	54.2857
66887	Lineage_24	158	15	9.49367	35	5	Viruses	Mycobacterium_phage_DD5	17.5	HNH_endonuclease	67.5
121338	Lineage_24	158	4	2.53165	13	5	Viruses	Mycobacterium_phage_Sbash	53.8462	IrrE_like_protein	53.8462
120651	Lineage_24	158	20	12.6582	28	5	Viruses	Mycobacterium_phage_ShedlockHolmes	32.1429	exonuclease	100
121338	Lineage_25	35	4	11.4286	13	5	Viruses	Mycobacterium_phage_Sbash	53.8462	IrrE_like_protein	53.8462
7886	Lineage_26	21	18	85.7143	35	5	Viruses	Mycobacterium_virus_HyRo	51.4286	thymidylate_synthase	54.2857
5079	Lineage_27	65	3	4.61538	9	5	Bacteria	undef	33.3333	class_I_SAM_dependent_methyltransferase	44.4444
288902	Lineage_28	39	3	7.69231	8	5	Bacteria	Mesorhizobium_sp._URHA0056	33.3333	adenine_methyltransferase	55.5556
202852	Lineage_29	137	5	3.64964	10	5	Unknown	Unknown	Unknown	Unknown	Unknown
204125	Lineage_29	137	5	3.64964	11	5	Unknown	Unknown	Unknown	Unknown	Unknown
64485	Lineage_29	137	3	2.18978	11	5	Viruses	uncultured_Mediterranean_phage_uvMED	58.3333	putative_Type_I_restriction_modification_methylase	58.3333
197983	Lineage_29	137	4	2.91971	15	5	Viruses	uncultured_Mediterranean_phage_uvDeep-CGR2-KM21-C368	55.5556	acetyltransferase	55.5556
199956	Lineage_29	137	10	7.29927	22	5	Viruses	uncultured_Mediterranean_phage_uvMED	96.2963	spry_domain_protein	40.7407
202855	Lineage_29	137	4	2.91971	19	5	Unknown	Unknown	Unknown	Unknown	Unknown
196618	Lineage_29	137	4	2.91971	18	5	Unknown	Unknown	Unknown	Unknown	Unknown
114859	Lineage_29	137	3	2.18978	10	5	Viruses	Cyanophage_NATL2A-133	80	predicted_protein	90
202007	Lineage_29	137	6	4.37956	20	5	Unknown	Unknown	Unknown	Unknown	Unknown
196722	Lineage_29	137	9	6.56934	20	5	Unknown	Unknown	Unknown	Unknown	Unknown
207461	Lineage_29	137	3	2.18978	29	5	Viruses	uncultured_Mediterranean_phage_uvMED	78.125	terminase_large_subunit	78.125
80048	Lineage_29	137	7	5.10949	14	5	Viruses	Escherichia_phage_Greed	42.8571	putative_preQ0_transporter	100
213422	Lineage_29	137	4	2.91971	25	5	Unknown	Unknown	Unknown	Unknown	Unknown
112092	Lineage_29	137	20	14.5985	67	5	Unknown	Unknown	Unknown	Unknown	Unknown
223083	Lineage_29	137	3	2.18978	7	5	Bacteria	Aquamicrobium_defluvii	37.5	peptidase_M15	100
197631	Lineage_29	137	6	4.37956	29	5	Viruses	uncultured_Mediterranean_phage_uvMED	73.3333	Protein_of_unknwon_function__DUF3310	46.6667
96594	Lineage_29	137	3	2.18978	14	5	Viruses	uncultured_Mediterranean_phage_uvMED	43.75	putative_carbohydrate_binding_domain_containing_protein	25
196622	Lineage_29	137	8	5.83942	20	5	Unknown	Unknown	Unknown	Unknown	Unknown
193689	Lineage_29	137	7	5.10949	15	5	Unknown	Unknown	Unknown	Unknown	Unknown
205555	Lineage_29	137	3	2.18978	21	5	Viruses	uncultured_Mediterranean_phage_uvMED	100	peptidase	100
201773	Lineage_29	137	3	2.18978	13	5	Viruses	uncultured_Mediterranean_phage_uvMED	92.8571	Phage_like_element_PbsX_protein_XkdW	92.8571
201827	Lineage_29	137	5	3.64964	16	5	Viruses	uncultured_Mediterranean_phage_uvMED	93.75	putative_nuclease	93.75
215448	Lineage_29	137	10	7.29927	19	5	Bacteria	Paracoccus_sanguinis	36.8421	oxidoreductase	68.4211
200179	Lineage_29	137	6	4.37956	17	5	Bacteria	Microvirga_ossetica	76.4706	trna_delta__isopentenylpyrophosphate_transferase	100
112207	Lineage_29	137	4	2.91971	14	5	Viruses	uncultured_Mediterranean_phage_uvMED	100	Phage_like_element_PbsX_protein_XkdW	100
199945	Lineage_29	137	19	13.8686	71	5	Unknown	Unknown	Unknown	Unknown	Unknown
202847	Lineage_29	137	16	11.6788	43	5	Unknown	Unknown	Unknown	Unknown	Unknown
293145	Lineage_3	143	3	2.0979	13	5	Bacteria	uncultured_Eubacterium_sp.	15.3846	transcriptional_regulator	53.8462
295528	Lineage_3	143	5	3.4965	20	5	Bacteria	undef	22.7273	ParA_family_protein	59.0909
66887	Lineage_30	45	3	6.66667	35	5	Viruses	Mycobacterium_phage_DD5	17.5	HNH_endonuclease	67.5
208747	Lineage_31	32	9	28.125	59	5	Unknown	Unknown	Unknown	Unknown	Unknown
213422	Lineage_31	32	9	28.125	25	5	Unknown	Unknown	Unknown	Unknown	Unknown
194704	Lineage_31	32	3	9.375	12	5	Unknown	Unknown	Unknown	Unknown	Unknown
221584	Lineage_31	32	4	12.5	19	5	Viruses	uncultured_Mediterranean_phage_uvMED	57.1429	DNA_polymerase_I	57.1429
195549	Lineage_32	22	4	18.1818	9	5	Unknown	Unknown	Unknown	Unknown	Unknown
223955	Lineage_32	22	4	18.1818	30	5	Bacteria	Candidatus_Saccharimonas_aalborgensis	36.6667	single_stranded_DNA_binding_protein	40
194197	Lineage_32	22	17	77.2727	26	5	Unknown	Unknown	Unknown	Unknown	Unknown
204509	Lineage_34	44	4	9.09091	10	5	Unknown	Unknown	Unknown	Unknown	Unknown
196722	Lineage_35	23	3	13.0435	20	5	Unknown	Unknown	Unknown	Unknown	Unknown
193740	Lineage_35	23	20	86.9565	49	5	Viruses	uncultured_Mediterranean_phage_uvMED	100	probable_peptidase	93.8776
194747	Lineage_36	188	3	1.59574	22	5	Unknown	Unknown	Unknown	Unknown	Unknown
214443	Lineage_36	188	5	2.65957	66	5	Unknown	Unknown	Unknown	Unknown	Unknown
200202	Lineage_36	188	27	14.3617	45	5	Unknown	Unknown	Unknown	Unknown	Unknown
218473	Lineage_36	188	20	10.6383	36	5	Bacteria	candidate_division_NC10_bacterium_CSP1-5	30.7692	thiamine_biosynthesis_protein_ThiF	53.8462
195306	Lineage_36	188	27	14.3617	45	5	Viruses	uncultured_Mediterranean_phage_uvMED	91.3043	phage_tail_protein	82.6087
193869	Lineage_36	188	4	2.12766	9	5	Unknown	Unknown	Unknown	Unknown	Unknown
198455	Lineage_36	188	4	2.12766	20	5	Unknown	Unknown	Unknown	Unknown	Unknown
199956	Lineage_36	188	3	1.59574	22	5	Viruses	uncultured_Mediterranean_phage_uvMED	96.2963	spry_domain_protein	40.7407
201715	Lineage_36	188	11	5.85106	40	5	Unknown	Unknown	Unknown	Unknown	Unknown
202007	Lineage_36	188	7	3.7234	20	5	Unknown	Unknown	Unknown	Unknown	Unknown
192273	Lineage_36	188	4	2.12766	26	5	Viruses	uncultured_Mediterranean_phage_uvMED	46.4286	major_capsid_protein	35.7143
112092	Lineage_36	188	13	6.91489	67	5	Unknown	Unknown	Unknown	Unknown	Unknown
206404	Lineage_36	188	6	3.19149	33	5	Viruses	uncultured_Mediterranean_phage_uvMED	48.5714	DNA__cytosine_5___methyltransferase__TIGR00675	45.7143
35854	Lineage_36	188	17	9.04255	55	5	Viruses	Salmonella_virus_FelixO1	27.5862	Phage_conserved_protein	27.5862
201773	Lineage_36	188	3	1.59574	13	5	Viruses	uncultured_Mediterranean_phage_uvMED	92.8571	Phage_like_element_PbsX_protein_XkdW	92.8571
225063	Lineage_36	188	3	1.59574	12	5	Unknown	Unknown	Unknown	Unknown	Unknown
201567	Lineage_36	188	3	1.59574	27	5	Unknown	Unknown	Unknown	Unknown	Unknown
199945	Lineage_36	188	14	7.44681	71	5	Unknown	Unknown	Unknown	Unknown	Unknown
212462	Lineage_36	188	4	2.12766	11	5	Viruses	uncultured_Mediterranean_phage_uvMED	66.6667	putative_phage_tail_fiber_protein	58.3333
219056	Lineage_37	25	4	16	16	5	Viruses	Citrobacter_phage_CVT22	52.9412	putative_HNHc_superfamily_protein	52.9412
199449	Lineage_37	25	5	20	31	5	Viruses	uncultured_Mediterranean_phage_uvMED	24.2424	phage_single_stranded_DNA_binding_protein	21.2121
195071	Lineage_37	25	10	40	29	5	Viruses	uncultured_virus	79.3103	DNA_polymerase	72.4138
197983	Lineage_38	93	3	3.22581	15	5	Viruses	uncultured_Mediterranean_phage_uvDeep-CGR2-KM21-C368	55.5556	acetyltransferase	55.5556
109342	Lineage_38	93	20	21.5054	36	5	Bacteria	Escherichia_coli	97.2222	PF04447_family_protein	27.7778
99213	Lineage_38	93	3	3.22581	20	5	Bacteria	Escherichia_coli	90	upf89_0_protein	90
9769	Lineage_4	348	4	1.14943	30	5	Viruses	uncultured_Mediterranean_phage_uvMED	15.625	terminase_small_subunit	68.75
48448	Lineage_42	313	9	2.8754	16	5	Bacteria	Escherichia_coli	25	Gene_24_protein	18.75
214443	Lineage_43	115	31	26.9565	66	5	Unknown	Unknown	Unknown	Unknown	Unknown
208747	Lineage_43	115	35	30.4348	59	5	Unknown	Unknown	Unknown	Unknown	Unknown
194918	Lineage_43	115	21	18.2609	74	5	Viruses	uncultured_Mediterranean_phage_uvMED	2.7027	thioredoxin	4.05405
194970	Lineage_43	115	3	2.6087	28	5	Viruses	uncultured_Mediterranean_phage_uvMED	57.1429	erf_family_protein	64.2857
124238	Lineage_43	115	5	4.34783	36	5	Bacteria	Verrucomicrobia_bacterium_SCGC_AAA164-L15	4.87805	tyrosine__tRNA_ligase	4.87805
203265	Lineage_43	115	3	2.6087	10	5	Unknown	Unknown	Unknown	Unknown	Unknown
206404	Lineage_43	115	4	3.47826	33	5	Viruses	uncultured_Mediterranean_phage_uvMED	48.5714	DNA__cytosine_5___methyltransferase__TIGR00675	45.7143
193740	Lineage_43	115	15	13.0435	49	5	Viruses	uncultured_Mediterranean_phage_uvMED	100	probable_peptidase	93.8776
201567	Lineage_43	115	5	4.34783	27	5	Unknown	Unknown	Unknown	Unknown	Unknown
214443	Lineage_44	53	6	11.3208	66	5	Unknown	Unknown	Unknown	Unknown	Unknown
200804	Lineage_44	53	7	13.2075	30	5	Viruses	uncultured_marine_virus	41.9355	peptidase_M15	61.2903
194918	Lineage_44	53	7	13.2075	74	5	Viruses	uncultured_Mediterranean_phage_uvMED	2.7027	thioredoxin	4.05405
207742	Lineage_44	53	9	16.9811	28	5	Unknown	Unknown	Unknown	Unknown	Unknown
193740	Lineage_44	53	4	7.54717	49	5	Viruses	uncultured_Mediterranean_phage_uvMED	100	probable_peptidase	93.8776
207761	Lineage_44	53	8	15.0943	21	5	Unknown	Unknown	Unknown	Unknown	Unknown
174532	Lineage_45	278	4	1.43885	11	5	Bacteria	Mycobacterium_abscessus	36.3636	SAM_dependent_methyltransferase__Alistipes	36.3636
214443	Lineage_45	278	20	7.19424	66	5	Unknown	Unknown	Unknown	Unknown	Unknown
221832	Lineage_45	278	12	4.31655	19	5	Viruses	Podovirus_Lau218	80	DNA_N_6_adenine_methyltransferase	80
200804	Lineage_45	278	14	5.03597	30	5	Viruses	uncultured_marine_virus	41.9355	peptidase_M15	61.2903
207938	Lineage_45	278	14	5.03597	20	5	Viruses	uncultured_Mediterranean_phage_uvMED	60	transferase	65
194918	Lineage_45	278	26	9.35252	74	5	Viruses	uncultured_Mediterranean_phage_uvMED	2.7027	thioredoxin	4.05405
380345	Lineage_45	278	8	2.8777	23	5	Bacteria	uncultured_Bacteroides_sp.	100	DNA_damage_response_protein_A	100
207742	Lineage_45	278	16	5.7554	28	5	Unknown	Unknown	Unknown	Unknown	Unknown
194970	Lineage_45	278	12	4.31655	28	5	Viruses	uncultured_Mediterranean_phage_uvMED	57.1429	erf_family_protein	64.2857
226626	Lineage_45	278	7	2.51799	13	5	Bacteria	Snodgrassella_alvi	60	putative_ABC_transporter	60
201715	Lineage_45	278	25	8.99281	40	5	Unknown	Unknown	Unknown	Unknown	Unknown
124238	Lineage_45	278	23	8.27338	36	5	Bacteria	Verrucomicrobia_bacterium_SCGC_AAA164-L15	4.87805	tyrosine__tRNA_ligase	4.87805
203265	Lineage_45	278	3	1.07914	10	5	Unknown	Unknown	Unknown	Unknown	Unknown
205090	Lineage_45	278	3	1.07914	8	5	Viruses	uncultured_Mediterranean_phage_uvMED	55.5556	DNA_modification_methylase__COG0863	55.5556
14036	Lineage_45	278	30	10.7914	42	5	Bacteria	Avibacterium_paragallinarum	24.4444	translocation_protein_TolB_precursor	88.8889
206404	Lineage_45	278	18	6.47482	33	5	Viruses	uncultured_Mediterranean_phage_uvMED	48.5714	DNA__cytosine_5___methyltransferase__TIGR00675	45.7143
35854	Lineage_45	278	18	6.47482	55	5	Viruses	Salmonella_virus_FelixO1	27.5862	Phage_conserved_protein	27.5862
223799	Lineage_45	278	10	3.59712	17	5	Viruses	Mycobacterium_phage_Baee	52.9412	queuine_tRNA_ribosyltransferase	100
225063	Lineage_45	278	5	1.79856	12	5	Unknown	Unknown	Unknown	Unknown	Unknown
243967	Lineage_45	278	8	2.8777	12	5	Bacteria	undef	8.33333	NinB_protein__Acinetobacter_calcoaceticus_baumannii_complex	8.33333
207761	Lineage_45	278	8	2.8777	21	5	Unknown	Unknown	Unknown	Unknown	Unknown
201567	Lineage_45	278	4	1.43885	27	5	Unknown	Unknown	Unknown	Unknown	Unknown
221584	Lineage_45	278	7	2.51799	19	5	Viruses	uncultured_Mediterranean_phage_uvMED	57.1429	DNA_polymerase_I	57.1429
223955	Lineage_46	37	18	48.6486	30	5	Bacteria	Candidatus_Saccharimonas_aalborgensis	36.6667	single_stranded_DNA_binding_protein	40
9769	Lineage_48	46	4	8.69565	30	5	Viruses	uncultured_Mediterranean_phage_uvMED	15.625	terminase_small_subunit	68.75
367438	Lineage_48	46	5	10.8696	17	5	Unknown	Unknown	Unknown	Unknown	Unknown
262898	Lineage_48	46	6	13.0435	18	5	Bacteria	Janthinobacterium_sp._CG23_2	35	major_capsid_protein	80
194747	Lineage_49	141	5	3.5461	22	5	Unknown	Unknown	Unknown	Unknown	Unknown
194849	Lineage_49	141	4	2.83688	13	5	Unknown	Unknown	Unknown	Unknown	Unknown
199956	Lineage_49	141	3	2.12766	22	5	Viruses	uncultured_Mediterranean_phage_uvMED	96.2963	spry_domain_protein	40.7407
202855	Lineage_49	141	8	5.67376	19	5	Unknown	Unknown	Unknown	Unknown	Unknown
196722	Lineage_49	141	3	2.12766	20	5	Unknown	Unknown	Unknown	Unknown	Unknown
213422	Lineage_49	141	4	2.83688	25	5	Unknown	Unknown	Unknown	Unknown	Unknown
210538	Lineage_49	141	3	2.12766	9	5	Viruses	uncultured_Mediterranean_phage_uvMED	55.5556	pesticin_domain_protein	33.3333
5356	Lineage_49	141	8	5.67376	29	5	Viruses	uncultured_Mediterranean_phage_uvMED	20.6897	ATPase	31.0345
96594	Lineage_49	141	3	2.12766	14	5	Viruses	uncultured_Mediterranean_phage_uvMED	43.75	putative_carbohydrate_binding_domain_containing_protein	25
193689	Lineage_49	141	5	3.5461	15	5	Unknown	Unknown	Unknown	Unknown	Unknown
205555	Lineage_49	141	7	4.96454	21	5	Viruses	uncultured_Mediterranean_phage_uvMED	100	peptidase	100
203213	Lineage_49	141	4	2.83688	12	5	Unknown	Unknown	Unknown	Unknown	Unknown
200179	Lineage_49	141	6	4.25532	17	5	Bacteria	Microvirga_ossetica	76.4706	trna_delta__isopentenylpyrophosphate_transferase	100
199945	Lineage_49	141	10	7.0922	71	5	Unknown	Unknown	Unknown	Unknown	Unknown
202847	Lineage_49	141	23	16.3121	43	5	Unknown	Unknown	Unknown	Unknown	Unknown
292336	Lineage_5	29	3	10.3448	11	5	Bacteria	Blautia_sp._CAG:52	69.2308	conserved_domain_protein	69.2308
128978	Lineage_5	29	10	34.4828	22	5	Unknown	Unknown	Unknown	Unknown	Unknown
292259	Lineage_5	29	5	17.2414	11	5	Unknown	Unknown	Unknown	Unknown	Unknown
292260	Lineage_5	29	11	37.931	26	5	Bacteria	Clostridium_sp._CAG:169	11.5385	carbohydrate_binding_domain_protein	11.5385
194970	Lineage_50	58	7	12.069	28	5	Viruses	uncultured_Mediterranean_phage_uvMED	57.1429	erf_family_protein	64.2857
194399	Lineage_50	58	3	5.17241	28	5	Viruses	uncultured_Mediterranean_phage_uvMED	100	Phage_minor_tail_protein_L	53.3333
191267	Lineage_52	32	4	12.5	13	5	Viruses	uncultured_Mediterranean_phage_uvMED	46.1538	single_stranded_DNA_binding_protein__TIGR00621	46.1538
227326	Lineage_54	40	3	7.5	9	5	Bacteria	Nocardia_anaemiae	33.3333	methyltransferase	50
200804	Lineage_55	32	4	12.5	30	5	Viruses	uncultured_marine_virus	41.9355	peptidase_M15	61.2903
194007	Lineage_55	32	14	43.75	22	5	Viruses	Freshwater_phage_uvFW-CGR-AMD-COM-C203	100	portal_protein	100
222816	Lineage_55	32	11	34.375	36	5	Bacteria	Thermaerobacter_marianensis	72.973	ATP_binding_protein	100
194747	Lineage_56	23	10	43.4783	22	5	Unknown	Unknown	Unknown	Unknown	Unknown
218196	Lineage_56	23	5	21.7391	19	5	Viruses	uncultured_Mediterranean_phage_uvMED	94.7368	adenylate_guanylyl_cyclase	100
228637	Lineage_56	23	8	34.7826	14	5	Unknown	Unknown	Unknown	Unknown	Unknown
5356	Lineage_56	23	7	30.4348	29	5	Viruses	uncultured_Mediterranean_phage_uvMED	20.6897	ATPase	31.0345
201470	Lineage_57	117	19	16.2393	29	5	Unknown	Unknown	Unknown	Unknown	Unknown
218196	Lineage_57	117	7	5.98291	19	5	Viruses	uncultured_Mediterranean_phage_uvMED	94.7368	adenylate_guanylyl_cyclase	100
205994	Lineage_57	117	3	2.5641	7	5	Unknown	Unknown	Unknown	Unknown	Unknown
208747	Lineage_57	117	12	10.2564	59	5	Unknown	Unknown	Unknown	Unknown	Unknown
198455	Lineage_57	117	10	8.54701	20	5	Unknown	Unknown	Unknown	Unknown	Unknown
199449	Lineage_57	117	6	5.12821	31	5	Viruses	uncultured_Mediterranean_phage_uvMED	24.2424	phage_single_stranded_DNA_binding_protein	21.2121
195071	Lineage_57	117	7	5.98291	29	5	Viruses	uncultured_virus	79.3103	DNA_polymerase	72.4138
218923	Lineage_57	117	6	5.12821	13	5	Bacteria	Bordetella_bronchiseptica	7.14286	PF07102_family_protein	7.14286
197631	Lineage_57	117	5	4.2735	29	5	Viruses	uncultured_Mediterranean_phage_uvMED	73.3333	Protein_of_unknwon_function__DUF3310	46.6667
5356	Lineage_57	117	10	8.54701	29	5	Viruses	uncultured_Mediterranean_phage_uvMED	20.6897	ATPase	31.0345
202936	Lineage_57	117	3	2.5641	9	5	Bacteria	Gordonibacter_pamelaeae	100	Predicted_endonuclease_distantly_related_to_archaeal_Holliday_junction_resolvase	100
228293	Lineage_57	117	4	3.4188	10	5	Unknown	Unknown	Unknown	Unknown	Unknown
200239	Lineage_57	117	5	4.2735	33	5	Unknown	Unknown	Unknown	Unknown	Unknown
207155	Lineage_57	117	4	3.4188	19	5	Unknown	Unknown	Unknown	Unknown	Unknown
194655	Lineage_57	117	3	2.5641	8	5	Unknown	Unknown	Unknown	Unknown	Unknown
193570	Lineage_58	87	3	3.44828	12	5	Bacteria	Delftia_acidovorans	61.5385	ERF_family_protein	76.9231
112890	Lineage_58	87	4	4.5977	9	5	Bacteria	Azoarcus_tolulyticus	100	Holin_of_3TMs__for_gene_transfer_release	100
221110	Lineage_58	87	4	4.5977	11	5	Viruses	uncultured_Mediterranean_phage_uvMED	100	ribonucleoside_diphosphate_reductase	100
48473	Lineage_58	87	5	5.74713	9	5	Bacteria	Salmonella_enterica	40	protein_ninX	40
199492	Lineage_58	87	4	4.5977	10	5	Unknown	Unknown	Unknown	Unknown	Unknown
196950	Lineage_58	87	3	3.44828	29	5	Viruses	uncultured_Mediterranean_phage_uvMED	10	iron_sulfur_cluster_assembly_accessory_protein	46.6667
228637	Lineage_58	87	3	3.44828	14	5	Unknown	Unknown	Unknown	Unknown	Unknown
196063	Lineage_58	87	3	3.44828	9	5	Bacteria	Megamonas_funiformis_CAG:377	100	pF06067_domain_protein	100
1722	Lineage_58	87	3	3.44828	14	5	Viruses	Enterobacteria_phage_RB16	15.3846	putative_homing_endonuclease	26.9231
200239	Lineage_58	87	4	4.5977	33	5	Unknown	Unknown	Unknown	Unknown	Unknown
292336	Lineage_6	20	3	15	11	5	Bacteria	Blautia_sp._CAG:52	69.2308	conserved_domain_protein	69.2308
200202	Lineage_60	151	6	3.97351	45	5	Unknown	Unknown	Unknown	Unknown	Unknown
64485	Lineage_60	151	4	2.64901	11	5	Viruses	uncultured_Mediterranean_phage_uvMED	58.3333	putative_Type_I_restriction_modification_methylase	58.3333
197983	Lineage_60	151	3	1.98675	15	5	Viruses	uncultured_Mediterranean_phage_uvDeep-CGR2-KM21-C368	55.5556	acetyltransferase	55.5556
204835	Lineage_60	151	3	1.98675	12	5	Viruses	uncultured_Mediterranean_phage_uvMED	85.7143	putative_transcriptional_regulator	85.7143
204276	Lineage_60	151	3	1.98675	9	5	Unknown	Unknown	Unknown	Unknown	Unknown
202855	Lineage_60	151	4	2.64901	19	5	Unknown	Unknown	Unknown	Unknown	Unknown
196618	Lineage_60	151	10	6.62252	18	5	Unknown	Unknown	Unknown	Unknown	Unknown
114859	Lineage_60	151	3	1.98675	10	5	Viruses	Cyanophage_NATL2A-133	80	predicted_protein	90
195537	Lineage_60	151	4	2.64901	16	5	Bacteria	Desulfovibrio_sp._U5L	57.8947	LOW_QUALITY_PROTEIN__phage_related_terminase	57.8947
207461	Lineage_60	151	22	14.5695	29	5	Viruses	uncultured_Mediterranean_phage_uvMED	78.125	terminase_large_subunit	78.125
124238	Lineage_60	151	3	1.98675	36	5	Bacteria	Verrucomicrobia_bacterium_SCGC_AAA164-L15	4.87805	tyrosine__tRNA_ligase	4.87805
204509	Lineage_60	151	3	1.98675	10	5	Unknown	Unknown	Unknown	Unknown	Unknown
112092	Lineage_60	151	29	19.2053	67	5	Unknown	Unknown	Unknown	Unknown	Unknown
218923	Lineage_60	151	3	1.98675	13	5	Bacteria	Bordetella_bronchiseptica	7.14286	PF07102_family_protein	7.14286
205797	Lineage_60	151	6	3.97351	15	5	Viruses	uncultured_Mediterranean_phage_uvMED	52.9412	NinB_like	52.9412
197631	Lineage_60	151	16	10.596	29	5	Viruses	uncultured_Mediterranean_phage_uvMED	73.3333	Protein_of_unknwon_function__DUF3310	46.6667
96594	Lineage_60	151	6	3.97351	14	5	Viruses	uncultured_Mediterranean_phage_uvMED	43.75	putative_carbohydrate_binding_domain_containing_protein	25
196622	Lineage_60	151	6	3.97351	20	5	Unknown	Unknown	Unknown	Unknown	Unknown
198621	Lineage_60	151	3	1.98675	8	5	Unknown	Unknown	Unknown	Unknown	Unknown
199371	Lineage_60	151	3	1.98675	21	5	Viruses	uncultured_Mediterranean_phage_uvMED	100	putative_Deoxyuridine_5__triphosphate_nucleotidohydrolase	100
205555	Lineage_60	151	6	3.97351	21	5	Viruses	uncultured_Mediterranean_phage_uvMED	100	peptidase	100
201773	Lineage_60	151	3	1.98675	13	5	Viruses	uncultured_Mediterranean_phage_uvMED	92.8571	Phage_like_element_PbsX_protein_XkdW	92.8571
203213	Lineage_60	151	4	2.64901	12	5	Unknown	Unknown	Unknown	Unknown	Unknown
201827	Lineage_60	151	6	3.97351	16	5	Viruses	uncultured_Mediterranean_phage_uvMED	93.75	putative_nuclease	93.75
215448	Lineage_60	151	3	1.98675	19	5	Bacteria	Paracoccus_sanguinis	36.8421	oxidoreductase	68.4211
196440	Lineage_60	151	3	1.98675	11	5	Bacteria	Bordetella_bronchiseptica	64.2857	NinB_domain_protein	64.2857
194704	Lineage_60	151	5	3.31126	12	5	Unknown	Unknown	Unknown	Unknown	Unknown
112207	Lineage_60	151	7	4.63576	14	5	Viruses	uncultured_Mediterranean_phage_uvMED	100	Phage_like_element_PbsX_protein_XkdW	100
199945	Lineage_60	151	27	17.8808	71	5	Unknown	Unknown	Unknown	Unknown	Unknown
193570	Lineage_61	32	4	12.5	12	5	Bacteria	Delftia_acidovorans	61.5385	ERF_family_protein	76.9231
207155	Lineage_61	32	7	21.875	19	5	Unknown	Unknown	Unknown	Unknown	Unknown
293145	Lineage_62	20	4	20	13	5	Bacteria	uncultured_Eubacterium_sp.	15.3846	transcriptional_regulator	53.8462
295528	Lineage_62	20	3	15	20	5	Bacteria	undef	22.7273	ParA_family_protein	59.0909
292260	Lineage_62	20	9	45	26	5	Bacteria	Clostridium_sp._CAG:169	11.5385	carbohydrate_binding_domain_protein	11.5385
380345	Lineage_63	49	5	10.2041	23	5	Bacteria	uncultured_Bacteroides_sp.	100	DNA_damage_response_protein_A	100
14036	Lineage_63	49	3	6.12245	42	5	Bacteria	Avibacterium_paragallinarum	24.4444	translocation_protein_TolB_precursor	88.8889
9769	Lineage_65	236	4	1.69492	30	5	Viruses	uncultured_Mediterranean_phage_uvMED	15.625	terminase_small_subunit	68.75
473193	Lineage_65	236	3	1.27119	7	5	Bacteria	undef	54.5455	IS3_family_transposase__Enterobacteriaceae	54.5455
85695	Lineage_65	236	7	2.9661	12	5	Bacteria	Escherichia_coli	64.2857	transposase	78.5714
80048	Lineage_65	236	4	1.69492	14	5	Viruses	Escherichia_phage_Greed	42.8571	putative_preQ0_transporter	100
78638	Lineage_65	236	4	1.69492	9	5	Eukaryota	Mycena_chlorophos	11.1111	predicted_protein	11.1111
5079	Lineage_65	236	3	1.27119	9	5	Bacteria	undef	33.3333	class_I_SAM_dependent_methyltransferase	44.4444
99213	Lineage_65	236	8	3.38983	20	5	Bacteria	Escherichia_coli	90	upf89_0_protein	90
39035	Lineage_65	236	7	2.9661	12	5	Bacteria	Escherichia_coli	58.3333	putative_bacteriophage_heme_binding_virulence_factor	58.3333
470132	Lineage_65	236	5	2.11864	16	5	Bacteria	Escherichia_coli	87.5	protein_ea22	56.25
194480	Lineage_65	236	4	1.69492	25	5	Viruses	uncultured_Mediterranean_phage_uvMED	69.2308	phage_tail_attachment_protein	53.8462
194197	Lineage_66	22	3	13.6364	26	5	Unknown	Unknown	Unknown	Unknown	Unknown
199956	Lineage_67	252	4	1.5873	22	5	Viruses	uncultured_Mediterranean_phage_uvMED	96.2963	spry_domain_protein	40.7407
199449	Lineage_67	252	6	2.38095	31	5	Viruses	uncultured_Mediterranean_phage_uvMED	24.2424	phage_single_stranded_DNA_binding_protein	21.2121
196722	Lineage_67	252	4	1.5873	20	5	Unknown	Unknown	Unknown	Unknown	Unknown
94193	Lineage_67	252	4	1.5873	9	5	Viruses	Yersinia_phage_phiYeO3-12	20	endonuclease_VII	30
213422	Lineage_67	252	6	2.38095	25	5	Unknown	Unknown	Unknown	Unknown	Unknown
112092	Lineage_67	252	4	1.5873	67	5	Unknown	Unknown	Unknown	Unknown	Unknown
14955	Lineage_67	252	7	2.77778	12	5	Bacteria	Microcystis_aeruginosa	8.33333	putative_endolysin	50
196622	Lineage_67	252	4	1.5873	20	5	Unknown	Unknown	Unknown	Unknown	Unknown
196629	Lineage_67	252	4	1.5873	11	5	Unknown	Unknown	Unknown	Unknown	Unknown
13950	Lineage_67	252	5	1.98413	11	5	Viruses	Salmonella_phage_BP12B	33.3333	HNH_homing_endonuclease	41.6667
9769	Lineage_7	25	3	12	30	5	Viruses	uncultured_Mediterranean_phage_uvMED	15.625	terminase_small_subunit	68.75
380345	Lineage_7	25	8	32	23	5	Bacteria	uncultured_Bacteroides_sp.	100	DNA_damage_response_protein_A	100
12085	Lineage_0	51	3	5.88235	61	4	Viruses	Yersinia_phage_phiYeO3-12	4.91803	N_acetylmuramoyl_L_alanine_amidase	47.541
12064	Lineage_0	51	4	7.84314	8	4	Bacteria	Neisseria_sp._124861	50	peptidoglycan_domain_protein	50
193699	Lineage_1	39	12	30.7692	41	4	Unknown	Unknown	Unknown	Unknown	Unknown
205851	Lineage_1	39	3	7.69231	13	4	Viruses	uncultured_Mediterranean_phage_uvMED	53.3333	Holliday_junction_resolvase	33.3333
202198	Lineage_1	39	3	7.69231	16	4	Unknown	Unknown	Unknown	Unknown	Unknown
203037	Lineage_1	39	3	7.69231	15	4	Unknown	Unknown	Unknown	Unknown	Unknown
226356	Lineage_1	39	4	10.2564	12	4	Bacteria	Gammaproteobacteria_bacterium_TMED182	91.6667	chromosome_partitioning_protein_ParB	100
34897	Lineage_1	39	4	10.2564	26	4	Bacteria	Flavobacteriaceae_bacterium_TMED171	14.2857	glycerol_3_phosphate_cytidylyltransferase	96.4286
200863	Lineage_1	39	4	10.2564	20	4	Bacteria	Pelagibacteraceae_bacterium_TMED273	85	muraminidase	85
196403	Lineage_1	39	4	10.2564	8	4	Viruses	Idiomarinaceae_phage_1N2-2	100	putative_tail_fiber_adhesion_protein	100
13450	Lineage_1	39	4	10.2564	33	4	Viruses	Klebsiella_phage_vB_KpnM_KpV477	12.1212	outer_membrane_lipoprotein	18.1818
470131	Lineage_10	44	16	36.3636	27	4	Bacteria	Escherichia_coli	100	ead_Ea22_like_family_protein	39.4737
60278	Lineage_10	44	3	6.81818	12	4	Bacteria	Escherichia_coli	66.6667	serine_threonine_protein_phosphatase	58.3333
470734	Lineage_10	44	7	15.9091	12	4	Bacteria	Escherichia_coli	8.33333	putative_bacteriophage_heme_binding_virulence_factor	8.33333
70986	Lineage_10	44	7	15.9091	18	4	Bacteria	undef	33.3333	TIGR02594_family_protein	38.8889
98930	Lineage_10	44	3	6.81818	9	4	Viruses	Vibrio_virus_MAR	33.3333	recombination_protein	33.3333
102339	Lineage_10	44	5	11.3636	10	4	Unknown	Unknown	Unknown	Unknown	Unknown
49261	Lineage_10	44	4	9.09091	10	4	Bacteria	undef	40	tellurite_resistance_protein__Enterobacteriaceae	40
304862	Lineage_11	68	14	20.5882	24	4	Bacteria	Bacteroides_sp._CAG:633	50	thymidylate_synthase_complementing_protein_ThyX	53.8462
213913	Lineage_11	68	3	4.41176	37	4	Viruses	uncultured_Mediterranean_phage_uvMED	100	Peptidase_M15	100
131727	Lineage_11	68	4	5.88235	17	4	Viruses	Streptomyces_phage_Amela	16.6667	putative_dNMP_kinase	50
220598	Lineage_11	68	8	11.7647	20	4	Viruses	Virus_Rctr41k	100	phosphoesterase_like_protein	100
220609	Lineage_11	68	7	10.2941	38	4	Unknown	Unknown	Unknown	Unknown	Unknown
324345	Lineage_11	68	6	8.82353	18	4	Bacteria	Bacteroides_fragilis	45	reverse_transcriptase	95
193445	Lineage_11	68	5	7.35294	71	4	Unknown	Unknown	Unknown	Unknown	Unknown
176166	Lineage_11	68	4	5.88235	92	4	Viruses	Cellulophaga_phage_phi48:2	8.42105	structural_protein	8.42105
103358	Lineage_11	68	4	5.88235	15	4	Archaea	Methanococcoides_burtonii	12.5	thiol_reductase_thioredoxin	50
112841	Lineage_11	68	3	4.41176	13	4	Bacteria	Simiduia_agarivorans	15.3846	gamma_glutamylcyclotransferase	76.9231
38125	Lineage_12	130	4	3.07692	20	4	Viruses	Cronobacter_virus_CR3	20	PhoH_family_protein	30
2665	Lineage_12	130	7	5.38462	39	4	Viruses	Achromobacter_phage_phiAxp-3	20.5128	thymidilate_synthase	28.2051
60278	Lineage_12	130	5	3.84615	12	4	Bacteria	Escherichia_coli	66.6667	serine_threonine_protein_phosphatase	58.3333
43924	Lineage_12	130	8	6.15385	12	4	Bacteria	Yersinia_pestis	50	serine_protease	91.6667
187018	Lineage_12	130	4	3.07692	7	4	Bacteria	Acinetobacter_baumannii	44.4444	IS6_family_transposase	44.4444
5083	Lineage_12	130	3	2.30769	7	4	Unknown	Unknown	Unknown	Unknown	Unknown
39041	Lineage_12	130	10	7.69231	23	4	Unknown	Unknown	Unknown	Unknown	Unknown
46440	Lineage_12	130	7	5.38462	13	4	Viruses	Escherichia_virus_Lambda	46.1538	Cro	46.1538
103994	Lineage_12	130	11	8.46154	26	4	Viruses	Escherichia_phage_Gluttony	19.2308	ATP_dependent_helicase	30.7692
199311	Lineage_12	130	7	5.38462	11	4	Unknown	Unknown	Unknown	Unknown	Unknown
42457	Lineage_12	130	5	3.84615	8	4	Bacteria	Yersinia_pestis	86.6667	transposase	86.6667
101521	Lineage_12	130	7	5.38462	11	4	Bacteria	undef	100	antitermination_protein__Enterobacteriaceae	54.5455
46447	Lineage_12	130	3	2.30769	7	4	Bacteria	undef	71.4286	recombination_protein_NinG__Enterobacteriaceae	42.8571
199310	Lineage_12	130	11	8.46154	17	4	Viruses	uncultured_phage_MedDCM-OCT-S09-C37	44.4444	OMP1_protein	55.5556
382871	Lineage_12	130	6	4.61538	12	4	Bacteria	Yersinia_pestis	50	IS200_IS605_family_transposase	71.4286
196534	Lineage_12	130	13	10	32	4	Unknown	Unknown	Unknown	Unknown	Unknown
207436	Lineage_12	130	3	2.30769	6	4	Unknown	Unknown	Unknown	Unknown	Unknown
85663	Lineage_12	130	7	5.38462	16	4	Bacteria	undef	81.25	lysozyme__Enterobacteriaceae	68.75
46446	Lineage_12	130	3	2.30769	12	4	Bacteria	Escherichia_coli	83.3333	putative_DNA_N_6_adenine_methyltransferase_from_phage_origin	83.3333
475669	Lineage_12	130	5	3.84615	8	4	Bacteria	undef	92.8571	IS21_family_transposase_IS100__Bacteria	85.7143
104049	Lineage_12	130	11	8.46154	29	4	Viruses	Escherichia_phage_slur05	34.4828	VRR_NUC_domain_protein	48.2759
104047	Lineage_12	130	11	8.46154	28	4	Viruses	Escherichia_virus_SSL2009a	10.7143	DNA_polymerase_I	39.2857
199312	Lineage_12	130	9	6.92308	13	4	Unknown	Unknown	Unknown	Unknown	Unknown
309897	Lineage_13	20	6	30	16	4	Viruses	Freshwater_phage_uvFW-CGR-AMD-COM-C203	44.4444	CHAP_domain_containing_protein	55.5556
197738	Lineage_13	20	6	30	20	4	Viruses	Cyanophage_PSS2	4.7619	predicted_protein	4.7619
253543	Lineage_14	60	4	6.66667	11	4	Unknown	Unknown	Unknown	Unknown	Unknown
115293	Lineage_14	60	4	6.66667	10	4	Viruses	uncultured_Mediterranean_phage_uvMED	100	tail_fibre_assembly_protein	100
226619	Lineage_14	60	4	6.66667	14	4	Unknown	Unknown	Unknown	Unknown	Unknown
198541	Lineage_14	60	6	10	13	4	Viruses	Cyanophage_SS120-1	53.8462	endonuclease_VII	53.8462
199447	Lineage_14	60	9	15	24	4	undef	uncultured_organism	100	DNA_polymerase__partial	100
199475	Lineage_14	60	4	6.66667	8	4	Unknown	Unknown	Unknown	Unknown	Unknown
221172	Lineage_14	60	4	6.66667	27	4	Viruses	uncultured_phage_MedDCM-OCT-S04-C348	29.6296	PurM	59.2593
226620	Lineage_14	60	4	6.66667	14	4	Unknown	Unknown	Unknown	Unknown	Unknown
194024	Lineage_14	60	3	5	19	4	Unknown	Unknown	Unknown	Unknown	Unknown
117982	Lineage_14	60	9	15	27	4	Viruses	uncultured_virus	81.4815	DNA_primase	74.0741
234060	Lineage_14	60	3	5	8	4	Unknown	Unknown	Unknown	Unknown	Unknown
9789	Lineage_14	60	3	5	29	4	Viruses	Salmonella_virus_SP101	48.5714	phage_tail_protein	71.4286
182195	Lineage_14	60	3	5	22	4	Viruses	Pseudomonas_phage_KPP23	15.3846	virion_protein	15.3846
199447	Lineage_15	28	4	14.2857	24	4	undef	uncultured_organism	100	DNA_polymerase__partial	100
112841	Lineage_15	28	3	10.7143	13	4	Bacteria	Simiduia_agarivorans	15.3846	gamma_glutamylcyclotransferase	76.9231
2665	Lineage_16	55	11	20	39	4	Viruses	Achromobacter_phage_phiAxp-3	20.5128	thymidilate_synthase	28.2051
241292	Lineage_16	55	8	14.5455	13	4	Bacteria	Campylobacter_sp._FOBRC14	84.6154	PF07087_family_protein	84.6154
5175	Lineage_16	55	3	5.45455	7	4	Unknown	Unknown	Unknown	Unknown	Unknown
2180	Lineage_17	88	4	4.54545	12	4	Unknown	Unknown	Unknown	Unknown	Unknown
2366	Lineage_17	88	6	6.81818	26	4	Viruses	Campylobacter_phage_CGC-2007	65.3846	cje0217	42.3077
24259	Lineage_17	88	3	3.40909	7	4	Bacteria	Streptococcus_pneumoniae	100	prophage_Lp2_protein_33	100
90477	Lineage_17	88	3	3.40909	7	4	Viruses	Staphylococcus_phage_Stau2	42.8571	putative_sensor_protein	42.8571
2750	Lineage_17	88	12	13.6364	19	4	Viruses	Staphylococcus_virus_JD7	31.5789	nucleoside_2_deoxyribosyltransferase	84.2105
20841	Lineage_17	88	5	5.68182	34	4	Viruses	Mycobacterium_phage_Anubis	77.7778	tapemeasure_protein	77.7778
11980	Lineage_18	333	5	1.5015	12	4	Viruses	Yersinia_phage_phiR1-37	66.6667	g133	66.6667
1884	Lineage_18	333	11	3.3033	17	4	Viruses	Escherichia_phage_Lw1	5.88235	anaerobic_nucleotide_reductase_subunit	23.5294
228994	Lineage_18	333	5	1.5015	8	4	Unknown	Unknown	Unknown	Unknown	Unknown
134302	Lineage_18	333	5	1.5015	14	4	Unknown	Unknown	Unknown	Unknown	Unknown
296551	Lineage_18	333	5	1.5015	11	4	Bacteria	Thalassospira_lucentensis	18.1818	nuclease	81.8182
194637	Lineage_18	333	5	1.5015	11	4	Bacteria	Candidatus_Vecturithrix_granuli	36.3636	probable_lipase	36.3636
93510	Lineage_18	333	3	0.900901	6	4	Viruses	Synechococcus_phage_S-CRM01	50	methyltransferase_domain_containing_protein	66.6667
222303	Lineage_18	333	3	0.900901	14	4	Bacteria	Synechococcus_sp._CB0205	13.3333	mannose_6_phosphate_isomerase	33.3333
198545	Lineage_18	333	11	3.3033	27	4	Viruses	uncultured_Mediterranean_phage	27.5862	nucleotide_sugar_dehydrogenase	31.0345
80826	Lineage_18	333	3	0.900901	26	4	Bacteria	Salmonella_enterica	38.4615	tailspike_protein	53.8462
34897	Lineage_18	333	18	5.40541	26	4	Bacteria	Flavobacteriaceae_bacterium_TMED171	14.2857	glycerol_3_phosphate_cytidylyltransferase	96.4286
4559	Lineage_18	333	5	1.5015	14	4	Bacteria	Sphingobium_baderi	29.4118	DNA_polymerase_III_subunit_epsilon	35.2941
1478	Lineage_18	333	33	9.90991	49	4	Viruses	Salmonella_virus_ViI	53.7037	conserved_phage_associated_protein	53.7037
38057	Lineage_18	333	4	1.2012	21	4	Unknown	Unknown	Unknown	Unknown	Unknown
31110	Lineage_18	333	5	1.5015	19	4	Bacteria	Alphaproteobacteria_bacterium_TMED37	15.7895	GMP_reductase	42.1053
3493	Lineage_18	333	17	5.10511	20	4	Unknown	Unknown	Unknown	Unknown	Unknown
1876	Lineage_18	333	17	5.10511	23	4	Viruses	Aeromonas_virus_Aeh1	8.69565	anaerobic_ribonucleoside_triphosphate_reductase	26.087
39384	Lineage_18	333	3	0.900901	12	4	Viruses	Morganella_phage_vB_MmoM_MP1	8.33333	thymidylate_synthase	91.6667
14670	Lineage_18	333	3	0.900901	10	4	Viruses	Escherichia_virus_SU10	20	putative_serine_threonine_protein_phosphatase	70
2009	Lineage_18	333	7	2.1021	14	4	Viruses	Pseudomonas_phage_O4	35.7143	putative_ribonucleotide_reductase	35.7143
79320	Lineage_18	333	5	1.5015	11	4	Bacteria	uncultured_gamma_proteobacterium_HF4000_23L14	18.1818	glutaredoxin	36.3636
217149	Lineage_18	333	4	1.2012	7	4	Unknown	Unknown	Unknown	Unknown	Unknown
13450	Lineage_18	333	19	5.70571	33	4	Viruses	Klebsiella_phage_vB_KpnM_KpV477	12.1212	outer_membrane_lipoprotein	18.1818
42674	Lineage_18	333	4	1.2012	8	4	Bacteria	Kosakonia_sacchari	50	HNH_endonuclease	75
3492	Lineage_18	333	19	5.70571	32	4	Unknown	Unknown	Unknown	Unknown	Unknown
2091	Lineage_18	333	29	8.70871	32	4	Viruses	Klebsiella_virus_PKO111	9.375	polynucleotide_kinase	18.75
73962	Lineage_18	333	4	1.2012	8	4	Bacteria	Zavarzinella_formosa	33.3333	bifunctional__p_ppGpp_synthetase_guanosine_3__5__bis_diphosphate__3__pyrophosphohydrolase	55.5556
2665	Lineage_19	26	6	23.0769	39	4	Viruses	Achromobacter_phage_phiAxp-3	20.5128	thymidilate_synthase	28.2051
6884	Lineage_19	26	3	11.5385	10	4	Viruses	Salmonella_virus_SE1	100	24_gene_product	100
17994	Lineage_19	26	6	23.0769	9	4	Viruses	Caulobacter_virus_Magneto	44.4444	putative_DNA_methylase	66.6667
6882	Lineage_19	26	4	15.3846	12	4	Viruses	Cronobacter_virus_GAP31	16.6667	nicotinamide_nucleotide_adenylyltransferase	50
131727	Lineage_19	26	6	23.0769	17	4	Viruses	Streptomyces_phage_Amela	16.6667	putative_dNMP_kinase	50
39384	Lineage_19	26	5	19.2308	12	4	Viruses	Morganella_phage_vB_MmoM_MP1	8.33333	thymidylate_synthase	91.6667
6877	Lineage_19	26	4	15.3846	13	4	Viruses	Salmonella_virus_SE1	14.2857	nicotinamide_mononucleotide_transporter_PnuC	35.7143
3492	Lineage_19	26	5	19.2308	32	4	Unknown	Unknown	Unknown	Unknown	Unknown
4559	Lineage_2	28	4	14.2857	14	4	Bacteria	Sphingobium_baderi	29.4118	DNA_polymerase_III_subunit_epsilon	35.2941
99253	Lineage_2	28	3	10.7143	6	4	Bacteria	Acinetobacter_sp._HA	33.3333	glycoside_hydrolase	83.3333
1884	Lineage_20	76	3	3.94737	17	4	Viruses	Escherichia_phage_Lw1	5.88235	anaerobic_nucleotide_reductase_subunit	23.5294
38125	Lineage_20	76	6	7.89474	20	4	Viruses	Cronobacter_virus_CR3	20	PhoH_family_protein	30
2665	Lineage_20	76	15	19.7368	39	4	Viruses	Achromobacter_phage_phiAxp-3	20.5128	thymidilate_synthase	28.2051
12578	Lineage_20	76	5	6.57895	18	4	Viruses	Escherichia_virus_Cajan	78.9474	tail_protein	78.9474
6884	Lineage_20	76	3	3.94737	10	4	Viruses	Salmonella_virus_SE1	100	24_gene_product	100
6857	Lineage_20	76	6	7.89474	12	4	Viruses	Escherichia_phage_121Q	16.6667	putative_phage_tail_protein	16.6667
6882	Lineage_20	76	5	6.57895	12	4	Viruses	Cronobacter_virus_GAP31	16.6667	nicotinamide_nucleotide_adenylyltransferase	50
6655	Lineage_20	76	20	26.3158	28	4	Viruses	Pseudomonas_phage_vB_PaeM_MAG1	27.5862	putative_phosphatase	48.2759
38057	Lineage_20	76	8	10.5263	21	4	Unknown	Unknown	Unknown	Unknown	Unknown
11059	Lineage_20	76	4	5.26316	41	4	Viruses	uncultured_Mediterranean_phage_uvMED	34.1463	resolvase	34.1463
12577	Lineage_20	76	5	6.57895	15	4	Bacteria	Halomonas_meridiana	6.66667	prophage_PssSM_03	6.66667
12516	Lineage_20	76	9	11.8421	15	4	Viruses	Cronobacter_virus_CR9	13.3333	nicotinamide_phosphoribosyl_transferase	20
84945	Lineage_20	76	4	5.26316	12	4	Viruses	Pseudomonas_phage_O4	41.6667	putative_ribonucleotide_reductase	41.6667
6877	Lineage_20	76	5	6.57895	13	4	Viruses	Salmonella_virus_SE1	14.2857	nicotinamide_mononucleotide_transporter_PnuC	35.7143
3492	Lineage_20	76	6	7.89474	32	4	Unknown	Unknown	Unknown	Unknown	Unknown
12614	Lineage_20	76	6	7.89474	15	4	Viruses	Salmonella_virus_SE1	31.25	ATP_binding_protein	37.5
74948	Lineage_20	76	3	3.94737	7	4	Bacteria	Klebsiella_pneumoniae	100	putative_DNA__cytosine_5___methyltransferase__plasmid	100
38125	Lineage_21	32	4	12.5	20	4	Viruses	Cronobacter_virus_CR3	20	PhoH_family_protein	30
30398	Lineage_22	28	3	10.7143	8	4	Viruses	Lactococcus_phage_LW81	62.5	chromosome_segregation_protein	62.5
6655	Lineage_22	28	4	14.2857	28	4	Viruses	Pseudomonas_phage_vB_PaeM_MAG1	27.5862	putative_phosphatase	48.2759
292829	Lineage_22	28	4	14.2857	37	4	Bacteria	Veillonella_dispar	10.5263	deoxyuridine_5__triphosphate_nucleotidohydrolase	65.7895
2750	Lineage_22	28	4	14.2857	19	4	Viruses	Staphylococcus_virus_JD7	31.5789	nucleoside_2_deoxyribosyltransferase	84.2105
6877	Lineage_22	28	3	10.7143	13	4	Viruses	Salmonella_virus_SE1	14.2857	nicotinamide_mononucleotide_transporter_PnuC	35.7143
112139	Lineage_23	220	17	7.72727	21	4	Viruses	Mycobacterium_phage_HanShotFirst	28.5714	DNA_primase	42.8571
68861	Lineage_23	220	20	9.09091	33	4	Viruses	Mycobacterium_phage_Panchino	78.7879	resolvase	78.7879
68253	Lineage_23	220	4	1.81818	32	4	Unknown	Unknown	Unknown	Unknown	Unknown
120078	Lineage_23	220	11	5	23	4	Viruses	Mycobacterium_phage_Zaka	30.4348	minor_tail_protein	47.8261
123138	Lineage_23	220	4	1.81818	7	4	Unknown	Unknown	Unknown	Unknown	Unknown
120084	Lineage_23	220	7	3.18182	29	4	Viruses	Mycobacterium_virus_Suffolk	6.89655	lysin_B	86.2069
131340	Lineage_23	220	3	1.36364	15	4	Viruses	Mycobacterium_phage_L5	20	phosphoesterase	26.6667
103358	Lineage_23	220	7	3.18182	15	4	Archaea	Methanococcoides_burtonii	12.5	thiol_reductase_thioredoxin	50
20841	Lineage_23	220	27	12.2727	34	4	Viruses	Mycobacterium_phage_Anubis	77.7778	tapemeasure_protein	77.7778
68861	Lineage_24	158	11	6.96203	33	4	Viruses	Mycobacterium_phage_Panchino	78.7879	resolvase	78.7879
68253	Lineage_24	158	25	15.8228	32	4	Unknown	Unknown	Unknown	Unknown	Unknown
8084	Lineage_24	158	9	5.6962	21	4	Unknown	Unknown	Unknown	Unknown	Unknown
120078	Lineage_24	158	9	5.6962	23	4	Viruses	Mycobacterium_phage_Zaka	30.4348	minor_tail_protein	47.8261
113049	Lineage_24	158	5	3.16456	9	4	Viruses	Mycobacterium_phage_Dylan	100	minor_tail_subunit	100
105145	Lineage_24	158	7	4.43038	14	4	Bacteria	Anabaena_variabilis	35.7143	3__5__exoribonuclease	35.7143
123164	Lineage_24	158	8	5.06329	18	4	Viruses	Gordonia_virus_Smoothie	27.7778	minor_capsid_protein_E	44.4444
120084	Lineage_24	158	13	8.22785	29	4	Viruses	Mycobacterium_virus_Suffolk	6.89655	lysin_B	86.2069
131340	Lineage_24	158	8	5.06329	15	4	Viruses	Mycobacterium_phage_L5	20	phosphoesterase	26.6667
68922	Lineage_24	158	10	6.32911	13	4	Viruses	Gordonia_virus_OneUp	15.3846	NAPRTase	23.0769
7839	Lineage_26	21	16	76.1905	19	4	Bacteria	Streptococcus_suis	5.26316	prophage_Lp2_protein_33	5.26316
85703	Lineage_27	65	14	21.5385	17	4	Bacteria	undef	50	HD_family_hydrolase__Enterobacteriaceae	50
85718	Lineage_27	65	4	6.15385	10	4	Bacteria	Escherichia_coli	50	antitermination_protein_Q	60
85663	Lineage_27	65	4	6.15385	16	4	Bacteria	undef	81.25	lysozyme__Enterobacteriaceae	68.75
309897	Lineage_28	39	5	12.8205	16	4	Viruses	Freshwater_phage_uvFW-CGR-AMD-COM-C203	44.4444	CHAP_domain_containing_protein	55.5556
373573	Lineage_28	39	4	10.2564	7	4	Unknown	Unknown	Unknown	Unknown	Unknown
213364	Lineage_28	39	7	17.9487	18	4	Viruses	Mycobacterium_virus_Adawi	22.2222	metagenomic_prevalent_protein	27.7778
32614	Lineage_29	137	3	2.18978	10	4	Viruses	uncultured_Mediterranean_phage_uvMED	20	peptidase_M15	40
200422	Lineage_29	137	5	3.64964	19	4	Bacteria	Paracoccus_denitrificans	55	transcriptional_regulator__Fis_family	55
202530	Lineage_29	137	3	2.18978	12	4	Viruses	uncultured_Mediterranean_phage_uvMED	100	putative_carbohydrate_binding_domain_containing_protein	100
203986	Lineage_29	137	7	5.10949	22	4	Unknown	Unknown	Unknown	Unknown	Unknown
198445	Lineage_29	137	6	4.37956	20	4	Unknown	Unknown	Unknown	Unknown	Unknown
202198	Lineage_29	137	6	4.37956	16	4	Unknown	Unknown	Unknown	Unknown	Unknown
202058	Lineage_29	137	10	7.29927	42	4	Viruses	uncultured_Mediterranean_phage_uvMED	71.4286	repressor_LexA__TIGR00498	52.381
200165	Lineage_29	137	4	2.91971	20	4	Viruses	uncultured_Mediterranean_phage_uvMED	100	c1q_globular_head_domain_containing_protein	44
200424	Lineage_29	137	5	3.64964	27	4	Viruses	uncultured_Mediterranean_phage_uvMED	100	Phage_related_protein__predicted_endonuclease	100
203607	Lineage_29	137	3	2.18978	7	4	Unknown	Unknown	Unknown	Unknown	Unknown
201839	Lineage_29	137	3	2.18978	7	4	Viruses	uncultured_Mediterranean_phage_uvMED	100	putative_acetyltransferase	100
181805	Lineage_29	137	4	2.91971	7	4	Bacteria	Streptomyces_sp._AA4	71.4286	predicted_protein	71.4286
196617	Lineage_29	137	3	2.18978	16	4	Viruses	uncultured_Mediterranean_phage_uvMED	12.5	putative_tail_assembly_chaperone	12.5
199214	Lineage_29	137	3	2.18978	8	4	Unknown	Unknown	Unknown	Unknown	Unknown
11059	Lineage_29	137	5	3.64964	41	4	Viruses	uncultured_Mediterranean_phage_uvMED	34.1463	resolvase	34.1463
219309	Lineage_29	137	13	9.48905	20	4	Unknown	Unknown	Unknown	Unknown	Unknown
200454	Lineage_29	137	14	10.219	47	4	Viruses	uncultured_Mediterranean_phage_uvMED	95.7447	tail_fiber	72.3404
202630	Lineage_29	137	5	3.64964	19	4	Unknown	Unknown	Unknown	Unknown	Unknown
197916	Lineage_29	137	4	2.91971	31	4	Viruses	uncultured_Mediterranean_phage_uvMED	83.871	virion_structural_protein	100
112161	Lineage_29	137	3	2.18978	8	4	Unknown	Unknown	Unknown	Unknown	Unknown
200201	Lineage_29	137	11	8.0292	28	4	Unknown	Unknown	Unknown	Unknown	Unknown
115282	Lineage_29	137	5	3.64964	20	4	Viruses	uncultured_Mediterranean_phage_uvMED	95.8333	terminase_large_subunit	70.8333
201525	Lineage_29	137	10	7.29927	16	4	Unknown	Unknown	Unknown	Unknown	Unknown
198972	Lineage_29	137	60	43.7956	66	4	Viruses	uncultured_Mediterranean_phage_uvMED	76.1194	putative_sigma_factor_like_protein	64.1791
201930	Lineage_29	137	7	5.10949	14	4	Unknown	Unknown	Unknown	Unknown	Unknown
202850	Lineage_29	137	13	9.48905	24	4	Unknown	Unknown	Unknown	Unknown	Unknown
213364	Lineage_29	137	7	5.10949	18	4	Viruses	Mycobacterium_virus_Adawi	22.2222	metagenomic_prevalent_protein	27.7778
20659	Lineage_3	143	3	2.0979	10	4	Unknown	Unknown	Unknown	Unknown	Unknown
20660	Lineage_3	143	5	3.4965	13	4	Bacteria	Youngiibacter_fragilis	30.7692	tail_protein	38.4615
294601	Lineage_3	143	3	2.0979	6	4	Unknown	Unknown	Unknown	Unknown	Unknown
297100	Lineage_3	143	3	2.0979	11	4	Bacteria	Mogibacterium_sp._CM50	45.4545	peptidase_S24_like_protein	45.4545
470763	Lineage_3	143	3	2.0979	7	4	Bacteria	Escherichia_coli	100	Serine_acetyltransferase	57.1429
20600	Lineage_3	143	8	5.59441	17	4	Viruses	Brevibacillus_virus_Davies	17.6471	dUTPase	70.5882
103426	Lineage_3	143	4	2.7972	11	4	Bacteria	Bacillus_cereus	54.5455	NrdH_redoxin	63.6364
399011	Lineage_3	143	3	2.0979	27	4	Viruses	Streptococcus_phage_YMC-2011	77.7778	lpxtg_cell_wall_surface_protein__collagen_binding_domain_protein	77.7778
20667	Lineage_3	143	7	4.8951	11	4	Bacteria	Bacillus_cereus	46.1538	phage_tail_family_protein	84.6154
181375	Lineage_3	143	6	4.1958	11	4	Bacteria	undef	50	ATPase__Enterobacteriaceae	50
122858	Lineage_30	45	3	6.66667	8	4	Viruses	Mycobacterium_phage_Akoma	37.5	IbrB	37.5
2366	Lineage_30	45	15	33.3333	26	4	Viruses	Campylobacter_phage_CGC-2007	65.3846	cje0217	42.3077
120084	Lineage_30	45	8	17.7778	29	4	Viruses	Mycobacterium_virus_Suffolk	6.89655	lysin_B	86.2069
201089	Lineage_31	32	3	9.375	9	4	Viruses	uncultured_Mediterranean_phage	66.6667	fibrinogen_like_coiled_coil_protein	100
196534	Lineage_31	32	4	12.5	32	4	Unknown	Unknown	Unknown	Unknown	Unknown
216193	Lineage_31	32	7	21.875	30	4	Unknown	Unknown	Unknown	Unknown	Unknown
221241	Lineage_31	32	3	9.375	7	4	Unknown	Unknown	Unknown	Unknown	Unknown
201087	Lineage_31	32	3	9.375	8	4	Unknown	Unknown	Unknown	Unknown	Unknown
191422	Lineage_32	22	7	31.8182	38	4	Bacteria	Chloroflexi_bacterium_OLB13	63.2653	Terminase_like_family_protein	73.4694
248258	Lineage_32	22	8	36.3636	14	4	Unknown	Unknown	Unknown	Unknown	Unknown
226619	Lineage_32	22	5	22.7273	14	4	Unknown	Unknown	Unknown	Unknown	Unknown
226620	Lineage_32	22	5	22.7273	14	4	Unknown	Unknown	Unknown	Unknown	Unknown
220909	Lineage_33	33	21	63.6364	25	4	Viruses	Virus_Rctr41k	80.7692	phosphoesterase_like_protein	80.7692
112841	Lineage_33	33	6	18.1818	13	4	Bacteria	Simiduia_agarivorans	15.3846	gamma_glutamylcyclotransferase	76.9231
201320	Lineage_35	23	7	30.4348	12	4	Viruses	Freshwater_phage_uvFW-CGR-AMD-COM-C429	100	metallo_dependent_phosphatase_like_protein	100
194620	Lineage_35	23	6	26.087	34	4	Viruses	uncultured_Mediterranean_phage_uvMED	47.0588	putative_DNA_binding_protein	50
194266	Lineage_36	188	14	7.44681	30	4	Bacteria	Megasphaera_elsdenii	40	helix_turn_helix_domain_containing_protein	43.3333
194425	Lineage_36	188	5	2.65957	10	4	Bacteria	Anaerotruncus_colihominis	70	HNH_endonuclease	40
199944	Lineage_36	188	8	4.25532	30	4	Viruses	uncultured_Mediterranean_phage_uvMED	90	putative_phosphodiesterase	76.6667
208020	Lineage_36	188	6	3.19149	34	4	Unknown	Unknown	Unknown	Unknown	Unknown
253543	Lineage_36	188	3	1.59574	11	4	Unknown	Unknown	Unknown	Unknown	Unknown
207679	Lineage_36	188	6	3.19149	27	4	Unknown	Unknown	Unknown	Unknown	Unknown
206268	Lineage_36	188	3	1.59574	12	4	Viruses	uncultured_Mediterranean_phage_uvMED	58.3333	HNH_endonuclease	83.3333
200165	Lineage_36	188	5	2.65957	20	4	Viruses	uncultured_Mediterranean_phage_uvMED	100	c1q_globular_head_domain_containing_protein	44
215545	Lineage_36	188	14	7.44681	25	4	Unknown	Unknown	Unknown	Unknown	Unknown
206479	Lineage_36	188	5	2.65957	10	4	Unknown	Unknown	Unknown	Unknown	Unknown
71110	Lineage_36	188	4	2.12766	9	4	Viruses	uncultured_Mediterranean_phage_uvMED	88.8889	putative_ferrochelatase	88.8889
196534	Lineage_36	188	11	5.85106	32	4	Unknown	Unknown	Unknown	Unknown	Unknown
216193	Lineage_36	188	14	7.44681	30	4	Unknown	Unknown	Unknown	Unknown	Unknown
223981	Lineage_36	188	7	3.7234	12	4	Viruses	uncultured_Mediterranean_phage	93.3333	DNA_polymerase_I	100
124239	Lineage_36	188	7	3.7234	38	4	Viruses	uncultured_marine_virus	42.5	HNH_endonuclease	85
194309	Lineage_36	188	3	1.59574	6	4	Unknown	Unknown	Unknown	Unknown	Unknown
195487	Lineage_36	188	12	6.38298	20	4	Viruses	uncultured_Mediterranean_phage_uvMED	95	putative_exported_lipoprotein	80
199447	Lineage_37	25	5	20	24	4	undef	uncultured_organism	100	DNA_polymerase__partial	100
117982	Lineage_37	25	9	36	27	4	Viruses	uncultured_virus	81.4815	DNA_primase	74.0741
205682	Lineage_37	25	3	12	11	4	Unknown	Unknown	Unknown	Unknown	Unknown
471210	Lineage_38	93	3	3.22581	6	4	Bacteria	Escherichia_albertii	100	predicted_protein	100
116021	Lineage_38	93	4	4.30108	9	4	Unknown	Unknown	Unknown	Unknown	Unknown
101489	Lineage_38	93	8	8.60215	11	4	Unknown	Unknown	Unknown	Unknown	Unknown
1395	Lineage_38	93	4	4.30108	7	4	Bacteria	Escherichia_coli	100	phage_family_protein	100
43746	Lineage_38	93	19	20.4301	28	4	Bacteria	Escherichia_coli	67.8571	endo_alpha_sialidase	46.4286
382871	Lineage_38	93	3	3.22581	12	4	Bacteria	Yersinia_pestis	50	IS200_IS605_family_transposase	71.4286
179704	Lineage_38	93	4	4.30108	9	4	Bacteria	Escherichia_coli	44.4444	integrase__Enterobacterales	44.4444
102339	Lineage_38	93	3	3.22581	10	4	Unknown	Unknown	Unknown	Unknown	Unknown
367725	Lineage_39	49	3	6.12245	6	4	Viruses	Escherichia_virus_T5	33.3333	prophage_pi3_protein_38_like_sequence	33.3333
399011	Lineage_39	49	8	16.3265	27	4	Viruses	Streptococcus_phage_YMC-2011	77.7778	lpxtg_cell_wall_surface_protein__collagen_binding_domain_protein	77.7778
293124	Lineage_4	348	4	1.14943	8	4	Bacteria	uncultured_Flavonifractor_sp.	33.3333	N_acetylmuramoyl_L_alanine_amidase	77.7778
20659	Lineage_4	348	5	1.43678	10	4	Unknown	Unknown	Unknown	Unknown	Unknown
20660	Lineage_4	348	5	1.43678	13	4	Bacteria	Youngiibacter_fragilis	30.7692	tail_protein	38.4615
389046	Lineage_4	348	4	1.14943	9	4	Bacteria	Streptococcus_agalactiae	20	HNH_endonuclease	70
297100	Lineage_4	348	3	0.862069	11	4	Bacteria	Mogibacterium_sp._CM50	45.4545	peptidase_S24_like_protein	45.4545
401973	Lineage_4	348	10	2.87356	18	4	Bacteria	Streptococcus_sp._263_SSPC	66.6667	collagen_like_protein	94.4444
367111	Lineage_4	348	3	0.862069	11	4	Unknown	Unknown	Unknown	Unknown	Unknown
292829	Lineage_4	348	4	1.14943	37	4	Bacteria	Veillonella_dispar	10.5263	deoxyuridine_5__triphosphate_nucleotidohydrolase	65.7895
20600	Lineage_4	348	3	0.862069	17	4	Viruses	Brevibacillus_virus_Davies	17.6471	dUTPase	70.5882
293078	Lineage_4	348	5	1.43678	13	4	Bacteria	Flavonifractor_plautii	30.7692	FliA_WhiG_subfamily_RNA_polymerase_sigma_28_subunit	30.7692
311376	Lineage_4	348	4	1.14943	10	4	Bacteria	Streptococcus_agalactiae	33.3333	methionine_adenosyltransferase	50
302128	Lineage_4	348	17	4.88506	20	4	Bacteria	Streptococcus_varani	100	phage_major_capsid_protein	100
123164	Lineage_4	348	5	1.43678	18	4	Viruses	Gordonia_virus_Smoothie	27.7778	minor_capsid_protein_E	44.4444
399011	Lineage_41	105	14	13.3333	27	4	Viruses	Streptococcus_phage_YMC-2011	77.7778	lpxtg_cell_wall_surface_protein__collagen_binding_domain_protein	77.7778
66022	Lineage_42	313	9	2.8754	13	4	Bacteria	Escherichia_coli	7.69231	phage_conjugal_plasmid_C_4_type_zinc_finger_protein__TraR_family	7.69231
49261	Lineage_42	313	3	0.958466	10	4	Bacteria	undef	40	tellurite_resistance_protein__Enterobacteriaceae	40
194266	Lineage_43	115	12	10.4348	30	4	Bacteria	Megasphaera_elsdenii	40	helix_turn_helix_domain_containing_protein	43.3333
193736	Lineage_43	115	21	18.2609	30	4	Unknown	Unknown	Unknown	Unknown	Unknown
201515	Lineage_43	115	11	9.56522	23	4	Unknown	Unknown	Unknown	Unknown	Unknown
206268	Lineage_43	115	6	5.21739	12	4	Viruses	uncultured_Mediterranean_phage_uvMED	58.3333	HNH_endonuclease	83.3333
213913	Lineage_43	115	17	14.7826	37	4	Viruses	uncultured_Mediterranean_phage_uvMED	100	Peptidase_M15	100
220598	Lineage_43	115	3	2.6087	20	4	Viruses	Virus_Rctr41k	100	phosphoesterase_like_protein	100
220609	Lineage_43	115	16	13.913	38	4	Unknown	Unknown	Unknown	Unknown	Unknown
196540	Lineage_43	115	5	4.34783	11	4	Viruses	uncultured_Mediterranean_phage_uvMED	46.1538	Holliday_junction_resolvase__Rus	46.1538
215545	Lineage_43	115	5	4.34783	25	4	Unknown	Unknown	Unknown	Unknown	Unknown
194252	Lineage_43	115	10	8.69565	18	4	Unknown	Unknown	Unknown	Unknown	Unknown
193445	Lineage_43	115	12	10.4348	71	4	Unknown	Unknown	Unknown	Unknown	Unknown
193742	Lineage_43	115	4	3.47826	9	4	Unknown	Unknown	Unknown	Unknown	Unknown
213405	Lineage_43	115	17	14.7826	21	4	Eukaryota	Perkinsus_marinus	33.3333	gamma_glutamylcyclotransferase	57.1429
219732	Lineage_43	115	19	16.5217	27	4	Unknown	Unknown	Unknown	Unknown	Unknown
176166	Lineage_43	115	44	38.2609	92	4	Viruses	Cellulophaga_phage_phi48:2	8.42105	structural_protein	8.42105
219230	Lineage_43	115	4	3.47826	29	4	Bacteria	Selenomonas_sp._AE3005	25	helix_turn_helix_domain_containing_protein	81.25
208748	Lineage_43	115	24	20.8696	29	4	Unknown	Unknown	Unknown	Unknown	Unknown
214128	Lineage_43	115	16	13.913	26	4	Unknown	Unknown	Unknown	Unknown	Unknown
197738	Lineage_43	115	11	9.56522	20	4	Viruses	Cyanophage_PSS2	4.7619	predicted_protein	4.7619
200756	Lineage_43	115	11	9.56522	36	4	Bacteria	Owenweeksia_hongkongensis	37.8378	peptidase_M15	89.1892
201515	Lineage_44	53	3	5.66038	23	4	Unknown	Unknown	Unknown	Unknown	Unknown
207745	Lineage_44	53	11	20.7547	27	4	Unknown	Unknown	Unknown	Unknown	Unknown
80060	Lineage_44	53	28	52.8302	104	4	Viruses	Flavobacterium_sp._phage_1/32	53.211	terminase_small_subunit	53.211
213913	Lineage_44	53	3	5.66038	37	4	Viruses	uncultured_Mediterranean_phage_uvMED	100	Peptidase_M15	100
193445	Lineage_44	53	9	16.9811	71	4	Unknown	Unknown	Unknown	Unknown	Unknown
176166	Lineage_44	53	16	30.1887	92	4	Viruses	Cellulophaga_phage_phi48:2	8.42105	structural_protein	8.42105
133904	Lineage_44	53	3	5.66038	17	4	Viruses	uncultured_Mediterranean_phage_uvMED	76.4706	N_acetylmuramoyl_L_alanine_amidase_CwlD__TIGR02883	52.9412
219567	Lineage_44	53	3	5.66038	14	4	Bacteria	Enterococcus_faecium	78.5714	prophage_pi2_protein_34	78.5714
203148	Lineage_45	278	7	2.51799	17	4	Unknown	Unknown	Unknown	Unknown	Unknown
2180	Lineage_45	278	4	1.43885	12	4	Unknown	Unknown	Unknown	Unknown	Unknown
208020	Lineage_45	278	13	4.67626	34	4	Unknown	Unknown	Unknown	Unknown	Unknown
191422	Lineage_45	278	13	4.67626	38	4	Bacteria	Chloroflexi_bacterium_OLB13	63.2653	Terminase_like_family_protein	73.4694
193736	Lineage_45	278	6	2.15827	30	4	Unknown	Unknown	Unknown	Unknown	Unknown
201515	Lineage_45	278	3	1.07914	23	4	Unknown	Unknown	Unknown	Unknown	Unknown
134302	Lineage_45	278	3	1.07914	14	4	Unknown	Unknown	Unknown	Unknown	Unknown
207679	Lineage_45	278	17	6.11511	27	4	Unknown	Unknown	Unknown	Unknown	Unknown
207745	Lineage_45	278	13	4.67626	27	4	Unknown	Unknown	Unknown	Unknown	Unknown
80060	Lineage_45	278	72	25.8993	104	4	Viruses	Flavobacterium_sp._phage_1/32	53.211	terminase_small_subunit	53.211
213913	Lineage_45	278	12	4.31655	37	4	Viruses	uncultured_Mediterranean_phage_uvMED	100	Peptidase_M15	100
226356	Lineage_45	278	5	1.79856	12	4	Bacteria	Gammaproteobacteria_bacterium_TMED182	91.6667	chromosome_partitioning_protein_ParB	100
220609	Lineage_45	278	7	2.51799	38	4	Unknown	Unknown	Unknown	Unknown	Unknown
324345	Lineage_45	278	3	1.07914	18	4	Bacteria	Bacteroides_fragilis	45	reverse_transcriptase	95
194252	Lineage_45	278	5	1.79856	18	4	Unknown	Unknown	Unknown	Unknown	Unknown
201072	Lineage_45	278	4	1.43885	10	4	Unknown	Unknown	Unknown	Unknown	Unknown
301626	Lineage_45	278	7	2.51799	15	4	Bacteria	Bacteroides_clarus	17.6471	HNH_endonuclease	88.2353
193445	Lineage_45	278	42	15.1079	71	4	Unknown	Unknown	Unknown	Unknown	Unknown
219732	Lineage_45	278	4	1.43885	27	4	Unknown	Unknown	Unknown	Unknown	Unknown
176166	Lineage_45	278	22	7.91367	92	4	Viruses	Cellulophaga_phage_phi48:2	8.42105	structural_protein	8.42105
230076	Lineage_45	278	4	1.43885	9	4	Unknown	Unknown	Unknown	Unknown	Unknown
196529	Lineage_45	278	5	1.79856	11	4	Eukaryota	Aureococcus_anophagefferens	9.09091	expressed_protein	9.09091
219230	Lineage_45	278	20	7.19424	29	4	Bacteria	Selenomonas_sp._AE3005	25	helix_turn_helix_domain_containing_protein	81.25
230118	Lineage_45	278	4	1.43885	9	4	Viruses	Pseudomonas_phage_PhiCHU	33.3333	glutamine_amidotransferase	33.3333
124239	Lineage_45	278	21	7.55396	38	4	Viruses	uncultured_marine_virus	42.5	HNH_endonuclease	85
214128	Lineage_45	278	4	1.43885	26	4	Unknown	Unknown	Unknown	Unknown	Unknown
200756	Lineage_45	278	21	7.55396	36	4	Bacteria	Owenweeksia_hongkongensis	37.8378	peptidase_M15	89.1892
219567	Lineage_45	278	6	2.15827	14	4	Bacteria	Enterococcus_faecium	78.5714	prophage_pi2_protein_34	78.5714
195288	Lineage_47	27	3	11.1111	11	4	Bacteria	Candidatus_Hamiltonella_defensa	72.7273	XRE_family_transcriptional_regulator	90.9091
1478	Lineage_47	27	4	14.8148	49	4	Viruses	Salmonella_virus_ViI	53.7037	conserved_phage_associated_protein	53.7037
206025	Lineage_47	27	4	14.8148	12	4	Viruses	uncultured_Mediterranean_phage_uvMED	38.4615	toxin_activating_lysine_acyltransferase	53.8462
115282	Lineage_47	27	9	33.3333	20	4	Viruses	uncultured_Mediterranean_phage_uvMED	95.8333	terminase_large_subunit	70.8333
195233	Lineage_47	27	3	11.1111	10	4	Viruses	Bordetella_virus_BPP1	30	nuclease	30
297100	Lineage_48	46	4	8.69565	11	4	Bacteria	Mogibacterium_sp._CM50	45.4545	peptidase_S24_like_protein	45.4545
401973	Lineage_48	46	5	10.8696	18	4	Bacteria	Streptococcus_sp._263_SSPC	66.6667	collagen_like_protein	94.4444
294368	Lineage_48	46	4	8.69565	7	4	Bacteria	Clostridiales_bacterium_S5-A14a	57.1429	site_specific_integrase	57.1429
216193	Lineage_48	46	6	13.0435	30	4	Unknown	Unknown	Unknown	Unknown	Unknown
200422	Lineage_49	141	10	7.0922	19	4	Bacteria	Paracoccus_denitrificans	55	transcriptional_regulator__Fis_family	55
203148	Lineage_49	141	3	2.12766	17	4	Unknown	Unknown	Unknown	Unknown	Unknown
202530	Lineage_49	141	3	2.12766	12	4	Viruses	uncultured_Mediterranean_phage_uvMED	100	putative_carbohydrate_binding_domain_containing_protein	100
200416	Lineage_49	141	4	2.83688	8	4	Unknown	Unknown	Unknown	Unknown	Unknown
199944	Lineage_49	141	6	4.25532	30	4	Viruses	uncultured_Mediterranean_phage_uvMED	90	putative_phosphodiesterase	76.6667
198031	Lineage_49	141	3	2.12766	7	4	Unknown	Unknown	Unknown	Unknown	Unknown
203986	Lineage_49	141	4	2.83688	22	4	Unknown	Unknown	Unknown	Unknown	Unknown
193699	Lineage_49	141	27	19.1489	41	4	Unknown	Unknown	Unknown	Unknown	Unknown
198445	Lineage_49	141	10	7.0922	20	4	Unknown	Unknown	Unknown	Unknown	Unknown
205851	Lineage_49	141	6	4.25532	13	4	Viruses	uncultured_Mediterranean_phage_uvMED	53.3333	Holliday_junction_resolvase	33.3333
202198	Lineage_49	141	6	4.25532	16	4	Unknown	Unknown	Unknown	Unknown	Unknown
202058	Lineage_49	141	21	14.8936	42	4	Viruses	uncultured_Mediterranean_phage_uvMED	71.4286	repressor_LexA__TIGR00498	52.381
200165	Lineage_49	141	4	2.83688	20	4	Viruses	uncultured_Mediterranean_phage_uvMED	100	c1q_globular_head_domain_containing_protein	44
203037	Lineage_49	141	5	3.5461	15	4	Unknown	Unknown	Unknown	Unknown	Unknown
31552	Lineage_49	141	8	5.67376	33	4	Bacteria	Rhizobium_sp._CF080	42.4242	putative_metallopeptidase_domain_containing_protein	42.4242
200424	Lineage_49	141	14	9.92908	27	4	Viruses	uncultured_Mediterranean_phage_uvMED	100	Phage_related_protein__predicted_endonuclease	100
196615	Lineage_49	141	4	2.83688	15	4	Viruses	uncultured_Mediterranean_phage_uvMED	20	tail_fiber	13.3333
112457	Lineage_49	141	4	2.83688	10	4	Viruses	uncultured_Mediterranean_phage_uvMED	100	c1q_globular_head_domain_containing_protein	50
228355	Lineage_49	141	8	5.67376	32	4	Viruses	uncultured_Mediterranean_phage_uvMED	75	DNA_directed_DNA_polymerase_I	87.5
196617	Lineage_49	141	8	5.67376	16	4	Viruses	uncultured_Mediterranean_phage_uvMED	12.5	putative_tail_assembly_chaperone	12.5
11059	Lineage_49	141	31	21.9858	41	4	Viruses	uncultured_Mediterranean_phage_uvMED	34.1463	resolvase	34.1463
219309	Lineage_49	141	4	2.83688	20	4	Unknown	Unknown	Unknown	Unknown	Unknown
200454	Lineage_49	141	24	17.0213	47	4	Viruses	uncultured_Mediterranean_phage_uvMED	95.7447	tail_fiber	72.3404
197916	Lineage_49	141	11	7.80142	31	4	Viruses	uncultured_Mediterranean_phage_uvMED	83.871	virion_structural_protein	100
200201	Lineage_49	141	12	8.51064	28	4	Unknown	Unknown	Unknown	Unknown	Unknown
199358	Lineage_49	141	7	4.96454	12	4	Viruses	uncultured_Mediterranean_phage_uvMED	91.6667	Predicted_phosphoesterase__COG0622	66.6667
223265	Lineage_49	141	6	4.25532	10	4	Bacteria	Ochrobactrum_anthropi	27.2727	integrase	100
201930	Lineage_49	141	3	2.12766	14	4	Unknown	Unknown	Unknown	Unknown	Unknown
202850	Lineage_49	141	8	5.67376	24	4	Unknown	Unknown	Unknown	Unknown	Unknown
293234	Lineage_5	29	6	20.6897	14	4	Bacteria	Veillonella_sp._CAG:933	7.14286	conserved_domain_protein	7.14286
194950	Lineage_50	58	3	5.17241	6	4	Viruses	uncultured_Mediterranean_phage_uvMED	100	fiber_protein	83.3333
200424	Lineage_50	58	7	12.069	27	4	Viruses	uncultured_Mediterranean_phage_uvMED	100	Phage_related_protein__predicted_endonuclease	100
199310	Lineage_50	58	3	5.17241	17	4	Viruses	uncultured_phage_MedDCM-OCT-S09-C37	44.4444	OMP1_protein	55.5556
98930	Lineage_50	58	3	5.17241	9	4	Viruses	Vibrio_virus_MAR	33.3333	recombination_protein	33.3333
197628	Lineage_50	58	5	8.62069	20	4	Unknown	Unknown	Unknown	Unknown	Unknown
213822	Lineage_51	22	6	27.2727	26	4	Viruses	Freshwater_phage_uvFW-CGR-AMD-COM-C493	86.2069	fimbrial_type_adhesion_domain_containing_protein	86.2069
213822	Lineage_52	32	3	9.375	26	4	Viruses	Freshwater_phage_uvFW-CGR-AMD-COM-C493	86.2069	fimbrial_type_adhesion_domain_containing_protein	86.2069
213822	Lineage_53	28	6	21.4286	26	4	Viruses	Freshwater_phage_uvFW-CGR-AMD-COM-C493	86.2069	fimbrial_type_adhesion_domain_containing_protein	86.2069
194817	Lineage_53	28	9	32.1429	18	4	Viruses	Microbacterium_phage_vB_MoxS-ISF9	94.4444	putative_metallophosphatase	94.4444
194620	Lineage_54	40	17	42.5	34	4	Viruses	uncultured_Mediterranean_phage_uvMED	47.0588	putative_DNA_binding_protein	50
213822	Lineage_54	40	7	17.5	26	4	Viruses	Freshwater_phage_uvFW-CGR-AMD-COM-C493	86.2069	fimbrial_type_adhesion_domain_containing_protein	86.2069
194817	Lineage_54	40	3	7.5	18	4	Viruses	Microbacterium_phage_vB_MoxS-ISF9	94.4444	putative_metallophosphatase	94.4444
195498	Lineage_54	40	3	7.5	8	4	Bacteria	Vibrio_parahaemolyticus	22.2222	type_I_restriction_endonuclease_subunit_M	33.3333
194620	Lineage_55	32	8	25	34	4	Viruses	uncultured_Mediterranean_phage_uvMED	47.0588	putative_DNA_binding_protein	50
194024	Lineage_55	32	14	43.75	19	4	Unknown	Unknown	Unknown	Unknown	Unknown
240232	Lineage_55	32	3	9.375	9	4	Viruses	Idiomarinaceae_phage_1N2-2	45.4545	AAA_family_ATPase	45.4545
182195	Lineage_55	32	13	40.625	22	4	Viruses	Pseudomonas_phage_KPP23	15.3846	virion_protein	15.3846
104138	Lineage_56	23	3	13.0435	9	4	Unknown	Unknown	Unknown	Unknown	Unknown
31552	Lineage_56	23	6	26.087	33	4	Bacteria	Rhizobium_sp._CF080	42.4242	putative_metallopeptidase_domain_containing_protein	42.4242
228355	Lineage_56	23	10	43.4783	32	4	Viruses	uncultured_Mediterranean_phage_uvMED	75	DNA_directed_DNA_polymerase_I	87.5
198606	Lineage_57	117	3	2.5641	8	4	Unknown	Unknown	Unknown	Unknown	Unknown
194637	Lineage_57	117	3	2.5641	11	4	Bacteria	Candidatus_Vecturithrix_granuli	36.3636	probable_lipase	36.3636
198541	Lineage_57	117	3	2.5641	13	4	Viruses	Cyanophage_SS120-1	53.8462	endonuclease_VII	53.8462
198445	Lineage_57	117	3	2.5641	20	4	Unknown	Unknown	Unknown	Unknown	Unknown
16562	Lineage_57	117	3	2.5641	6	4	Viruses	Vibrio_phage_vB_VmeM-32	100	hemin_importer_ATP_binding_subunit	100
199447	Lineage_57	117	6	5.12821	24	4	undef	uncultured_organism	100	DNA_polymerase__partial	100
31552	Lineage_57	117	17	14.5299	33	4	Bacteria	Rhizobium_sp._CF080	42.4242	putative_metallopeptidase_domain_containing_protein	42.4242
228355	Lineage_57	117	7	5.98291	32	4	Viruses	uncultured_Mediterranean_phage_uvMED	75	DNA_directed_DNA_polymerase_I	87.5
200863	Lineage_57	117	11	9.40171	20	4	Bacteria	Pelagibacteraceae_bacterium_TMED273	85	muraminidase	85
221172	Lineage_57	117	20	17.094	27	4	Viruses	uncultured_phage_MedDCM-OCT-S04-C348	29.6296	PurM	59.2593
222582	Lineage_57	117	3	2.5641	7	4	Unknown	Unknown	Unknown	Unknown	Unknown
215284	Lineage_57	117	3	2.5641	8	4	Unknown	Unknown	Unknown	Unknown	Unknown
117982	Lineage_57	117	7	5.98291	27	4	Viruses	uncultured_virus	81.4815	DNA_primase	74.0741
197628	Lineage_57	117	4	3.4188	20	4	Unknown	Unknown	Unknown	Unknown	Unknown
13450	Lineage_57	117	9	7.69231	33	4	Viruses	Klebsiella_phage_vB_KpnM_KpV477	12.1212	outer_membrane_lipoprotein	18.1818
205682	Lineage_57	117	3	2.5641	11	4	Unknown	Unknown	Unknown	Unknown	Unknown
38125	Lineage_58	87	6	6.89655	20	4	Viruses	Cronobacter_virus_CR3	20	PhoH_family_protein	30
65597	Lineage_58	87	5	5.74713	12	4	Bacteria	Salmonella_enterica	41.6667	transcriptional_regulator	58.3333
202281	Lineage_58	87	4	4.5977	9	4	Viruses	uncultured_Mediterranean_phage_uvMED	66.6667	lysine_2	66.6667
211732	Lineage_58	87	3	3.44828	14	4	Viruses	uncultured_Mediterranean_phage_uvMED	50	dCMP_deaminase	50
107438	Lineage_58	87	4	4.5977	9	4	Bacteria	Salmonella_enterica	22.2222	bifunctional_DNA_primase_helicase	33.3333
85648	Lineage_58	87	3	3.44828	8	4	Bacteria	Salmonella_enterica	50	repressor_protein_cI	37.5
48444	Lineage_58	87	3	3.44828	6	4	Bacteria	undef	83.3333	transcriptional_regulator__Enterobacteriaceae	83.3333
32835	Lineage_58	87	3	3.44828	8	4	Viruses	Pseudomonas_phage_TL	37.5	transposase	37.5
299237	Lineage_58	87	3	3.44828	11	4	Bacteria	Lachnospiraceae_bacterium_28-4	21.4286	ATP_dependent_helicase	92.8571
194660	Lineage_58	87	5	5.74713	9	4	Bacteria	Pseudomonas_mendocina	22.2222	virulence_associated_protein_E	100
85718	Lineage_58	87	3	3.44828	10	4	Bacteria	Escherichia_coli	50	antitermination_protein_Q	60
43931	Lineage_58	87	6	6.89655	13	4	Bacteria	Salmonella_enterica	46.1538	LexA_family_transcriptional_repressor	61.5385
6857	Lineage_58	87	3	3.44828	12	4	Viruses	Escherichia_phage_121Q	16.6667	putative_phage_tail_protein	16.6667
116021	Lineage_58	87	3	3.44828	9	4	Unknown	Unknown	Unknown	Unknown	Unknown
6655	Lineage_58	87	3	3.44828	28	4	Viruses	Pseudomonas_phage_vB_PaeM_MAG1	27.5862	putative_phosphatase	48.2759
14881	Lineage_58	87	4	4.5977	7	4	Bacteria	Escherichia_coli	14.2857	terminase	42.8571
80826	Lineage_58	87	11	12.6437	26	4	Bacteria	Salmonella_enterica	38.4615	tailspike_protein	53.8462
103994	Lineage_58	87	3	3.44828	26	4	Viruses	Escherichia_phage_Gluttony	19.2308	ATP_dependent_helicase	30.7692
43940	Lineage_58	87	5	5.74713	10	4	Bacteria	Salmonella_enterica	50	DNA_helicase	40
12516	Lineage_58	87	3	3.44828	15	4	Viruses	Cronobacter_virus_CR9	13.3333	nicotinamide_phosphoribosyl_transferase	20
85663	Lineage_58	87	3	3.44828	16	4	Bacteria	undef	81.25	lysozyme__Enterobacteriaceae	68.75
14670	Lineage_58	87	5	5.74713	10	4	Viruses	Escherichia_virus_SU10	20	putative_serine_threonine_protein_phosphatase	70
32371	Lineage_58	87	3	3.44828	7	4	Viruses	Rhizobium_phage_vB_RglS_P106B	28.5714	terminase_large_subunit	42.8571
101006	Lineage_58	87	14	16.092	84	4	Unknown	Unknown	Unknown	Unknown	Unknown
296160	Lineage_6	20	3	15	8	4	Bacteria	Clostridium_sp._CAG:269	62.5	metallo_beta_lactamase_domain_protein	62.5
293234	Lineage_6	20	4	20	14	4	Bacteria	Veillonella_sp._CAG:933	7.14286	conserved_domain_protein	7.14286
201928	Lineage_60	151	3	1.98675	8	4	Unknown	Unknown	Unknown	Unknown	Unknown
202530	Lineage_60	151	4	2.64901	12	4	Viruses	uncultured_Mediterranean_phage_uvMED	100	putative_carbohydrate_binding_domain_containing_protein	100
199944	Lineage_60	151	15	9.93377	30	4	Viruses	uncultured_Mediterranean_phage_uvMED	90	putative_phosphodiesterase	76.6667
202281	Lineage_60	151	3	1.98675	9	4	Viruses	uncultured_Mediterranean_phage_uvMED	66.6667	lysine_2	66.6667
211732	Lineage_60	151	8	5.29801	14	4	Viruses	uncultured_Mediterranean_phage_uvMED	50	dCMP_deaminase	50
204232	Lineage_60	151	4	2.64901	8	4	Unknown	Unknown	Unknown	Unknown	Unknown
203986	Lineage_60	151	9	5.96026	22	4	Unknown	Unknown	Unknown	Unknown	Unknown
115293	Lineage_60	151	3	1.98675	10	4	Viruses	uncultured_Mediterranean_phage_uvMED	100	tail_fibre_assembly_protein	100
214284	Lineage_60	151	4	2.64901	8	4	Bacteria	Parcubacteria_group_bacterium_GW2011_GWA1_53_13	50	Regulator_of_chromosome_condensation__RCC1	50
213250	Lineage_60	151	3	1.98675	7	4	Unknown	Unknown	Unknown	Unknown	Unknown
205851	Lineage_60	151	3	1.98675	13	4	Viruses	uncultured_Mediterranean_phage_uvMED	53.3333	Holliday_junction_resolvase	33.3333
202058	Lineage_60	151	10	6.62252	42	4	Viruses	uncultured_Mediterranean_phage_uvMED	71.4286	repressor_LexA__TIGR00498	52.381
200165	Lineage_60	151	7	4.63576	20	4	Viruses	uncultured_Mediterranean_phage_uvMED	100	c1q_globular_head_domain_containing_protein	44
203037	Lineage_60	151	6	3.97351	15	4	Unknown	Unknown	Unknown	Unknown	Unknown
196615	Lineage_60	151	3	1.98675	15	4	Viruses	uncultured_Mediterranean_phage_uvMED	20	tail_fiber	13.3333
112457	Lineage_60	151	3	1.98675	10	4	Viruses	uncultured_Mediterranean_phage_uvMED	100	c1q_globular_head_domain_containing_protein	50
200863	Lineage_60	151	3	1.98675	20	4	Bacteria	Pelagibacteraceae_bacterium_TMED273	85	muraminidase	85
204350	Lineage_60	151	6	3.97351	9	4	Viruses	uncultured_Mediterranean_phage_uvMED	55.5556	putative_peptidase	77.7778
202630	Lineage_60	151	11	7.28477	19	4	Unknown	Unknown	Unknown	Unknown	Unknown
197916	Lineage_60	151	13	8.60927	31	4	Viruses	uncultured_Mediterranean_phage_uvMED	83.871	virion_structural_protein	100
112161	Lineage_60	151	3	1.98675	8	4	Unknown	Unknown	Unknown	Unknown	Unknown
206025	Lineage_60	151	5	3.31126	12	4	Viruses	uncultured_Mediterranean_phage_uvMED	38.4615	toxin_activating_lysine_acyltransferase	53.8462
205268	Lineage_60	151	3	1.98675	7	4	Bacteria	Comamonas_testosteroni	28.5714	pE_PGRS_FAMILY_PROTEIN	28.5714
200411	Lineage_60	151	3	1.98675	7	4	Viruses	uncultured_Mediterranean_phage_uvMED	100	endo_N_actetylneuraminidase	57.1429
219230	Lineage_60	151	4	2.64901	29	4	Bacteria	Selenomonas_sp._AE3005	25	helix_turn_helix_domain_containing_protein	81.25
115282	Lineage_60	151	5	3.31126	20	4	Viruses	uncultured_Mediterranean_phage_uvMED	95.8333	terminase_large_subunit	70.8333
197628	Lineage_60	151	9	5.96026	20	4	Unknown	Unknown	Unknown	Unknown	Unknown
124239	Lineage_60	151	3	1.98675	38	4	Viruses	uncultured_marine_virus	42.5	HNH_endonuclease	85
205556	Lineage_60	151	8	5.29801	13	4	Viruses	uncultured_Mediterranean_phage_uvMED	84.6154	methyl_accepting_chemotaxis_sensory_transducer	84.6154
198972	Lineage_60	151	3	1.98675	66	4	Viruses	uncultured_Mediterranean_phage_uvMED	76.1194	putative_sigma_factor_like_protein	64.1791
201930	Lineage_60	151	3	1.98675	14	4	Unknown	Unknown	Unknown	Unknown	Unknown
195487	Lineage_60	151	4	2.64901	20	4	Viruses	uncultured_Mediterranean_phage_uvMED	95	putative_exported_lipoprotein	80
205682	Lineage_60	151	4	2.64901	11	4	Unknown	Unknown	Unknown	Unknown	Unknown
202531	Lineage_60	151	4	2.64901	11	4	Viruses	uncultured_Mediterranean_phage_uvMED	9.09091	putative_eukaryotic_translation_initiation_factor_4G	9.09091
205548	Lineage_60	151	4	2.64901	8	4	Unknown	Unknown	Unknown	Unknown	Unknown
101006	Lineage_60	151	67	44.3709	84	4	Unknown	Unknown	Unknown	Unknown	Unknown
264043	Lineage_61	32	3	9.375	6	4	Unknown	Unknown	Unknown	Unknown	Unknown
195288	Lineage_61	32	3	9.375	11	4	Bacteria	Candidatus_Hamiltonella_defensa	72.7273	XRE_family_transcriptional_regulator	90.9091
1478	Lineage_61	32	7	21.875	49	4	Viruses	Salmonella_virus_ViI	53.7037	conserved_phage_associated_protein	53.7037
231003	Lineage_61	32	3	9.375	7	4	Viruses	Methylophilales_phage_HIM624-A	57.1429	peptidase_M15A	57.1429
195233	Lineage_61	32	3	9.375	10	4	Viruses	Bordetella_virus_BPP1	30	nuclease	30
296097	Lineage_62	20	3	15	9	4	Bacteria	Dorea_longicatena	33.3333	enolase	55.5556
304862	Lineage_62	20	4	20	24	4	Bacteria	Bacteroides_sp._CAG:633	50	thymidylate_synthase_complementing_protein_ThyX	53.8462
346799	Lineage_62	20	3	15	6	4	Bacteria	Clostridium_sp._CAG:964	83.3333	ribonuclease_S_4	83.3333
367111	Lineage_62	20	5	25	11	4	Unknown	Unknown	Unknown	Unknown	Unknown
293078	Lineage_62	20	5	25	13	4	Bacteria	Flavonifractor_plautii	30.7692	FliA_WhiG_subfamily_RNA_polymerase_sigma_28_subunit	30.7692
296426	Lineage_62	20	3	15	9	4	Bacteria	Dehalobacter_sp._FTH1	11.1111	recombinase_family_protein	33.3333
346955	Lineage_62	20	5	25	10	4	Unknown	Unknown	Unknown	Unknown	Unknown
294519	Lineage_62	20	4	20	10	4	Unknown	Unknown	Unknown	Unknown	Unknown
293235	Lineage_62	20	5	25	12	4	Bacteria	undef	25	single_stranded_DNA_binding_protein	75
18362	Lineage_62	20	11	55	17	4	Bacteria	Lachnospiraceae_bacterium_7_1_58FAA	23.5294	nucleotide_pyrophosphohydrolase	41.1765
5036	Lineage_63	49	12	24.4898	34	4	Viruses	Acinetobacter_virus_AbC62	10.2564	putative_RNA_polymerase	17.9487
10167	Lineage_63	49	3	6.12245	10	4	Viruses	Shigella_virus_EP23	30	DNA_polymerase_III_beta_subunit	60
17865	Lineage_63	49	3	6.12245	17	4	Bacteria	Shinella_sp._DD12	19.0476	terminase	33.3333
256396	Lineage_63	49	3	6.12245	11	4	Unknown	Unknown	Unknown	Unknown	Unknown
41665	Lineage_64	23	3	13.0435	6	4	Viruses	Edwardsiella_virus_MSW3	33.3333	terminase_large_subunit	33.3333
470131	Lineage_65	236	7	2.9661	27	4	Bacteria	Escherichia_coli	100	ead_Ea22_like_family_protein	39.4737
5036	Lineage_65	236	7	2.9661	34	4	Viruses	Acinetobacter_virus_AbC62	10.2564	putative_RNA_polymerase	17.9487
65597	Lineage_65	236	4	1.69492	12	4	Bacteria	Salmonella_enterica	41.6667	transcriptional_regulator	58.3333
12578	Lineage_65	236	8	3.38983	18	4	Viruses	Escherichia_virus_Cajan	78.9474	tail_protein	78.9474
46436	Lineage_65	236	3	1.27119	8	4	Bacteria	undef	37.5	early_gene_regulator	37.5
10167	Lineage_65	236	3	1.27119	10	4	Viruses	Shigella_virus_EP23	30	DNA_polymerase_III_beta_subunit	60
48491	Lineage_65	236	4	1.69492	7	4	Bacteria	Pantoea_ananatis	14.2857	lysozyme	28.5714
70986	Lineage_65	236	6	2.54237	18	4	Bacteria	undef	33.3333	TIGR02594_family_protein	38.8889
17875	Lineage_65	236	10	4.23729	15	4	Bacteria	Pseudomonas_aeruginosa	25	protein_NinG	31.25
43931	Lineage_65	236	5	2.11864	13	4	Bacteria	Salmonella_enterica	46.1538	LexA_family_transcriptional_repressor	61.5385
39041	Lineage_65	236	11	4.66102	23	4	Unknown	Unknown	Unknown	Unknown	Unknown
46440	Lineage_65	236	4	1.69492	13	4	Viruses	Escherichia_virus_Lambda	46.1538	Cro	46.1538
17865	Lineage_65	236	3	1.27119	17	4	Bacteria	Shinella_sp._DD12	19.0476	terminase	33.3333
80826	Lineage_65	236	11	4.66102	26	4	Bacteria	Salmonella_enterica	38.4615	tailspike_protein	53.8462
103994	Lineage_65	236	10	4.23729	26	4	Viruses	Escherichia_phage_Gluttony	19.2308	ATP_dependent_helicase	30.7692
43940	Lineage_65	236	3	1.27119	10	4	Bacteria	Salmonella_enterica	50	DNA_helicase	40
5069	Lineage_65	236	3	1.27119	7	4	Bacteria	undef	57.1429	LexA_family_transcriptional_repressor__Enterobacteriaceae	57.1429
38057	Lineage_65	236	8	3.38983	21	4	Unknown	Unknown	Unknown	Unknown	Unknown
12577	Lineage_65	236	7	2.9661	15	4	Bacteria	Halomonas_meridiana	6.66667	prophage_PssSM_03	6.66667
43746	Lineage_65	236	3	1.27119	28	4	Bacteria	Escherichia_coli	67.8571	endo_alpha_sialidase	46.4286
46443	Lineage_65	236	11	4.66102	14	4	Bacteria	Escherichia_coli	64.2857	Replication_protein_P	35.7143
6890	Lineage_65	236	3	1.27119	9	4	Viruses	Enterobacteria_phage_IME_EC2	55.5556	baseplate_wedge_protein	55.5556
46446	Lineage_65	236	7	2.9661	12	4	Bacteria	Escherichia_coli	83.3333	putative_DNA_N_6_adenine_methyltransferase_from_phage_origin	83.3333
5070	Lineage_65	236	3	1.27119	6	4	Bacteria	Salmonella_enterica	33.3333	transcriptional_regulator	33.3333
32408	Lineage_65	236	4	1.69492	8	4	Bacteria	Burkholderia_territorii	25	integrase	87.5
104049	Lineage_65	236	15	6.35593	29	4	Viruses	Escherichia_phage_slur05	34.4828	VRR_NUC_domain_protein	48.2759
56802	Lineage_65	236	3	1.27119	7	4	Viruses	Salmonella_phage_IME207	28.5714	putative_transcriptional_regulator	42.8571
234060	Lineage_65	236	3	1.27119	8	4	Unknown	Unknown	Unknown	Unknown	Unknown
104047	Lineage_65	236	15	6.35593	28	4	Viruses	Escherichia_virus_SSL2009a	10.7143	DNA_polymerase_I	39.2857
46435	Lineage_65	236	3	1.27119	6	4	Bacteria	Escherichia_coli	83.3333	restriction_endonuclease	83.3333
9789	Lineage_65	236	24	10.1695	29	4	Viruses	Salmonella_virus_SP101	48.5714	phage_tail_protein	71.4286
226619	Lineage_66	22	3	13.6364	14	4	Unknown	Unknown	Unknown	Unknown	Unknown
218360	Lineage_67	252	19	7.53968	24	4	Unknown	Unknown	Unknown	Unknown	Unknown
201320	Lineage_67	252	3	1.19048	12	4	Viruses	Freshwater_phage_uvFW-CGR-AMD-COM-C429	100	metallo_dependent_phosphatase_like_protein	100
248258	Lineage_67	252	3	1.19048	14	4	Unknown	Unknown	Unknown	Unknown	Unknown
4363	Lineage_67	252	16	6.34921	20	4	Viruses	Pectobacterium_phage_PhiM1	10	putative_endolysin	50
196615	Lineage_67	252	6	2.38095	15	4	Viruses	uncultured_Mediterranean_phage_uvMED	20	tail_fiber	13.3333
196617	Lineage_67	252	3	1.19048	16	4	Viruses	uncultured_Mediterranean_phage_uvMED	12.5	putative_tail_assembly_chaperone	12.5
12085	Lineage_67	252	53	21.0317	61	4	Viruses	Yersinia_phage_phiYeO3-12	4.91803	N_acetylmuramoyl_L_alanine_amidase	47.541
43746	Lineage_67	252	4	1.5873	28	4	Bacteria	Escherichia_coli	67.8571	endo_alpha_sialidase	46.4286
200454	Lineage_67	252	8	3.1746	47	4	Viruses	uncultured_Mediterranean_phage_uvMED	95.7447	tail_fiber	72.3404
226620	Lineage_67	252	3	1.19048	14	4	Unknown	Unknown	Unknown	Unknown	Unknown
197916	Lineage_67	252	3	1.19048	31	4	Viruses	uncultured_Mediterranean_phage_uvMED	83.871	virion_structural_protein	100
226106	Lineage_67	252	3	1.19048	8	4	Unknown	Unknown	Unknown	Unknown	Unknown
211750	Lineage_67	252	3	1.19048	8	4	Bacteria	Methylophilales_bacterium_BACL14_MAG-120910-bin43	44.4444	N_acetyl_anhydromuranmyl_L_alanine_amidase	66.6667
202531	Lineage_67	252	3	1.19048	11	4	Viruses	uncultured_Mediterranean_phage_uvMED	9.09091	putative_eukaryotic_translation_initiation_factor_4G	9.09091
133904	Lineage_67	252	3	1.19048	17	4	Viruses	uncultured_Mediterranean_phage_uvMED	76.4706	N_acetylmuramoyl_L_alanine_amidase_CwlD__TIGR02883	52.9412
103426	Lineage_8	64	4	6.25	11	4	Bacteria	Bacillus_cereus	54.5455	NrdH_redoxin	63.6364
475712	Lineage_0	51	3	5.88235	7	3	Unknown	Unknown	Unknown	Unknown	Unknown
12073	Lineage_0	51	3	5.88235	5	3	Bacteria	undef	60	HTH_domain_containing_protein__Pasteurellaceae	60
198966	Lineage_1	39	12	30.7692	50	3	Viruses	uncultured_Mediterranean_phage_uvMED	28.8462	DNA_binding_domain	15.3846
205803	Lineage_1	39	3	7.69231	8	3	Unknown	Unknown	Unknown	Unknown	Unknown
197295	Lineage_1	39	4	10.2564	18	3	Unknown	Unknown	Unknown	Unknown	Unknown
206619	Lineage_1	39	4	10.2564	31	3	Viruses	uncultured_Mediterranean_phage_uvMED	87.0968	Glycine_zipper_containing_OmpA_like_membrane_domain_protein	74.1935
231205	Lineage_1	39	21	53.8462	25	3	Bacteria	Rhizobium_leucaenae	61.5385	phage_major_capsid_protein	88.4615
196396	Lineage_1	39	20	51.2821	26	3	Viruses	Idiomarinaceae_phage_1N2-2	46.6667	putative_tail_assembly_protein	70
196747	Lineage_1	39	4	10.2564	15	3	Unknown	Unknown	Unknown	Unknown	Unknown
231220	Lineage_1	39	8	20.5128	12	3	Bacteria	Ruminococcus_bicirculans	33.3333	gamma_glutamylcyclotransferase	91.6667
196398	Lineage_1	39	24	61.5385	29	3	Bacteria	Flavobacteriales_bacterium_TMED228	54.8387	phage_major_tail_protein__TP901_1_family	58.0645
226357	Lineage_1	39	4	10.2564	11	3	Bacteria	Firmicutes_bacterium_CAG:170	63.6364	pP_loop_domain_protein	63.6364
231204	Lineage_1	39	17	43.5897	22	3	Bacteria	Mesorhizobium_loti	86.3636	mlr8526	86.3636
181111	Lineage_1	39	22	56.4103	37	3	Bacteria	Silvibacterium_bohemicum	40	DNA_packaging_protein	55.5556
241659	Lineage_1	39	3	7.69231	6	3	Eukaryota	Ceratitis_capitata	33.3333	procollagen_lysine_2_oxoglutarate_5_dioxygenase_1	33.3333
237045	Lineage_1	39	12	30.7692	14	3	Viruses	uncultured_Mediterranean_phage_uvMED	21.4286	helix_turn_helix_domain_containing_protein	50
197229	Lineage_1	39	4	10.2564	17	3	Unknown	Unknown	Unknown	Unknown	Unknown
205802	Lineage_1	39	3	7.69231	7	3	Viruses	uncultured_Mediterranean_phage_uvMED	88.8889	putative_DNA_replication_protein	55.5556
223633	Lineage_1	39	5	12.8205	7	3	Bacteria	Nostoc_commune	28.5714	ERF_family_protein	42.8571
18183	Lineage_10	44	3	6.81818	5	3	Bacteria	Vibrio_sp._0908	33.3333	ATP_dependent_helicase	50
470055	Lineage_10	44	5	11.3636	15	3	Bacteria	Escherichia_coli	73.3333	ASCH_domain_containing_protein	66.6667
477473	Lineage_10	44	5	11.3636	9	3	Bacteria	undef	44.4444	DNA_polymerase_III_subunit_epsilon	44.4444
108020	Lineage_10	44	11	25	14	3	Bacteria	Escherichia_coli	78.5714	3__phosphatase	50
58044	Lineage_10	44	6	13.6364	8	3	Bacteria	Escherichia_coli	75	putative_dcm_methylase	75
82215	Lineage_10	44	4	9.09091	8	3	Unknown	Unknown	Unknown	Unknown	Unknown
326017	Lineage_10	44	5	11.3636	7	3	Unknown	Unknown	Unknown	Unknown	Unknown
98497	Lineage_10	44	3	6.81818	7	3	Unknown	Unknown	Unknown	Unknown	Unknown
477478	Lineage_10	44	3	6.81818	7	3	Bacteria	Acinetobacter_baumannii	57.1429	DNA_polymerase_V_subunit_UmuC	85.7143
48477	Lineage_10	44	17	38.6364	26	3	Bacteria	Escherichia_coli	76.9231	membrane_protein	76.9231
472808	Lineage_10	44	4	9.09091	8	3	Bacteria	Escherichia_coli	100	phage_Tail_Collar_domain_protein	27.2727
115349	Lineage_10	44	8	18.1818	22	3	Bacteria	Escherichia_coli	54.5455	PF04448_family_protein	27.2727
347402	Lineage_10	44	10	22.7273	22	3	Bacteria	undef	60.8696	partition_protein__Acinetobacter_calcoaceticus_baumannii_complex	30.4348
82223	Lineage_10	44	4	9.09091	7	3	Viruses	Escherichia_virus_P1	57.1429	Upf86_8__Enterobacteria_phage_P7	57.1429
43305	Lineage_10	44	12	27.2727	18	3	Bacteria	Escherichia_coli	94.4444	membrane_protein	66.6667
470903	Lineage_10	44	7	15.9091	11	3	Bacteria	Escherichia_coli	72.7273	DNA_binding_protein	72.7273
405941	Lineage_10	44	6	13.6364	11	3	Bacteria	undef	54.5455	transcriptional_regulator__Enterobacteriaceae	54.5455
99207	Lineage_10	44	3	6.81818	6	3	Bacteria	Vibrio_nigripulchritudo	33.3333	integrase	50
397264	Lineage_10	44	3	6.81818	6	3	Unknown	Unknown	Unknown	Unknown	Unknown
82218	Lineage_10	44	10	22.7273	16	3	Bacteria	Escherichia_coli	50	eaa_protein	100
472957	Lineage_10	44	4	9.09091	7	3	Bacteria	Escherichia_coli	100	phosphoadenosine_phosphosulfate_reductase	42.8571
104959	Lineage_11	68	17	25	29	3	Bacteria	Chlamydia_trachomatis	19.3548	uracil_DNA_glycosylase	100
105091	Lineage_11	68	3	4.41176	32	3	Viruses	uncultured_Mediterranean_phage_uvMED	15.625	N_acetylmuramoyl_L_alanine_amidase	81.25
1855	Lineage_11	68	3	4.41176	23	3	Bacteria	Alistipes_shahii	100	WYL_domain_containing_protein	100
241074	Lineage_11	68	4	5.88235	12	3	Bacteria	Dethiosulfatarculus_sandiegensis	66.6667	recombinase	91.6667
105465	Lineage_11	68	30	44.1176	52	3	Bacteria	Alistipes_putredinis_CAG:67	3.63636	phage_related_protein	3.63636
193524	Lineage_11	68	6	8.82353	20	3	Bacteria	Singulisphaera_acidiphila	8.69565	tetratricopeptide_repeat_protein	8.69565
292774	Lineage_11	68	3	4.41176	11	3	Bacteria	Megasphaera_elsdenii	36.3636	anaerobic_ribonucleoside_triphosphate_reductase_activating_protein	100
296409	Lineage_11	68	3	4.41176	15	3	Bacteria	Bacteroides_caccae_CAG:21	86.6667	conserved_domain_protein	86.6667
292721	Lineage_11	68	5	7.35294	15	3	Bacteria	Phocaeicola_abscessus	25	RNA_polymerase_sigma_factor_RpoD	56.25
107423	Lineage_12	130	9	6.92308	11	3	Bacteria	Escherichia_coli	45.4545	recombinase__Enterobacteriaceae	45.4545
402869	Lineage_12	130	7	5.38462	11	3	Bacteria	Escherichia_coli	45.4545	glutaredoxin	81.8182
101500	Lineage_12	130	8	6.15385	10	3	Bacteria	Escherichia_coli	90	conserved_domain_protein	90
473508	Lineage_12	130	5	3.84615	7	3	Bacteria	Yersinia_pestis	71.4286	IS110_family_transposase	71.4286
39032	Lineage_12	130	8	6.15385	15	3	Unknown	Unknown	Unknown	Unknown	Unknown
101496	Lineage_12	130	5	3.84615	7	3	Bacteria	Escherichia_coli	57.1429	RecBCD_nuclease_inhibitor	42.8571
194446	Lineage_12	130	25	19.2308	39	3	Unknown	Unknown	Unknown	Unknown	Unknown
[truncated: 30,206 more rows]
