# Supplementary material for: Charting the diversity of uncultured viruses of Archaea and Bacteria
Source: BMC Biol. 2019 Dec 29;17:109. doi: 10.1186/s12915-019-0723-8 (PMC6936153; doi:10.1186/s12915-019-0723-8)
Supplement: Supplementary file 8 — Additional file 8: Table S4. Characteristics of the nodes of the tree depicted in Fig. 1, including depth, height, and robustness measured with varying values of percentage of proteins removed during sub-sampling with 50 replicates for each value. [file 12915_2019_723_MOESM8_ESM.xls]

## Sheet: TableS4_Merged
Node	Children_count	Depth	Height	Robustness_Fraction_Removed_0.01	Robustness_Fraction_Removed_0.02	Robustness_Fraction_Removed_0.03	Robustness_Fraction_Removed_0.04	Robustness_Fraction_Removed_0.05	Robustness_Fraction_Removed_0.06	Robustness_Fraction_Removed_0.07	Robustness_Fraction_Removed_0.08	Robustness_Fraction_Removed_0.09	Robustness_Fraction_Removed_0.1	Robustness_Fraction_Removed_0.11	Robustness_Fraction_Removed_0.12	Robustness_Fraction_Removed_0.13	Robustness_Fraction_Removed_0.14	Robustness_Fraction_Removed_0.15	Robustness_Fraction_Removed_0.16	Robustness_Fraction_Removed_0.17	Robustness_Fraction_Removed_0.18	Robustness_Fraction_Removed_0.19	Robustness_Fraction_Removed_0.2	Level_1_Lineage_Defined	Level_2_Lineage_Defined	Level_3_Lineage_Defined	MD5
Node_0	6646	0	20.5	100	100	100	100	100	100	100	100	100	100	100	100	100	100	100	100	100	100	100	100	NA	NA	NA	62dd9ede23f3826d1cb2725d94185ff1
Node_1	4358	7.31268e-06	19.5	0	0	0	0	0	0	0	0	0	0	0	0	0	0	0	0	0	0	0	0	NA	NA	NA	9a9077291f92d39447d2a3078c34a7ee
Node_2	916	6.51727e-05	10.4969	0	0	0	0	0	0	0	0	0	0	0	0	0	0	0	0	0	0	0	0	NA	NA	NA	46f8eeae1d5fa1ca40eae13b7c17c68a
Node_3	885	0.00011389	9.49692	0	0	0	0	0	0	0	0	0	0	0	0	0	0	0	0	0	0	0	0	NA	NA	NA	6787dc519e8e28ed597aa7ac482df47a
Node_4	151	0.000145316	4.49924	0	0	0	0	0	0	0	0	0	0	0	0	0	0	0	0	0	0	0	0	NA	NA	NA	3a3ba06ebb6f7103a1e7d474cf15f518
Node_5	75	0.000189429	3.49924	0	0	0	0	0	0	0	0	0	0	0	0	0	0	0	0	0	0	0	0	NA	NA	NA	fcc5744374d1b6b207c6a7a11678377a
Node_6	13	0.000546125	0.499541	8	2	0	0	2	0	0	0	0	0	0	0	0	0	0	0	0	0	0	0	NA	NA	NA	ba52f1dee529e1960c0b42ff16e19634
Node_7	11	0.00230385	0.497784	60	34	16	4	6	0	2	4	0	0	0	0	0	0	2	0	0	0	0	0	NA	NA	NA	ce4787e6e6a1617c39134e0abcb37756
Node_8	8	0.00448144	0.495469	64	40	16	4	6	4	6	4	0	2	0	0	0	0	6	0	2	0	0	0	NA	NA	NA	5309ee19fb8a37034e6edd9117f41451
Node_9	7	0.0059227	0.494028	80	50	26	22	16	16	22	12	4	6	8	6	4	0	10	8	4	0	2	0	NA	Lineage_0	NA	39e1d1db033bfd9e6dde9076cd803e2c
Node_10	5	0.00970838	0.490242	88	78	62	44	40	40	34	32	26	20	14	24	22	14	22	8	10	22	6	4	NA	NA	NA	a5c5a546c73df685884459d393373892
Node_11	4	0.0107563	0.489194	82	76	50	38	30	36	30	28	32	18	12	20	14	8	12	4	2	12	2	6	NA	NA	NA	bd671eb5c9929a43a4952ab8110f64d8
Node_12	2	0.027289	0.472661	100	100	98	100	100	98	94	96	90	96	90	90	86	82	82	88	86	84	76	66	NA	NA	NA	2b825fbcc768ed05ff9c731238a98db0
Node_15	2	0.0301915	0.4697	100	100	100	100	96	94	92	96	90	96	82	90	90	82	82	78	88	88	78	82	NA	NA	NA	f28def568fecb71d211ca41c331baba7
Node_19	2	0.0115968	0.488353	98	88	82	80	76	78	80	68	64	62	62	58	62	60	60	62	60	58	48	48	NA	NA	NA	a964b99b815e8bb780bfb3c4c984ef7e
Node_23	3	0.00616307	0.493925	94	96	84	80	80	78	66	56	68	58	46	52	48	34	42	46	36	32	34	40	NA	Lineage_1	NA	91d0a0ccec8b7b1d6ddd6d7274b7282b
Node_24	2	0.0308209	0.468911	100	100	100	98	94	98	98	96	96	86	96	98	96	92	92	90	92	96	96	88	NA	NA	NA	be49a83e9fd1321cad5afa17ac5dd534
Node_28	2	0.473199	0.026804	100	100	100	100	100	100	100	100	100	100	100	100	100	100	100	100	100	100	100	100	NA	NA	NA	61e432df73ef7e4e1138efc5355362e0
Node_31	62	0.000651258	2.49924	52	26	20	14	20	6	12	2	2	2	6	2	0	4	6	2	0	0	0	2	NA	NA	NA	ed880511a2911bba1f88b2313d38daac
Node_32	52	0.00123759	1.49924	70	46	56	50	42	46	32	30	26	20	28	26	24	10	12	22	18	8	8	10	NA	NA	NA	29ee5c83b3afb451a7af26d7f9102ca8
Node_33	51	0.0056003	1.49487	98	96	96	98	94	96	86	92	84	82	84	74	80	76	80	78	68	64	60	58	Lineage_0	Lineage_2	NA	f4a7a1c64f56e25bb5aa86e704a5a726
Node_34	8	0.00857733	0.491427	64	66	56	56	48	46	34	38	32	26	20	34	26	22	18	8	18	14	8	6	NA	NA	NA	90ea4f9ac6963c833751b80a55dbaf2a
Node_35	7	0.0148511	0.485153	90	68	60	70	64	38	36	38	26	22	20	24	20	14	22	10	6	6	14	4	NA	NA	NA	413fe4cc574156e1951b90bd6793fd35
Node_36	6	0.0241125	0.475892	100	98	86	94	88	84	72	70	64	64	66	68	52	48	54	42	48	38	48	46	NA	NA	Lineage_0	403009b244ed1773244d5861258a58f0
Node_37	5	0.0331699	0.466835	98	92	84	94	86	74	62	76	68	58	60	64	48	64	44	38	46	42	56	38	NA	NA	NA	e89b67370aeb0879648ad219e3d1e417
Node_38	4	0.276862	0.223142	100	100	100	100	100	100	100	100	100	100	100	100	100	100	100	100	100	100	100	100	NA	NA	NA	16c8d39ebf3d24ffee975934264a7a09
Node_39	3	0.429031	0.0709736	100	100	100	100	100	100	100	100	100	100	100	100	100	100	100	100	100	100	100	100	NA	NA	NA	5dc2fccf33612a36257ac8899b09d577
Node_40	2	0.452555	0.0474494	98	96	98	92	76	82	74	74	72	72	90	60	72	66	58	60	74	62	54	56	NA	NA	NA	9fbba1a59332d972e7c9a995538b582c
Node_49	43	0.011615	1.48886	70	70	70	64	64	60	42	48	48	28	38	42	36	30	30	18	30	16	16	16	NA	NA	NA	168c096cba02f4b8be7806f3c94e75c0
Node_50	40	0.0117024	0.488858	50	48	30	26	24	16	8	22	18	6	8	18	16	10	10	4	6	10	12	8	NA	NA	NA	00aba6d40453be73b0f6864b1cb75543
Node_51	39	0.0202995	0.480261	100	98	90	98	86	84	78	76	66	62	58	68	68	42	50	40	42	34	48	48	NA	NA	Lineage_1	a11157392af98e998ff0d3e7e17acd4e
Node_52	30	0.0304539	0.470106	100	98	92	100	92	92	84	88	84	84	76	88	80	88	86	72	76	70	72	70	NA	NA	NA	aedc8f6204dd3edd8682351ff15b442b
Node_53	23	0.0454245	0.454549	100	98	92	100	92	92	88	88	86	88	76	88	82	90	90	72	82	74	78	74	NA	NA	NA	edd913af216b1165b0bad02ac8ef6077
Node_54	21	0.0748791	0.425095	100	98	92	100	92	92	88	90	86	88	76	88	90	90	92	78	86	80	80	80	NA	NA	NA	ab735df55ac2e97127b230d61338cabf
Node_55	7	0.23025	0.269724	100	100	100	100	100	100	100	100	100	100	100	100	100	100	100	100	100	100	100	100	NA	NA	NA	75c429181fa27329f87e276e210e2d1d
Node_56	5	0.306225	0.193748	100	100	100	100	100	100	100	100	100	100	100	100	100	96	98	100	94	98	100	94	NA	NA	NA	08cc6ec39a78a7e18476bfa9001bd778
Node_57	3	0.38758	0.112394	100	100	100	100	100	100	100	100	98	100	98	100	100	100	98	98	96	90	96	98	NA	NA	NA	0414cf84859e981cf50a9ce18e72c4e3
Node_58	2	0.425875	0.0740985	100	100	94	100	100	100	90	90	84	88	82	74	80	78	80	82	62	62	74	80	NA	NA	NA	b7cd1c85babc7039bbf37a6c9e17d82e
Node_62	2	0.414196	0.0857603	100	100	100	100	100	100	100	100	98	100	100	100	100	98	100	100	98	96	100	90	NA	NA	NA	448f6ac055e66caba7cdf3da1d3b94fa
Node_65	2	0.331563	0.168381	100	100	100	100	100	100	100	100	100	100	100	100	100	96	98	100	94	98	98	96	NA	NA	NA	bbc8b8c387604499b7668bc39743c896
Node_68	14	0.335117	0.164776	100	100	100	100	100	100	100	100	100	100	100	100	100	100	100	100	100	100	100	100	NA	NA	NA	7e888fc2a2f66940a5f4bc1701bb7f4f
Node_69	13	0.35568	0.144191	94	92	82	74	70	68	52	72	72	60	64	54	42	46	48	46	56	42	52	40	NA	NA	NA	35cf274980d1cb9a233d51ce1cf24ccc
Node_70	12	0.38761	0.112262	78	60	42	46	48	36	30	32	34	36	24	32	22	22	22	18	14	8	8	10	NA	NA	NA	565e207fc0241111860f2942a03e41f0
Node_71	8	0.399344	0.100448	80	70	44	46	42	32	26	28	22	20	12	14	20	16	12	10	8	4	10	2	NA	NA	NA	842abe176a5ec72e8772cf72ce89162f
Node_72	7	0.415306	0.0844863	92	86	74	64	62	44	40	44	32	30	20	24	24	10	20	12	10	18	16	4	NA	NA	NA	802201d88069d2a64f248832bc31928d
Node_73	5	0.428823	0.0709641	90	84	76	64	74	58	48	46	48	34	26	32	22	22	20	14	24	24	6	12	NA	NA	NA	03dbb4d6883fb130da981d0b475075a5
Node_74	3	0.444347	0.0554408	88	88	80	74	58	54	46	54	42	48	36	44	48	46	44	36	40	32	28	28	NA	NA	NA	7b33ffb95a4610bd159c8c1444182ad8
Node_75	2	0.460562	0.0392255	96	94	76	70	70	68	50	40	48	44	42	42	50	42	44	34	36	36	34	30	NA	NA	NA	d6dece314e65f3eb51682c92e2412112
Node_79	2	0.458413	0.0412861	98	96	86	92	88	78	66	64	68	68	56	56	52	44	48	38	56	40	28	40	NA	NA	NA	8cd173ca5853a71fa6fd8ad6b1df3b65
Node_82	2	0.46665	0.0331421	100	100	98	98	98	94	92	92	98	82	84	90	76	68	72	64	66	74	60	48	NA	NA	NA	159734d769fd187b889f84f6ed449349
Node_86	4	0.428765	0.0711068	92	96	86	88	84	88	74	72	78	64	52	64	62	50	58	56	42	48	38	38	NA	NA	NA	bd50e8b4f31e4f6f1dbbde43a8e2752a
Node_87	3	0.442914	0.0569574	84	74	70	72	46	46	52	46	42	42	50	48	32	52	38	34	52	30	18	26	NA	NA	NA	fa7fae3b7975dca21fbb1cbd7664dbc5
Node_88	2	0.45324	0.0466048	74	54	48	48	62	54	44	58	50	42	58	56	42	42	22	38	46	50	34	32	NA	NA	NA	ec61b5eca8f0f78df28f0c088850a028
Node_95	2	0.257872	0.242066	100	100	100	100	100	100	100	100	100	100	100	100	100	100	100	100	100	100	100	100	NA	NA	NA	f306be4bef5c434e2f91dffbbccb97bc
Node_98	7	0.197095	0.303465	100	100	100	100	100	100	100	100	100	100	100	100	100	100	100	100	100	100	100	100	NA	NA	NA	5f5354fdaca6541de5b1f5e696a736bd
Node_99	4	0.283207	0.216985	100	100	100	100	100	100	100	100	100	100	100	100	100	100	100	100	100	100	100	100	NA	NA	NA	ad056edbb58b3a8f86bc71a35b6a3bd0
Node_100	3	0.361511	0.138681	100	100	100	100	100	100	100	100	100	100	100	100	98	96	94	100	98	90	98	98	NA	NA	NA	f18e1dfa31b831adaa11be5f4a30f17b
Node_101	2	0.393382	0.106811	94	80	82	72	68	62	74	62	68	74	64	68	54	72	58	48	70	62	56	38	NA	NA	NA	675a786dc1793128b9788ca6a56eafac
Node_106	3	0.30407	0.19649	100	100	100	100	100	100	100	100	100	100	100	100	100	100	100	100	100	100	100	100	NA	NA	NA	b10b813aca9f0d935c715aebfcfe87a4
Node_107	2	0.377627	0.122933	100	100	100	100	100	98	100	98	100	98	98	98	96	92	90	94	90	86	94	92	NA	NA	NA	c0ce924f73dc5271b64b2fb61dcb521a
Node_111	9	0.124534	0.375609	100	100	100	100	100	100	100	100	100	100	100	100	100	100	100	100	100	100	100	100	NA	NA	NA	32650efc7c785a03cd6037e961116c83
Node_112	8	0.234263	0.26588	100	100	100	100	100	100	100	100	100	100	100	100	100	100	100	100	100	100	100	100	NA	NA	NA	ea14fd6075e011c8bb3f3d625ed6c686
Node_113	7	0.312512	0.187631	100	100	100	100	100	100	100	100	100	100	100	98	100	100	98	100	100	96	98	96	NA	NA	NA	818a626b9e51b393c77947ddbce8defa
Node_114	6	0.332331	0.167812	72	64	50	58	52	50	56	52	48	54	48	56	38	50	42	52	48	46	42	50	NA	NA	NA	254a74040cbf8be70fb16e2ca4de372c
Node_115	5	0.389303	0.11084	100	100	98	98	98	98	98	94	96	86	86	84	80	86	88	88	72	68	80	62	NA	NA	NA	dea5cd4f5b0127cd763969e68b0c1116
Node_116	3	0.417912	0.0822313	100	92	80	78	76	76	68	74	68	70	50	54	56	52	54	56	46	42	28	34	NA	NA	NA	893317ae0197dfa33a0a3386c61190cf
Node_117	2	0.447517	0.0520849	100	100	92	90	92	88	84	76	76	78	74	64	74	60	56	54	46	52	60	60	NA	NA	NA	f9e242da5b03e3fc82bb2f6293ca6294
Node_121	2	0.432868	0.0670036	100	100	98	100	100	98	96	94	92	80	82	72	76	82	70	62	64	66	64	48	NA	NA	NA	0315a8cd4590fdd17477178e515ab11c
Node_129	3	0.0188194	0.481147	90	92	76	74	80	72	76	74	68	60	72	56	60	50	50	40	60	58	52	46	NA	NA	NA	0e4d3b1a7427cbecf456b5ad9d4a2a57
Node_130	2	0.0288146	0.471057	100	96	96	90	92	84	92	84	86	82	78	76	74	70	66	60	64	68	46	58	NA	NA	NA	f0029ec13b777ac4006a403dc9a86b69
Node_135	10	0.0108953	0.489099	98	98	98	90	98	88	88	94	88	88	92	80	74	80	86	76	70	82	86	80	NA	Lineage_3	NA	193445c1b158c91087814331eb49dcc0
Node_136	8	0.0521303	0.447864	100	100	100	100	100	100	100	100	100	100	100	100	100	100	100	100	100	100	100	100	NA	NA	Lineage_2	3d63875e824bca07c923772dfef8e848
Node_137	7	0.0658958	0.434098	100	100	98	96	98	98	94	88	84	88	82	76	70	78	72	78	66	66	72	70	NA	NA	NA	127d97591d34959ee1b80dd02bdf1e56
Node_138	5	0.100154	0.39979	100	100	100	100	100	100	100	98	98	98	100	98	100	98	98	98	96	96	96	96	NA	NA	NA	727fb251ea39e8896ae09da99609b93b
Node_139	4	0.126853	0.372951	98	100	100	100	100	100	94	92	92	96	94	84	92	90	92	92	84	84	86	88	NA	NA	NA	36f0459af4b3e983a69c46c0dbf98760
Node_140	3	0.162424	0.337212	100	100	100	100	98	100	98	98	98	98	94	92	94	84	98	92	88	88	84	86	NA	NA	NA	4d00b41fa29c815e510d8fcb2d1b8109
Node_141	2	0.379897	0.119739	100	100	100	100	100	100	100	100	100	100	100	100	100	100	100	100	100	100	100	100	NA	NA	NA	b182605ce6641fe090a342bf4c7b4743
Node_147	2	0.303155	0.196839	100	100	100	100	100	100	100	100	100	100	100	100	100	100	100	100	100	100	100	100	NA	NA	NA	9189f6a6546413277ced1d0b1b70d9ea
Node_151	2	0.248629	0.251349	100	100	100	100	100	100	100	100	100	100	100	100	100	100	100	100	100	100	100	100	NA	NA	NA	3af4a38fd812be997c13a901a046e133
Node_154	76	0.000421463	3.49826	0	0	0	0	0	0	0	0	0	0	0	0	0	0	0	0	0	0	0	0	NA	NA	NA	31ea6c0b5c256df657d99ca28989a2c3
Node_155	67	0.000750742	2.49826	0	0	0	0	0	0	0	0	0	0	0	0	0	0	0	0	0	0	0	0	NA	NA	NA	836b5cc7b88f9058724df357ac0a87aa
Node_156	39	0.00141015	1.4978	2	0	0	0	0	0	0	0	0	0	0	0	0	0	0	0	0	0	0	0	Lineage_1	NA	NA	e69a0e80178ef470f266e330a9ee16d8
Node_157	6	0.00229771	0.497732	14	8	16	10	8	8	12	8	0	6	4	8	0	10	4	6	2	6	6	2	NA	NA	NA	de832f6559281c529843aaaa1da4be32
Node_158	3	0.00464708	0.49522	92	76	70	50	62	56	52	40	30	20	32	20	16	18	22	16	14	12	10	6	NA	NA	NA	f77698254339b0fd32ca4525006f6a3c
Node_159	2	0.0237158	0.476151	100	100	100	100	96	98	98	96	96	92	98	96	92	92	96	92	88	90	84	86	NA	NA	NA	481bc5288f08108d2d7444b0680b0968
Node_163	3	0.0256971	0.474333	100	100	100	100	100	100	100	100	100	100	96	100	98	98	96	98	92	96	96	100	NA	Lineage_4	Lineage_3	c07a653086831858d57dea057df13ab0
Node_164	2	0.142497	0.357533	100	100	100	100	100	100	100	100	100	100	100	100	100	100	100	100	100	100	100	100	NA	NA	NA	0eacce762a547aec4b2fd9151b496e95
Node_168	33	0.00507197	1.49414	22	20	6	4	4	6	4	0	2	0	0	2	2	0	0	0	2	0	0	0	NA	NA	NA	a66730c95aa57a72e2ea16cffddd4a99
Node_169	4	0.00720709	0.492963	54	44	46	50	40	42	38	36	30	32	28	42	32	32	42	26	32	18	38	38	NA	Lineage_5	NA	102dc0e5641824c522110f5892b190bc
Node_170	3	0.0697885	0.430381	100	100	100	100	100	100	100	100	100	100	100	100	100	100	100	100	100	100	100	100	NA	NA	Lineage_4	bfdb5c692f087c55666f17026a0fc858
Node_171	2	0.109301	0.390855	100	100	100	98	98	98	96	96	94	94	90	88	88	88	88	82	90	76	76	88	NA	NA	NA	55e8c5324bc948870be36ba509d2737a
Node_176	29	0.00827146	1.49094	34	28	18	10	10	4	6	2	2	0	0	0	0	0	0	0	0	4	0	0	NA	Lineage_6	NA	ff7771206e1c89ff9f819518952098df
Node_177	27	0.00914965	0.490943	42	34	16	16	12	4	6	14	10	2	6	2	8	0	2	0	4	4	0	2	NA	NA	NA	6d1303c20626cc6b7a429489e67c7b70
Node_178	6	0.0204135	0.479316	82	84	72	78	62	52	44	58	56	46	40	36	42	20	18	24	28	28	20	26	NA	NA	Lineage_5	379e8bea54bdb026b075e11b9197fea5
Node_179	3	0.0285516	0.471178	98	98	98	94	82	78	78	82	78	68	70	70	66	58	68	66	70	48	50	62	NA	NA	NA	d69482d870f35284a0399ad92dd4d6c2
Node_180	2	0.046521	0.453209	98	98	100	92	82	78	84	82	74	80	72	76	70	68	82	76	76	68	56	76	NA	NA	NA	69cdd0dd8e0c931b9e2cc8fec7c9ab01
Node_184	3	0.0580428	0.441523	96	96	86	88	90	78	72	82	74	68	76	54	66	52	30	50	52	62	48	46	NA	NA	NA	6d999f2d0db5acc7a9e7945ff49dd64a
Node_185	2	0.0607127	0.438853	80	76	58	70	66	54	42	56	42	36	34	32	42	22	26	16	26	38	22	26	NA	NA	NA	518a17a7fe01ea6bb0b7ad7620dcea16
Node_189	21	0.0203774	0.479715	66	60	56	44	36	20	32	36	26	20	18	30	22	12	24	14	18	20	10	28	NA	NA	Lineage_6	454cc8c9568cb1a71c745ebdec48d525
Node_190	19	0.0377316	0.462361	100	100	100	100	98	100	98	96	96	100	94	98	96	90	98	94	90	92	96	84	NA	NA	NA	90cd59971802369d5361d14a4856634e
Node_191	18	0.060775	0.439317	100	100	100	100	100	100	100	100	100	100	100	100	100	100	100	100	98	92	90	98	NA	NA	NA	a459e00178ea1946bc44d436d7b6f482
Node_192	13	0.0677381	0.432354	96	92	90	86	90	90	82	78	56	76	70	68	50	66	72	60	50	50	68	58	NA	NA	NA	63a143247ab00b90a035ca58d36afdd3
Node_193	9	0.0821952	0.417591	92	90	76	74	74	68	74	66	62	60	54	60	46	42	64	68	56	50	46	50	NA	NA	NA	d0c53578ffe34ac3eeb468f13cccdeda
Node_194	8	0.0956542	0.403949	98	92	84	82	68	70	74	64	66	60	52	62	58	58	56	62	60	54	48	38	NA	NA	NA	28369d263f1d442d57271dcd8c3e6212
Node_195	7	0.10234	0.397264	94	84	78	74	52	62	54	58	48	50	58	40	52	48	44	48	46	40	32	56	NA	NA	NA	2617a7ebf3c2c27880b178e146651a91
Node_196	5	0.125602	0.373934	98	94	90	92	84	84	82	88	86	80	74	76	76	76	74	74	74	62	66	56	NA	NA	NA	35f3fe21970d4381181a5573d8ab54a0
Node_197	4	0.145843	0.353489	94	98	96	92	90	84	78	80	84	78	72	84	78	64	68	72	62	56	66	62	NA	NA	NA	b91ade1b7c5c7c314a5b114d8e49b8c2
Node_198	2	0.222729	0.276518	100	100	100	100	100	100	100	100	100	100	100	100	100	100	100	100	100	100	100	100	NA	NA	NA	983321fc6c4eea4edcfa2089f30a9249
Node_201	2	0.223374	0.275959	100	100	100	100	100	100	100	100	98	100	100	100	100	100	100	96	100	96	100	100	NA	NA	NA	a758fafb1d1ba62968a8e0b4032f51da
Node_205	2	0.322738	0.176866	100	100	100	100	100	100	100	100	100	100	100	100	100	100	100	100	100	100	100	100	NA	NA	NA	c05d635324464c76b920ebe04a857f5d
Node_210	4	0.176333	0.323759	100	100	100	100	100	100	100	100	100	100	100	100	100	100	100	100	100	100	100	100	NA	NA	NA	69285bbd93a17916c947689129af7478
Node_211	3	0.195034	0.305058	98	100	92	92	92	72	78	84	74	68	66	62	68	72	56	60	68	48	68	66	NA	NA	NA	5e01a7ea195e4f8eebdab7dd6b72bd40
Node_212	2	0.470378	0.0297146	100	100	100	100	100	100	100	100	100	100	100	100	100	100	100	100	100	100	100	100	NA	NA	NA	a241fa3f3394b20e279b4a77b50ce07a
Node_217	5	0.0981963	0.401516	100	100	100	100	100	100	100	100	100	100	100	100	100	98	100	100	100	98	96	100	NA	NA	NA	5a5fd954d91d7434854b178b6280d86b
Node_218	4	0.161845	0.337766	100	100	100	100	100	100	100	100	100	100	100	100	100	100	100	100	100	100	100	100	NA	NA	NA	4cf18fb4f4de05b4eedd69a1e43b226e
Node_219	3	0.172167	0.327444	98	96	96	82	78	86	76	74	74	80	62	56	62	70	56	64	58	50	60	44	NA	NA	NA	62419001275d55d5b58453e406243140
Node_220	2	0.199258	0.300353	100	100	100	98	100	98	100	98	96	90	90	88	90	82	86	82	86	82	92	72	NA	NA	NA	e68ee507d08df14afe05bc6890fb8b59
Node_227	2	0.165298	0.334582	100	100	100	100	100	100	100	100	100	100	100	100	100	100	100	100	100	100	100	100	NA	NA	NA	125671eceab87a8bad3412eacb5d6381
Node_230	2	0.0114962	0.488326	60	48	40	28	22	10	14	16	8	8	8	20	12	10	8	4	6	22	6	6	NA	NA	NA	18b906e3cc7c70a2ac7fb10ad3c8322c
Node_233	28	0.00143832	1.49826	0	0	0	0	0	0	0	0	0	0	0	0	0	0	0	0	0	0	0	0	Lineage_2	NA	NA	8b9ec56255fb18374c107c1302d1153b
Node_234	25	0.00179118	0.498257	2	0	0	0	0	0	0	0	0	0	0	0	0	0	0	0	0	0	0	0	NA	NA	NA	7a93539e8fecbe1c11340301ca1fc26b
Node_235	17	0.00310541	0.496943	18	2	0	0	0	0	0	0	0	0	0	0	0	0	0	0	0	0	0	0	NA	NA	NA	c3ad532b39df67bee203596e34d8efac
Node_236	13	0.00513111	0.494917	34	18	6	2	2	2	2	4	0	0	0	0	0	0	2	0	0	0	0	0	NA	NA	NA	b97588f3877a2257e2b9aba5521d44ed
Node_237	8	0.00843686	0.491612	50	38	26	28	16	14	16	20	8	12	16	2	18	2	10	4	6	2	2	6	NA	Lineage_7	NA	1aa8972a0b58c3306212175f4dbe5369
Node_238	4	0.0115056	0.488442	80	70	56	56	40	40	38	38	36	32	34	20	34	20	28	28	28	18	20	18	NA	NA	NA	a56c5bf8c68b320c44cfa1096a3ee9c9
Node_239	2	0.0210852	0.478862	94	94	86	92	82	78	80	74	74	68	76	54	72	66	56	60	66	50	54	50	NA	NA	NA	9ac215ed12fe19c9233179caa20cbbce
Node_242	2	0.0634354	0.436493	100	100	100	100	100	100	100	100	100	100	100	100	100	100	100	100	100	100	100	100	NA	NA	NA	265dcbffe5908075e9087478235fcb4e
Node_245	4	0.027103	0.472946	62	54	36	40	50	44	38	44	30	36	30	26	24	30	28	28	30	26	16	18	NA	NA	Lineage_7	786560fd17f49737ac15a91d6df46c1d
Node_246	2	0.0597801	0.440269	94	86	74	74	84	68	66	78	60	60	56	62	56	58	48	46	52	48	48	50	NA	NA	NA	8340a4d5cdbf0dae7eee256609d4e9d4
Node_249	2	0.0949075	0.404962	96	92	78	82	90	78	82	86	78	76	76	68	70	74	66	66	60	66	66	70	NA	NA	NA	20f60f749b5b38e993b059ac851764f4
Node_252	5	0.0165323	0.483388	98	90	78	82	72	64	54	74	58	54	56	64	46	56	58	54	58	50	50	46	NA	Lineage_8	NA	30638e808d46b82d4455d2bff9919ab7
Node_253	3	0.183988	0.315818	100	100	100	100	100	100	100	100	100	100	100	100	100	100	100	100	100	100	100	100	NA	NA	Lineage_8	ae477d176d35006794866a350b5b1c1d
Node_254	2	0.492452	0.00718931	100	100	100	100	100	100	100	100	100	100	100	100	100	100	100	100	100	100	100	100	NA	NA	NA	ed4c3071298cd7cc437cd5f15095c99c
Node_258	2	0.31182	0.188101	100	100	100	100	100	100	100	100	100	100	100	100	100	100	100	100	100	100	100	100	NA	NA	NA	3177055f0d1b162bad54650c18a9f0e0
Node_261	4	0.00546557	0.494415	38	16	8	4	6	2	2	4	0	6	4	0	4	4	2	2	2	2	0	2	NA	NA	NA	ec0ff8db33021c29ff717967cd8de299
Node_262	3	0.00818069	0.4917	92	92	82	84	72	68	70	72	44	68	44	52	46	44	40	38	30	40	30	28	NA	Lineage_9	NA	bb8f9c466be8dc6c269e8cb168dcdb07
Node_263	2	0.0257674	0.474113	100	100	100	100	100	100	100	100	100	100	100	100	100	98	98	100	98	100	90	86	NA	NA	NA	1bf3ba9b4cf42c3c493f77e7caddd72f
Node_268	8	0.00401894	0.496007	12	6	4	4	6	8	6	4	8	2	4	4	8	4	4	4	2	0	0	0	NA	NA	NA	7f54addbb830f62d408476846adf2df2
Node_269	7	0.00733074	0.492696	20	28	16	12	18	12	22	14	20	16	8	14	10	6	6	6	4	0	0	0	NA	Lineage_10	NA	1cda512d13809a6bc7c456432bfa9749
Node_270	4	0.00884825	0.491178	44	50	24	18	28	24	26	22	28	12	10	12	6	6	2	8	4	4	2	0	NA	NA	NA	e385a8383b0233e8dcd6be0a26732a1d
Node_271	3	0.0105385	0.489446	44	52	26	22	30	30	26	18	18	20	10	12	6	10	2	6	0	4	0	2	NA	NA	NA	70cb54a2e851a7c36330ded815284f0a
Node_272	2	0.0166781	0.483306	92	98	90	86	80	74	70	52	64	72	64	64	40	50	42	42	34	32	38	38	NA	NA	NA	39021e34f69439e10e855f5f99684174
Node_277	3	0.0186784	0.480847	100	100	96	88	86	78	82	58	62	56	56	62	46	60	32	46	40	28	32	30	NA	NA	NA	5e373a693a334b5ab1d34f3d01b14d9e
Node_278	2	0.0292936	0.470231	92	94	90	88	88	84	80	82	64	82	74	60	78	60	74	68	68	56	60	70	NA	NA	NA	32e92e4527c26efe391fef13f339dc09
Node_283	3	0.00698871	0.49298	86	60	56	50	46	38	46	40	42	44	50	52	50	38	38	40	30	32	32	28	NA	Lineage_11	NA	b0ea2ef5d4a33e16357dba0155abe600
Node_284	2	0.00965065	0.490318	86	62	52	42	42	40	42	40	38	38	46	36	42	30	24	36	36	30	28	30	NA	NA	NA	b58ce500a8fee9020c7b631153c7be06
Node_288	9	0.00224734	1.49686	34	38	20	26	24	24	16	6	18	8	12	12	10	2	12	4	2	4	4	4	NA	NA	NA	06b668d602e9a3da933eb06b6160fff4
Node_289	8	0.0058028	1.49331	40	46	20	32	32	34	22	12	26	20	16	20	18	10	16	8	6	6	6	8	NA	Lineage_12	NA	eebfe2be98046d094584ce833519b44a
Node_290	5	0.00667203	0.493309	100	88	80	72	76	68	62	44	44	44	38	40	40	30	30	12	28	24	14	26	NA	NA	NA	27bfbc26bfe5c85aab38540714734cf7
Node_291	4	0.0973379	0.402565	100	100	100	100	100	100	100	100	100	100	100	100	100	100	100	100	100	100	100	100	NA	NA	Lineage_9	582d316a954a0c750abbc22385be8fa9
Node_292	3	0.403635	0.0959799	100	100	100	100	100	100	100	100	100	100	100	100	100	100	100	100	100	100	100	100	NA	NA	NA	5de092b1435688f4fe7a5cf1b80b85c3
Node_293	2	0.443823	0.0557556	96	94	90	94	82	86	82	84	84	66	82	78	74	70	82	78	64	70	56	64	NA	NA	NA	e3612da03c992e089b7694f709d6d873
Node_299	3	0.439537	0.0604939	100	100	100	100	100	100	100	100	100	100	100	100	100	100	100	100	100	100	100	100	NA	NA	Lineage_10	ea85ece83717f6886b09399b43e46826
Node_300	2	0.47916	0.0208449	100	100	100	98	96	90	90	84	94	82	86	66	80	72	72	82	78	64	62	66	NA	NA	NA	eb9b86796dfefb18ae2fc244eb3e04ab
Node_305	734	0.000382552	8.49692	0	0	0	0	0	0	0	0	0	0	0	0	0	0	0	0	0	0	0	0	NA	NA	NA	7e4e564abaf9c1177396a6959d46b2c5
Node_306	626	0.000540595	7.49692	0	0	0	0	0	0	0	0	0	0	0	0	0	0	0	0	0	0	0	0	NA	NA	NA	e5aaffcfc2c69e04dbba9a2be1216b84
Node_307	592	0.000661026	6.49692	0	0	0	0	0	0	0	0	0	0	0	0	0	0	0	0	0	0	0	0	NA	NA	NA	a1110c16875293d0ef0f43c3cfafbf2e
Node_308	547	0.000706805	5.49692	0	0	0	0	0	0	0	0	0	0	0	0	0	0	0	0	0	0	0	0	NA	NA	NA	d90bee62bdd5c05bc6226a04911c70cf
Node_309	499	0.000988819	4.49692	0	2	0	0	0	0	0	0	0	0	0	0	0	0	0	0	0	0	0	0	NA	NA	NA	ed9fe73d8294390df6b8de0f436965ac
Node_310	151	0.00120612	3.49692	0	2	0	0	0	0	0	0	0	0	0	0	0	0	0	0	0	0	0	0	NA	NA	NA	af29e0a23e22102d85dab28013870263
Node_311	143	0.00165625	2.49692	2	2	0	0	0	0	0	0	0	0	0	0	0	0	0	0	0	0	0	0	Lineage_3	NA	NA	e791054a7e367e2acb49f704a5b337c9
Node_312	115	0.00265348	1.49692	24	4	0	2	0	0	0	0	0	0	0	0	0	0	0	0	0	0	0	0	NA	NA	NA	7534b246da37b7eea5d7f4817bec0e22
Node_313	38	0.00346851	0.496691	48	18	20	20	6	8	10	12	4	6	6	2	4	4	4	0	0	2	0	4	NA	NA	NA	05dc02ac0305991d94be9576cb942295
Node_314	22	0.00815144	0.492008	88	86	74	66	62	46	54	40	40	20	20	10	14	24	12	16	14	12	10	16	NA	Lineage_13	NA	8e66fe48a46c71cd534596add8941406
Node_315	18	0.0130078	0.487152	90	92	76	74	72	60	64	46	58	50	32	32	36	36	28	36	22	24	16	26	NA	NA	NA	231346a6490ede030c21df0b8e1ae862
Node_316	17	0.0188497	0.48131	92	92	72	76	78	62	62	48	42	46	36	32	26	30	24	34	16	12	14	22	NA	NA	NA	a9ef55c2edcfa5241463fe7413191c53
Node_317	11	0.0269509	0.473208	94	98	92	84	90	66	68	70	72	62	52	60	44	38	42	52	24	44	26	32	NA	NA	Lineage_11	4543acd762d5d0594d454375dbf6db21
Node_318	7	0.0325186	0.467471	92	84	78	76	68	58	62	58	60	56	44	52	32	44	38	38	36	46	34	34	NA	NA	NA	cef8da537aa0567fe3bce285bc6aae08
Node_319	3	0.038991	0.460956	92	90	84	80	76	64	72	58	64	60	56	56	44	54	46	66	30	44	42	40	NA	NA	NA	fe9e41b40528ce6c5bc2e47b48cbeefe
Node_320	2	0.0534034	0.446532	98	96	88	92	88	74	86	74	82	78	66	70	62	68	60	76	50	74	50	70	NA	NA	NA	14a440ef47a8de0486e9260f15151f66
Node_324	4	0.0442291	0.45576	100	96	98	96	84	94	84	88	82	84	82	78	74	74	80	74	72	68	50	50	NA	NA	NA	157afd610521096c295f348cf5910621
Node_325	3	0.111967	0.388022	100	100	100	100	100	100	100	100	100	100	100	100	100	100	100	100	98	100	100	100	NA	NA	NA	9378f249759ee68d5e05d2af15261c07
Node_326	2	0.128449	0.371433	98	90	90	82	80	82	86	70	80	70	62	68	62	48	58	64	58	52	48	44	NA	NA	NA	5be4d320601288f761d976c2d11e3c41
Node_331	4	0.293119	0.20704	100	100	100	100	100	100	100	100	100	100	100	100	100	100	100	100	100	100	100	100	NA	NA	NA	dd1a84aeb2cd54b93e1f95d474cccb83
Node_332	2	0.336799	0.163361	100	100	100	100	98	100	98	90	96	98	94	94	94	90	86	92	80	88	86	86	NA	NA	NA	094da41885781b91f186f5bc7fec2b2e
Node_335	2	0.413199	0.0869451	100	100	100	100	100	100	100	100	100	100	100	100	100	100	100	98	100	100	98	98	NA	NA	NA	aaefc196277ed4fdbc073fbaedb7fac0
Node_338	6	0.0289254	0.471117	100	100	100	96	92	92	96	84	78	76	64	60	66	68	68	60	56	42	48	52	NA	NA	Lineage_12	56b84a3a36964842d10800886ba1ae09
Node_339	3	0.0356211	0.464421	98	98	94	92	84	82	80	64	82	58	64	76	70	62	58	56	50	52	52	44	NA	NA	NA	d959dad27af274f2195bc668efcb5a72
Node_340	2	0.417037	0.0830055	100	100	100	100	100	100	100	100	100	100	100	100	100	100	100	100	100	100	100	100	NA	NA	NA	390e9d1c04c65311b78e86d7827ddf58
Node_344	3	0.036435	0.463452	100	100	96	92	90	90	88	80	70	72	68	52	62	70	60	64	52	32	44	52	NA	NA	NA	ca3dd8761130c1dcdb0b5227a81a2f35
Node_345	2	0.252747	0.24714	100	100	100	100	100	100	100	100	100	100	100	100	100	100	100	100	100	100	100	100	NA	NA	NA	8e6b32beb15a91b4c5e8b52190e4c641
Node_350	4	0.0188266	0.481173	94	92	86	80	66	68	68	72	70	44	50	50	44	40	46	42	50	44	38	34	NA	NA	NA	a75a74d183301c609e3fdf2e18d534bc
Node_351	3	0.0776623	0.422338	100	100	100	100	100	100	100	100	100	100	100	100	98	100	100	98	100	98	100	96	NA	NA	Lineage_13	acd85e87554d634f65c92144e0069af9
Node_352	2	0.0897196	0.410069	98	92	78	72	72	66	76	62	74	52	62	64	60	66	44	46	68	42	52	38	NA	NA	NA	0213997491ee59e9969f595582570533
Node_357	16	0.0120713	0.488086	86	62	48	36	22	42	18	22	14	16	16	4	10	10	22	10	2	8	8	8	NA	Lineage_14	NA	ae106b55080c7149a23d40f71bee7b87
Node_358	12	0.0141683	0.485921	88	66	50	36	18	40	18	24	14	18	18	6	14	10	24	14	10	4	8	8	NA	NA	NA	0221e0c298b29e74b80a2218cb7a481a
Node_359	10	0.0200763	0.479918	88	66	50	38	22	48	22	26	20	22	26	10	20	16	28	16	10	10	18	10	NA	NA	Lineage_14	619944989e4968c1f89e611a824003a3
Node_360	3	0.0301173	0.469877	90	82	66	58	46	54	40	42	28	30	44	32	22	20	28	24	22	24	22	30	NA	NA	NA	dc43fa9eb5e7f8afcbc8f077aaf74061
Node_361	2	0.449779	0.0502151	100	100	100	100	100	100	100	100	100	100	100	100	100	100	100	100	100	100	100	100	NA	NA	NA	b96586c4edbe6cf9c89aed6c65573359
Node_365	7	0.0349629	0.464864	96	100	92	86	82	90	84	72	56	76	58	58	42	42	52	54	24	30	40	38	NA	NA	NA	3d98be585f7124893fe1731d3a6dbda2
Node_366	6	0.0470392	0.452788	100	100	94	92	86	90	84	78	66	76	62	58	48	50	62	54	42	30	32	50	NA	NA	NA	37be61ac9c4f36d008c4942ff2b9817b
Node_367	5	0.154491	0.345135	100	100	100	100	100	100	100	100	100	100	100	100	100	100	100	100	100	100	100	100	NA	NA	NA	36f6394f3d51c84400926dd9b402428c
Node_368	3	0.286709	0.212825	100	100	100	100	100	100	100	100	100	100	100	100	100	100	100	100	100	100	100	100	NA	NA	NA	0d175d369558f2e39cf183a45fda83a4
Node_369	2	0.361863	0.137632	100	100	100	100	100	98	100	98	100	100	100	92	96	98	94	92	94	94	88	92	NA	NA	NA	08a8a0fe86e9901d4db0bc6c29011b57
Node_373	2	0.424235	0.0753901	100	100	100	100	100	100	100	100	100	100	100	100	100	100	100	100	100	100	100	100	NA	NA	NA	07f05441f9e554462811ca62153c9759
Node_378	2	0.0444742	0.455615	100	100	100	100	100	100	98	100	100	98	100	98	100	96	90	92	100	96	92	98	NA	NA	NA	44d1b52f084a37484a53d9e08d22e50a
Node_381	4	0.0374533	0.462704	100	98	100	98	98	94	94	96	92	88	84	94	92	82	90	88	88	88	80	80	NA	NA	Lineage_15	e5ef242f35147ca6a0d2d5a72ba7275f
Node_382	3	0.394814	0.105344	100	100	100	100	100	100	100	100	100	100	100	100	100	100	100	100	100	100	100	100	NA	NA	NA	f431dbcb0bc6582a1acc29550b20f4e5
Node_383	2	0.41826	0.0818976	88	86	86	74	72	66	78	70	72	62	54	68	56	52	58	52	64	52	60	46	NA	NA	NA	99697a5ef7131048e2bb3dc0c9b3938b
Node_388	77	0.00394907	1.49563	20	8	2	4	2	0	0	0	0	0	0	0	0	0	0	0	0	0	0	0	NA	NA	NA	550707f90e9c49a239396daadb37fcd0
Node_389	60	0.0047351	0.495627	38	16	2	6	8	2	4	0	0	0	2	0	0	2	0	0	0	0	0	0	NA	NA	NA	310077e8ef454d0a6ab11bae7903fce0
Node_390	42	0.00585484	0.494507	32	10	0	2	0	0	2	0	2	2	2	0	0	0	0	0	0	0	0	0	NA	Lineage_15	NA	ab1805dd7bd54b6ef35eec2da7880c01
Node_391	16	0.00908202	0.49128	44	20	12	10	10	8	4	4	2	2	0	2	0	0	2	0	0	0	0	0	NA	NA	NA	9f0857882dce5ff087f065e6c41ffff6
Node_392	8	0.0159322	0.484137	64	54	44	34	38	34	24	32	14	10	10	16	16	10	8	12	10	8	10	14	NA	NA	NA	52f9e05b163ce38aefecef4ef470fdb7
Node_393	7	0.0581071	0.44194	100	96	96	100	94	90	96	96	82	80	90	80	82	70	76	84	72	70	70	68	NA	NA	Lineage_16	6656e58c4cc87639a81d65ec43ad1596
Node_394	4	0.0723956	0.427652	100	100	100	96	92	94	94	92	92	82	92	88	86	74	70	74	80	72	64	72	NA	NA	NA	26b2f41bbef64632d706d0f1451be29d
Node_395	3	0.109724	0.390128	100	98	94	92	84	90	86	76	80	74	80	76	62	74	70	74	64	70	64	56	NA	NA	NA	255d8f3e370378c51150f6077c9ff1fa
Node_396	2	0.182734	0.317118	100	100	100	100	100	100	100	100	100	100	98	100	100	98	100	98	100	100	100	96	NA	NA	NA	4ba1ad658cb062e3262d62d6d5922a47
Node_401	3	0.0808336	0.418943	100	100	100	100	98	94	94	94	86	78	86	84	84	82	82	80	74	80	74	70	NA	NA	NA	d3546988cdf13fa75812c0c9ad4c90d5
Node_402	2	0.291836	0.207762	100	100	100	100	100	100	100	100	100	100	100	100	100	100	100	100	100	100	100	100	NA	NA	NA	d99e67fb77eb69415e85ff583c34902f
Node_407	8	0.0252909	0.475071	84	56	50	44	46	42	42	36	26	28	28	32	22	26	18	16	24	20	16	16	NA	NA	Lineage_17	fcb9dba47a004d52798ccaff34ab2ee8
Node_408	5	0.0398604	0.460502	96	82	72	66	66	56	66	46	42	42	46	40	46	42	42	36	30	26	22	24	NA	NA	NA	53adddead504399863a83489f0356bab
Node_409	2	0.0544315	0.44593	100	96	90	94	92	82	82	90	80	82	72	70	76	72	68	74	66	72	70	74	NA	NA	NA	d98cf47739441e01accc580181f9d28c
Node_412	3	0.0559595	0.444288	96	82	70	70	68	58	68	46	40	44	44	44	42	46	42	40	30	28	30	22	NA	NA	NA	1a6e840c07a5ef0e3bce93bbf4a61d3a
Node_413	2	0.0647319	0.435516	96	78	74	76	68	62	74	62	58	48	54	54	52	62	58	44	52	40	44	46	NA	NA	NA	a9a83d34a8eeb62654b8cf99320fd7a9
Node_417	3	0.0836539	0.416004	100	100	100	98	98	98	98	100	90	98	96	88	98	88	88	84	78	86	74	80	NA	NA	NA	5a6c315b7786401bfd5d366847ec6830
Node_418	2	0.370487	0.12917	100	100	100	100	100	100	100	100	100	100	100	100	100	100	100	100	100	100	100	100	NA	NA	NA	dd006507ab3be246b7217d4cd22ee53b
Node_422	26	0.0146067	0.485587	60	54	50	52	78	60	48	52	40	30	30	34	40	32	30	34	26	32	26	28	NA	NA	NA	e4e5cecbf53f6ebaa7bc038b08313bf6
Node_423	24	0.0300227	0.470171	98	92	94	98	94	82	92	86	70	72	80	72	78	68	76	72	72	62	62	68	NA	NA	Lineage_18	7569c552e38f1ed4046df5367054165b
Node_424	19	0.0479597	0.452234	94	92	90	96	98	84	88	88	70	74	78	76	76	62	64	68	66	60	56	62	NA	NA	NA	a345d4230f477e3f2f86963f56dfd782
Node_425	17	0.063984	0.436089	100	96	96	100	98	90	96	90	78	80	88	78	76	76	84	82	76	64	54	70	NA	NA	NA	a2e1d346d93ed3c9bd6746d1e200a001
Node_426	9	0.103639	0.396136	100	96	96	100	100	90	96	94	84	92	92	86	88	88	88	90	90	88	84	84	NA	NA	NA	f46e4d171ae2b0acb6f6279e91592bd4
Node_427	8	0.177342	0.322433	100	100	100	100	100	100	100	98	100	100	100	100	98	98	100	98	98	98	98	100	NA	NA	NA	d4821a2addae8cd691d73cb5b1806204
Node_428	5	0.347865	0.15175	100	100	100	100	100	100	100	100	100	100	100	100	100	100	100	100	100	100	100	100	NA	NA	NA	22c49cc0e1554157eec00807800c602a
Node_429	3	0.388106	0.11151	100	100	98	100	96	98	92	96	96	88	78	90	74	72	68	72	78	64	70	56	NA	NA	NA	9a784dc4c16d98c7eda4009f95204a9e
Node_430	2	0.396635	0.102981	80	64	62	38	52	46	64	44	36	44	38	38	30	50	34	46	32	18	32	42	NA	NA	NA	ec43c88b8ad62ce38daa4b88f79f8c00
Node_434	2	0.404829	0.0947199	100	100	100	98	98	98	96	100	96	92	88	92	94	82	86	80	82	76	84	74	NA	NA	NA	ae2bc8f676153cdf4813ee8fe221db28
Node_437	3	0.359034	0.14074	100	100	100	100	100	100	100	100	100	100	100	100	100	100	100	100	100	100	100	100	NA	NA	NA	7e5257a5939838faae448fa090acb169
Node_438	2	0.478735	0.0210397	100	100	100	100	100	100	100	100	100	100	100	100	100	100	100	100	100	100	100	98	NA	NA	NA	9f8cb1226bbf0b4105688a8c4e3e2397
Node_443	8	0.143763	0.356311	100	100	100	100	100	100	100	98	100	100	100	100	100	98	100	98	98	100	100	100	NA	NA	NA	03079b207815f0a6ae60fc9aaa71324b
Node_444	2	0.207535	0.29215	100	100	100	100	100	100	100	100	100	100	100	100	96	100	100	100	100	98	100	98	NA	NA	NA	91152ffb0f2f1db224bac02c8457107d
Node_447	6	0.24946	0.250614	100	100	100	100	100	100	100	98	100	100	100	100	100	98	100	98	98	100	100	100	NA	NA	NA	c89151a3da848bbecd6d2936bf238a06
Node_448	2	0.258505	0.241327	88	76	74	76	66	64	54	56	52	42	56	34	40	30	46	46	32	24	36	26	NA	NA	NA	6b545300eaac0192577f150b34ae486e
Node_451	4	0.324859	0.175215	100	100	100	100	100	100	98	98	92	92	90	88	86	82	88	88	76	80	76	76	NA	NA	NA	802dd388b7d8578dccd48ebc183c9946
Node_452	2	0.47327	0.0268033	100	100	100	100	100	100	100	100	100	100	100	100	100	100	100	100	100	100	100	100	NA	NA	NA	99b5be6995b360aabd34064dd2fc5618
Node_455	2	0.49287	0.00699304	100	100	100	100	100	100	100	100	100	100	100	100	100	100	100	100	100	100	100	100	NA	NA	NA	cf85348d2b0b0a2c2f7ec61831df7d5f
Node_458	2	0.356928	0.143265	100	100	100	100	100	100	100	100	100	100	100	100	100	100	100	100	100	100	100	100	NA	NA	NA	8242d40f158dadf0e8dd00b96c846a3c
Node_461	5	0.109712	0.390245	100	100	100	100	100	100	100	100	100	100	100	100	100	100	100	100	100	100	100	100	NA	NA	NA	31afe8669293e5576c7712162b159d9d
Node_462	4	0.420389	0.0795676	100	100	100	100	100	100	100	100	100	100	100	100	100	100	100	100	100	100	100	100	NA	NA	NA	43261598394664ae03111491478dc06f
Node_463	3	0.447011	0.0529283	92	98	90	94	80	82	80	74	72	76	58	68	56	68	62	52	62	58	46	60	NA	NA	NA	8cef064a3041f000c2fd2120639722eb
Node_464	2	0.453002	0.046913	76	72	50	54	42	42	48	30	50	46	28	42	34	30	40	42	32	28	40	42	NA	NA	NA	ba2bc6a67d128def13dace21ba1531cf
Node_470	2	0.0417288	0.458324	100	100	100	100	100	100	96	94	98	100	98	90	94	94	96	94	92	90	94	90	NA	NA	NA	164440189d2aa24241eb266334a93e40
Node_473	18	0.00926122	0.490826	72	32	30	32	30	22	20	28	18	14	22	14	16	12	16	14	8	4	10	8	NA	Lineage_16	NA	0ef3d4825ec2ac021bc5a0f283a372a4
Node_474	16	0.0267092	0.47312	100	94	92	78	92	76	78	88	74	78	76	66	62	58	60	62	64	50	50	56	NA	NA	Lineage_19	53e31a674c231ca31f350048486834f0
Node_475	9	0.0400677	0.459761	100	94	92	80	90	80	76	82	72	78	76	66	64	68	62	62	62	48	56	64	NA	NA	NA	80a4cfec77fecb973e1d50651b3af5f9
Node_476	8	0.0501858	0.449643	92	68	72	54	54	38	40	50	30	52	50	58	48	34	38	50	42	32	36	30	NA	NA	NA	bb943262ad00cc936e2e56f7f0976be5
Node_477	7	0.0897635	0.410035	100	100	100	100	100	100	100	100	100	100	98	98	98	100	96	98	94	98	90	88	NA	NA	NA	b65995bf3da51341f87600c378a25f08
Node_478	6	0.420905	0.0788932	100	100	100	100	100	100	100	100	100	100	100	100	100	100	100	100	100	100	100	100	NA	NA	NA	05e0e5164bbd30598d105517787dcb1d
Node_479	2	0.441447	0.0580225	98	98	92	96	82	90	90	64	74	84	68	68	68	64	70	56	68	40	50	36	NA	NA	NA	ee6bdcb44484c54cb3fe9d628a031506
Node_482	4	0.451521	0.0482775	100	100	96	100	98	92	88	78	80	80	74	72	72	66	64	54	70	46	58	46	NA	NA	NA	855acf39755772466c60e0c6a3670ceb
Node_483	3	0.46132	0.038478	86	78	70	74	74	56	60	44	54	44	44	30	46	30	30	44	24	30	34	20	NA	NA	NA	60437207282d499ddc84087abe68a1e6
Node_484	2	0.47021	0.029588	92	74	66	68	58	48	50	38	48	40	34	34	52	20	32	36	36	32	34	22	NA	NA	NA	2bc0c425194c1634b21763dd038b95e7
Node_492	7	0.0931826	0.406586	100	94	92	82	94	80	82	94	76	88	86	80	72	74	74	74	78	62	70	74	NA	NA	NA	5c0d777e77bc17b3dff0a9e6ec617255
Node_493	6	0.158926	0.340842	100	100	100	98	98	96	96	98	98	96	100	92	86	90	88	94	94	88	92	88	NA	NA	NA	ca941496ff6f44f2d9f5a5599b9b05e3
Node_494	2	0.189509	0.310026	86	70	60	58	64	58	54	72	58	70	64	56	60	56	58	66	56	46	46	54	NA	NA	NA	a86b57f09d70d01b2510408b9f649324
Node_497	4	0.346712	0.153056	100	100	100	100	100	100	100	100	100	100	100	100	100	100	100	100	100	100	100	100	NA	NA	NA	2ec677a4c10dd13cc6c4d0e8dbfdb65b
Node_498	2	0.366777	0.132991	90	64	66	58	58	62	66	78	58	62	64	66	56	58	56	54	46	52	50	42	NA	NA	NA	2f9198f0454ede202043e77f0bddeb42
Node_501	2	0.443227	0.056089	100	100	100	100	100	100	98	100	100	100	98	98	96	98	96	98	94	96	94	94	NA	NA	NA	e86413ee6c2f49808514fbbc04ba0759
Node_505	2	0.10317	0.396917	100	100	100	100	100	100	100	100	100	100	100	100	100	100	100	100	100	98	100	100	NA	NA	NA	7a9bd682347807be33fb5433c2aae8d2
Node_508	17	0.0159774	0.484302	96	94	94	80	72	80	60	72	70	72	54	60	36	46	44	50	46	48	54	38	NA	Lineage_17	NA	7d96dd9be6ba588610865c07221d31b5
Node_509	9	0.0189907	0.480972	96	86	80	76	72	74	56	64	74	58	56	44	50	52	46	68	46	48	40	42	NA	NA	Lineage_20	3f800207dbc0fce5edfa7f086467a2ba
Node_510	6	0.024121	0.475823	78	58	48	54	48	48	40	44	48	36	50	32	40	44	40	42	22	22	32	22	NA	NA	NA	c301cfc79ee31c343b8082740de5a999
Node_511	5	0.367882	0.131916	100	100	100	100	100	100	100	100	100	100	100	100	100	100	100	100	100	100	100	100	NA	NA	NA	be927ea8028074eec4e0dde16fc1fec7
Node_512	3	0.389397	0.110368	100	88	84	76	72	68	70	52	50	46	48	40	42	30	38	46	28	26	32	30	NA	NA	NA	6ae53730ec33bfb11e551551bb9cdd1b
Node_513	2	0.403659	0.0961054	94	76	68	68	52	62	52	34	44	52	50	50	40	42	48	42	36	30	48	38	NA	NA	NA	2932e4200016842986872f8654778847
Node_517	2	0.407051	0.0927474	100	100	94	86	94	88	78	72	70	70	66	62	58	68	62	58	58	48	56	50	NA	NA	NA	6c4518cf58614e7922b401ba0012d3b7
Node_521	3	0.0295854	0.470378	100	100	100	94	90	92	88	86	94	84	84	88	78	90	76	78	74	72	70	80	NA	NA	NA	520d1c22492ccb32b710ca5d644137aa
Node_522	2	0.110302	0.389107	100	100	100	100	100	100	100	100	100	100	100	100	100	100	100	100	100	98	100	100	NA	NA	NA	34a0de2ca542b02d0ed71cfdbcd7f21f
Node_526	8	0.027725	0.472555	96	94	94	84	72	80	62	72	68	74	66	66	52	52	58	62	50	58	56	42	NA	NA	Lineage_21	ac239ab29664daab6ffe0b97dee12545
Node_527	5	0.0315204	0.468759	80	72	72	62	44	50	48	34	56	36	54	44	28	46	38	32	40	38	36	36	NA	NA	NA	38c62d7e2a771469fd0fc5b37a347561
Node_528	3	0.0491071	0.451173	96	98	92	94	90	82	84	72	84	68	68	84	68	66	58	68	58	60	64	50	NA	NA	NA	c98b1fbda9ae739e9df932a3298bb6b6
Node_529	2	0.0746506	0.425629	100	94	94	86	84	80	76	88	76	74	72	54	78	72	78	66	70	70	66	70	NA	NA	NA	dbacbd7f25030ad3e455763013aeba9c
Node_533	2	0.440625	0.0594603	100	100	100	100	100	100	100	100	100	100	100	100	100	100	100	100	100	100	100	100	NA	NA	NA	50886f3d25bb44df354a27cb0d66f57e
Node_536	3	0.0961603	0.403657	100	100	100	100	100	100	100	100	100	100	100	100	98	100	100	100	100	100	100	100	NA	NA	NA	a81ac52a57274ba8d926f1b1c758c658
Node_537	2	0.18399	0.315828	100	100	100	100	100	100	100	100	100	100	100	100	100	100	100	98	100	100	100	100	NA	NA	NA	762cadc2327743a9ad063db22c6f18b2
Node_541	28	0.00500133	0.495071	62	54	44	36	30	18	20	28	20	16	12	10	6	6	8	12	8	4	2	2	NA	NA	NA	ea89cefd1719e7a0d3675ebdc3f53402
Node_542	27	0.0128743	0.487198	88	88	82	64	74	64	64	60	44	56	42	40	44	48	50	48	42	36	40	32	NA	Lineage_18	NA	08d94ef64ad6259963561bac0f1c4696
Node_543	26	0.0310494	0.468938	92	92	94	90	80	84	86	76	90	84	88	88	82	72	74	90	80	86	62	78	NA	NA	Lineage_22	58b9d94a072a3e941bed999c7ef0078f
Node_544	16	0.0473671	0.45262	88	90	86	72	78	80	68	64	66	68	62	64	64	62	72	62	56	62	48	56	NA	NA	NA	acd1d9d7bed44aa49a1b089637c22a16
Node_545	8	0.0548242	0.445163	92	90	90	84	74	80	80	72	76	76	80	74	68	62	62	66	60	70	54	64	NA	NA	NA	bede4be56b1dd19edec97b3be27231a5
Node_546	5	0.249849	0.250139	100	100	100	100	100	100	100	100	100	100	100	100	100	100	100	100	100	100	100	100	NA	NA	NA	d744dc343de5b527646f901b46c1b75b
Node_547	4	0.415045	0.0849246	100	100	100	100	100	100	100	100	100	100	100	100	100	100	100	100	100	100	100	100	NA	NA	NA	69c8eda4763b943403387562d9a86cce
Node_548	3	0.426094	0.0738235	82	66	54	66	52	50	36	36	36	44	40	32	46	28	32	34	36	42	28	32	NA	NA	NA	b2289c746dbaece6811f1679788ca5e3
Node_549	2	0.451084	0.0488331	82	66	66	62	52	50	52	54	54	42	52	52	38	50	46	46	48	48	46	38	NA	NA	NA	de2d9cc0f33fbbaa38ce45877bfed23a
Node_555	3	0.335312	0.164462	100	100	100	100	100	100	100	100	100	100	100	100	100	100	100	100	100	100	100	100	NA	NA	NA	7787eb48e5d74d8f96f727f7ca807ee3
Node_556	2	0.381543	0.118227	100	100	100	98	100	90	96	96	92	90	94	96	88	88	86	74	80	76	76	76	NA	NA	NA	68dd2919052629fedf240696a5e8b381
Node_560	8	0.0851455	0.414799	100	100	100	96	96	100	96	92	94	94	92	94	92	92	90	86	80	92	78	86	NA	NA	NA	c78ca8c32e18c4371047586695f46866
Node_561	4	0.340311	0.159483	100	100	100	100	100	100	100	100	100	100	100	100	100	100	100	100	100	100	100	100	NA	NA	NA	90ebd4cc44503ff412045a31e7b84feb
Node_562	3	0.378588	0.121206	88	80	70	80	66	68	64	72	58	64	62	78	64	56	54	56	64	52	58	46	NA	NA	NA	05ae0c697b7240d9dd9247dd8e1765f0
Node_563	2	0.448824	0.0507999	100	100	100	100	100	100	98	100	100	100	98	98	96	98	90	94	90	88	90	82	NA	NA	NA	b53ba2824d8193847cd33a9a46a4002c
Node_568	4	0.355185	0.144759	100	100	100	100	100	100	100	100	100	100	100	100	100	100	100	100	100	100	100	100	NA	NA	NA	ee91a246e981ca66070ccd4a1789919c
Node_569	3	0.368921	0.130983	80	68	58	58	44	68	46	50	38	34	26	18	20	26	28	24	24	24	8	34	NA	NA	NA	2957674d3245678db7fe4fbaac2986d3
Node_570	2	0.415482	0.0844026	100	100	100	100	100	98	100	96	94	100	90	94	82	78	70	76	72	76	72	72	NA	NA	NA	ff2fd7dcd3872a00156a745d11a86635
Node_575	10	0.103385	0.396434	100	100	100	100	100	100	100	100	100	100	100	100	100	100	100	100	100	100	98	100	NA	NA	NA	e38d7fdcd3666ff9de7ede2f80ad053f
Node_576	6	0.129285	0.370357	100	100	100	100	100	100	100	100	100	100	100	100	100	100	100	100	100	100	98	98	NA	NA	NA	67b5e110371c18dda8d84eb96fc6d59b
Node_577	4	0.259777	0.239865	100	100	100	100	100	100	100	100	100	100	100	100	100	100	100	100	100	100	100	100	NA	NA	NA	24f4d532f2c596a4ab6c2c4b7eff4ea0
Node_578	3	0.367779	0.131863	100	100	100	100	100	100	100	100	100	100	100	100	100	100	100	100	100	100	100	100	NA	NA	NA	46b58b2d6c5fb9447bf94af4c9b153e7
Node_579	2	0.429571	0.0698309	100	100	100	100	100	100	100	98	100	98	98	100	94	96	96	94	90	88	98	90	NA	NA	NA	d492b235f6b82cb9e7052069773ac075
Node_584	2	0.349151	0.15028	100	100	100	100	100	100	100	100	100	100	100	100	100	100	100	100	100	100	100	100	NA	NA	NA	d4b861ce2e08c3ee30aa556d35e0dbee
Node_587	4	0.180127	0.319691	100	100	100	100	100	100	100	100	100	100	100	100	100	100	100	100	100	100	100	100	NA	NA	NA	8d27ea5940b6be8f4fc8acb97619e16c
Node_588	3	0.305805	0.19391	100	100	100	100	100	100	100	100	100	100	100	100	100	100	100	100	100	100	100	100	NA	NA	NA	ab111becc88cff4242b1b0fb23476764
Node_589	2	0.358351	0.141365	100	100	100	100	100	100	100	98	100	100	100	94	94	94	98	98	94	94	84	86	NA	NA	NA	57129eda003a1f76178853e955fae4f4
Node_596	8	0.00240748	0.497772	34	22	12	16	4	2	2	2	2	0	0	0	0	0	0	0	0	0	0	0	NA	NA	NA	52258dff0098d7f5d7c301d67745d11a
Node_597	6	0.00563865	0.494504	52	34	14	20	18	6	4	4	0	0	2	2	0	0	4	0	2	4	0	0	NA	Lineage_19	NA	8f26f92fffb8ce14efd8d8b7bd7ec606
Node_598	4	0.0111638	0.488978	68	48	38	42	34	24	16	20	14	6	10	6	8	4	4	0	10	14	10	0	NA	NA	NA	bd1ce8221ed30746d2a3fe92719f92ae
Node_599	3	0.0290251	0.47078	94	92	92	86	84	82	74	84	78	78	78	62	76	70	68	48	58	66	44	60	NA	NA	Lineage_23	7669690703a9487679665f50987c72d2
Node_600	2	0.0702101	0.429595	100	100	100	100	100	100	98	100	100	100	100	98	100	98	100	98	100	100	98	94	NA	NA	NA	8d8af5d27920557fbf393dd6c3f96922
Node_605	2	0.0214343	0.47827	100	98	92	92	90	96	86	80	74	82	70	46	74	60	60	54	62	56	50	50	NA	NA	NA	cee1de7d918e455f50398cd5cf5412db
Node_608	2	0.0187083	0.481471	88	86	90	78	90	72	70	74	70	60	70	56	66	66	62	36	54	62	50	50	NA	NA	NA	c6f0564541bd53a252cc25e81f14dad9
Node_611	348	0.00152949	2.49764	2	2	0	0	0	0	0	0	0	0	0	0	0	0	0	0	0	0	0	0	Lineage_4	NA	NA	2dac3cd27efd1356e7c4a0b4bc99dde0
Node_612	57	0.0026405	0.49772	12	2	6	0	2	2	0	0	0	0	0	0	0	0	0	0	0	0	0	0	NA	NA	NA	ec010f114ed176a98566323465d44dbe
Node_613	50	0.00607381	0.494286	20	2	10	2	2	4	0	0	0	2	0	0	2	0	0	0	0	0	0	0	NA	Lineage_20	NA	ffb82a93c5ac5b9c6894edeb43360701
Node_614	44	0.00838972	0.49197	22	4	12	6	8	2	0	2	2	4	2	10	0	0	0	2	2	2	0	0	NA	NA	NA	faabaa7aaac317482e0f3ed0743656cf
Node_615	18	0.0111304	0.48923	42	22	30	30	24	20	14	28	8	16	16	20	16	10	6	8	6	4	4	2	NA	NA	NA	ad2fd94c23eabf3174b873e43f899705
Node_616	8	0.0196927	0.480365	84	62	58	60	46	34	30	38	24	32	26	34	32	20	12	20	24	14	10	6	NA	NA	Lineage_24	5bd08cbbee32d481537d4227626b9424
Node_617	6	0.0367697	0.463174	100	76	84	84	74	62	62	64	50	60	50	52	50	38	32	40	40	32	26	16	NA	NA	NA	6bc006ec95f34b1dd43cece3a0145b7f
Node_618	5	0.0399809	0.459963	88	56	56	64	60	50	26	50	30	32	26	30	34	26	26	30	12	16	16	12	NA	NA	NA	0da0c7297adee8a53913530138f10981
Node_619	4	0.0493032	0.450641	90	74	78	84	66	72	58	70	54	56	54	46	52	34	40	48	34	36	24	24	NA	NA	NA	3213cb9fa85a79d9e94a168ab4216613
Node_620	2	0.0521598	0.447577	78	52	42	44	38	38	32	18	24	44	28	18	26	18	28	20	16	28	30	14	NA	NA	NA	94b4d7d427a0c586d1744dc84e3cf1c6
Node_623	2	0.0623511	0.437593	88	72	68	60	52	60	60	34	48	52	52	54	52	38	44	40	34	46	30	44	NA	NA	NA	9c0cd53ec8e3b562e3c468e661ce9a02
Node_628	2	0.296969	0.203089	100	100	100	100	100	100	100	100	100	100	100	100	100	100	100	100	100	100	100	100	NA	NA	NA	8c37d8ded68963503f53b17312f96874
Node_631	10	0.0447111	0.455649	100	100	100	100	100	98	98	100	98	96	90	94	96	96	92	96	96	84	84	86	NA	NA	Lineage_25	1e04eccc01eec3c5465371f2a535ba40
Node_632	6	0.0880988	0.410879	100	100	100	100	100	100	100	96	100	100	100	96	100	100	98	96	98	100	98	94	NA	NA	NA	43e3c70f10d8bfa9fbf77089f55adb56
Node_633	5	0.0899613	0.409017	72	48	54	46	42	40	38	36	32	32	34	42	36	36	26	28	44	50	48	34	NA	NA	NA	9b7c6dfa752938b23aaf6bde9e7914ad
Node_634	4	0.398056	0.100922	100	100	100	100	100	100	100	100	100	100	100	100	100	100	100	100	100	100	100	100	NA	NA	NA	c3499d54bc48a62a60fa129147ee795d
Node_635	3	0.418245	0.0807329	92	86	82	70	64	66	60	60	44	56	60	26	46	42	52	34	34	46	38	40	NA	NA	NA	607d8643f31889c790f4e926e6672142
Node_636	2	0.443249	0.0557287	96	88	80	74	70	74	68	66	60	58	58	52	40	60	46	38	44	36	42	46	NA	NA	NA	a2c095859c8955806d2bdd5a4c2f1f65
Node_643	4	0.107705	0.392655	100	100	100	100	100	100	100	98	100	100	100	100	100	98	100	100	100	100	96	98	NA	NA	NA	8aa49bafc4da37ba646d3175306ee339
Node_644	3	0.130524	0.369708	98	80	82	64	76	64	76	66	70	68	60	58	60	46	52	50	54	60	58	62	NA	NA	NA	0c92c7e9207b79c33dc4538ea4304aa2
Node_645	2	0.257066	0.243166	100	100	100	100	100	100	100	100	100	100	100	100	100	98	100	100	100	96	100	100	NA	NA	NA	1a12c752f01193b3576d551c0f7ece9b
Node_650	26	0.0160894	0.484156	26	16	28	18	20	26	20	20	12	20	18	24	16	12	18	16	18	16	18	20	NA	NA	NA	1921fc88585b2a2a1ac601a94f98e9bc
Node_651	22	0.0233679	0.476877	34	28	30	30	26	34	24	32	18	26	26	26	22	18	22	28	32	24	24	30	NA	NA	Lineage_26	dcdc80f601661aef949da07c89fa02f8
Node_652	10	0.0325208	0.467725	34	28	28	28	26	34	24	30	18	34	22	26	16	20	22	24	24	22	20	28	NA	NA	NA	d1d38cdc58d7b43b0ec76b812e6ccfbf
Node_653	9	0.106581	0.393664	100	100	100	100	100	100	100	100	100	100	100	100	100	100	98	100	100	100	98	96	NA	NA	NA	e500042c4e2e6c712f515a16108006ea
Node_654	8	0.205808	0.294437	100	98	100	94	92	82	90	98	92	88	88	90	90	96	88	84	84	86	80	92	NA	NA	NA	e3437c3c457c627b9c63c3304265286b
Node_655	6	0.27396	0.226285	96	92	88	84	82	74	78	68	60	72	54	52	68	74	64	56	46	58	38	50	NA	NA	NA	dc8358e8c5f00db55140e524ab928d2c
Node_656	5	0.328798	0.171447	96	96	94	84	84	90	78	68	74	78	58	54	54	62	62	46	52	52	36	40	NA	NA	NA	a6475b31e8e208ce0536976bf61512ea
Node_657	2	0.364245	0.136	92	72	70	82	72	80	66	54	54	66	54	48	58	58	58	52	52	38	36	46	NA	NA	NA	77510d678dce173fce14e7b6f7da9b74
Node_660	3	0.422368	0.0775709	100	98	90	100	96	98	96	90	90	96	88	86	92	84	82	78	78	68	72	74	NA	NA	NA	48bbbf028825492035f074be7571b989
Node_661	2	0.44092	0.0590192	76	68	74	50	64	46	62	62	54	56	44	46	42	60	44	56	46	48	46	50	NA	NA	NA	f30c1f0ced720f74a92270ae3504c6e4
Node_666	2	0.320083	0.180123	100	100	100	100	100	100	100	100	96	98	96	98	98	94	100	92	92	88	84	94	NA	NA	NA	4907735c3fef327279745be1727b50e1
Node_671	12	0.0351643	0.465073	42	38	36	44	44	52	40	48	42	56	44	48	50	38	56	34	42	56	52	46	NA	NA	NA	8650508117f52da241b5e7fe7484be04
Node_672	5	0.116923	0.383314	100	100	100	100	100	100	100	100	100	100	100	100	100	100	100	100	100	100	100	100	NA	NA	NA	53215d985b0e3c3c05f7a2f2f22b3007
Node_673	4	0.201838	0.298399	100	100	100	100	100	100	100	100	100	100	100	100	100	100	100	98	100	100	100	100	NA	NA	NA	65efde6ff6a8e17a59959895e24d1be7
Node_674	3	0.450546	0.0496289	100	100	100	100	100	100	100	100	100	100	100	100	100	100	100	100	100	100	100	100	NA	NA	NA	5d0309e3960bb4c6ba8ca4e59d0ff4c0
Node_675	2	0.475969	0.0241486	100	100	96	94	92	94	94	86	76	82	70	80	48	66	60	68	70	66	60	62	NA	NA	NA	2dea28f26085b7e67d60da4a6f1d8433
Node_681	7	0.272167	0.227854	100	100	100	100	100	100	100	100	100	100	100	100	100	100	100	100	100	100	100	100	NA	NA	NA	81c4f66ce4a9812c6b52850603e89322
Node_682	5	0.372423	0.127598	100	100	100	100	100	100	100	100	100	100	100	100	100	100	98	98	98	100	98	98	NA	NA	NA	16e387d5fc721b07f0095c2c99ac5a07
Node_683	4	0.421456	0.0785652	100	92	92	84	94	94	90	82	82	80	72	90	76	60	68	60	58	52	56	64	NA	NA	NA	613f92477a996049f741e96a96ad9897
Node_684	3	0.442265	0.0575245	76	64	70	62	64	44	64	44	36	54	48	30	40	32	40	42	28	36	22	16	NA	NA	NA	bb804475dc4a634b013493ee3bcb20bd
Node_685	2	0.449711	0.0500787	68	54	54	52	44	28	30	38	36	30	32	32	20	28	34	28	34	30	32	22	NA	NA	NA	2ddcf8fd0ada816f297cffcab372a33d
Node_691	2	0.42918	0.0705747	100	100	100	100	100	100	100	100	100	100	100	100	100	100	100	100	100	100	100	100	NA	NA	NA	6ab23725d49adb85bb1744ba8c8c54d0
Node_694	4	0.275698	0.224366	100	100	100	100	100	100	100	100	100	100	100	100	100	100	100	100	100	100	100	100	NA	NA	Lineage_27	33bce719c804b49838b1afda35b325eb
Node_695	3	0.3895	0.110564	100	100	100	100	100	100	100	100	100	100	100	100	100	100	100	100	98	98	100	100	NA	NA	NA	78c88dddff541d708d836562aa19b851
Node_696	2	0.429098	0.0709664	100	98	96	98	100	98	94	82	88	92	76	82	70	80	78	72	80	76	70	62	NA	NA	NA	fd74a0d284e5fe67de591e70048e832b
Node_701	6	0.0114748	0.488787	96	76	76	68	54	72	40	36	42	36	32	28	26	26	28	22	8	18	10	12	NA	NA	NA	d11d6cfa713ddaaad721d5dd6d6b2908
Node_702	5	0.0179559	0.482305	100	88	92	78	84	88	82	70	72	68	60	58	64	58	52	42	44	42	42	38	NA	NA	NA	cb3feb7e1f5b3cf01c16ad9577239d01
Node_703	4	0.0244296	0.475832	96	90	94	86	74	82	78	70	68	64	56	56	66	58	58	42	32	28	30	44	NA	NA	Lineage_28	21959009fa91ade81cc9c1c7386cc756
Node_704	3	0.0311769	0.469084	94	88	82	82	64	68	68	66	54	54	48	56	48	54	56	32	38	32	26	28	NA	NA	NA	2e5bc7f436f7e0a26870df2612162112
Node_705	2	0.247955	0.252306	100	100	100	100	100	100	100	100	100	100	100	100	100	100	100	100	100	100	100	100	NA	NA	NA	989cec751c11357848b76b07aa36b775
Node_712	7	0.0135526	0.486722	94	84	76	80	62	78	64	60	56	68	66	46	60	52	50	54	58	40	36	42	NA	Lineage_21	NA	d383796bafc1771597f8a5219eff8cf4
Node_713	6	0.0254245	0.474851	94	84	78	82	62	82	70	62	62	72	72	60	66	60	54	62	70	46	48	50	NA	NA	Lineage_29	9c039473be6bd6ffa68bf626822a0717
Node_714	4	0.0875275	0.412059	100	100	100	100	100	100	100	100	100	98	100	98	96	92	90	92	100	94	88	88	NA	NA	NA	fe4f774048543c7b0a8516179ee6a13c
Node_715	3	0.419331	0.0802561	100	100	100	100	100	100	100	100	100	100	100	100	100	100	100	100	100	100	100	100	NA	NA	NA	71844cc83cb56d89b8b41c08c019c332
Node_716	2	0.442488	0.0570909	94	94	92	92	72	82	78	70	74	70	62	62	62	54	68	66	66	52	68	46	NA	NA	NA	9833c6f6f8faf69b238b0dcae2810613
Node_721	2	0.162509	0.337766	100	100	100	100	100	100	100	100	100	100	100	100	100	100	100	100	100	100	100	100	NA	NA	NA	769f63cfd7e441e9bf12fdc7a49a52dd
Node_725	291	0.00280374	2.49636	16	8	12	2	0	0	0	0	0	0	2	0	0	0	0	0	0	0	0	0	NA	NA	NA	86209e64ed9cc66064b1c21c8659ea79
Node_726	245	0.00336356	1.49636	2	8	0	0	0	0	0	0	0	0	0	0	0	0	0	2	0	0	0	0	NA	NA	NA	7746359fe6ce270e489edb8ac9c34d68
Node_727	224	0.00463128	1.49509	6	12	2	2	6	2	2	0	2	0	0	0	0	0	0	0	0	0	0	0	NA	NA	NA	685a21b0a0a49d78e82d9e1a138455df
Node_728	152	0.00565532	0.494624	14	14	6	4	4	2	0	0	0	0	2	0	0	0	0	0	0	0	0	0	NA	Lineage_22	NA	13ad60e80498386e98887ba6d8e274fb
Node_729	89	0.00911938	0.49116	40	28	14	14	22	4	22	16	16	10	6	6	6	4	0	6	8	4	6	12	NA	NA	NA	3e4726ece79c7f6c9a739ea62a46ef63
Node_730	13	0.0247929	0.475391	48	38	26	30	30	20	38	30	38	46	36	26	42	24	22	34	22	28	34	30	NA	NA	Lineage_30	650015738f0661d66f7fd46baa4a0901
Node_731	11	0.112404	0.38778	100	100	100	100	100	100	100	100	100	100	100	100	100	100	100	100	100	100	100	100	NA	NA	NA	02c6d1508d94d75615047606e128e2b5
Node_732	9	0.215947	0.284236	100	100	100	100	100	100	100	100	100	100	100	100	100	100	100	100	100	100	100	100	NA	NA	NA	ac3f5195c70b9c3004a4c262460fa77e
Node_733	8	0.241962	0.258222	88	80	60	78	66	70	66	64	76	64	58	48	62	56	58	40	44	50	60	46	NA	NA	NA	9e889a2c38949ccd58a42b4e4f0d5191
Node_734	7	0.327456	0.172728	100	100	100	100	98	98	100	96	96	92	96	94	84	88	82	92	92	88	82	76	NA	NA	NA	334909b66f36f5d11521511d311faa62
Node_735	4	0.334775	0.165408	92	70	64	60	48	48	38	36	28	32	38	30	22	36	22	14	14	16	26	10	NA	NA	NA	909e12abfdd0e7e2037fd47f67f0da06
Node_736	3	0.373983	0.1262	98	96	94	88	84	84	88	84	78	80	68	72	76	66	62	50	62	58	66	58	NA	NA	NA	ac2ca6132481d6f04a10ebfadecf2855
Node_737	2	0.450817	0.0491426	100	100	100	100	100	100	100	98	100	98	100	90	98	94	96	96	92	90	78	90	NA	NA	NA	27a657523f67db54fc59460aeb4272a1
Node_742	3	0.354222	0.145846	98	96	96	92	74	80	66	84	62	60	58	56	46	58	42	44	34	42	48	32	NA	NA	NA	1b21df40f9cff88aadf06e3bb0530ecb
Node_743	2	0.371159	0.128909	88	82	74	70	60	68	76	52	62	52	56	54	42	46	42	50	42	42	42	28	NA	NA	NA	394bd083a5c1f8ddab148fbd0e70f5a8
Node_749	2	0.325058	0.17505	100	100	100	100	100	100	100	100	100	100	100	100	100	100	100	100	100	100	100	100	NA	NA	NA	abfb4f2b6c3b4a0b52fcd983c8b2897c
Node_752	2	0.167964	0.332077	100	100	100	100	100	100	100	100	100	100	100	100	100	100	100	100	100	100	100	100	NA	NA	NA	8e69d997b06b1dd2d1cd8c200565b8f8
Node_755	76	0.0312907	0.468988	100	100	100	100	100	100	100	98	100	100	98	100	100	98	100	98	96	94	96	90	NA	NA	Lineage_31	c7d0af0dfeb7d2d08b3fefdfcb23741c
Node_756	34	0.0416919	0.458331	98	96	94	92	90	94	90	72	82	64	74	70	76	76	66	74	72	50	58	62	NA	NA	NA	09a3cb166dda41a64c487075009d7350
Node_757	28	0.0654228	0.4346	100	100	100	100	100	100	100	100	100	100	100	100	100	100	100	98	98	100	96	96	NA	NA	NA	77ea83cd4fe1c133b60cc1daf4e20f76
Node_758	13	0.0784966	0.421266	70	66	48	62	70	66	66	66	68	58	62	52	48	62	64	48	44	56	50	60	NA	NA	NA	2bd390415cb7042239e9d183df981572
Node_759	12	0.294233	0.20553	100	100	100	100	100	100	100	100	100	100	100	100	100	100	100	100	100	100	100	100	NA	NA	NA	659767df0749a3d6820228c8d5bd94a0
Node_760	11	0.33785	0.161912	100	98	98	98	94	90	94	98	92	90	88	80	88	86	58	82	76	82	90	72	NA	NA	NA	7189487c0f841c666af56c64bc767c59
Node_761	10	0.373984	0.125778	40	48	34	34	50	50	52	42	46	40	50	30	36	44	48	20	38	20	24	32	NA	NA	NA	f022d52b41a3f1b6bd47eca1166c044b
Node_762	9	0.399202	0.100561	72	68	66	54	56	62	54	62	56	46	36	40	34	32	32	34	26	26	12	10	NA	NA	NA	bb4b635b8f3c0430e220a57c6a075226
Node_763	8	0.409976	0.0897863	42	44	46	38	48	44	38	34	32	18	24	20	18	24	12	12	16	8	10	12	NA	NA	NA	8b14d3603857280f07b43f749dde5db7
Node_764	7	0.423215	0.0765471	68	56	44	32	24	20	16	8	10	20	14	14	16	18	12	8	4	12	4	8	NA	NA	NA	57b838b3f2edc5cba847dfa7915e6b73
Node_765	4	0.434444	0.0653187	56	36	32	22	20	16	12	8	16	10	2	8	6	6	6	4	6	6	2	2	NA	NA	NA	9ecfcb6ba2f8b9930a436d2486a9b023
Node_766	3	0.44031	0.0594522	62	32	42	26	24	16	22	16	26	18	10	14	10	6	14	4	8	12	4	6	NA	NA	NA	6c6beacda2bdf0c7b3126a5d7b8b7a61
Node_767	2	0.450225	0.0492512	76	54	60	40	38	34	44	28	32	38	30	32	26	24	40	28	16	14	28	14	NA	NA	NA	ff356d87ff421826a0416b5c00b31965
Node_772	3	0.438118	0.0612826	64	52	68	38	34	34	18	40	32	16	12	14	20	18	10	22	16	18	10	10	NA	NA	NA	58d08fd808cec254b275ebc75e66f5f1
Node_773	2	0.451372	0.0480091	86	64	76	82	58	50	56	40	52	48	46	54	28	46	44	32	46	42	20	36	NA	NA	NA	7f9f9674414b6828fdbffd933654a92c
Node_783	15	0.142508	0.357515	100	100	100	100	100	100	98	98	98	98	100	92	92	94	100	96	90	94	92	98	NA	NA	NA	280a61150a29ae4d0b105d5876c253e8
Node_784	9	0.232225	0.267767	100	100	100	100	100	100	100	100	100	100	100	100	100	98	100	98	98	98	100	100	NA	NA	NA	6a37a8c9959f1e1a9ed1761b1bd84451
Node_785	6	0.247478	0.252514	88	78	88	74	72	72	68	60	52	50	64	48	54	44	48	48	50	44	30	50	NA	NA	NA	51f8be2ce17ac31e39335cdaf4492595
Node_786	5	0.334788	0.165143	100	100	100	100	100	100	100	96	98	100	100	94	98	98	98	92	94	92	90	90	NA	NA	NA	f97ed4eef8a2cc3e4b853715d47b69d3
Node_787	4	0.387838	0.111742	100	100	100	100	100	98	98	100	94	84	92	86	84	86	82	78	70	86	76	72	NA	NA	NA	239e67cee19d3a4b1f1ef9f59d4b22b7
Node_788	2	0.411378	0.0881963	96	86	82	84	76	66	68	68	58	50	54	56	48	40	48	42	44	38	44	48	NA	NA	NA	d6e6797e20097daca78a0d3f8b7506b4
Node_791	2	0.423384	0.0761957	98	90	90	90	86	62	72	76	72	74	68	66	54	54	58	58	62	54	58	56	NA	NA	NA	5887a0a874a7dbc53d8fd63eb5a71c1f
Node_796	3	0.285646	0.214303	100	100	100	100	100	100	98	96	90	90	94	84	92	88	84	84	84	80	88	90	NA	NA	NA	80e315c83bd9f17c3de97e37d8e4c017
Node_797	2	0.330398	0.169551	100	100	100	96	96	96	96	96	86	86	84	80	82	86	86	78	84	68	76	60	NA	NA	NA	c15761094d434d3146d6a4fdde1eb025
Node_801	6	0.241796	0.258226	100	100	100	100	100	100	100	100	100	100	100	100	100	100	100	98	98	98	100	98	NA	NA	NA	98f8044168eb5c97bfa3fced62e124df
Node_802	2	0.291758	0.208125	84	70	66	64	66	62	54	50	52	38	58	42	48	50	36	48	36	56	44	40	NA	NA	NA	6334ff36ea013f83e5b4985ef47d77ec
Node_805	4	0.309806	0.190216	96	90	78	82	84	78	76	66	72	60	68	66	52	66	46	58	56	56	50	60	NA	NA	NA	74ac94ee4b876551cd9ce0451a39a7f1
Node_806	3	0.315867	0.184156	40	46	28	34	48	42	40	38	36	36	24	44	28	38	28	36	20	24	24	30	NA	NA	NA	d26788c12904aa2f3b168f475e19789a
Node_807	2	0.357606	0.142417	100	100	96	100	94	88	98	84	80	80	78	80	70	82	80	74	62	68	52	52	NA	NA	NA	c3ef634fd05123358835fd0710e610af
Node_812	6	0.0865608	0.413248	100	100	100	100	100	100	100	100	100	100	100	100	100	100	100	100	100	100	100	100	NA	NA	NA	6efc81fec129f4bff57b3c6f793faa9a
Node_813	2	0.142677	0.357132	100	100	100	100	100	100	100	100	100	100	98	100	100	100	100	100	94	96	100	98	NA	NA	NA	532964173332788646efade607cc1d7a
Node_816	4	0.253814	0.245946	100	100	100	100	100	100	100	100	100	100	100	100	100	100	100	100	100	100	100	100	NA	NA	NA	149b15e72b0b0ba53dfef0872c809f38
Node_817	3	0.306875	0.192765	100	100	100	100	100	100	100	100	96	100	98	96	100	90	94	94	92	84	86	80	NA	NA	NA	8b089283b1965fd73a13704723a71268
Node_818	2	0.338783	0.160857	100	96	96	100	94	92	92	82	72	82	82	76	88	72	72	66	80	68	66	74	NA	NA	NA	02164a12e643bb10b74e760efc8b1b30
Node_823	42	0.0668905	0.433388	100	100	100	100	100	100	100	100	100	100	100	100	100	100	100	100	100	100	100	100	NA	NA	NA	7ec75ae3d0b4b9a32732d75235e36105
Node_824	34	0.082828	0.417451	100	94	88	86	82	72	66	66	64	54	58	58	64	42	38	52	46	60	34	38	NA	NA	NA	5df53e16d2769a6bdfd95d3c09d93a63
Node_825	31	0.120633	0.379646	100	96	96	96	94	88	88	84	88	88	82	76	86	70	78	74	74	78	78	66	NA	NA	NA	87f2c2f1db7f46d7c2246ffeff9974e4
Node_826	30	0.152888	0.347391	100	94	94	92	82	74	74	74	74	72	68	66	66	50	52	60	60	74	56	46	NA	NA	NA	57ddba21999328dcaed96200fc89559f
Node_827	10	0.247158	0.252986	100	100	100	100	100	100	100	100	100	100	100	100	98	100	100	98	100	100	100	98	NA	NA	NA	20fd399ded9577c98c01898d367491fc
Node_828	9	0.278387	0.221757	100	96	96	96	86	84	80	84	88	74	70	72	74	56	66	62	64	70	54	44	NA	NA	NA	565ff207700e63485912cd7a47d42841
Node_829	5	0.312379	0.187428	100	92	88	94	72	72	60	58	62	46	42	48	56	32	30	34	30	44	24	30	NA	NA	NA	c11e2f67b5a711bde7de4cd28e9d2372
Node_830	2	0.332727	0.167079	90	66	60	54	56	50	56	50	44	42	36	22	42	34	42	32	34	42	30	32	NA	NA	NA	2e9d80a6b87e2f5a6c0d1c4672f2c952
Node_833	3	0.337955	0.161736	94	72	68	64	72	58	62	56	52	44	38	48	50	42	46	38	54	40	34	40	NA	NA	NA	f8492e47ab600c65d3afdf0bbb8203ea
Node_834	2	0.384265	0.115426	100	100	100	98	100	98	100	98	90	88	94	88	88	88	80	84	78	76	78	58	NA	NA	NA	58414de59ca8639952e122d2398653d7
Node_838	4	0.352216	0.147929	100	96	96	96	84	84	74	78	78	70	66	70	78	58	54	60	66	74	48	50	NA	NA	NA	15702fc64822d494fd818a1bb2685c30
Node_839	3	0.388747	0.110844	82	82	82	70	76	70	62	66	64	62	66	68	68	66	70	50	56	44	56	66	NA	NA	NA	c7fbe65855bc22f225bd87b0477467dc
Node_840	2	0.461511	0.0380793	100	100	100	100	100	100	100	98	98	100	100	98	98	98	94	84	94	84	92	90	NA	NA	NA	5ced2c833255b1618f058ad8a5c5aa40
Node_846	20	0.247697	0.252582	100	100	100	100	100	100	100	100	100	100	100	100	100	100	100	100	100	100	100	100	NA	NA	NA	73cb10936681182c216285d6aeba71e6
Node_847	14	0.278934	0.221345	94	84	84	80	68	70	66	60	74	62	60	62	56	54	52	32	52	38	50	32	NA	NA	NA	58e079a434da654f159b008a6e79e924
Node_848	12	0.296012	0.204267	94	70	70	70	54	54	50	42	40	40	38	36	36	36	26	30	28	38	32	20	NA	NA	NA	197aec19e5ce78042448771521e4e204
Node_849	2	0.301778	0.198501	80	50	44	30	36	38	28	20	30	30	30	24	26	26	18	22	28	24	16	32	NA	NA	NA	23c6425cea95b801f5e4eafd7cbade0b
Node_852	10	0.321284	0.178949	88	66	54	52	52	36	34	34	36	26	26	30	18	30	16	14	20	14	20	6	NA	NA	NA	070c417a1fcc3448ebd0e9659cdf43b7
Node_853	2	0.338789	0.161444	76	56	40	48	20	18	10	24	16	14	12	20	14	24	14	12	14	10	10	12	NA	NA	NA	6cac78f6402b75c293176cd0c4a5c0df
Node_856	8	0.349799	0.150158	82	74	64	64	56	46	44	46	40	48	48	48	46	42	36	46	38	32	34	30	NA	NA	NA	47c197af8fbe40a6382d578392ea3240
Node_857	2	0.375468	0.124271	86	76	66	70	64	54	56	52	48	64	48	52	50	58	64	50	52	36	54	50	NA	NA	NA	0ba2049314a2ff5bf52245b510b3fd9a
Node_860	6	0.421845	0.0781118	100	100	100	100	100	100	100	100	100	100	100	100	100	100	100	98	94	94	94	92	NA	NA	NA	c2c06e0d57931e2dbb89d0c920d20211
Node_861	5	0.449304	0.0506528	94	98	88	70	76	66	66	50	44	52	40	38	52	50	36	34	40	26	20	26	NA	NA	NA	ce21a8faaf690dc5d375676980a75ce9
Node_862	4	0.452287	0.0476698	54	38	44	24	22	24	14	20	22	20	10	10	14	18	10	8	14	16	2	10	NA	NA	NA	e805b258471a0859194d158a70707c14
Node_863	2	0.460895	0.0389826	90	56	62	58	50	44	40	32	20	40	32	42	14	40	30	26	42	28	38	28	NA	NA	NA	8a4fce2456f2cebc525d5689b517aa9b
Node_866	2	0.470548	0.0294093	92	76	80	66	50	60	50	34	38	42	30	28	32	28	32	32	32	36	30	22	NA	NA	NA	22c910d4a2a8bc24c81869db633b57f7
Node_871	2	0.359827	0.140314	94	88	86	86	76	82	74	68	86	70	76	70	58	60	64	44	62	54	64	46	NA	NA	NA	8e33527feb0fbade4111e44b9cec6f88
Node_874	6	0.290694	0.209439	100	94	98	88	88	82	84	82	86	74	76	66	72	62	60	56	68	56	58	42	NA	NA	NA	65383ce35ade1ff6e036dd3e1b1caeb0
Node_875	4	0.308879	0.191254	84	68	66	70	38	36	46	40	38	42	36	30	32	32	20	28	30	20	20	12	NA	NA	NA	c824ada86a1e5dff0767b829ecefa898
Node_876	3	0.336944	0.163189	100	88	92	90	80	76	66	64	62	56	48	48	42	38	52	44	38	32	42	26	NA	NA	NA	c038d6aa8c8d1b339a8f4a4bea48c085
Node_877	2	0.349386	0.150583	90	86	72	78	64	62	52	42	38	52	56	36	24	46	52	36	44	36	42	36	NA	NA	NA	7457dc74aa86ea38452954a66f74d518
Node_882	2	0.322579	0.177018	94	98	76	76	64	54	68	58	60	56	50	50	42	42	46	42	38	38	24	24	NA	NA	NA	b2c45bf32c9210797e7f481ded2f627f
Node_886	3	0.154195	0.345716	100	100	100	100	100	100	100	100	100	100	100	100	100	100	98	98	98	100	100	100	NA	NA	NA	480bd81370b14762a6e1940082a08c5f
Node_887	2	0.172131	0.32778	72	74	74	60	46	52	54	60	60	44	46	52	58	42	50	50	50	62	44	50	NA	NA	NA	306d881ca5812aadf0426a7b3eb308f0
Node_891	8	0.156782	0.342973	100	100	100	100	100	98	100	98	100	98	100	100	100	100	100	100	98	98	100	98	NA	NA	NA	a86b6660e2acd785ed80a96380f57765
Node_892	7	0.177226	0.322529	98	100	96	94	98	86	94	90	88	78	82	82	66	74	70	68	68	60	70	68	NA	NA	NA	51adce34efd38596160055b395345c9f
Node_893	6	0.325532	0.174222	100	100	100	100	100	100	100	100	100	100	100	100	100	100	100	100	100	100	100	100	NA	NA	NA	c631fd7e8276df4e0bce662dca5e8cf3
Node_894	5	0.33967	0.16006	98	90	90	76	70	68	58	66	56	52	58	40	48	52	54	36	36	46	46	38	NA	NA	NA	52c0b38b398df02a9728bb84ff27aa6f
Node_895	3	0.363101	0.136628	98	100	88	90	78	82	66	74	62	58	62	52	54	56	52	38	46	32	32	42	NA	NA	NA	79f5ab24a247f05ff7f6b7a8653ccc6e
Node_896	2	0.39493	0.1048	100	100	98	98	90	86	86	74	84	74	82	74	68	76	64	74	62	52	60	62	NA	NA	NA	a1821f7abb1e23b9e900d100d447bb38
Node_900	2	0.367937	0.131794	98	100	90	90	80	80	60	78	78	70	68	58	58	56	52	54	44	56	40	46	NA	NA	NA	94a0c31c0081c7e5241960cd6d27f4dc
Node_906	63	0.0126696	0.487562	16	16	4	2	6	2	2	2	2	2	0	0	0	0	0	0	0	0	0	0	NA	NA	NA	c8584b4d94a5a0ba6882a235ce8e2082
Node_907	46	0.0141291	0.485966	28	28	18	8	6	8	6	2	2	0	2	0	0	0	0	0	2	0	0	2	NA	NA	NA	bd041e784150525774eea5a301f21378
Node_908	40	0.023834	0.476261	40	50	44	34	30	26	24	16	12	14	10	8	10	6	10	4	6	2	6	8	NA	NA	Lineage_32	814202d741b06f7e87941f08b419fa2c
Node_909	38	0.0434085	0.456686	48	72	62	52	48	44	48	38	36	42	46	32	36	32	36	28	28	10	44	38	NA	NA	NA	0648ba75f68e86ba3a30d8fad900c6f9
Node_910	24	0.0702592	0.429836	78	60	76	74	74	78	78	82	60	74	70	60	70	68	66	66	58	66	68	52	NA	NA	NA	b339409357331ba34d15785da5832c57
Node_911	10	0.0950291	0.405003	78	64	76	74	74	80	80	84	68	76	76	66	72	64	64	64	64	72	68	54	NA	NA	NA	bb58254e38328cd6f1bcf01cb66750ae
Node_912	4	0.104459	0.395573	64	50	62	48	48	52	48	62	48	44	52	54	56	50	50	54	50	54	36	48	NA	NA	NA	411bd3e7471ad3142157d8aeade8f218
Node_913	3	0.243291	0.256741	100	100	100	100	100	100	100	100	100	100	100	100	100	100	100	100	100	100	100	100	NA	NA	NA	93df9eb009b617d88ed9ba83ee60f6d1
Node_914	2	0.336071	0.163961	100	100	100	100	100	100	100	100	100	98	98	98	96	100	98	98	96	86	94	92	NA	NA	NA	b3c3d1533e77dd12f00e95b60d62b545
Node_919	6	0.161997	0.337973	100	100	100	100	100	100	100	100	100	100	100	100	100	100	100	100	100	100	100	100	NA	NA	NA	b30dc256df399b932719f10d507f04aa
Node_920	3	0.301646	0.198324	100	100	100	100	100	100	100	100	100	100	100	100	100	98	100	100	100	100	100	100	NA	NA	NA	dc25299f1def02fa6df418ff66d61814
Node_921	2	0.428455	0.071516	100	100	100	100	100	100	100	100	100	100	100	100	100	100	100	96	100	100	100	98	NA	NA	NA	55eb3f3bb733b8fee906152f15979459
Node_925	3	0.342406	0.157438	100	100	100	100	100	100	100	100	100	100	100	100	100	100	100	100	100	100	100	100	NA	NA	NA	cb0056b4f8ea2bb69eb77f8784d111d5
Node_926	2	0.400896	0.0989472	100	100	100	100	100	100	100	96	100	100	96	94	98	94	96	90	94	92	88	84	NA	NA	NA	97411db028387d7966fdf4199465e31e
Node_930	14	0.114941	0.385154	100	100	100	100	100	100	100	100	98	98	100	100	98	96	98	98	94	96	94	88	NA	NA	NA	a14c7cfb51ff17ade20356fc59273fa1
Node_931	13	0.172625	0.32747	100	100	100	100	100	100	100	100	100	100	100	100	100	98	98	100	96	100	98	98	NA	NA	NA	865be25663f4c92bd922fb7d43e394a3
Node_932	12	0.179707	0.320388	100	74	64	68	46	58	54	44	46	46	32	54	48	48	40	42	38	40	40	42	NA	NA	NA	feafd19df05f5b7c73fe45b7bce24327
Node_933	11	0.212901	0.286749	100	100	90	86	78	80	86	82	68	80	56	60	68	76	64	54	52	54	40	50	NA	NA	NA	d17481d3d2a373ee8ed8fb0a35ec45a6
Node_934	5	0.256417	0.243232	100	100	100	100	94	98	98	98	96	88	92	90	96	90	84	84	62	80	70	82	NA	NA	NA	6bd8364902b83e81721db50a4d571260
Node_935	4	0.318601	0.18099	100	98	100	100	98	98	100	98	94	96	90	96	92	94	88	88	78	78	78	88	NA	NA	NA	a07874da6ada2b0f18980bad5e9e153e
Node_936	3	0.396309	0.103282	100	100	100	100	100	100	98	98	100	98	98	98	98	94	90	88	94	88	92	82	NA	NA	NA	c945d2d065d266a46b22b6d4d785f928
Node_937	2	0.417595	0.0819429	98	94	86	92	78	76	78	74	64	52	52	62	56	66	46	52	60	56	52	48	NA	NA	NA	fe8e10c5a45bf2b56300201f8126e6d6
Node_943	6	0.271111	0.228523	100	100	100	100	94	98	96	96	92	90	86	92	96	86	88	86	68	82	78	84	NA	NA	NA	7f619595fe61dcb9a9a68af6249739ac
Node_944	5	0.422291	0.0773429	100	100	100	100	100	100	100	100	100	100	100	100	100	100	100	100	100	100	100	100	NA	NA	NA	772d8f08792e11dc0f6ab5ff4f1ef77e
Node_945	3	0.430543	0.0690918	64	42	26	34	42	32	28	18	20	18	22	22	22	12	28	12	8	26	18	12	NA	NA	NA	fc6805ed27b69a7d1518e668add7823e
Node_946	2	0.438793	0.0606564	80	50	42	34	34	28	28	22	18	36	18	28	26	28	16	18	14	22	20	26	NA	NA	NA	b8b05c175704e21201261118134d19ef
Node_950	2	0.450831	0.048575	94	90	72	74	80	76	64	68	66	60	62	74	36	52	42	42	46	48	30	32	NA	NA	NA	352ae78be34e7443332036fb88c8d222
Node_957	14	0.108822	0.391168	78	66	78	74	80	82	86	92	78	86	90	82	86	84	82	86	80	78	82	80	NA	NA	NA	ef32820881526d88704eef66fcbdd688
Node_958	8	0.245151	0.254668	100	100	100	100	100	100	100	100	100	100	100	100	100	100	100	100	100	100	100	100	NA	NA	NA	aa43573942a94d2c9de736289c7d8c56
Node_959	3	0.281327	0.218423	100	98	98	94	96	98	94	98	92	86	84	80	82	74	78	74	76	72	72	62	NA	NA	NA	7e8b40fd3d03e22b28991864696c8149
Node_960	2	0.341912	0.157837	100	100	100	100	100	100	100	98	98	96	100	96	90	92	92	92	94	86	90	92	NA	NA	NA	164ca47622b66dfc3c6fd36a434bf9e5
Node_964	5	0.293285	0.206535	100	100	98	96	98	100	96	100	96	88	90	86	86	82	88	86	80	82	72	84	NA	NA	NA	fc2a52d964d3abfbd971867d17945248
Node_965	2	0.345993	0.153651	100	98	100	100	98	96	82	90	92	90	90	88	78	86	84	76	78	76	72	80	NA	NA	NA	05ea7e98a1e5f7d7d08a399f5b84cb22
Node_968	3	0.358301	0.141518	100	98	100	100	98	98	88	92	90	94	94	86	82	84	92	76	82	82	76	78	NA	NA	NA	bb5a8c80f0ac239fc27ae72f6a1b076b
Node_969	2	0.408201	0.0916178	100	100	94	88	96	90	90	88	94	88	88	84	76	74	86	76	64	72	76	62	NA	NA	NA	429c85001a2839ee412cc62790f4f794
Node_973	6	0.279501	0.220489	100	100	100	100	100	100	100	100	100	100	100	100	100	100	100	100	100	100	100	100	NA	NA	NA	fc5dc5f46382e4d17e4250f1056eec9b
Node_974	5	0.310738	0.189252	72	64	66	60	52	64	52	38	46	46	40	56	56	50	52	42	46	40	44	56	NA	NA	NA	00603dcb646e2feebc6025e238ccc260
Node_975	3	0.325937	0.174023	72	64	62	58	46	56	54	28	44	36	28	52	46	34	32	32	32	24	36	40	NA	NA	NA	cf1666746b715bc9b38087a16b6fa90c
Node_976	2	0.407624	0.092331	100	100	100	100	100	100	100	100	100	100	98	96	98	98	90	100	94	90	90	92	NA	NA	NA	8652a12be8890d40208546c3a93a0d05
Node_980	2	0.371199	0.128791	100	98	94	94	98	94	92	88	92	88	92	92	86	88	88	78	76	84	60	84	NA	NA	NA	1a40c9e70eadb89017a63b731f15a86d
Node_984	2	0.430553	0.0693928	100	100	100	100	100	100	100	100	100	100	100	100	100	100	100	100	100	100	100	100	NA	NA	NA	7ef2a6f5c749a183e0caac2fcdd29fc0
Node_987	6	0.062541	0.437375	100	100	100	100	98	98	98	100	96	94	96	92	92	98	94	84	92	84	78	86	NA	NA	Lineage_33	07383ce6f7c39af633dac7b5babbcefd
Node_988	4	0.0819479	0.417968	92	88	70	74	72	50	72	60	64	72	66	62	62	70	58	48	52	50	62	56	NA	NA	NA	2985f5e81dbb7f17bc74851a2cbb483b
Node_989	3	0.222668	0.277172	100	100	100	100	100	100	100	100	100	100	100	100	100	100	100	100	100	100	100	98	NA	NA	NA	ad59ac9d7ae48889df220ac0f507da72
Node_990	2	0.229704	0.270136	68	58	48	42	36	42	42	28	44	40	44	36	48	44	44	42	44	42	20	28	NA	NA	NA	dfede156c56b17b651ea4224a0491144
Node_995	2	0.309388	0.1904	100	100	100	100	100	100	100	100	100	100	100	100	100	100	100	100	100	100	100	100	NA	NA	NA	0a281304014c93ececd4409bf8306aa9
Node_998	17	0.0185843	0.481647	38	26	10	14	16	2	12	6	4	10	2	0	4	2	0	2	0	0	2	0	NA	NA	NA	b52355c79a48694841b8c918a4722451
Node_999	5	0.0270292	0.472836	58	46	36	40	30	30	18	18	22	24	24	10	26	14	16	20	8	8	10	20	NA	NA	Lineage_34	7c6223e76e41ef991d1e1d9bb89a5167
Node_1000	4	0.0493383	0.450527	96	80	82	54	60	52	64	58	46	48	56	62	50	46	64	34	42	52	46	30	NA	NA	NA	6b9e28f6185599d53f4b17b55602b9f8
Node_1001	3	0.365117	0.134748	100	100	100	100	100	100	100	100	100	100	100	100	100	100	100	100	100	100	100	100	NA	NA	NA	1e87fcf83da22ad987d23b4d09b68a13
Node_1002	2	0.469966	0.0298205	100	100	100	100	100	100	100	100	100	100	100	100	100	98	100	100	98	98	100	98	NA	NA	NA	bc9d038404bb3d7d9b0b782137842e74
Node_1008	12	0.0337167	0.466515	60	44	32	32	26	12	24	22	10	20	18	20	14	10	14	14	8	18	12	10	NA	NA	Lineage_35	449630a8824076c986bf4b8c2d9eb40b
Node_1009	2	0.0434951	0.456736	58	44	38	42	30	26	34	30	22	34	44	32	36	20	26	24	16	28	26	28	NA	NA	NA	ed29f646d2d6c5dc4f20953ecf6ef400
Node_1012	10	0.0779181	0.422065	66	54	48	56	52	40	66	50	46	64	80	54	66	50	60	60	64	64	68	60	NA	NA	NA	1edfb4323a7a710dc2f49c785118706e
Node_1013	8	0.0977943	0.402188	100	96	92	90	94	86	92	90	82	78	60	86	68	88	72	64	72	74	64	68	NA	NA	NA	7b075656526bf71726a3d3d78debc7c0
Node_1014	2	0.198403	0.301579	100	100	100	100	100	100	100	100	100	100	100	100	98	98	96	100	100	100	98	98	NA	NA	NA	4bcd7283138d091e6aaa697acba3e4cb
Node_1017	6	0.246871	0.252808	100	100	100	100	100	100	100	100	100	100	100	100	100	98	100	100	100	100	100	98	NA	NA	NA	fbda74d282401527b9594373609bb901
Node_1018	5	0.270555	0.229124	100	100	100	96	96	86	94	88	80	70	70	82	72	76	72	64	62	56	52	48	NA	NA	NA	c48078496dadc32e1da4e7765c20fc80
Node_1019	3	0.282236	0.217327	98	88	86	84	76	68	74	68	54	58	44	60	44	44	50	44	44	48	54	42	NA	NA	NA	b9f98ea01a426b824e492044cddea375
Node_1020	2	0.479736	0.0198259	100	100	100	100	100	100	100	100	100	100	100	100	100	100	100	100	100	100	100	100	NA	NA	NA	253dd363bd8a5aa3f8fbed0c5b54179e
Node_1024	2	0.354527	0.145152	100	100	100	100	98	100	98	100	96	100	96	94	94	94	98	94	94	90	88	82	NA	NA	NA	28a9ed9863f0f8860d2e0c12edf06149
Node_1028	2	0.250319	0.249524	100	100	100	100	100	100	100	100	100	100	100	100	100	100	100	100	100	100	100	100	NA	NA	NA	8dedb982cea2c2df85d6aac6e0626ad3
Node_1031	72	0.00888623	1.49084	16	26	8	2	2	4	4	2	0	2	0	2	2	0	2	0	0	0	0	0	NA	Lineage_23	NA	df27318e307a04644eab06541d2253ac
Node_1032	66	0.00948611	0.490839	6	12	4	4	6	2	2	2	0	0	0	0	0	0	2	0	0	0	0	0	NA	NA	NA	5af92665590a1361264eebbf9bb82e28
Node_1033	46	0.0142245	0.4861	22	34	22	18	14	10	12	14	6	8	6	6	14	6	4	6	0	2	0	6	NA	NA	NA	3e591d9113d241b2716bb07669881709
Node_1034	23	0.0268074	0.473517	38	42	26	22	12	12	10	12	8	2	10	6	10	4	4	6	0	2	0	8	NA	NA	Lineage_36	5e650b296f399e96efdd59c14d3b3630
Node_1035	8	0.0404181	0.459486	40	56	46	34	32	24	34	28	22	20	18	18	18	22	10	16	12	10	22	22	NA	NA	NA	43690ab177647aeccb99763e57ed5050
Node_1036	5	0.0654582	0.434446	40	58	48	36	38	30	38	48	34	32	30	28	28	22	30	22	28	16	24	30	NA	NA	NA	6794ad51bf5197d4c9441848065711d1
Node_1037	3	0.0982231	0.401681	100	96	98	98	96	96	92	92	78	88	84	80	80	78	84	68	82	72	80	66	NA	NA	NA	c2c97b6d343c9dbb96ccb1ba37420b0b
Node_1038	2	0.349758	0.150146	100	100	100	100	100	100	100	100	100	100	100	100	100	100	100	100	100	100	100	100	NA	NA	NA	a6fc93dcdd781a5e6350ff989239d8e3
Node_1042	2	0.334154	0.165729	100	100	100	100	100	100	100	100	100	100	100	100	100	100	100	100	100	100	100	100	NA	NA	NA	e527aab668c318be67b8778112626b63
Node_1045	3	0.369398	0.130197	100	100	100	100	100	100	100	100	100	100	100	100	100	100	100	100	100	100	100	100	NA	NA	NA	c913053313bcd0d1160b7f80378cc0dd
Node_1046	2	0.386727	0.112854	96	88	80	80	78	74	70	66	58	78	70	60	50	68	56	60	52	56	52	66	NA	NA	NA	129fa9c46e31d8499fc68e1f0a061839
Node_1050	15	0.0525439	0.447781	40	58	40	34	40	38	36	40	40	34	34	30	30	30	32	30	22	16	24	44	NA	NA	NA	091d0f563881991c7927a5292b46d46f
Node_1051	13	0.0779443	0.42238	100	100	92	90	96	92	82	86	78	78	80	80	78	70	82	70	76	66	62	62	NA	NA	NA	478641c88ebf22d544a199cec4b71db3
Node_1052	12	0.150384	0.34994	100	100	100	100	100	100	100	100	100	100	100	100	100	100	100	100	100	100	100	100	NA	NA	NA	a49b9d3de7bd62957d8f59e353a1101d
Node_1053	7	0.238896	0.261063	100	100	100	100	100	100	100	100	100	100	100	100	100	100	100	100	100	100	100	98	NA	NA	NA	efedcc918532f11e6167105820f354a0
Node_1054	2	0.336164	0.163632	100	100	100	100	100	100	100	100	100	100	100	100	100	100	100	100	100	100	98	100	NA	NA	NA	82ac824e5954da47771174e0d30ac037
Node_1057	5	0.349461	0.150498	100	100	100	100	100	100	100	100	100	100	100	100	100	100	100	100	100	98	96	100	NA	NA	NA	cd1b5d37fb374dc87383a451d487169b
Node_1058	4	0.362423	0.137536	94	82	80	68	64	48	66	52	38	50	44	46	48	32	38	40	28	38	38	32	NA	NA	NA	2d7421ed220117d2cc412f4012ea14d2
Node_1059	2	0.366852	0.133037	74	54	52	44	24	32	36	20	34	32	20	22	34	30	22	28	12	24	28	24	NA	NA	NA	3a110f8049d74ece8809003667be2d91
Node_1062	2	0.386332	0.113627	94	92	88	72	70	66	66	58	58	60	50	54	46	40	46	58	42	32	36	42	NA	NA	NA	719a93087ff45cc325e60443a07017b9
Node_1066	5	0.28442	0.215904	100	100	100	100	100	100	100	100	100	100	100	100	100	100	100	100	100	100	100	98	NA	NA	NA	e190ee6fd0a8d28dbd76d3c994927c16
Node_1067	4	0.355331	0.144993	100	100	94	100	98	96	92	90	94	94	94	90	86	90	88	92	80	80	82	82	NA	NA	NA	46ca44cb2dea580eb3ddf69fe03c050e
Node_1068	3	0.373777	0.126547	94	88	82	82	66	58	44	54	64	44	52	56	50	52	38	34	40	16	44	28	NA	NA	NA	1d0a1b655abab9865727923b8228bf80
Node_1069	2	0.379996	0.120243	74	70	62	42	44	34	32	32	40	30	36	40	26	36	24	34	40	28	30	40	NA	NA	NA	6c3cf099e85a20fb4e4e5657a1dc1c87
Node_1076	2	0.306605	0.193238	100	100	100	100	100	100	100	100	100	100	100	100	100	100	100	100	100	100	100	100	NA	NA	NA	e1d3a7179625ac42ac5edde4b53837a5
Node_1079	23	0.0389562	0.46115	100	100	88	92	92	96	94	92	92	86	84	88	80	78	78	80	88	82	86	88	NA	NA	Lineage_37	b3a6c0857858cef30f63b4a3fdee1dd7
Node_1080	5	0.171822	0.328239	100	100	100	100	100	100	100	100	100	100	100	100	100	100	100	100	100	100	100	100	NA	NA	NA	c57ac04c5756434256284519975e6fe3
Node_1081	4	0.348355	0.151705	100	100	100	100	100	100	100	100	100	100	100	100	100	100	100	100	100	100	100	100	NA	NA	NA	323569925d8633fe2bc640a93dd46a85
Node_1082	2	0.409358	0.0906052	100	100	100	100	100	100	100	96	100	98	96	98	96	100	96	92	90	92	82	90	NA	NA	NA	5b39cd280b3923967953e878a7805fc9
Node_1085	2	0.439666	0.0603946	100	100	100	100	100	100	100	100	100	100	98	100	100	100	98	98	96	100	92	96	NA	NA	NA	cfdcf0e532aa908832a1f7a556d6ec8e
Node_1089	18	0.225562	0.274544	100	100	100	100	100	100	100	100	100	100	100	100	100	100	100	100	100	100	100	100	NA	NA	NA	a57623070aad3c1b0c37ba55b0900af3
Node_1090	17	0.239026	0.26108	70	56	50	52	38	38	30	28	26	24	26	14	28	22	36	30	32	40	38	28	NA	NA	NA	ac663b7744e6fd259a6e5ca13f51d70d
Node_1091	9	0.342742	0.157272	100	100	100	100	100	100	100	100	100	100	100	100	100	100	100	100	100	100	100	100	NA	NA	NA	effec1fcb625a53a5fcc7f51dd9b683d
Node_1092	3	0.349774	0.15024	62	56	54	64	50	50	30	38	20	36	34	22	24	24	20	28	22	14	18	18	NA	NA	NA	beb8c4dc0c3dba7f2edd34376a4cbf66
Node_1093	2	0.368264	0.13175	72	72	60	72	48	46	46	48	36	24	42	24	28	28	30	28	20	20	36	30	NA	NA	NA	ac5d99b5d3510197a39410a328546cbf
Node_1097	6	0.385323	0.11446	86	78	66	78	74	68	42	50	50	44	42	44	38	34	32	24	32	34	34	26	NA	NA	NA	5e2dc4b01ad8a6be22f73de8812da479
Node_1098	4	0.390897	0.108886	66	50	42	32	28	28	32	16	22	28	18	20	20	18	12	10	16	2	8	16	NA	NA	NA	4384c42be465a07fae574ace78e142b7
Node_1099	2	0.395219	0.104565	48	44	22	26	22	28	24	22	18	16	24	30	14	28	12	28	24	26	8	14	NA	NA	NA	8fc0e0fcd53b90425cf92612a1de8cc2
Node_1102	2	0.399966	0.099794	60	54	48	54	36	38	38	28	40	28	28	30	32	28	28	20	30	24	12	22	NA	NA	NA	5896f1f3fe87359d08b3655c77849e6e
Node_1105	2	0.426668	0.0730217	96	94	94	92	86	84	76	70	70	68	70	72	50	54	62	40	46	50	60	42	NA	NA	NA	65cb03387c353ec27eb061092addf31c
Node_1108	8	0.381015	0.119091	100	100	100	100	100	100	100	100	100	100	100	100	100	100	100	100	100	100	100	100	NA	NA	NA	5e8feef35497cafab4417366637b83f1
Node_1109	3	0.384186	0.115764	66	62	34	36	36	50	28	30	18	22	26	20	12	14	6	14	14	22	12	4	NA	NA	NA	f3a6018fe102c512c958469a9700b902
Node_1110	2	0.423773	0.0761779	100	98	98	92	92	90	86	72	80	76	74	60	54	62	58	62	58	64	50	32	NA	NA	NA	b3bd95d21e197633c38c3ed65fe52990
Node_1114	5	0.394966	0.10514	92	74	66	42	42	50	34	30	24	16	28	20	22	16	20	20	14	14	12	6	NA	NA	NA	13bde649cc28fbf46bb4597a802c1e2a
Node_1115	4	0.406791	0.0933157	98	84	68	54	66	54	42	32	32	28	32	22	24	20	26	16	14	20	10	6	NA	NA	NA	92322e8059ad7c9d960858c6ce269ba9
Node_1116	2	0.42975	0.0703562	98	92	86	88	82	72	74	62	60	62	58	60	48	50	40	52	48	56	48	38	NA	NA	NA	75e31790843a10a69fb3d0fa1436e311
Node_1119	2	0.442392	0.0575992	98	96	96	90	88	80	68	74	70	66	70	58	62	54	56	54	54	48	44	54	NA	NA	NA	b099fe5007541506ea5261a7ebc52224
Node_1124	20	0.0142871	0.485744	66	56	34	54	48	54	42	38	38	40	36	46	24	26	24	16	12	8	16	16	NA	NA	NA	f817ef0653678ad7bb8beee494ab8e02
Node_1125	8	0.0216861	0.478345	86	62	38	44	50	48	44	30	50	36	30	50	22	22	32	28	20	16	18	18	NA	NA	Lineage_38	0300e0e77ed32358a4343977492d2cda
Node_1126	2	0.0500229	0.449969	86	82	68	62	72	72	62	72	68	56	70	72	46	50	56	46	44	32	54	46	NA	NA	NA	0a7db46d9dc100f8665a63f3e9ab9382
Node_1129	6	0.0552381	0.444793	88	70	54	58	68	58	54	42	62	46	50	62	42	38	44	46	36	30	46	36	NA	NA	NA	b88f45ad612c7920de777f187baebbd4
Node_1130	2	0.0676158	0.432415	92	76	60	66	58	62	58	36	60	46	58	58	50	46	42	32	48	52	36	40	NA	NA	NA	dcefcfbdb82ca32158c3dd7e44c15ab2
Node_1133	4	0.194681	0.305171	100	100	100	100	100	100	100	100	100	100	100	100	100	100	100	100	100	100	100	100	NA	NA	NA	a34f025f3d3c89032129e1fdf81a81a3
Node_1134	3	0.413015	0.086838	100	100	100	100	100	100	100	100	100	100	100	100	100	100	100	100	100	100	100	100	NA	NA	NA	944fc2fb4c95b487f61efba73e21794b
Node_1135	2	0.456297	0.043556	100	100	100	98	100	98	100	96	96	86	84	86	88	82	78	78	86	76	76	68	NA	NA	NA	9fdb0f63cf677ed460e1ee1d0f09fc24
Node_1140	12	0.0406151	0.459306	98	84	70	86	74	74	76	58	74	56	58	66	62	58	52	60	44	52	52	54	NA	NA	Lineage_39	856c2ec5650b65311787b8325cd885a2
Node_1141	6	0.0740332	0.425495	98	84	70	86	74	74	76	60	74	58	58	68	64	60	58	60	48	56	54	56	NA	NA	NA	d55def356997f5a667463f0e2401f790
Node_1142	5	0.172042	0.327486	100	100	100	100	100	100	100	100	100	100	100	100	100	100	100	100	100	96	94	94	NA	NA	NA	08664f9bf67ea51c38b62a9212d47e2d
Node_1143	3	0.239546	0.259916	100	100	100	100	100	100	100	100	100	100	100	100	98	98	98	98	96	94	92	86	NA	NA	NA	e616562d863cf00d86ba68b16e6278ad
Node_1144	2	0.262989	0.236401	94	74	74	72	72	64	66	64	52	64	64	58	70	62	52	62	50	44	60	54	NA	NA	NA	032228de0a122737aa966f7415251057
Node_1148	2	0.387259	0.112269	100	100	100	100	100	100	100	100	100	100	100	100	100	100	100	100	100	100	100	100	NA	NA	NA	7881241e14cc7643f430ac3acc7fd89b
Node_1152	6	0.190001	0.30992	100	100	100	100	100	100	100	100	100	100	100	100	100	100	100	100	100	100	100	100	NA	NA	NA	d17a7226940444483086a3323a2b8939
Node_1153	3	0.279783	0.220138	100	100	100	100	100	100	100	100	100	100	100	100	100	100	100	100	100	100	98	100	NA	NA	NA	947268b99e7d4b4fa7475488a28b3782
Node_1154	2	0.491151	0.00868318	100	100	100	100	100	100	100	100	100	100	100	100	100	100	100	100	100	100	100	100	NA	NA	NA	307cf8376234581bf71c781e2155890f
Node_1158	3	0.315994	0.183869	100	100	100	100	100	100	100	100	100	100	100	100	100	100	100	100	100	100	100	100	NA	NA	NA	143344ce3e55ac55688780af59fc3b76
Node_1159	2	0.417883	0.0819806	100	100	100	100	100	100	100	100	100	100	100	98	100	100	100	100	98	100	98	94	NA	NA	NA	4b307c2bcd1710e6525db22d20a6e9cf
Node_1163	6	0.0223647	0.478079	78	68	52	44	36	54	44	42	38	28	46	42	34	36	46	26	30	18	46	32	NA	NA	Lineage_40	fe03d68d79cc3b8007fdbda97c5cc58c
Node_1164	4	0.0437818	0.456243	100	100	100	100	100	100	98	100	98	98	100	96	98	94	100	98	96	94	92	88	NA	NA	NA	4ecc87c8ba60c4cf6ab1fdeedcfcd0f8
Node_1165	3	0.169375	0.33065	100	100	100	100	100	100	100	100	100	100	100	100	100	100	100	100	100	100	100	100	NA	NA	NA	38de7d6809f8ca49a75aa0c4a31c7048
Node_1166	2	0.468752	0.0312729	100	100	100	100	100	100	100	100	100	100	100	100	100	100	100	100	100	100	100	100	NA	NA	NA	468cc66095bc6794a8eacb657c418daa
Node_1171	2	0.0573411	0.443102	98	94	92	84	80	80	76	70	70	58	74	60	68	70	72	54	48	62	66	58	NA	NA	NA	4718a4c15dff501aa6c22709e18d4827
Node_1174	21	0.0157901	0.484449	66	72	80	66	56	66	56	68	40	58	38	50	52	48	30	34	20	26	20	30	NA	Lineage_24	NA	06889d1c3c03f925866867e59147cd12
Node_1175	13	0.0224109	0.477828	98	94	98	84	78	80	70	88	60	78	58	64	68	58	46	46	42	48	38	44	NA	NA	Lineage_41	9a95af3cb08bde6a7e0e4f5f38801a3e
Node_1176	10	0.0265438	0.473696	100	98	96	92	78	82	62	60	58	56	50	48	60	68	36	24	26	44	22	30	NA	NA	NA	310049efd44ea87fe9650bbea9f0e3c5
Node_1177	6	0.0365587	0.463681	100	100	96	96	94	86	74	72	72	74	60	54	68	64	50	44	40	52	34	42	NA	NA	NA	53af6ae2f655615403cb462a6d67bf74
Node_1178	4	0.0432493	0.456396	98	96	96	86	86	88	68	80	68	64	62	70	60	56	62	44	42	42	38	38	NA	NA	NA	4e914a6b011af9ce2cf89649bd63d3d8
Node_1179	3	0.309641	0.190004	100	100	100	100	100	100	100	100	100	100	100	100	100	100	100	100	100	100	100	100	NA	NA	NA	c3ae281b7b6da5bb942d25c7976916b3
Node_1180	2	0.459842	0.0397724	100	100	100	100	100	100	100	100	100	100	100	100	100	100	100	100	100	100	100	100	NA	NA	NA	833610e76ac4068f74abdb79c6ef96a6
Node_1185	2	0.352632	0.147607	100	100	100	100	100	100	100	100	100	100	100	100	100	100	100	100	100	100	100	100	NA	NA	NA	0f050cc8c2818a3dbec90be45ac658d3
Node_1188	4	0.0647607	0.435176	100	100	100	100	100	100	100	100	100	100	98	98	98	100	96	92	96	98	98	96	NA	NA	NA	38d12674868681e5bc0e207e529b0720
Node_1189	3	0.107032	0.392905	100	100	100	100	100	100	100	98	100	100	98	98	90	96	96	96	100	96	94	88	NA	NA	NA	5b89389d9f7effb2e5373a6ad89088ff
Node_1190	2	0.20811	0.291531	100	100	100	100	100	100	100	100	100	100	100	100	100	100	100	100	100	100	100	98	NA	NA	NA	2d66ad7f7546865fddd7bc255dd566b1
Node_1195	3	0.0995411	0.400492	100	100	100	100	100	100	100	100	100	100	98	100	100	100	98	100	100	98	100	92	NA	NA	NA	41f5966ae7a0f712347318a614fcd2a7
Node_1196	2	0.173287	0.326512	100	100	96	100	100	92	86	80	92	80	90	88	88	90	82	78	76	80	78	76	NA	NA	NA	fb0b1f7c7a90c33508f92519b7b05cd4
Node_1200	8	0.0311828	0.46882	66	76	80	78	68	82	82	78	74	74	70	76	68	86	66	68	54	58	64	68	NA	NA	Lineage_42	5cec467466aca469069f11fe2be26c58
Node_1201	7	0.119891	0.380112	100	100	100	100	100	100	100	100	100	100	100	100	100	100	100	100	100	100	100	100	NA	NA	NA	b19ac6f8ac09b5e265e82c4c74173143
Node_1202	2	0.263247	0.236646	100	100	100	100	100	100	100	100	100	100	100	100	100	100	100	100	100	100	100	100	NA	NA	NA	1190f4ddbd2b0e8855ca64b3399d5c1f
Node_1205	5	0.290358	0.209645	100	100	100	100	100	100	100	100	100	100	100	100	100	100	100	100	100	100	100	100	NA	NA	NA	1c1880a65736e75048b9b22bfe905528
Node_1206	4	0.310456	0.189477	100	100	98	94	92	94	90	92	82	76	72	80	72	78	78	72	68	68	66	56	NA	NA	NA	3686a71b1e8ffb932b5e2179044896bd
Node_1207	3	0.354284	0.145649	100	100	100	100	90	88	90	82	64	62	50	58	64	48	40	32	38	38	18	24	NA	NA	NA	a60e51a1f92e66035a88c4ad5ba6163e
Node_1208	2	0.365797	0.134113	90	78	70	56	66	56	62	52	34	38	38	42	52	32	36	28	34	24	14	38	NA	NA	NA	8db2ef0ef0f743f1fa1ef85267e314a3
Node_1215	46	0.00593382	0.494285	20	18	16	20	18	16	6	2	6	4	6	0	4	2	6	0	2	0	2	0	NA	Lineage_25	NA	1c4bcefc6baaae617559f435c971b601
Node_1216	18	0.0128351	0.48721	70	44	44	32	32	34	14	8	20	18	20	6	16	6	10	4	10	8	6	4	NA	NA	NA	e0eb374df470e22d88cc81603443628b
Node_1217	17	0.0146628	0.485382	54	28	18	16	16	10	8	8	8	4	12	6	6	4	4	2	6	6	6	4	NA	NA	NA	9cdf0b7bc1abe882cdcac425995b8b10
Node_1218	9	0.0166841	0.483361	60	42	22	32	26	16	14	16	8	14	20	12	16	4	14	6	12	8	6	6	NA	NA	NA	864d08d0186ba06b5fb82d8c0f3878ba
Node_1219	4	0.0443357	0.455709	96	90	94	82	86	86	76	60	70	72	70	62	74	66	68	64	58	66	60	66	NA	NA	Lineage_43	adc1b3b3be4e64dec2431007aac7e564
Node_1220	3	0.0575456	0.442499	96	90	94	82	86	84	80	66	74	68	64	60	74	70	66	56	62	60	58	62	NA	NA	NA	5aa1013391f488fe6fb5c08a7dbacdb8
Node_1221	2	0.283817	0.216007	100	100	100	100	100	100	100	100	100	100	100	100	100	100	100	100	100	100	100	100	NA	NA	NA	e6348979d5b1f6bbb893b332f1525a63
Node_1226	5	0.103586	0.396036	100	100	100	100	100	100	100	100	100	100	100	100	100	100	100	100	100	100	100	100	NA	NA	Lineage_44	2ffeb203ac31c046e004bc26132acd58
Node_1227	4	0.244847	0.254775	100	100	100	100	100	100	100	100	100	100	100	100	100	100	100	100	100	100	98	100	NA	NA	NA	bd822f523137b5495c29eef81277e2ea
Node_1228	3	0.327028	0.172593	100	100	100	100	100	100	100	100	100	98	100	100	100	100	100	94	100	100	92	98	NA	NA	NA	c55defc90213042bf08a8910b0a9288a
Node_1229	2	0.365572	0.134049	98	98	90	92	92	90	82	86	80	76	72	58	80	80	66	68	70	54	52	60	NA	NA	NA	27a187cec09b76d3eadafc9200d830c0
Node_1235	8	0.0501768	0.44984	100	100	100	100	94	100	98	92	96	92	88	92	96	88	88	90	84	86	82	78	NA	NA	Lineage_45	159b04672b50fe9f055c600a07729d16
Node_1236	7	0.0866033	0.413413	100	100	100	100	96	100	100	100	100	96	100	92	98	88	90	96	88	92	82	88	NA	NA	NA	d81d760906fd11968ddf650e3a667552
Node_1237	6	0.105802	0.394214	100	100	100	100	96	96	98	100	94	88	96	86	90	76	76	82	80	80	80	74	NA	NA	NA	cd55647f3c9cc4a9bc25d4e6ee69e0eb
Node_1238	5	0.144209	0.355534	100	100	100	100	98	100	100	100	98	98	94	94	92	86	94	90	88	90	86	78	NA	NA	NA	8287cb1ccaed85999b26c3a419b75e97
Node_1239	2	0.171769	0.32788	100	98	98	98	94	92	86	86	88	86	82	82	80	78	72	80	70	74	76	82	NA	NA	NA	81c1c65688b62138be7ec103a219b61e
Node_1242	3	0.310533	0.18921	100	100	100	100	100	100	100	100	100	100	100	100	100	100	100	100	100	100	100	100	NA	NA	NA	9bcad39060e6f80f8d3e0ce159934e9c
Node_1243	2	0.39812	0.101623	100	100	100	100	100	100	98	100	100	100	100	100	100	100	96	100	98	98	96	96	NA	NA	NA	0e352f279f329b2fa1e66d2e95203c5e
Node_1251	28	0.0227212	0.477497	88	84	74	76	58	60	60	44	48	48	46	36	34	28	34	28	32	24	26	16	NA	NA	Lineage_46	03940b1a7d6f1680b63265ee45402bb8
Node_1252	16	0.0466422	0.453391	90	86	74	76	64	62	62	42	56	58	58	40	42	42	44	40	42	38	40	46	NA	NA	NA	3acb3a57ba5b79dd6e47994a810448c2
Node_1253	7	0.134868	0.364959	100	100	98	100	100	90	96	96	96	98	100	88	92	94	94	90	90	88	90	84	NA	NA	NA	a0b6aaa051384fc27c79ba2856cc6447
Node_1254	5	0.28339	0.216438	100	100	100	100	100	100	100	100	100	100	100	100	100	100	100	100	100	100	100	100	NA	NA	NA	3eeecbfbb7e3f4197d56c3fdd162dfcd
Node_1255	4	0.318157	0.181671	98	98	96	98	90	84	86	96	74	80	86	76	72	66	66	52	62	70	66	58	NA	NA	NA	f33faf1cd34e87718b457c572e5b22be
Node_1256	3	0.336663	0.163158	84	92	92	68	74	64	62	68	54	50	66	48	64	46	52	52	34	48	42	36	NA	NA	NA	0a3c354ed47f86363507bd66c2db7908
Node_1257	2	0.43246	0.0673608	100	100	100	100	100	100	100	100	100	100	98	96	100	96	98	96	96	88	92	94	NA	NA	NA	b742b8a2914bb03690eb2f22f6d08e75
Node_1263	2	0.325318	0.174487	100	100	100	100	100	100	100	100	100	100	100	100	100	100	100	100	100	100	100	100	NA	NA	NA	ba1a6de074137fad6b734e786c938c53
Node_1266	9	0.160594	0.339439	100	100	100	100	100	100	100	100	100	100	100	100	100	100	100	100	100	100	100	100	NA	NA	NA	c8fe4992420389192ebeb1159cac76dc
Node_1267	7	0.183286	0.316747	100	100	100	100	98	96	100	98	94	94	86	96	96	86	90	88	86	92	88	74	NA	NA	NA	6d7678e3402c7331603069cabc40b6f8
Node_1268	2	0.276587	0.223229	100	100	100	100	100	100	100	100	100	100	100	100	100	100	100	100	100	100	100	100	NA	NA	NA	91cb15b4b88b4083b34b6989faf54be4
Node_1271	5	0.387678	0.112355	100	100	100	100	100	100	100	100	100	100	100	100	100	100	100	100	100	100	100	100	NA	NA	NA	a04d76cd89b51cc2bc440eae16debd4d
Node_1272	4	0.45131	0.048601	100	100	98	100	100	98	98	94	88	94	96	88	92	88	84	82	72	72	78	78	NA	NA	NA	ac61d7b0b92ad02f420a90b032222c55
Node_1273	3	0.469214	0.0306972	98	88	82	70	78	68	60	56	50	46	46	56	50	42	34	54	36	32	40	38	NA	NA	NA	4fbbc39752e3c1d4ad2f357a584635c9
Node_1274	2	0.473623	0.0262878	70	54	50	44	32	34	44	36	44	40	22	32	22	24	34	22	26	26	26	28	NA	NA	NA	7769a164b6e746c9e6ef4bf3d72a4f66
Node_1280	2	0.462524	0.0373064	100	100	100	100	100	100	100	100	100	100	100	100	100	100	100	100	100	100	100	100	NA	NA	NA	0d2082e141560e0e58ce111bf082afcd
Node_1283	12	0.0735781	0.42664	98	100	98	100	96	86	92	96	84	88	90	76	74	76	76	80	82	60	68	62	NA	NA	NA	1d4662334899ee40a85b661ae18606bf
Node_1284	11	0.0841345	0.4158	96	92	90	94	86	72	84	80	66	64	68	64	62	52	62	60	52	42	42	34	NA	NA	NA	7b1260506940f85b2776ec85a1a0df98
Node_1285	10	0.0963674	0.403567	100	96	96	92	92	84	76	80	82	86	76	62	74	56	60	52	66	62	50	44	NA	NA	NA	1105c56cfc07a7ed9f909ca614b2202c
Node_1286	8	0.114467	0.385467	100	100	98	100	100	88	98	98	90	94	84	82	82	90	74	82	72	68	84	62	NA	NA	NA	c1ae539147cd66a3fd97f7277d363284
Node_1287	3	0.235043	0.264681	100	100	100	100	100	100	100	100	100	100	100	100	100	100	100	100	100	100	100	100	NA	NA	NA	7309e914cc9fcfa2d558d3f2a91af360
Node_1288	2	0.490416	0.00859895	100	100	100	100	100	100	100	100	100	100	100	100	100	100	100	100	100	100	100	100	NA	NA	NA	d233145582321b69e4d03a5cdabea76e
Node_1292	5	0.370878	0.129056	100	100	100	100	100	100	100	100	100	100	100	100	100	100	100	100	100	100	100	100	NA	NA	NA	01973aaafa48f034cef081befb9b23d0
Node_1293	2	0.392724	0.107168	98	92	92	76	78	68	76	74	68	54	58	50	58	54	54	58	56	52	58	40	NA	NA	NA	1dc123c3df19ee33b2c561665d455c7a
Node_1296	3	0.395645	0.10429	98	98	96	92	86	82	80	74	70	60	62	66	54	62	68	56	36	50	48	50	NA	NA	NA	eabc67a62a7e1e9c29973f620a99bbe9
Node_1297	2	0.445289	0.0546447	100	100	98	100	100	100	94	94	90	90	94	78	88	88	96	82	82	68	76	82	NA	NA	NA	ad4d07be795183f9e29f4a7b3dd7366e
Node_1301	2	0.315764	0.184052	100	100	100	100	100	100	100	100	100	100	100	100	100	100	100	100	100	100	100	100	NA	NA	NA	62d9ad6ed26d4c4dd3a3ed0008c04251
Node_1306	48	0.00138578	1.49818	0	0	0	0	0	0	0	0	0	0	0	0	0	0	0	0	0	0	0	0	NA	NA	NA	5141bd9c4eae01d7699a2e35442ed904
Node_1307	29	0.00192076	0.498175	2	2	0	0	0	0	0	0	0	0	0	0	0	0	0	0	0	0	0	0	Lineage_5	NA	NA	62da1142d9c4c32550a8141bce9bcef2
Node_1308	27	0.00360353	0.496492	6	8	0	0	0	0	0	0	0	0	0	0	0	0	0	0	0	0	0	0	NA	NA	NA	f5293f91d3be89a9d06d9b052cc62502
Node_1309	23	0.00558306	0.494476	4	8	6	2	0	2	4	0	0	0	4	2	0	0	6	0	0	0	0	0	NA	NA	NA	da73d224904559a3015e9b83897d877c
Node_1310	10	0.00772783	0.492332	50	52	46	38	34	40	36	24	26	28	24	24	26	12	16	14	14	20	18	20	NA	Lineage_26	NA	fa79644f2913be06bacdfdd826d3e566
Node_1311	4	0.015319	0.484661	100	92	94	92	78	78	88	86	80	78	68	64	70	50	54	56	48	64	50	46	NA	NA	NA	9c0758645d5db9de043e9246d696b841
Node_1312	3	0.0974794	0.4025	100	100	100	100	100	100	100	100	100	100	100	100	100	100	100	100	100	100	100	100	NA	NA	Lineage_47	49549bc7357b26dbb25fbefed7d83d74
Node_1313	2	0.344111	0.155789	100	100	100	100	100	100	100	100	100	100	100	100	100	100	100	100	100	100	100	100	NA	NA	NA	4360fd445c18fea45566260b6564dee3
Node_1318	6	0.0604271	0.439632	100	100	100	100	100	100	100	100	100	100	100	100	100	100	100	98	100	100	100	100	NA	NA	Lineage_48	a4b42ce7403f75ff47d85bf2d93307fa
Node_1319	5	0.400915	0.0990105	100	100	100	100	100	100	100	100	100	100	100	100	100	100	100	100	100	100	100	100	NA	NA	NA	68e1f293d66516d09500a200ede2ce22
Node_1320	4	0.407995	0.0919311	82	64	46	50	40	40	38	38	34	36	34	32	36	34	26	28	30	30	24	36	NA	NA	NA	917108789bbd8af6987ace2b6851f55e
Node_1321	3	0.418089	0.0818374	96	78	68	60	50	40	52	24	38	38	20	38	34	24	26	8	18	20	14	24	NA	NA	NA	bc39a2aacf4b8ca4cb9688e6143eb232
Node_1322	2	0.426847	0.0730792	94	80	76	74	52	42	48	52	40	32	32	34	36	32	30	32	30	42	26	32	NA	NA	NA	d03421d6fdad00de00e993008d4ca10a
Node_1329	13	0.00877483	0.491041	26	28	14	10	8	6	10	10	8	2	8	20	10	14	14	8	10	6	14	0	NA	Lineage_27	NA	15a0bff4aa1316ab40ac0272cde6f9f4
Node_1330	11	0.0306276	0.469189	100	92	90	96	82	80	90	88	80	66	72	92	66	90	76	72	78	72	88	64	NA	NA	Lineage_49	00339f105719010f042d7b83518d43f5
Node_1331	4	0.0387672	0.461011	90	72	78	64	54	56	56	62	60	44	36	52	46	44	38	36	42	36	44	40	NA	NA	NA	7517fd6eb62719383e50c509911632da
Node_1332	2	0.0571376	0.4425	82	74	68	64	60	58	66	70	64	56	38	66	56	70	48	56	62	58	66	44	NA	NA	NA	3dbd99980bbc6eff8e11a7b8531c377a
Node_1335	2	0.375509	0.124269	100	100	100	100	100	100	100	100	100	100	100	100	100	100	100	100	100	100	100	100	NA	NA	NA	c4cc2f6e99227bc02d2edd065684c673
Node_1338	7	0.039788	0.460028	100	86	86	82	66	70	78	74	72	52	54	72	48	60	54	58	52	44	54	42	NA	NA	NA	a69d783bb5136c3ead7f23fc88aebf34
Node_1339	6	0.0496229	0.450193	76	64	54	42	48	40	34	30	18	26	38	34	16	22	38	18	22	38	26	16	NA	NA	NA	340eea8b9d97ce8c8eb8975ea03b7de5
Node_1340	5	0.0544416	0.445375	66	60	64	26	28	42	30	32	16	16	24	26	18	22	20	18	18	16	16	18	NA	NA	NA	2cb882593a595e110e8b3768e17795f5
Node_1341	4	0.0716364	0.42818	76	66	70	58	58	62	48	48	36	42	52	54	46	48	60	50	44	52	40	32	NA	NA	NA	6792adbacec188fcc5d6c5fe15594677
Node_1342	3	0.0792183	0.420598	76	68	70	50	56	58	42	48	26	38	46	50	40	40	40	42	36	40	28	30	NA	NA	NA	975580d02a6ce2ecdf5f7ff58e8d4434
Node_1343	2	0.448694	0.050748	100	100	100	100	100	100	100	100	100	100	100	100	100	100	100	100	100	100	100	100	NA	NA	NA	832be5a5ec947ee95e83744e06831c36
Node_1351	2	0.436248	0.0634766	100	100	100	100	100	100	100	100	100	100	100	100	100	100	100	100	100	100	100	100	NA	NA	NA	981476ed50533696ace8eaee617efcc6
Node_1354	4	0.0211489	0.478947	100	100	100	98	100	100	100	100	100	98	96	98	98	90	92	98	94	92	98	90	NA	Lineage_28	Lineage_50	cd4a30ea8f22612c593bd75370d6a4ac
Node_1355	3	0.0332191	0.466877	100	94	100	96	94	88	92	90	86	86	84	90	82	78	86	80	70	74	76	72	NA	NA	NA	9f3efebce80851a8e07d12326df07266
Node_1356	2	0.0507865	0.449061	100	100	98	100	96	94	100	98	94	98	100	92	92	82	90	94	82	88	88	84	NA	NA	NA	4b9bf59cc53b734c083f29bed1ecfe04
Node_1361	2	0.00710324	0.492896	98	92	94	94	76	80	92	88	84	72	76	82	64	62	56	68	58	64	58	54	NA	NA	NA	4e6521369e42bb0ca6a279faabdbaca9
Node_1364	19	0.00244726	0.497594	6	4	0	2	0	0	0	0	0	0	0	2	0	0	0	0	0	0	0	0	NA	NA	NA	77cad675d45a4a0d30eb64e3c08c6a06
Node_1365	9	0.00634746	0.493693	34	34	20	30	16	12	6	22	16	10	10	10	2	6	6	0	6	8	6	0	NA	Lineage_29	NA	df452b491eaed08b472cc9617e38aca9
Node_1366	6	0.0101021	0.489939	80	78	74	50	56	40	50	42	36	38	32	32	10	16	24	6	12	12	12	10	NA	NA	NA	fa5b5cdd6ded264d3105f00289ebaf4c
Node_1367	5	0.0180261	0.482015	98	98	94	94	84	86	90	88	70	84	64	70	76	58	60	58	60	46	52	50	NA	NA	NA	a9dc6100e792a041d42180f81bbb5863
Node_1368	2	0.0298645	0.469668	100	98	96	98	90	94	92	92	78	90	78	78	88	76	72	64	70	74	64	58	NA	NA	NA	c865c1df31b39077bb2b352071f007fb
Node_1371	3	0.0600041	0.440037	100	100	100	100	100	100	100	100	100	100	100	100	100	100	100	100	100	100	100	100	NA	NA	Lineage_51	7580bfde37f694a6fe7d9db17c93625f
Node_1372	2	0.0845063	0.415419	100	100	98	98	98	100	98	94	88	100	94	90	84	94	86	86	86	86	82	84	NA	NA	NA	e02109dacf1073b490ea6a8417fca65a
Node_1377	3	0.0145541	0.485427	80	80	76	70	62	48	60	64	52	44	56	52	52	56	52	36	44	50	50	32	NA	NA	NA	d95aa01f6304a8c793dcf924b37906de
Node_1378	2	0.0539172	0.445948	100	100	100	100	100	100	100	100	100	100	100	100	100	100	100	98	100	98	100	100	NA	NA	NA	8c005f61e47e810a6bc303d316e67369
Node_1382	10	0.00933056	0.490677	52	54	30	30	24	36	32	28	14	32	28	22	10	20	18	18	14	8	8	10	NA	Lineage_30	NA	4d64bec7c4adc30bafc4208490802b13
Node_1383	6	0.0191132	0.480894	68	50	58	34	50	28	42	46	52	48	26	36	38	48	40	42	38	44	30	34	NA	NA	Lineage_52	87feca59200d8b40e0a3b234ca1efd68
Node_1384	4	0.0561106	0.443714	100	100	100	100	100	96	100	94	96	100	88	96	92	88	88	84	78	86	86	84	NA	NA	NA	373b6c0d6ac863a26cef8bef99198869
Node_1385	3	0.472609	0.0271545	100	100	100	100	100	100	100	100	100	100	100	100	100	100	100	100	100	100	100	100	NA	NA	NA	a22ddb21743740de75bcf5c35c2b0677
Node_1386	2	0.478452	0.0213119	68	52	52	40	46	40	52	54	44	60	38	36	44	40	38	34	36	38	40	42	NA	NA	NA	24ca67b4e161a7307263c001a7d84a23
Node_1391	2	0.158126	0.341882	100	100	100	100	100	100	100	100	100	100	100	100	100	100	100	100	100	100	100	100	NA	NA	NA	821f2b02a61f8b428f701242721b03fb
Node_1394	4	0.024302	0.475691	82	68	60	38	48	52	40	56	30	54	36	34	22	32	38	20	20	18	24	24	NA	NA	Lineage_53	9e945eeb8d57306049ea8c25e87b7cc1
Node_1395	3	0.0318801	0.468003	84	74	60	46	58	60	48	56	32	52	38	36	28	30	32	18	18	24	24	20	NA	NA	NA	5bf2a135b8435ec5b4f723af0e80fbf8
Node_1396	2	0.040729	0.45912	84	74	60	46	58	64	52	58	36	54	48	38	38	38	40	26	32	34	34	26	NA	NA	NA	1499550410b1a181af25e57bfcd01da2
Node_1401	45	0.00135915	2.49693	8	4	0	0	0	0	0	0	0	0	0	0	0	0	0	0	0	0	0	0	NA	NA	NA	2d3abccda47642effefc252b7c97cbdd
Node_1402	20	0.00162584	0.498425	48	18	8	6	6	0	0	2	6	4	0	0	0	0	0	0	0	0	0	0	Lineage_6	NA	NA	39f067430cc546376aef7b2d83cbd8a9
Node_1403	13	0.00280332	0.497248	66	38	24	24	18	14	12	10	8	8	8	2	2	2	2	0	4	0	0	0	NA	NA	NA	8bcc2f1661eccf11de6e3108f31e2e9a
Node_1404	2	0.00548031	0.494315	72	52	38	30	36	22	34	28	14	20	28	12	16	14	14	12	18	18	16	8	NA	NA	NA	6f0c646162492660840fb92745440181
Node_1407	11	0.0110386	0.489012	98	98	92	94	94	86	76	84	78	74	78	72	72	68	54	76	62	58	64	42	NA	Lineage_31	NA	800852404d52d2d4efb6aaecd4675a59
Node_1408	2	0.0218884	0.478098	100	98	96	96	98	94	84	88	90	86	86	90	84	78	74	82	76	82	68	62	NA	NA	NA	5bba2f0c09b2e7dc90eb7eaacfca3148
Node_1411	9	0.0386938	0.461357	100	100	100	100	100	100	100	100	100	96	100	100	98	100	98	100	96	98	96	86	NA	NA	Lineage_54	fdf59b832a510343651ffdcb0ba7a3c3
Node_1412	8	0.0458167	0.454225	90	86	82	72	76	58	48	56	54	44	48	56	58	36	32	40	38	46	32	44	NA	NA	NA	8d5ed52f250d734db2e51142445446e6
Node_1413	7	0.0512666	0.448775	98	84	82	66	62	54	46	58	54	48	40	42	30	40	32	26	28	40	16	28	NA	NA	NA	d2af63c5d739b28d6d59c51f529932c5
Node_1414	6	0.0673333	0.432708	100	100	96	90	90	90	80	80	82	82	64	80	66	74	68	52	54	50	50	44	NA	NA	NA	f893d152fe22e17dcf3022250b44136a
Node_1415	5	0.0762366	0.4238	94	86	84	72	78	66	66	70	60	48	50	56	58	46	48	42	40	46	30	46	NA	NA	NA	9c71b3aa53714a7c8b212f6dcdd6e41b
Node_1416	3	0.0876553	0.412382	96	90	90	86	72	76	76	56	74	60	58	62	72	52	58	42	60	54	52	42	NA	NA	NA	913045e5baa5407432d06487b491eee9
Node_1417	2	0.200073	0.299964	100	100	100	98	100	98	98	100	100	96	100	98	100	98	96	96	94	92	96	92	NA	NA	NA	10e07b438f772d2c99749800db1f941f
Node_1421	2	0.462277	0.0374083	100	100	100	100	100	100	100	100	100	100	100	100	100	100	100	100	100	100	100	100	NA	NA	NA	c1efce36e76277b794a57176fd620199
Node_1428	7	0.00341866	0.496614	72	60	62	52	48	42	42	38	38	32	22	24	22	22	18	14	2	16	12	14	NA	NA	NA	a54a16ae320c26b106b5180d4305c60b
Node_1429	5	0.00913949	0.490788	96	98	90	92	96	82	84	80	72	78	64	78	60	68	58	66	36	54	56	58	NA	Lineage_32	NA	a0263626c1e5beee3e860dbb7192a3bf
Node_1430	4	0.039589	0.460304	100	100	100	100	100	100	100	100	98	100	100	100	100	96	98	96	96	100	96	98	NA	NA	Lineage_55	ea7997f4c02db2899e0cac18b684a3e3
Node_1431	3	0.0604034	0.439384	100	100	100	98	100	100	100	100	94	100	94	94	96	94	90	90	88	92	80	86	NA	NA	NA	9d70213577f931df74aa904ce2e203ea
Node_1432	2	0.0907654	0.409007	100	100	98	94	100	96	96	98	92	90	100	96	84	94	88	88	86	82	80	80	NA	NA	NA	8f4f0f5f4a4a1954dcf63afebb9190b0
Node_1438	2	0.0119037	0.488129	98	98	98	88	90	88	90	86	90	82	88	78	78	70	66	62	54	66	66	56	NA	NA	NA	102fc03797759cd2249ae35a40299ff9
Node_1441	25	0.00218115	1.49693	18	18	2	2	0	0	2	0	2	0	0	0	2	0	0	0	0	0	0	0	Lineage_7	NA	NA	33b95fc2d62e1e7898e387a001a491f6
Node_1442	6	0.00313154	0.496927	24	24	20	6	4	6	6	2	4	4	4	4	0	0	0	2	2	0	2	2	NA	NA	NA	8853cfdc5641ee3c3a6908689050126b
Node_1443	2	0.00445526	0.495604	30	34	28	26	18	10	8	12	10	8	16	18	8	6	10	10	24	14	10	4	NA	NA	NA	1902670b159d3f07c0930440215d11b2
Node_1446	4	0.00673959	0.493146	92	80	72	54	52	60	46	34	28	40	32	32	28	20	10	22	16	18	12	14	NA	Lineage_33	NA	d10cc467859557c67c45677c88c60f5d
Node_1447	2	0.00901429	0.490774	94	86	74	68	52	78	64	54	48	52	50	36	50	26	24	42	32	30	32	38	NA	NA	NA	0286d32cc3f44ac15addfdf95f355bb7
Node_1450	2	0.0202888	0.479597	98	98	94	90	86	94	86	80	72	80	74	72	72	72	64	64	74	74	76	66	NA	NA	NA	46a0186a7e35004e697a03795bd35135
Node_1453	19	0.00328719	1.49552	60	44	32	18	14	8	12	14	6	6	8	4	16	2	10	8	2	4	2	6	NA	NA	NA	d113e0cbc8f57e10ad0c7a5ba4f1a95b
Node_1454	17	0.00427797	0.495518	88	78	82	74	52	66	52	46	36	40	38	44	28	18	30	18	24	22	22	24	NA	NA	NA	87010ca3d25b28ccc0889b75d47a2710
Node_1455	15	0.0292291	0.470563	100	100	100	100	100	100	100	100	100	100	100	100	100	100	100	100	96	98	92	98	NA	Lineage_34	Lineage_56	6ee4e6c873308328b3bcdc7fb95e0090
Node_1456	14	0.123594	0.376197	100	100	100	100	100	100	100	100	100	100	100	100	100	100	100	100	100	100	100	100	NA	NA	NA	00b622e0d35f4aa30ddb58523bc63d91
Node_1457	13	0.278859	0.220771	100	100	100	100	100	100	100	100	100	100	100	100	100	100	100	100	100	100	100	100	NA	NA	NA	51845e75857cdcc18fe3a7002c969c68
Node_1458	11	0.332274	0.167357	100	100	100	100	100	100	100	100	100	100	98	98	100	100	98	98	94	94	90	90	NA	NA	NA	f992fab1efea9925c2170725a9f945a8
Node_1459	8	0.379317	0.120313	100	96	98	92	86	92	88	82	86	80	82	62	66	64	66	56	68	40	46	48	NA	NA	NA	810dcb9c0e34fe0f8af680b67998edd1
Node_1460	7	0.407251	0.0923801	92	86	68	70	70	52	56	64	42	44	42	46	28	32	34	32	28	22	20	32	NA	NA	NA	51135c626ae682c1676d060af3fd185a
Node_1461	2	0.429124	0.0705004	96	92	94	82	74	90	76	72	68	72	64	52	40	58	54	50	50	22	32	46	NA	NA	NA	cd3ce4382358574fc7d684b5767b5932
Node_1464	5	0.434753	0.0648781	98	96	88	76	82	72	68	54	40	42	50	42	22	38	30	32	20	20	10	26	NA	NA	NA	32b0f06030307d68227956cccac44c79
Node_1465	2	0.43861	0.0608225	62	42	52	30	38	18	22	20	16	20	18	18	18	22	18	10	14	12	6	10	NA	NA	NA	2279ba2e5ff1f085c1e39d075603db05
Node_1468	3	0.448353	0.0512775	90	78	76	62	48	44	52	38	32	26	28	24	18	26	16	14	20	12	10	22	NA	NA	NA	be4817c3c8349b5ae2fa0cfdb3993be5
Node_1469	2	0.46371	0.0359206	96	92	78	72	74	56	64	62	56	52	48	44	38	34	14	38	26	38	26	44	NA	NA	NA	76cf56c99e966729433fe0365edc8ea9
Node_1474	3	0.4307	0.0688053	100	100	100	98	96	100	94	98	98	90	96	96	96	96	94	92	90	80	70	84	NA	NA	NA	c11b30fc37325fb1db5979d8933ddcc0
Node_1475	2	0.443545	0.0558995	82	56	56	44	32	60	46	38	38	52	56	40	50	40	50	50	38	36	30	42	NA	NA	NA	c54a52b55e4ba4b174ed2308ddcf3169
Node_1479	2	0.37608	0.123286	100	100	100	100	100	100	100	100	100	100	100	100	100	100	100	100	100	100	96	98	NA	NA	NA	c7acda1f1e509f687cd432631d4ec6d6
Node_1484	2	0.180414	0.319382	100	100	100	100	100	100	100	100	100	100	100	100	100	100	100	100	100	100	100	100	NA	NA	NA	1029e2d2a267b9e0eef7d71880444abb
Node_1487	2	0.00837849	0.491686	78	56	46	40	40	30	38	38	34	34	26	40	40	28	36	28	20	32	36	28	NA	NA	NA	4d480cbb35a2d7e5f3e036f463b38a45
Node_1490	34	0.000830034	1.49874	0	0	0	0	0	0	0	0	0	0	0	0	0	0	0	0	0	0	0	0	NA	NA	NA	21164caf7254ebfb6dadd57053081625
Node_1491	27	0.00133207	0.498735	0	0	0	0	0	0	0	0	0	0	0	0	0	0	0	0	0	0	0	0	NA	NA	NA	38746b65f9ca13892097c601b94d917d
Node_1492	18	0.00268044	0.497387	66	36	18	14	2	6	6	6	2	0	0	0	2	0	0	0	0	0	0	0	NA	NA	NA	2921b38d02ed233a27039242440e6c45
Node_1493	6	0.00470903	0.495131	84	58	32	26	20	18	14	6	8	0	2	0	4	2	0	0	4	2	2	0	NA	NA	NA	3b1e920bb3511cc7762c77aef00aa122
Node_1494	3	0.00911542	0.49068	92	78	76	56	60	62	54	46	50	48	38	44	38	48	38	36	34	30	26	30	NA	Lineage_35	NA	a6f424a639a4eaf114af5602191342ee
Node_1495	2	0.31503	0.184724	100	100	100	100	100	100	100	100	100	100	100	100	100	100	100	100	100	100	100	100	NA	NA	NA	53df4f8aaaa96ff474b08ae85826ee99
Node_1499	3	0.0188954	0.480945	100	98	92	94	90	94	82	80	80	68	80	76	46	68	58	54	56	68	40	36	NA	Lineage_36	NA	138fe7e47dce767d8e12ddf336bfed6e
Node_1500	2	0.0356352	0.464205	96	94	78	68	84	80	62	74	68	66	62	60	70	68	46	54	66	44	58	56	NA	NA	NA	eccc48c72fc50e44382b5cd0bf65fe18
Node_1504	12	0.00512929	0.494938	92	80	84	64	58	66	44	58	42	34	54	40	40	22	24	24	18	18	18	18	NA	NA	NA	623ac2e8b6c6652aabad46a0e6f48d9b
Node_1505	6	0.0124478	0.487525	94	90	98	90	90	90	76	86	80	80	88	78	66	64	68	66	64	54	54	50	NA	Lineage_37	NA	5cce9212c307252ab39022d7c9c483fb
Node_1506	4	0.168201	0.331612	100	100	100	100	100	100	100	100	100	100	100	100	100	100	100	100	100	100	100	100	NA	NA	Lineage_57	e88e2b74debfee9f9ae8aafc3ac16d39
Node_1507	3	0.310116	0.189697	100	100	100	100	100	100	100	100	100	100	100	100	100	100	100	100	100	100	100	100	NA	NA	NA	e2b58ad8825a2c88c8f8a14a5885ca12
Node_1508	2	0.418599	0.0812135	100	100	100	100	100	100	100	100	100	98	100	100	98	98	100	100	96	98	96	98	NA	NA	NA	9a6c80daf21d9b6b9d8211c63d184a27
Node_1513	2	0.36437	0.135603	100	100	100	100	100	100	100	100	100	100	100	100	100	100	100	100	100	100	100	100	NA	NA	NA	4a6351689e97affe50c8a52aa88264e8
Node_1516	6	0.026477	0.47359	100	100	100	100	100	100	100	100	100	100	96	98	100	98	100	96	100	94	96	98	NA	Lineage_38	Lineage_58	df3f0b4d6118c7eea3097c8f63ac68b3
Node_1517	5	0.0534732	0.446594	100	100	100	100	100	100	100	100	100	100	100	100	98	100	98	98	100	98	100	98	NA	NA	NA	778f2cd016ac4d2c63a3f41457566f8c
Node_1518	4	0.0830559	0.417011	100	100	100	100	100	100	100	98	100	100	100	98	98	98	94	98	94	92	88	94	NA	NA	NA	ec602d7b2f3c63f6dc44d10dacda74e5
Node_1519	3	0.426654	0.0733434	100	100	100	100	100	100	100	100	100	100	100	100	100	100	100	100	100	100	100	100	NA	NA	NA	9882d3d925fcf09c3998bfd36935bd4c
Node_1520	2	0.446853	0.053144	90	88	86	82	76	60	76	62	60	64	52	46	44	42	38	56	42	44	46	46	NA	NA	NA	fd1dce3919ad6559d3f8cabd2248ae5d
Node_1527	9	0.00371066	0.496308	60	22	14	10	6	4	10	2	4	2	0	0	2	0	2	0	0	0	0	0	NA	NA	NA	25327c10a646e038763f75f29c9e1f60
Node_1528	7	0.00845215	0.491252	94	60	42	42	22	36	26	14	26	26	14	16	12	8	18	6	6	2	8	6	NA	Lineage_39	NA	2093c2f91f904deec54ae93d4c49aa53
Node_1529	4	0.0167611	0.482943	100	94	76	76	70	86	68	46	68	62	50	48	42	34	40	30	26	36	20	30	NA	NA	NA	b81f86ee4cf6d44b01ad98cac040a852
Node_1530	3	0.30206	0.197644	100	100	100	100	100	100	100	100	100	100	100	100	100	100	100	100	100	100	100	100	NA	NA	Lineage_59	4718f0cb3faee4737d7abf62fa830f60
Node_1531	2	0.424598	0.0750508	100	100	100	100	100	100	100	100	100	100	100	100	100	100	100	100	100	98	100	96	NA	NA	NA	5664e1b15d39d2cc6c006f2f90f4b1f7
Node_1536	3	0.0492822	0.45042	100	100	100	100	100	100	100	100	100	100	100	100	100	100	100	100	100	100	100	100	NA	NA	Lineage_60	1414527ae15edd259692c96a9357d08f
Node_1537	2	0.44425	0.0553576	100	100	100	100	100	100	100	100	100	100	100	100	100	100	100	100	100	100	100	100	NA	NA	NA	33d3fa34f4feaa17b2973a2fb4322b48
Node_1541	2	0.0112166	0.488802	92	72	64	74	62	50	36	38	60	40	46	50	34	30	38	26	24	30	38	26	NA	NA	NA	8886c98f85f7bc7ecf9e89f611e1c5a0
Node_1544	7	0.00286919	0.497256	44	32	48	32	30	30	32	26	22	28	18	20	20	20	20	12	12	12	12	10	NA	NA	NA	f1b63599fa77b9389fb7cdaf7298038c
Node_1545	6	0.00481077	0.495315	86	62	78	82	60	52	68	66	48	50	40	48	52	48	30	30	36	30	30	34	NA	NA	NA	d6357c43a7f93bb5944bbdb333dffc69
Node_1546	3	0.0139784	0.486147	100	96	88	100	94	94	96	98	88	92	78	82	84	82	66	66	82	68	54	64	NA	Lineage_40	NA	c80b6566217c121737412772736c1a2c
Node_1547	2	0.016314	0.483811	96	84	80	94	78	72	82	78	60	64	54	60	60	64	48	40	42	42	34	42	NA	NA	NA	b3dd3f19e9f1f54315e9c8ebe04cf743
Node_1551	3	0.019941	0.479928	100	100	100	100	100	100	100	100	100	100	100	100	98	98	96	100	94	98	94	88	NA	Lineage_41	Lineage_61	df65a92c0c81182f1420269403e51734
Node_1552	2	0.0377866	0.462082	100	100	100	100	100	100	100	96	94	90	92	84	90	96	92	86	92	80	72	82	NA	NA	NA	4eacb43116841f8e8eba299f09904b21
Node_1557	108	0.000665459	2.49758	34	6	6	2	2	0	6	0	0	6	2	0	0	0	0	0	0	0	0	0	NA	NA	NA	625e97cc3a30a9e1e79e5e53179af68f
Node_1558	64	0.00181917	2.49643	82	86	78	54	76	44	52	32	44	34	34	24	32	30	22	24	16	14	12	8	Lineage_8	NA	NA	62bf0a485f77f3a9a041d3c23ba7d67b
Node_1559	55	0.00269222	1.49643	72	48	64	46	58	48	40	42	40	50	36	34	28	38	34	30	44	34	38	32	NA	NA	NA	558dfc5a85f35d698e1879a1bc52748c
Node_1560	47	0.0138481	1.48527	98	96	96	86	88	86	92	78	82	78	64	68	68	76	78	70	74	66	62	64	NA	Lineage_42	NA	7a4e4969084401d94ca6f257780d2f6e
Node_1561	37	0.027491	1.47163	98	96	96	86	88	86	94	78	82	82	64	74	72	76	80	74	78	64	66	66	NA	NA	Lineage_62	a7b94815dbed475a9f841be6f4267080
Node_1562	11	0.0336539	1.46547	98	88	90	84	82	78	78	74	78	70	62	60	64	74	76	66	70	58	54	60	NA	NA	NA	eba1620f52189817d00a6a92fb8d1561
Node_1563	3	0.0696912	1.42943	100	96	100	92	92	92	98	84	94	84	78	84	82	90	92	76	76	76	70	72	NA	NA	NA	1222d9f6795b9e3b9690829287f8953d
Node_1564	2	0.0706554	0.42943	74	54	54	62	46	46	44	38	38	40	48	34	42	36	42	42	42	30	56	40	NA	NA	NA	99fd3195d6175861a4e79a36a8377d22
Node_1568	8	0.0847717	0.415255	100	100	100	100	100	100	100	100	100	100	100	100	100	100	100	100	100	100	100	100	NA	NA	NA	c20a821d853b461cbb89224460490d48
Node_1569	4	0.110475	0.389552	92	82	74	78	70	68	74	68	76	58	56	56	62	58	48	56	52	60	52	64	NA	NA	NA	af3c33b8cf8c97c38191e4139665da4f
Node_1570	3	0.136832	0.363151	78	76	64	42	60	56	52	50	58	56	62	58	48	44	54	52	54	42	40	58	NA	NA	NA	dc0c177b0ef7582f3546eeaf2ad0afdd
Node_1571	2	0.321793	0.178016	100	100	100	100	100	100	100	100	100	100	100	100	100	100	100	100	100	100	100	100	NA	NA	NA	fe701bb0b7ced95ada6d7f8ed6ae2229
Node_1576	4	0.242545	0.257333	100	100	100	100	100	100	100	100	100	100	100	100	100	100	100	100	100	100	100	100	NA	NA	NA	64845539009b9e0d0c63281f2f0d029c
Node_1577	3	0.401398	0.0984801	100	100	100	100	100	100	100	100	100	100	100	100	100	100	100	100	100	98	98	100	NA	NA	NA	16bb361c0a14017fcbad27d27ee42381
Node_1578	2	0.417012	0.0827981	98	84	78	66	78	68	54	64	56	56	64	54	56	56	52	44	46	46	40	42	NA	NA	NA	7184d36c8412b195e9f952fe538e7c50
Node_1583	26	0.253359	0.246793	100	100	100	100	100	100	100	100	100	100	100	100	100	100	100	100	100	100	100	100	NA	NA	NA	089096e960abd144bf59777e34a67dcf
Node_1584	4	0.271856	0.228256	94	86	88	90	94	72	82	84	80	74	84	72	74	72	76	78	68	66	64	66	NA	NA	NA	904a4a42567ba23ffe3f8b2419417b48
Node_1585	3	0.354404	0.145686	100	100	100	100	98	98	100	100	92	98	100	96	96	96	100	98	94	92	86	84	NA	NA	NA	6788d63159581525265312d003de358c
Node_1586	2	0.484187	0.0158854	100	100	100	100	100	100	100	100	100	100	98	98	100	96	100	96	90	98	96	92	NA	NA	NA	7140b1b3684fb3d3cb275ef250db3d8b
Node_1591	22	0.30756	0.192592	100	100	100	100	100	98	96	88	94	90	88	80	86	78	84	84	74	76	80	68	NA	NA	NA	0bfaa1076845b5ef48c6f921b07f5e34
Node_1592	17	0.337582	0.16257	100	98	94	96	98	90	82	76	86	90	82	76	66	82	66	66	62	48	66	60	NA	NA	NA	ad56a7f5c75f7eb4819a405e0e56f743
Node_1593	16	0.358658	0.141493	76	64	40	40	36	44	34	44	22	18	44	16	20	32	16	30	24	24	20	22	NA	NA	NA	bb625b4b9d61203e3d6ab636510b0ec8
Node_1594	14	0.401229	0.098864	100	98	88	86	72	78	62	74	56	52	46	36	32	40	22	28	28	20	24	20	NA	NA	NA	c9be181b47fca5c2838fd0f99b7cd4b3
Node_1595	12	0.42879	0.0713034	84	88	58	58	52	42	34	36	18	18	20	20	12	18	14	14	10	8	10	2	NA	NA	NA	6a6268fcf5ef1e5136941af10c385100
Node_1596	11	0.435798	0.0642955	44	28	12	14	16	10	12	6	4	4	2	10	10	0	10	0	0	0	4	2	NA	NA	NA	12b04b0a8d9299a16e40f32428acd5cd
Node_1597	10	0.442745	0.0573485	50	12	4	8	2	8	6	0	2	2	2	2	2	0	2	2	0	4	2	0	NA	NA	NA	d4f1de04ecc0031673ec550c3f962402
Node_1598	8	0.445715	0.0543785	50	14	2	10	2	2	0	0	2	0	2	2	0	2	0	0	0	0	2	0	NA	NA	NA	13a25dee18c9e34ebe89d2e6dce7f205
Node_1599	7	0.450313	0.0497806	42	8	0	2	2	0	2	0	0	0	0	0	0	2	0	0	0	0	0	0	NA	NA	NA	a6e71f67426dbaa8adc0a390e64fdb7d
Node_1600	5	0.457521	0.0425556	62	24	10	8	8	4	4	4	0	0	0	0	0	4	0	0	0	2	4	0	NA	NA	NA	bf45733bcde1cb794ebf33e4f837287e
Node_1601	4	0.461439	0.0386378	60	40	16	10	10	8	12	0	0	2	4	2	4	4	2	0	0	4	2	4	NA	NA	NA	778c72ea13347d7b79aa5ece55de09df
Node_1602	3	0.476979	0.0230981	90	74	44	52	40	30	28	36	14	12	20	10	8	10	8	8	6	8	10	2	NA	NA	NA	5ca425546248e6c9680ec3328974ffa3
Node_1603	2	0.47863	0.0214472	70	52	36	30	38	26	22	32	34	28	26	20	18	22	24	20	26	16	14	12	NA	NA	NA	886c993c2395091bec8b27134493db29
Node_1609	2	0.463157	0.0369366	74	66	48	56	42	26	26	38	26	22	20	16	20	12	20	4	8	20	12	10	NA	NA	NA	43bcc249c1333c16f86eeb567710ac7f
Node_1613	2	0.452182	0.0478937	86	66	56	42	48	26	22	18	20	12	8	20	6	26	6	14	6	12	12	8	NA	NA	NA	9060d129d8974b982ab98094f547f6dc
Node_1618	2	0.441948	0.0581268	96	98	94	90	88	92	70	84	64	64	56	70	58	54	60	34	52	40	46	40	NA	NA	NA	f12ee04c76ac98f2350c0250dc748429
Node_1621	2	0.41846	0.0816919	100	100	98	98	98	94	84	90	84	88	94	82	78	88	72	70	70	72	76	72	NA	NA	NA	1eb369ef403e535acb1bee20cfeabdfe
Node_1625	5	0.454646	0.0454687	100	100	100	100	100	100	100	100	98	100	100	100	100	100	98	100	100	100	98	100	NA	NA	NA	73074864ba68a6cb381f3c303f9bd37f
Node_1626	3	0.461817	0.0382721	66	70	32	26	28	36	10	22	12	12	12	12	10	14	6	16	8	10	8	6	NA	NA	NA	fcd7d46438eb9f87f51a926b2c34e36b
Node_1627	2	0.463835	0.036255	68	58	28	30	42	42	30	22	34	18	20	16	16	20	14	20	12	20	8	24	NA	NA	NA	870c28ec555f4c4fcfcbdde4125e9fd3
Node_1631	2	0.465051	0.035063	86	70	62	42	44	26	26	32	26	24	26	30	22	32	14	24	32	22	20	22	NA	NA	NA	b2b75e5f1679ed9d0be2fa6d49db21a6
Node_1634	10	0.366359	0.133757	100	100	100	100	100	100	100	100	100	100	100	100	100	100	100	100	100	100	100	100	NA	NA	Lineage_63	5479f1f39ba9f4274a94534c19b11ca7
Node_1635	8	0.374274	0.125841	86	68	62	62	40	42	40	42	38	20	32	24	24	22	20	24	20	16	20	18	NA	NA	NA	5bbc1cd8c05ff29aa143e2df1faaff12
Node_1636	4	0.404229	0.0958862	100	90	78	80	56	64	56	58	50	40	42	36	26	20	28	18	22	20	12	16	NA	NA	NA	69a44204ad1f9bab20eeec2270f9dd68
Node_1637	3	0.422158	0.0779578	90	70	66	72	60	62	42	48	42	38	38	32	22	18	14	26	24	22	12	22	NA	NA	NA	ef729a846d047d99a5a414d27210c2db
Node_1638	2	0.439104	0.0609471	90	66	76	62	52	54	56	68	50	46	48	52	42	32	36	32	28	34	42	30	NA	NA	NA	2663e213bdfc06d07f3e6c50a9b86ad6
Node_1643	4	0.431327	0.0687765	100	98	100	92	88	82	86	92	70	80	76	66	58	54	48	46	64	36	36	34	NA	NA	NA	9edb7a6807cf5fd2c77bcc5851e7a88d
Node_1644	3	0.451507	0.0485218	84	80	72	66	56	60	36	38	36	36	44	36	32	38	40	34	22	26	34	36	NA	NA	NA	2009b82fc236851e21073570a74fc50f
Node_1645	2	0.456278	0.0437346	74	60	48	50	30	46	24	36	32	12	40	26	28	22	26	30	26	24	40	28	NA	NA	NA	58428a68b0890f04e44a3d6827086706
Node_1650	2	0.422089	0.0780196	100	100	98	94	100	94	94	86	76	84	80	82	86	76	84	66	58	58	50	68	NA	NA	NA	59dd211b8cff56b9413879e6d64fe253
Node_1653	8	0.0191977	0.480953	98	92	92	80	82	78	90	72	72	82	60	68	68	68	70	68	70	62	58	56	NA	Lineage_43	Lineage_64	200bca91cab944f0cce08b17e2b78bc6
Node_1654	7	0.0600646	0.440086	98	96	96	88	88	86	96	82	84	84	68	76	76	78	82	76	78	70	66	70	NA	NA	NA	67e6e647365e2f66ab693573f390f22e
Node_1655	6	0.0915087	0.408642	98	96	98	98	96	92	92	92	94	86	94	80	78	86	78	74	68	82	76	80	NA	NA	NA	fba22aa5a7af9b2e8944629d4e3310f9
Node_1656	5	0.123517	0.376634	100	98	98	98	94	86	84	90	92	82	92	84	68	82	66	70	66	64	82	50	NA	NA	NA	54aee2c69219bc94539f90ac91a9e4dc
Node_1657	3	0.13496	0.365133	94	88	74	70	60	52	40	48	34	34	28	34	34	22	24	36	24	22	24	28	NA	NA	NA	6509089b4b11ec15a0983f5fbb8b18a1
Node_1658	2	0.143741	0.356333	92	84	72	76	54	66	62	46	40	42	54	38	46	38	36	32	26	36	22	26	NA	NA	NA	dce631827ea903b1788349fe6d9e93c6
Node_1662	2	0.154682	0.345469	98	100	98	90	88	76	84	82	80	78	72	74	58	74	62	66	62	66	50	52	NA	NA	NA	ca17533a1ded779d2efec8467eeba5f9
Node_1668	9	0.00622133	0.493939	86	88	88	62	88	70	56	50	52	52	46	40	34	38	38	44	30	32	26	18	NA	Lineage_44	NA	dab57b6a27c7ac2acd873989a5fcb033
Node_1669	5	0.0129963	0.4869	96	98	96	88	94	84	78	70	72	68	72	58	60	56	52	62	42	46	28	24	NA	NA	NA	7a2ebd27e5848b97049c11501abc3a2f
Node_1670	4	0.0689977	0.43079	100	100	100	100	100	100	100	100	100	100	100	100	100	100	100	100	100	100	100	100	NA	NA	Lineage_65	2bc4360fb51a7c7955baa383bc2de482
Node_1671	3	0.408141	0.0913957	100	100	100	100	100	100	100	100	100	100	100	100	100	100	100	100	100	100	100	100	NA	NA	NA	bef35fd5f7ddc1bda474272c4729ff12
Node_1672	2	0.448666	0.0508706	100	98	98	96	94	98	92	90	94	86	90	82	80	78	76	80	78	84	66	72	NA	NA	NA	c73b595cf43134eca96cfa0aed508056
Node_1678	4	0.0799306	0.42023	100	100	100	100	100	100	100	100	100	100	100	100	100	100	100	100	100	100	100	100	NA	NA	Lineage_66	c7b420eaa70c1940fa2a509c551fff52
Node_1679	2	0.381876	0.118285	100	100	100	100	100	100	100	100	100	100	100	100	100	100	100	100	100	100	100	100	NA	NA	NA	5be7b3184386b8d9e8a7d236783ddd4a
Node_1682	2	0.444584	0.0554003	100	100	100	100	100	100	100	100	100	100	100	100	100	100	100	100	100	100	100	100	NA	NA	NA	1ddb6ef8dfc9e51b630fb8ecceee9c9b
Node_1685	44	0.00298453	1.49669	98	82	80	48	68	40	48	38	26	32	32	12	14	12	10	10	6	6	6	6	Lineage_9	NA	NA	ace18d625e7f0d65dedd8399a102cb3e
Node_1686	18	0.0041294	0.496023	98	86	78	60	70	52	52	42	32	34	42	20	12	14	12	14	8	10	6	4	NA	NA	NA	1d6b24c66d0e54de26d063af9d61916d
Node_1687	13	0.0152417	0.484911	100	90	90	74	82	72	64	72	62	60	70	48	46	50	46	40	32	30	30	24	NA	Lineage_45	NA	dd8038958745211be1f5b91590eef658
Node_1688	3	0.0269426	0.47321	100	94	92	78	94	80	74	88	76	76	78	64	66	62	68	60	62	50	44	46	NA	NA	Lineage_67	abba3e37d8095b1e00ae770bbfefa0f9
Node_1689	2	0.0715414	0.428611	100	100	100	100	100	100	100	100	100	100	100	100	100	100	100	100	100	100	100	100	NA	NA	NA	c181b5e5703bcc508764def4da0d168d
Node_1693	10	0.0344448	0.465488	100	100	100	100	100	100	100	100	100	100	100	96	100	100	100	100	100	96	94	98	NA	NA	Lineage_68	6477e7d420dd28a6c505220e48b19dc1
Node_1694	9	0.0431422	0.456791	100	100	98	98	88	94	94	92	82	88	82	90	80	80	80	74	76	76	70	68	NA	NA	NA	e69d85933b0346e3ab96cf30aaef6b50
Node_1695	4	0.382257	0.117659	100	100	100	100	100	100	100	100	100	100	100	100	100	100	100	100	100	100	100	100	NA	NA	NA	d213a1929515b24f9317cca51e09a4ba
Node_1696	3	0.388118	0.111798	60	52	52	42	28	54	36	42	30	44	26	32	38	26	32	16	32	26	46	28	NA	NA	NA	a29a771ffdeb9adaec6b1f48fd609c70
Node_1697	2	0.399296	0.10062	84	94	56	62	58	58	46	54	36	46	56	44	50	32	32	42	34	26	40	40	NA	NA	NA	9a1d831084f5f9a76df4cab4629f3371
Node_1702	5	0.456488	0.0434451	100	100	100	100	100	100	100	100	100	100	100	100	100	100	100	100	100	100	100	100	NA	NA	NA	33d083b68b746f2c5c04bc4a3ae10ae1
Node_1703	4	0.458791	0.0411417	48	26	26	14	22	34	46	20	32	16	28	24	28	16	22	20	24	20	22	22	NA	NA	NA	caa918e42a72d5f4c9b0a6b8ccf08a62
Node_1704	3	0.464821	0.0351124	62	40	38	32	16	36	22	24	26	14	14	28	26	8	12	20	28	16	16	16	NA	NA	NA	1df393272df7de4430583bd73fb9dc9b
Node_1705	2	0.472678	0.0272548	88	64	60	50	38	44	36	32	44	30	34	40	32	22	28	42	30	22	24	32	NA	NA	NA	261dae070a67eb6a6baf45c7cd0e5fb5
Node_1712	5	0.0185406	0.481578	100	100	100	100	100	100	98	100	98	98	98	96	92	98	94	90	88	92	86	88	NA	Lineage_46	NA	2b10b35e4df12bad54555c6f0b6c990e
Node_1713	4	0.0604299	0.439563	100	100	100	100	100	100	100	100	100	100	100	100	100	100	100	100	98	100	100	100	NA	NA	Lineage_69	9cf8545efedf24fdbb604a13a560abd7
Node_1714	3	0.209035	0.290958	100	100	100	100	100	100	100	100	100	100	100	100	100	100	100	100	100	100	100	100	NA	NA	NA	20ef594424978eec34a866d6af04ba4f
Node_1715	2	0.461375	0.0385887	100	100	100	100	100	100	100	100	100	100	100	100	100	100	100	100	100	100	100	100	NA	NA	NA	1e9806f9b38fa7071705de96ef948672
Node_1721	26	0.0110293	1.48864	100	92	98	84	84	90	82	66	58	72	74	48	58	48	58	50	36	34	38	36	NA	Lineage_47	NA	455b6d925c378ff9d5550b848fdb1ba0
Node_1722	25	0.021318	1.47835	100	92	98	84	84	90	82	70	62	72	72	52	60	54	56	48	50	38	42	36	NA	NA	Lineage_70	f0c380695866a3925c96f01b32eebb76
Node_1723	24	0.0426933	1.45698	100	100	100	86	96	100	92	84	80	90	80	72	82	80	72	66	62	72	64	58	NA	NA	NA	e9d0c01e7244229fc2c9f61dc5597c35
Node_1724	7	0.0504318	0.449521	98	96	90	90	80	86	86	78	76	74	76	68	70	78	68	56	48	52	56	48	NA	NA	NA	561d7afb6a0e1b8f20550bf855d56479
Node_1725	3	0.0684629	0.431346	100	100	98	100	100	100	98	100	96	100	94	100	94	100	100	98	94	92	90	94	NA	NA	NA	62aa94b8dd9ab10c97aebf5b22485b1e
Node_1726	2	0.322502	0.177142	100	100	100	100	100	100	100	100	100	100	100	100	100	100	100	100	100	100	100	100	NA	NA	NA	040863c0508234a971ec2778f02cac64
Node_1730	4	0.0747465	0.425206	100	100	100	98	98	100	98	100	94	100	96	96	98	96	90	90	82	96	84	92	NA	NA	NA	67eb1bcb66f5eb020f816b0de9cdd15e
Node_1731	3	0.084096	0.415856	94	92	86	82	78	70	84	66	68	62	70	52	62	60	54	42	46	46	58	44	NA	NA	NA	db68dad599035e65b5cf9558b9d69886
Node_1732	2	0.0991576	0.400741	98	96	94	86	84	84	86	76	70	76	74	62	70	64	54	58	42	54	54	50	NA	NA	NA	405735f87b179dc94a258943fd49ff31
Node_1737	17	0.0607235	1.43895	100	100	100	96	100	100	94	88	92	96	84	86	88	88	86	88	76	84	78	74	NA	NA	NA	1b0b79b266e73e73e506f166757c8721
Node_1738	16	0.0811723	1.4185	100	100	100	98	100	100	94	88	96	98	88	90	90	90	88	84	86	86	80	76	NA	NA	NA	548077b670e1526a6c47fb9de38ad4be
Node_1739	14	0.260361	0.239523	100	100	100	100	100	100	100	100	100	100	100	100	100	100	100	100	100	100	100	100	NA	NA	NA	81a2f610485181121034b2459ba341ac
Node_1740	10	0.281257	0.218627	50	58	40	44	36	42	32	34	28	36	34	26	28	50	42	34	38	26	26	30	NA	NA	NA	3c969de5c319a3c7b68d721a4f051b49
Node_1741	9	0.328298	0.171514	100	100	100	96	92	96	88	84	86	90	90	80	88	90	72	84	80	76	64	70	NA	NA	NA	13c86e2adb455186708a266d9450673f
Node_1742	7	0.335815	0.163975	92	88	72	68	50	66	60	42	44	52	56	40	36	52	42	46	40	28	44	34	NA	NA	NA	2276415fff0095563e550a6340916815
Node_1743	5	0.437029	0.0627613	100	100	100	100	100	100	100	100	100	100	100	100	100	100	100	100	100	100	100	100	NA	NA	NA	e6a120474c4c25422d0725506353bbb5
Node_1744	4	0.472402	0.0273876	100	100	100	100	98	96	96	100	88	92	88	92	84	78	66	72	74	70	70	70	NA	NA	NA	47e64b25621477e335e367387aaa459e
Node_1745	2	0.47695	0.0228184	50	54	44	38	32	30	28	28	22	26	28	26	28	28	24	28	30	24	22	32	NA	NA	NA	69f18f3e673858940aacf084c56fdf80
Node_1748	2	0.47782	0.0219699	46	50	42	38	42	28	34	34	22	18	26	24	26	28	18	28	22	18	12	32	NA	NA	NA	5de94faabd9fafed390dd58d372e7681
Node_1752	2	0.482908	0.0168585	100	100	100	100	100	100	100	100	100	100	100	100	100	100	100	100	100	100	100	100	NA	NA	NA	0c3a650b281f82f7aa2553bc54f6c221
Node_1755	2	0.476125	0.0236871	100	100	100	100	100	100	100	100	100	100	100	100	100	100	100	100	100	100	100	100	NA	NA	NA	9b568d7c75eb247e36e70ce036344b75
Node_1759	4	0.426851	0.0729584	100	100	100	100	100	100	100	100	100	100	100	100	100	100	100	100	100	100	100	100	NA	NA	NA	378e4dcb5bc78e5e5a76b1768d4a0f3d
Node_1760	3	0.446839	0.0529711	100	100	96	82	92	88	80	68	72	70	70	60	70	60	60	62	48	68	58	48	NA	NA	NA	079d7a68e6bcf7fe0f40d2f4ee50715a
Node_1761	2	0.497042	0.00276816	100	100	100	100	98	100	98	100	94	98	100	90	90	98	94	80	84	90	88	84	NA	NA	NA	4f5605112a6caa75ad794a436f7cc81d
Node_1766	2	0.499672	1	100	100	100	100	100	100	100	100	100	100	100	100	100	100	100	100	100	100	100	100	NA	NA	NA	e5af636d6976e669eeac733781ba7fb3
Node_1772	31	0.000227717	3.49783	2	0	0	0	0	0	0	0	0	0	0	0	0	0	0	0	0	0	0	0	NA	NA	NA	c451b1948274f639d46ae3cee487802c
Node_1773	21	0.000413867	1.49907	8	2	0	0	0	0	0	0	0	0	0	0	0	0	0	0	0	0	0	0	NA	NA	NA	62a87edb8add8b7f77080394acc13122
Node_1774	12	0.000954961	0.499074	22	4	0	4	0	0	0	0	0	0	0	0	0	0	0	0	2	0	0	0	NA	NA	NA	d8ace7a12591a6b739150a4668e10fb1
Node_1775	9	0.00281987	0.497209	96	100	90	88	92	94	88	82	76	72	74	72	64	56	60	58	52	56	44	34	NA	NA	NA	4651d4b773b96b5a6ae06ce3cb00735f
Node_1776	8	0.0839668	0.416062	100	100	100	100	100	100	100	100	100	100	100	100	100	100	100	100	100	100	100	100	NA	Lineage_48	Lineage_71	fe4865516308a2168def5013aa0c55fa
Node_1777	7	0.204147	0.295881	100	100	100	100	100	100	100	100	100	100	100	100	100	100	100	100	100	100	100	100	NA	NA	NA	6ee080108d631a8557beb805493a91d0
Node_1778	6	0.291728	0.208301	100	100	100	100	100	100	100	100	100	100	100	100	100	100	100	100	100	100	100	100	NA	NA	NA	569b1800062db1c979f20d937031886a
Node_1779	3	0.356739	0.143281	100	100	100	100	100	100	100	100	98	100	100	100	98	100	100	96	96	96	94	94	NA	NA	NA	8014a33b372829498dc1cc9d54a96e44
Node_1780	2	0.36311	0.13691	74	56	44	58	52	52	54	62	46	48	46	50	50	64	52	48	56	52	34	40	NA	NA	NA	09ff5928593cb8cd5a7950df26dda00c
Node_1784	3	0.358713	0.141316	100	100	100	100	100	100	100	100	98	100	100	100	100	98	100	98	98	96	92	96	NA	NA	NA	9d5bcb10216e04e32f851803600a7897
Node_1785	2	0.395762	0.104267	84	70	66	58	62	58	66	62	56	60	72	68	58	50	60	68	48	52	70	52	NA	NA	NA	0fd29997b36369af4c0c2f5fb75ea2e2
Node_1792	3	0.00484606	0.495069	82	76	60	68	56	44	48	34	36	32	36	40	26	32	24	30	22	20	18	16	NA	NA	NA	7a385326a788d7ea6a4de033d00cf462
Node_1793	2	0.00947775	0.490333	86	82	72	70	70	66	62	46	44	48	60	54	34	52	38	46	34	42	30	24	NA	NA	NA	3191e6dc28397e9710555b601c274ebe
Node_1797	9	0.00221851	0.497844	92	86	72	66	60	60	52	50	42	24	22	30	24	22	26	10	12	10	12	4	NA	NA	NA	c14a4406e860de1d5a4e6fa49eaef7e6
Node_1798	2	0.00490554	0.495157	94	92	84	86	80	86	76	74	68	64	60	74	48	58	54	48	42	60	54	44	NA	NA	NA	6b1c5ca3e9c0af9029d179d26c8b8ee5
Node_1801	7	0.0117937	0.488248	98	98	96	98	94	90	94	90	84	74	82	92	80	76	64	80	68	58	54	50	NA	Lineage_49	NA	12db992e2e84fa61ab2ed27f5c17d3d4
Node_1802	6	0.0260622	0.473979	98	98	98	98	94	90	94	88	82	70	80	92	78	76	62	74	64	62	60	52	NA	NA	Lineage_72	a626f08e0ed003a698382ed998be02f9
Node_1803	5	0.04435	0.455627	98	98	96	94	92	86	92	86	80	76	82	86	80	68	76	78	80	60	60	46	NA	NA	NA	7101623df6615d3bc9e3c8e870c93134
Node_1804	4	0.0691135	0.430863	100	100	100	100	100	98	100	98	98	98	100	96	94	88	98	88	86	92	82	84	NA	NA	NA	071d67e5f2da6cd3b5cf41feac482882
Node_1805	2	0.0748164	0.42516	96	84	92	86	78	64	68	54	58	62	48	52	56	40	40	62	42	56	48	44	NA	NA	NA	094a66152020a6827b2acabafb4e9b7f
Node_1808	2	0.364075	0.13541	100	100	100	100	100	100	100	100	100	100	100	100	100	100	100	100	100	100	100	100	NA	NA	NA	497130167b25be267a720a51696f6233
Node_1814	10	0.00126876	3.49679	40	26	32	24	14	14	12	8	4	4	10	6	0	4	0	4	0	0	0	0	NA	NA	NA	ab4ed0ca4ae7d2de9a68de1b58eaeee4
Node_1815	9	0.0020209	2.49679	40	28	40	24	18	18	16	12	8	4	10	6	2	6	0	6	0	0	0	0	NA	NA	NA	77cf6c5b32878b1bf17031b12952358b
Node_1816	8	0.00221484	1.49679	74	52	46	36	28	22	14	14	12	2	12	8	0	4	2	2	0	0	0	0	NA	NA	NA	133211a45b329e00e69801933ba2d0c9
Node_1817	4	0.00315898	0.496792	82	68	64	46	44	50	36	28	18	16	20	26	18	22	10	22	6	10	10	2	NA	NA	NA	f0e93a462f96840b484075d937c01467
Node_1818	2	0.00797046	0.491951	84	68	72	68	56	66	54	50	50	36	48	46	44	32	44	54	36	36	44	34	NA	NA	NA	bb546c8c9ab5b3e1a21641d0af8f7910
Node_1821	2	0.0175307	0.48242	100	100	100	100	100	100	100	100	98	94	100	96	96	92	92	96	96	90	96	90	NA	NA	NA	6fae856b2a87a38f28b0a83bd171f88a
Node_1824	4	0.00418718	0.495797	78	52	62	56	36	42	30	30	26	14	34	24	14	8	14	10	6	12	18	6	NA	NA	NA	e93b5cef33e40d9e24b859913ebab85a
Node_1825	3	0.00618768	0.493797	78	46	62	54	32	40	34	34	18	14	26	22	16	6	22	18	6	8	22	8	NA	Lineage_50	NA	6b48e72d56090c654edeefb886f06f58
Node_1826	2	0.0135849	0.486341	90	82	86	84	72	76	78	72	66	64	58	60	48	44	50	50	38	52	44	42	NA	NA	NA	c1809860ffffa3eeb6276e73bc756e7b
Node_1833	3442	3.50074e-05	18.5	0	0	0	0	0	0	0	0	0	0	0	0	0	0	0	0	0	0	0	0	NA	NA	NA	18d9c70511dfc27ee5fbcb54dd218e90
Node_1834	65	5.20331e-05	4.49902	0	0	0	0	0	0	0	0	0	0	0	0	0	0	0	0	0	0	0	0	NA	NA	NA	73a47961c531231f259c25e4c1c49968
Node_1835	19	7.67966e-05	3.49902	0	0	0	0	0	0	0	0	0	0	0	0	0	0	0	0	0	0	0	0	NA	NA	NA	40781df167d333dcb57d9d231661266b
Node_1836	11	0.000266333	2.49902	6	2	2	2	2	0	0	0	0	0	0	0	0	0	0	0	0	0	0	0	NA	NA	NA	3583c7ca24f37b6e84104ee6b93e051d
Node_1837	4	0.000527038	1.49902	28	28	28	30	20	16	10	20	6	12	12	16	6	18	0	6	8	8	6	6	NA	NA	NA	77c27b0db680e0a30ee0b89175c21961
Node_1838	3	0.00100703	0.499023	52	42	42	50	38	28	32	36	24	24	18	26	12	30	14	8	10	16	18	16	NA	NA	NA	8d729beed9ba0762f6e9e022b4d8fb1a
Node_1839	2	0.228816	0.271192	100	100	100	100	100	100	100	100	100	100	100	100	100	100	100	100	100	100	100	100	NA	NA	NA	86733645e3382c31d126eb1c42bb29d3
Node_1844	7	0.000731436	0.499354	42	32	14	14	12	12	10	4	2	0	4	0	4	2	2	4	0	0	0	0	NA	NA	NA	bf8465dd82ac3bb793055c6cf264429f
Node_1845	5	0.00222789	0.497858	50	56	30	42	32	42	30	20	14	12	26	20	10	12	10	18	14	8	4	2	NA	NA	NA	ddde3b693e2d886debb775cb42875e74
Node_1846	4	0.00596785	0.493955	84	76	60	76	56	72	60	54	66	58	54	64	38	44	52	56	40	32	36	38	NA	Lineage_51	NA	810c6a7c6bcf0e9cbcebfb6f9ab41a38
Node_1847	2	0.420957	0.0789655	100	100	100	100	100	100	100	100	100	100	100	100	100	100	100	100	100	100	100	100	NA	NA	NA	da68c63d8691285b1e2a9c35b5ed540e
Node_1850	2	0.46642	0.0334364	100	100	100	100	100	100	100	100	100	100	100	100	100	100	100	100	100	100	100	100	NA	NA	NA	a751aae4cf918789f281dd17d75122e3
Node_1854	2	0.00259553	0.497367	96	92	88	74	78	80	74	74	60	72	64	52	56	50	58	42	40	46	34	34	NA	NA	NA	56a1d817a7426a0dc6a71b0a287fa66d
Node_1857	8	0.000437868	1.49905	28	10	14	12	6	12	6	6	4	2	6	2	2	0	0	2	0	0	4	4	NA	NA	NA	918f5fec7bfa0878bc96101348811a87
Node_1858	3	0.000931855	0.499051	30	10	16	14	10	12	16	14	6	6	12	10	8	2	0	4	2	8	6	8	NA	NA	NA	674b3e269ff4ee24d3508aaba58e0af8
Node_1859	2	0.00553149	0.494431	92	80	82	68	84	74	62	74	68	56	50	58	58	52	34	42	44	42	44	46	NA	NA	NA	2fbd2143ebd37771048d01561ad5f45d
Node_1863	5	0.0255031	0.474538	100	100	100	100	100	100	100	100	100	100	100	100	100	100	100	100	100	100	100	100	NA	Lineage_52	Lineage_73	99ed758471df0da5e5497ca0c3e15cd4
Node_1864	3	0.0507394	0.449301	100	100	100	100	100	100	100	100	100	100	100	100	100	96	98	100	98	100	98	96	NA	NA	NA	6de5b7aa09d44a7299ed7756d1cb7e0d
Node_1865	2	0.0775047	0.422511	100	100	98	98	98	98	96	92	96	98	92	88	94	90	96	96	94	90	88	86	NA	NA	NA	fe14bc2125ff184b92e5c45cb35f4790
Node_1869	2	0.0853168	0.414711	100	100	100	100	100	100	100	100	100	100	100	100	100	100	100	100	100	100	100	100	NA	NA	NA	5007ef142f0cab286da4b317cc3e593d
Node_1872	46	0.000483731	1.49916	58	56	52	50	50	50	56	44	52	60	50	42	52	62	52	48	52	44	20	28	NA	NA	NA	7bb2e0971d224521da47e0130fc63021
Node_1873	45	0.00114592	0.499159	88	86	66	78	70	66	58	48	56	58	58	46	50	54	54	44	40	46	40	26	NA	NA	NA	dc55b64dab64fd1a9c2f053a87718f14
Node_1874	44	0.0034466	0.496859	100	100	100	98	98	98	94	94	94	92	94	88	94	92	88	84	84	86	76	66	Lineage_10	NA	NA	e46be83406e3b8d5e2fa8c2e70a8f1b9
Node_1875	8	0.0154238	0.484592	100	100	100	100	100	100	100	100	100	100	100	100	100	100	100	100	100	100	100	100	NA	Lineage_53	NA	f3aee825094a83fe89b309a0c7e41ad4
Node_1876	7	0.0535172	0.446499	100	100	100	100	100	100	100	100	100	100	100	100	100	100	100	100	100	100	100	100	NA	NA	Lineage_74	66d3a88330a6bcc1c3ba5cfde678661d
Node_1877	3	0.0674755	0.432541	100	100	100	98	100	96	98	100	98	90	96	88	86	90	88	86	76	82	86	76	NA	NA	NA	6e3bed02be982ad77bbbe0f41fb5fb10
Node_1878	2	0.105266	0.394537	100	100	100	100	100	100	100	100	100	100	100	100	100	100	100	100	100	100	100	100	NA	NA	NA	52a5daac43adcbfecf10624cd190f3a7
Node_1882	4	0.325386	0.174552	100	100	100	100	100	100	100	100	100	100	100	100	100	100	100	100	100	100	100	100	NA	NA	NA	93ed93756067da5f94c394d1c9ea7af4
Node_1883	3	0.398295	0.101644	100	100	100	100	100	100	100	100	100	100	100	100	100	98	98	100	100	94	100	96	NA	NA	NA	5b7a0e73a2d32f938539b66820160c1e
Node_1884	2	0.450075	0.0498638	100	100	100	100	96	94	100	92	92	94	90	92	92	92	90	84	82	82	72	78	NA	NA	NA	ab8ccee2a9b6187052ad68f34d6a249c
Node_1890	36	0.020991	0.479314	100	100	100	100	100	100	100	100	100	100	100	100	100	100	100	100	100	100	100	100	NA	Lineage_54	Lineage_75	c9dc678c0dee080850e8d04942493a4b
Node_1891	35	0.0274962	0.472809	100	86	78	74	72	66	56	40	36	46	32	22	28	24	22	16	12	14	12	24	NA	NA	NA	a32379edfba4fc7323c80534a630939b
Node_1892	31	0.109642	0.390663	100	100	100	100	100	100	100	100	100	100	100	100	100	100	100	100	100	100	100	100	NA	NA	NA	727a755c3dcee0ff27cc31a715e614c2
Node_1893	7	0.343219	0.157087	100	100	100	100	100	100	100	100	100	100	100	100	100	100	100	100	100	100	100	100	NA	NA	NA	553c4ecf6170c3d2521e8d2bd7e5e907
Node_1894	5	0.387442	0.112863	100	100	100	100	100	100	100	98	98	96	96	94	98	98	94	94	88	86	90	82	NA	NA	NA	d18178ae14e51691ab2b113149e1e470
Node_1895	4	0.420245	0.0800608	100	96	92	88	90	90	92	92	86	86	84	86	76	80	70	62	64	76	76	72	NA	NA	NA	8b235a748258d678c427cfbb0c25ed09
Node_1896	3	0.442044	0.0582615	98	100	100	98	94	84	92	82	88	82	64	64	70	60	64	54	52	56	42	58	NA	NA	NA	eca2b306e0a2ed0249564f6a8dc89f0d
Node_1897	2	0.462975	0.037011	100	100	96	92	94	88	82	80	82	78	68	72	60	62	60	58	62	64	44	60	NA	NA	NA	b39218f36b2c41839fc1d381800e543d
Node_1903	2	0.418663	0.0812829	100	100	100	100	100	100	100	100	100	100	100	98	100	96	100	98	98	100	96	100	NA	NA	NA	57e33040c4cb9701fcea19ffc1b59975
Node_1906	24	0.346358	0.153485	100	100	100	100	100	100	100	100	100	100	100	100	100	100	100	100	100	100	100	100	NA	NA	NA	318729ee2ef35a89ed33df6947a07558
Node_1907	4	0.367038	0.132805	36	24	20	18	22	28	32	26	18	16	20	10	26	12	16	12	12	12	2	0	NA	NA	NA	d337a08996cb284c06e0ef001fbcef14
Node_1908	3	0.394148	0.105694	88	64	66	56	58	44	38	46	30	34	34	18	18	22	16	26	20	22	18	10	NA	NA	NA	bac0245f99c3a1b57fbe703933d3520f
Node_1909	2	0.414751	0.0850913	58	46	58	52	32	30	26	36	28	30	38	36	28	24	20	22	26	32	28	16	NA	NA	NA	35ad2d4fc411954c19d844edfa32164a
Node_1914	20	0.367704	0.131884	46	30	24	18	18	14	20	12	4	6	12	6	8	6	10	4	12	0	2	0	NA	NA	NA	78caafdd1156d93652b56f64df7fca3d
Node_1915	19	0.375972	0.123616	22	6	10	8	6	8	8	4	0	0	6	2	4	0	0	0	0	2	0	0	NA	NA	NA	be37b499e476c478fd76ec4456445524
Node_1916	18	0.379684	0.119904	10	4	6	4	2	2	2	2	2	2	0	2	4	0	0	0	0	0	0	0	NA	NA	NA	2f75976f0c2e9b41b688afbad09adc06
Node_1917	2	0.382001	0.117438	14	2	6	4	4	2	4	8	2	4	2	2	6	6	0	4	0	2	2	0	NA	NA	NA	4e3789ab525b9bf110a7ff62e96ea560
Node_1920	16	0.38836	0.111228	26	4	8	12	6	4	2	12	6	4	2	0	0	2	0	0	2	0	0	2	NA	NA	NA	fda1409071302a8d94e10b5ea1d66ef5
Node_1921	6	0.403747	0.0958408	100	74	68	58	54	28	38	30	20	20	12	6	8	4	4	2	10	0	2	4	NA	NA	NA	a0b0d961fde9dae8b439c94299113e3d
Node_1922	5	0.414459	0.0851287	54	38	42	50	38	22	34	26	28	18	28	20	12	10	6	10	12	6	8	14	NA	NA	NA	d34c9cfcfa82ae9d66cc12836fba675c
Node_1923	4	0.420218	0.0793701	22	16	8	22	16	26	22	12	20	18	14	16	18	8	10	8	2	14	4	10	NA	NA	NA	7dc8a091259f166252ba26d5cad85e53
Node_1924	3	0.440115	0.0592929	98	98	96	90	96	78	76	66	58	56	56	44	56	46	24	38	22	26	22	30	NA	NA	NA	0deacac07cb188f8e40bc834c1ce0594
Node_1925	2	0.447931	0.0513642	86	64	78	76	58	48	52	48	50	52	54	42	40	36	30	34	32	30	30	26	NA	NA	NA	ce65658e872fc11c38dadc6272d2664b
Node_1932	10	0.410355	0.0891566	94	88	68	64	54	32	36	34	34	20	10	12	4	10	2	2	0	4	2	0	NA	NA	NA	306c2489ed53431202647be34dd043a7
Node_1933	9	0.422274	0.0772375	78	70	48	40	42	16	26	14	16	8	16	8	2	10	4	6	4	4	0	0	NA	NA	NA	5e006545dc20874563c9b2910d5f6397
Node_1934	8	0.430172	0.0693394	56	54	28	32	30	18	18	8	18	4	2	2	10	2	6	0	2	2	2	2	NA	NA	NA	737ee841a25e4d14b4c5023d11869745
Node_1935	6	0.431936	0.0675013	16	14	8	8	8	8	8	4	10	2	6	6	2	0	0	2	2	2	0	0	NA	NA	NA	e03ba0abd4615c4ac10fede5ce4deef3
Node_1936	2	0.435864	0.0635678	22	22	14	12	16	12	12	16	14	12	14	12	12	12	18	8	10	24	14	20	NA	NA	NA	b74b4e83bd11457201dbc9f10d3837c2
Node_1939	4	0.442269	0.0571681	36	24	22	16	20	16	2	4	4	4	12	8	8	4	10	4	2	6	2	4	NA	NA	NA	15275461a36ebb849976f4d535cd80b4
Node_1940	3	0.445783	0.0536543	26	24	16	16	14	6	14	2	6	6	4	6	6	6	6	4	8	0	4	12	NA	NA	NA	1556fcb41b790e05a33f5f72089f7193
Node_1941	2	0.451928	0.0474709	60	52	30	30	32	32	26	18	20	12	26	20	12	24	18	8	12	14	16	16	NA	NA	NA	2ad6f22811cf7e882efadea0cb45bcca
Node_1946	2	0.461833	0.0376782	98	98	96	90	100	84	82	84	66	64	64	66	62	50	58	40	44	50	36	38	NA	NA	NA	220848769f57671132464d18890cd2fd
Node_1953	4	0.233561	0.266469	100	100	100	100	100	100	100	100	100	100	100	100	100	100	100	100	100	100	100	100	NA	NA	NA	607d71741a0b369c8891353c540d362c
Node_1954	3	0.34374	0.156227	100	100	100	100	100	100	100	98	98	98	100	100	100	96	100	96	98	92	96	92	NA	NA	NA	e18baf475bd07c52a29208b69d1b4a79
Node_1955	2	0.441659	0.0582789	100	100	100	100	100	100	100	100	100	100	100	100	100	100	100	100	100	98	98	100	NA	NA	NA	50d83dcff4e83a65f51edf896345c587
Node_1963	3377	4.74862e-05	17.5	0	0	0	0	0	0	0	0	0	0	0	0	0	0	0	0	0	0	0	0	NA	NA	NA	a083ad862b82c77f09c985bc243a21cb
Node_1964	34	9.99863e-05	4.49811	0	0	0	0	0	0	0	0	0	0	0	0	0	0	0	0	0	0	0	0	NA	NA	NA	b5e10f265314c01f6f543a80537cf6c5
Node_1965	17	0.000170426	3.49811	0	0	0	0	0	0	0	0	0	0	0	0	0	0	0	0	0	0	0	0	NA	NA	NA	6c1674c957df9c3fe2022fab4ff119d8
Node_1966	4	0.000448387	1.49878	0	0	0	0	2	2	0	0	0	0	0	0	0	0	0	0	0	0	0	0	NA	NA	NA	814c1d441b7088f71efeab49bcd3dab8
Node_1967	2	0.00126187	0.498777	26	28	14	16	16	18	14	10	14	16	14	12	14	16	14	12	14	14	6	10	NA	NA	NA	1dc64b1d4fc09ff7ea27071d0fca426b
Node_1970	2	0.00878085	0.491279	100	100	88	92	88	92	84	86	78	80	68	70	58	58	66	62	82	50	60	70	NA	NA	NA	e55f0eb3afb46a0197163cde44617fc6
Node_1973	13	0.00126036	3.49702	64	36	26	26	28	20	24	24	16	14	20	18	14	18	12	8	4	20	4	8	NA	NA	NA	cf4ef3cc8c2fae49ce5125f6cd51f0cd
Node_1974	12	0.00189295	2.49702	68	48	42	40	42	40	38	32	32	18	28	18	18	22	32	24	18	38	16	20	NA	NA	NA	43f6ae44cc1a81f99462325f23ecbc1b
Node_1975	10	0.00257033	1.49702	74	56	54	48	46	44	48	44	36	20	36	26	26	38	48	36	28	44	30	34	NA	NA	NA	cf7fd470cc79caa0b892ec410c43e7fb
Node_1976	9	0.030012	1.46958	96	100	96	98	94	96	90	94	84	80	88	86	84	86	80	82	86	90	72	78	NA	Lineage_55	Lineage_76	85a0381b91e782d277721fb5f52570fa
Node_1977	8	0.0827233	1.41687	100	100	100	100	100	100	98	100	100	96	98	92	96	94	96	100	96	90	92	94	NA	NA	NA	44c5e8ae843ab656a257c2266a577de3
Node_1978	5	0.0833131	0.416871	60	30	30	32	8	22	12	8	10	8	20	8	12	14	18	10	6	10	12	14	NA	NA	NA	382752c957a65606c6272c243ce27df9
Node_1979	4	0.101445	0.39874	98	94	76	80	68	78	68	44	60	48	52	20	28	34	34	32	28	24	18	26	NA	NA	NA	fc2cf1dc7fb07740b8c68f4bcdc9e5e7
Node_1980	3	0.117594	0.382591	96	94	80	84	72	84	54	62	74	66	60	48	46	44	52	46	40	34	40	32	NA	NA	NA	b1875952b4f8eadf013f59d947250e2f
Node_1981	2	0.19538	0.304804	100	98	94	96	94	98	92	86	86	86	90	78	72	76	76	78	72	72	56	68	NA	NA	NA	93dc2b811c44a67083131eab3ba979fa
Node_1987	3	0.097593	0.402533	92	72	66	72	50	56	40	32	32	34	32	18	24	18	34	20	14	30	22	28	NA	NA	NA	b481073bf16cf40dc3cbed3ad87fc26c
Node_1988	2	0.130173	0.369754	100	90	82	88	76	80	72	56	66	62	44	28	44	38	36	56	54	36	46	34	NA	NA	NA	08716d2c62a240fa60afd65c966f33d6
Node_1994	2	0.0208622	0.479133	100	100	100	100	100	100	100	96	96	94	98	96	96	94	92	94	96	96	86	92	NA	NA	NA	fc78726ac3c4d9396f26a1844d6ad345
Node_1998	17	0.000172912	1.49953	0	2	0	0	0	0	0	0	0	0	0	0	0	0	0	0	0	0	0	0	NA	NA	NA	1f23d08cb2c9bb862ca4fbeaf3c3199d
Node_1999	7	0.000535317	0.499533	24	12	18	12	12	8	8	8	4	0	2	12	12	6	6	0	0	8	2	2	NA	NA	NA	e3fbdca1ca39a57937a5d0d6510aee25
Node_2000	2	0.00192803	0.49814	100	98	94	96	84	92	76	76	72	78	68	76	62	64	60	64	62	54	60	54	NA	NA	NA	c896802d40eeb22ddef23273f74fdfe7
Node_2003	5	0.00401305	0.496027	96	86	90	78	74	66	66	62	52	48	56	56	40	38	32	28	24	30	32	32	NA	NA	NA	4589bce6111bf12fea9080459a6b4e3b
Node_2004	4	0.0137267	0.486313	100	100	94	90	94	84	86	90	82	70	82	84	66	62	76	50	44	54	52	52	NA	Lineage_56	NA	678c27e97d346aae3b822a5dd18d56d7
Node_2005	3	0.0166025	0.483438	96	90	74	70	80	64	62	62	50	42	52	50	40	32	38	28	30	30	28	30	NA	NA	NA	2d2c8406e5be465e5c43e869b932b06c
Node_2006	2	0.0189313	0.481109	94	90	76	72	74	64	68	48	66	54	58	50	48	54	44	42	32	30	56	38	NA	NA	NA	105ca36e1c6a47822dbe20e33754c657
Node_2012	10	0.00118732	0.498924	58	28	26	22	16	14	12	14	6	2	2	4	8	0	0	0	0	0	0	0	NA	NA	NA	2ea365de405982fda4bec9f8f78d8ee4
Node_2013	6	0.00253968	0.497571	86	54	42	48	42	22	34	26	12	18	24	14	18	12	10	16	4	6	6	8	NA	NA	NA	15bf3eb6d582c7a2c45a1fe60704a334
Node_2014	5	0.00632458	0.493786	98	72	66	68	54	52	66	44	54	38	40	52	54	38	38	44	44	42	38	30	NA	Lineage_57	NA	7bc7525f46cb052d9f50b3e024545236
Node_2015	4	0.0248813	0.47523	100	100	100	98	100	92	96	84	90	94	88	86	84	76	80	78	74	68	72	66	NA	NA	Lineage_77	a592085dabb5109f0642dfb97aa38bf0
Node_2016	2	0.0479492	0.452162	100	100	100	100	100	98	100	96	100	100	98	98	98	98	96	96	98	90	94	96	NA	NA	NA	1e4ad591df9a81d918d5157289a4475f
Node_2019	2	0.485456	0.0142685	100	100	100	100	100	100	100	100	100	100	100	100	100	100	100	100	100	100	100	100	NA	NA	NA	fa6aec3013f764c9c1e6f7d337cbaef1
Node_2024	4	0.00640385	0.493673	90	70	72	56	68	58	68	66	50	38	60	38	44	24	40	34	32	32	20	32	NA	Lineage_58	NA	aa6d023be1c3b8731a5f60b67d5897b4
Node_2025	3	0.0166857	0.483391	100	90	90	86	88	84	86	72	68	68	78	68	62	46	56	46	46	48	58	62	NA	NA	NA	ea656ea4fc8650551ba23d5b145c1fc6
Node_2026	2	0.215187	0.28489	100	100	100	100	100	100	100	100	100	100	100	100	100	100	100	100	100	100	100	100	NA	NA	NA	5acce6c5dc30a1158b545545c005be59
Node_2031	3343	5.36944e-05	16.5	0	0	0	0	0	0	0	0	0	0	0	0	0	0	0	0	0	0	0	0	NA	NA	NA	72479bbf708aa1a146e9260879d8bd75
Node_2032	1198	6.17901e-05	10.4972	0	0	0	0	0	0	0	0	0	0	0	0	0	0	0	0	0	0	0	0	NA	NA	NA	48ee2c7f4af2f45a60d798f722320050
Node_2033	1146	9.10207e-05	9.49716	0	0	0	0	0	0	0	0	0	0	0	0	0	0	0	0	0	0	0	0	NA	NA	NA	50e01dc427ff34a73c03a55f2e767f73
Node_2034	1053	0.000111212	8.49716	0	0	0	0	0	0	0	0	0	0	0	0	0	0	0	0	0	0	0	0	NA	NA	NA	75c87ac475a3d5740160eb57bce0d0e6
Node_2035	561	0.000137651	7.49716	0	0	0	0	0	0	0	0	0	0	0	0	0	0	0	0	0	0	0	0	NA	NA	NA	0368b21ea6a3d449956f380518eb4fe5
Node_2036	279	0.000195641	6.49716	0	0	0	0	0	0	0	0	0	0	0	0	0	0	0	0	0	0	0	0	NA	NA	NA	4010a03387160f98aafac3460d022edc
Node_2037	239	0.000312843	5.49716	0	0	0	0	0	0	0	0	0	0	0	0	0	0	0	0	0	0	0	0	NA	NA	NA	4f27183f3b6c438fc2d8bd8574e2238e
Node_2038	88	0.000395072	4.49716	2	0	0	0	0	0	0	0	0	0	0	0	0	0	0	0	0	0	0	0	NA	NA	NA	726a99d7a7865b6fb92eb007149a2927
Node_2039	84	0.0006141	3.49716	2	0	0	0	0	0	0	0	0	0	0	0	0	0	0	0	0	0	0	0	NA	NA	NA	167f2327266439eb4bfb11c5a87815ce
Node_2040	70	0.000944505	1.49903	8	8	4	4	2	0	2	6	0	0	2	0	0	0	2	0	0	0	0	0	NA	NA	NA	5d437adc12765a3ef306ddb0a798fb2a
Node_2041	68	0.00224527	1.49773	52	48	20	16	18	2	10	14	4	2	2	2	4	4	0	2	0	4	4	0	Lineage_11	NA	NA	291d46162220b754bd3fa5f7d5508ccd
Node_2042	64	0.00247762	0.497732	24	28	12	8	12	0	8	12	0	2	2	6	0	2	0	6	0	0	0	0	NA	NA	NA	f44dc1e569794e5ed4c6786abae44b4f
Node_2043	52	0.00366692	0.496543	56	54	26	18	22	4	12	16	4	4	2	8	4	6	4	6	0	4	4	0	NA	NA	NA	169cc2de0cf9413e392879b180b96657
Node_2044	37	0.00700011	0.49321	66	68	32	34	48	28	40	34	34	28	42	20	36	28	24	12	14	20	32	16	NA	Lineage_59	NA	9558e17ef64222c2a2843070974b17d2
Node_2045	32	0.0114384	0.488771	66	62	28	46	42	40	42	38	32	28	36	20	22	38	20	20	14	16	24	16	NA	NA	NA	2530826e1859a2dd93291ab66ebda25b
Node_2046	12	0.014777	0.485433	64	62	30	46	40	42	42	34	32	30	38	24	26	28	20	22	18	18	30	14	NA	NA	NA	ffd1328b58a741a1bdf3911a9518faaf
Node_2047	11	0.023581	0.476629	96	94	92	72	86	68	76	64	70	74	66	62	52	68	72	60	54	66	50	60	NA	NA	Lineage_78	2b3159973aa23bad89fa9cf08cb56e5a
Node_2048	10	0.0267554	0.473454	98	96	94	90	86	90	80	90	88	70	80	68	84	64	68	80	72	76	76	64	NA	NA	NA	9fae9ba99baf6dffca70ea436d7f6ed1
Node_2049	7	0.0623962	0.437814	100	100	100	100	100	100	100	100	100	100	100	100	100	100	100	100	100	100	100	100	NA	NA	NA	cbeeb2ca3f83dfca6cb946a95fef17f9
Node_2050	6	0.100529	0.399537	100	100	100	100	100	100	100	100	100	100	100	96	100	98	94	96	90	92	84	86	NA	NA	NA	4d0723cb614cf4878034a94cc5d1ec41
Node_2051	4	0.124027	0.37604	100	100	100	98	98	100	90	98	88	90	96	92	84	82	90	86	84	86	82	82	NA	NA	NA	16c5ff9200927587fd4db935d6e92bcf
Node_2052	3	0.172619	0.327408	100	100	100	100	98	100	100	100	100	100	100	100	100	100	100	100	100	100	94	100	NA	NA	NA	e7f16f4383ba28d9ff495f19c6bff4de
Node_2053	2	0.246831	0.253195	100	100	100	100	100	100	100	100	100	100	100	100	100	100	100	100	100	100	98	98	NA	NA	NA	338c798c8770f1cd05b3c02e666736f2
Node_2058	2	0.143593	0.356419	100	100	100	100	100	100	100	100	100	100	100	100	100	100	100	100	100	100	96	100	NA	NA	NA	088807c80b0f6ed5049f90a2660560f6
Node_2062	3	0.0707668	0.429314	100	100	100	100	100	100	100	100	100	100	100	100	100	100	100	100	100	100	100	100	NA	NA	NA	1d80fde34a059a9f8ff7e588b016ba69
Node_2063	2	0.076771	0.42331	84	78	56	62	68	62	56	58	52	60	56	54	46	44	38	50	50	44	34	44	NA	NA	NA	aab7103fabab64431a7cbed5887d15e0
Node_2069	20	0.0525395	0.447539	100	100	100	100	100	100	100	100	100	100	100	100	100	100	100	100	100	100	100	100	NA	NA	Lineage_79	e46efe76f4916c4db232fa08d3506851
Node_2070	12	0.0867917	0.413256	100	100	100	100	100	100	100	100	100	100	100	100	100	100	100	100	100	100	100	100	NA	NA	NA	3c66a5d6624930fe6a83b93352d37c3d
Node_2071	7	0.120409	0.379639	100	100	100	100	100	100	100	100	100	100	100	100	100	100	100	100	100	100	100	100	NA	NA	NA	a6e98d8418f28723709ab1610997c97c
Node_2072	3	0.129257	0.370791	90	88	84	74	66	54	60	62	64	54	68	46	64	48	40	42	58	54	40	36	NA	NA	NA	90eac188785cdbd93edcbec9a09a693f
Node_2073	2	0.445284	0.0547643	100	100	100	100	100	100	100	100	100	100	100	100	100	100	100	100	100	100	100	100	NA	NA	NA	33c50da8f383b8ca21bd129c0de5d4e7
Node_2077	4	0.141185	0.358856	100	98	98	96	86	90	82	86	86	88	86	76	78	82	82	68	82	76	68	60	NA	NA	NA	70d492311ae4cfba35208c65af414b88
Node_2078	3	0.149123	0.350918	100	92	96	90	74	70	74	68	68	62	64	62	66	54	42	54	52	56	48	52	NA	NA	NA	00a44e09324baff572cff46697fafca7
Node_2079	2	0.305405	0.194636	100	100	100	100	100	100	100	100	100	100	100	100	100	100	100	100	100	100	100	100	NA	NA	NA	a5b003246d0cf24c0926b9202eb68b96
Node_2084	5	0.158106	0.341899	100	100	100	100	100	100	100	100	100	100	100	100	100	100	100	100	100	100	100	100	NA	NA	NA	e00b0667b274f296951445544e731444
Node_2085	2	0.255677	0.244327	100	100	100	100	100	100	100	100	100	100	100	100	100	100	100	100	100	100	100	98	NA	NA	NA	7a891824cc16bc92746819b28115d0fc
Node_2088	3	0.319638	0.180312	100	100	100	100	100	100	100	100	100	100	100	100	100	100	100	100	100	100	100	100	NA	NA	NA	6eb0d5a50f47cf30262495dbd496438d
Node_2089	2	0.413693	0.0862566	100	100	100	100	100	100	96	96	94	98	90	88	98	96	92	84	84	92	92	96	NA	NA	NA	d81a88411b581fad44a7dd821b6a22af
Node_2093	8	0.100485	0.399594	100	100	100	100	100	100	100	100	100	100	100	100	100	100	100	100	100	100	100	100	NA	NA	NA	b9ab0ff3e4195a26a193f4a3f3088580
Node_2094	7	0.291633	0.208445	100	100	100	100	100	100	100	100	100	100	100	100	100	100	100	100	100	100	100	100	NA	NA	NA	9862725e74e7eef20fc9b79f61f8b793
Node_2095	3	0.296925	0.203154	62	60	42	48	28	24	40	36	26	16	24	28	26	20	26	24	18	14	20	14	NA	NA	NA	e27ffcbeb8ad1fb563bb859449fa9751
Node_2096	2	0.335728	0.16435	68	62	60	58	38	52	54	54	30	32	52	42	46	42	48	44	44	30	44	34	NA	NA	NA	5775e1b79942424cf7942d2784dee6f3
Node_2100	4	0.362964	0.137092	100	100	100	100	100	100	100	100	98	98	98	100	100	100	100	98	100	92	96	92	NA	NA	NA	a2645939ada0db3201e9ac38311cf4b1
Node_2101	2	0.450401	0.0496557	100	100	100	100	100	100	100	100	100	100	100	100	100	100	100	100	100	100	100	100	NA	NA	NA	f43e4d64456b7308e623a60479db8b68
Node_2104	2	0.450746	0.0492651	100	100	100	100	100	100	100	100	100	100	100	100	100	100	100	100	100	100	100	100	NA	NA	NA	a2f972974984f857656f37e0a58d5bb2
Node_2108	5	0.0563849	0.443762	100	100	100	100	100	100	100	100	100	100	100	100	100	100	100	100	100	100	100	100	NA	NA	Lineage_80	5b60a22fa318923b22c7b5bcce0730c7
Node_2109	4	0.0987893	0.401358	100	100	100	100	100	100	100	100	100	100	98	100	100	100	100	100	100	100	96	100	NA	NA	NA	f8e05b97cfb797ac090014d30abd607e
Node_2110	3	0.402909	0.0971798	100	100	100	100	100	100	100	100	100	100	100	100	100	100	100	100	100	100	100	100	NA	NA	NA	6ad1431f894941af74dec56f3d6be920
Node_2111	2	0.442105	0.0579832	100	98	94	96	90	96	88	90	94	86	84	78	74	66	74	64	54	68	68	38	NA	NA	NA	2fc3e740a2e760339988757850656ac6
Node_2117	15	0.0090463	0.491152	70	64	32	40	32	32	30	30	26	24	26	32	32	20	30	20	20	20	16	12	NA	Lineage_60	NA	fd6d296fee30784fa25c447a26837dda
Node_2118	3	0.0140252	0.486111	84	88	88	84	68	68	64	52	62	68	56	68	64	52	54	52	46	44	46	44	NA	NA	NA	7ba4d63e9b1b1830aa897a5afa7548d3
Node_2119	2	0.0281514	0.471984	76	82	76	60	58	62	56	42	58	54	50	64	56	46	60	44	38	42	40	52	NA	NA	NA	558cc19c6f87d4923c758ac32efba4ec
Node_2123	12	0.0184203	0.481778	72	64	36	44	42	42	34	48	42	40	44	46	44	30	44	42	38	32	36	32	NA	NA	NA	360d2e4ecad3f51886fa128a623c82e5
Node_2124	2	0.0256485	0.474187	84	82	66	66	66	54	60	62	58	64	46	50	42	42	56	56	52	40	24	48	NA	NA	NA	05b067792ec0ff5ae8fb413fff779353
Node_2127	10	0.0259675	0.474231	86	82	72	72	74	66	72	82	78	84	70	68	66	60	70	66	78	56	60	68	NA	NA	Lineage_81	cb3c4f82b7cda4eb1f49cc36e1b04deb
Node_2128	3	0.0342182	0.4658	96	100	96	94	86	76	84	84	80	78	78	76	68	68	72	66	64	56	56	64	NA	NA	NA	30ef6c4fd6f1dacc6088def0d1dc8e4e
Node_2129	2	0.0388432	0.461138	100	100	90	90	80	70	72	80	50	58	70	56	58	62	66	54	54	48	46	54	NA	NA	NA	5e7e7faaee94023245174432cf04a9c0
Node_2133	7	0.055109	0.44509	100	100	100	100	100	100	100	100	100	100	100	100	100	100	100	100	100	98	100	100	NA	NA	NA	2879e464e663aa90ee68d03c75130d0c
Node_2134	4	0.348708	0.151491	100	100	100	100	100	100	100	100	100	100	100	100	100	100	100	100	100	100	100	100	NA	NA	NA	ec50b4f64f0a5bf1ac71df748e55bf14
Node_2135	3	0.420798	0.0794003	100	100	100	98	100	100	94	100	100	98	98	98	100	100	94	92	96	96	90	92	NA	NA	NA	75b0f7f58700ab8fda1fe3af8f521ce2
Node_2136	2	0.452952	0.0472469	100	98	100	92	94	96	84	92	90	84	90	82	82	82	68	80	72	76	58	72	NA	NA	NA	55d86a0f0370c184727342a0fc2c9f81
Node_2141	3	0.409282	0.0908286	100	100	100	100	100	100	100	100	100	100	100	100	100	100	100	100	100	100	100	100	NA	NA	NA	260158326cc31480fdacacd54304f4f6
Node_2142	2	0.458314	0.0417962	100	100	100	100	100	100	96	98	100	94	94	94	96	84	96	82	90	86	84	80	NA	NA	NA	a4927d7eda0f3e1600e7eec8744757b2
Node_2146	12	0.0338497	0.466174	100	100	100	100	100	100	100	100	100	100	100	100	100	100	100	100	100	100	100	100	NA	Lineage_61	Lineage_82	f81a84390236cc2b3c9158d06a864d73
Node_2147	8	0.0584085	0.441609	100	100	100	100	100	100	100	100	100	100	100	100	100	100	100	100	100	100	100	100	NA	NA	NA	09249757103adb76775103f033c44823
Node_2148	4	0.0683714	0.431597	100	100	100	100	100	100	98	100	98	100	100	98	94	100	96	92	94	96	96	80	NA	NA	NA	1f6921c4d3040f464bca35017d474513
Node_2149	3	0.0823548	0.417613	100	100	100	98	100	98	98	94	96	92	98	94	92	92	92	92	94	88	92	84	NA	NA	NA	b69430341d52562be351c910fcf2773d
Node_2150	2	0.372996	0.126973	100	100	100	100	100	100	100	100	100	100	100	100	100	100	100	100	100	100	100	100	NA	NA	NA	39009a3485a214b81f97035a1d2efd46
Node_2155	4	0.440834	0.0591831	100	100	100	100	100	100	100	100	100	100	100	100	100	100	100	100	100	100	100	100	NA	NA	NA	b8e1f464cb2d17271ebbd2c28142f028
Node_2156	3	0.452118	0.0478995	72	64	64	70	56	60	56	52	38	42	46	54	44	40	44	52	48	50	46	36	NA	NA	NA	811a2190427fbbe9efa8ed6a37a77941
Node_2157	2	0.455848	0.0440995	72	46	60	58	28	48	36	44	38	28	28	24	22	24	36	34	26	42	32	30	NA	NA	NA	cc12b202d7a1ba3f55583fb3716a6c6a
Node_2162	4	0.110048	0.389976	100	100	100	100	100	100	100	100	100	100	100	100	100	100	100	100	100	100	100	100	NA	NA	NA	07ac050dfc9bd897a4d4eff6be17e2bd
Node_2163	3	0.404186	0.0958371	100	100	100	100	100	100	100	100	100	100	100	100	100	100	100	100	100	100	100	100	NA	NA	NA	0e2f0ba5c79c5b97e6c140c1a7681c37
Node_2164	2	0.431849	0.0681744	96	98	92	98	88	80	78	84	82	68	76	72	64	68	78	78	54	54	66	56	NA	NA	NA	3b36ab4c7d605e58d41e4d7f9fafbd45
Node_2169	4	0.00277021	0.497345	70	72	52	56	48	44	26	48	32	36	36	44	24	20	24	30	34	24	14	14	NA	NA	NA	2614e966bd88c851fad5cd4e23eae6d5
Node_2170	3	0.0089096	0.491206	94	92	82	84	68	70	58	72	54	58	68	64	50	62	46	58	54	56	56	40	NA	Lineage_62	NA	a1f3943132feecc959b87c613c05082d
Node_2171	2	0.27543	0.224686	100	100	100	100	100	100	100	100	100	100	100	100	100	100	100	100	100	100	100	100	NA	NA	NA	56d47a4462cd5d665b78ddb8d830f639
Node_2176	2	0.0059662	0.49403	94	92	84	76	72	66	54	68	66	48	52	58	32	60	38	42	46	46	38	40	NA	NA	NA	52e56eccc02ff848e6171cc8b97cf21e
Node_2179	14	0.0011438	2.49716	34	22	8	4	2	2	0	0	0	0	0	0	0	0	0	0	0	0	0	0	NA	NA	NA	425109b6a6f269aa12dcb3392f17b523
Node_2180	6	0.00183783	1.49716	82	84	40	58	42	42	30	40	34	28	18	20	12	20	6	18	2	8	10	8	NA	NA	NA	d5a01c1e4052def58249938140fb6c4b
Node_2181	5	0.00274238	0.497164	98	92	72	74	66	74	62	56	48	58	44	40	30	32	16	32	14	26	26	18	NA	NA	NA	e22bdc20208d2f33129dcaa58a4e16f9
Node_2182	4	0.0114655	0.488441	100	100	100	100	100	100	100	100	100	100	100	100	100	98	98	94	100	100	100	100	NA	Lineage_63	NA	905aa08a93d1761bc83c657289d0e93d
Node_2183	3	0.0478018	0.452059	100	100	100	100	100	100	100	100	100	100	100	100	100	100	100	100	100	100	100	100	NA	NA	Lineage_83	9210affade5e700ddfbc347d8daa1ff2
Node_2184	2	0.0572769	0.442584	100	100	100	100	98	96	98	98	100	94	94	92	90	84	92	82	90	78	80	84	NA	NA	NA	5a7d9fa851a303fdbefc8cc3c5ad5464
Node_2191	8	0.00322035	0.496963	70	58	46	20	22	18	20	14	8	6	6	4	4	12	4	6	4	4	4	0	NA	NA	NA	0534224485f10ff9f3db78f632e32c83
Node_2192	6	0.00664237	0.493541	82	68	56	36	40	30	28	26	14	16	18	16	8	22	8	12	10	6	6	2	NA	Lineage_64	NA	6048009c0acd0a3af4ef2ab1950a36d6
Node_2193	5	0.0183044	0.481879	88	76	74	52	60	40	46	48	32	28	36	26	22	38	20	24	24	12	20	16	NA	NA	NA	05fc64d5270690ab555899ab5d696389
Node_2194	4	0.0247635	0.47542	88	74	70	44	46	32	30	30	18	22	22	18	12	30	10	16	18	10	18	4	NA	NA	Lineage_84	29366565ca5af6b7b86c24168ff7cec1
Node_2195	3	0.0363978	0.463786	98	98	92	76	84	70	62	68	48	38	48	32	32	42	34	26	40	24	36	14	NA	NA	NA	c264bd5c6e0f6cf24ca3125c7640a4ab
Node_2196	2	0.119794	0.38039	100	100	92	88	96	80	92	94	76	74	78	76	74	82	72	74	80	66	74	66	NA	NA	NA	b86ec9c8482c2f900df9e6b54b9b58a9
Node_2203	2	0.0148835	0.485111	100	100	100	100	100	100	100	100	100	100	100	100	98	98	98	100	96	100	96	100	NA	NA	NA	7c7b6b1af2f9082e3be42a6a4e9d6bc4
Node_2206	4	0.00191711	0.498194	70	64	54	48	50	56	44	52	40	32	42	38	48	36	34	28	26	16	24	34	NA	NA	NA	4e053a9a1046f14988e61c3f35ff0a48
Node_2207	3	0.0108372	0.489274	96	94	90	86	94	92	90	92	84	76	74	76	70	76	86	72	76	68	76	78	NA	Lineage_65	NA	ff0a2ca5b8e743ef781ef329783de007
Node_2208	2	0.0166342	0.483375	96	94	90	86	94	92	90	92	84	74	78	80	70	78	84	70	80	64	76	74	NA	NA	NA	930652184acfb69e24ba5b1ebae99786
Node_2213	151	0.000561997	2.49786	12	2	0	0	0	0	0	0	0	0	0	0	0	0	0	0	0	0	0	0	NA	NA	NA	342e8029bcb0fb66b6576d7b3411718f
Node_2214	21	0.00118091	0.499125	50	32	20	12	12	2	0	10	0	0	4	0	2	2	0	2	0	0	2	0	NA	NA	NA	c8a785105e462ce2524456a6e53deeb2
Node_2215	13	0.00266719	0.497639	74	52	48	40	32	26	22	22	8	14	12	10	8	14	8	8	2	8	8	6	NA	NA	NA	11f89c865e3c889d8d2e3acdb5b374a1
Node_2216	4	0.00440773	0.495592	76	54	50	44	34	28	30	30	24	22	24	10	8	18	12	6	2	12	6	4	NA	NA	NA	ecf42162b4b9bfd94dd9704d2f751cc0
Node_2217	3	0.0764993	0.423468	100	100	100	100	100	100	100	100	100	100	100	100	100	100	100	100	100	100	100	100	NA	Lineage_66	Lineage_85	0c75e6e03836b24e36e5cd00a9ddbde5
Node_2218	2	0.472329	0.0276384	100	100	100	100	100	100	100	100	100	100	100	100	100	100	100	100	100	100	100	100	NA	NA	NA	600302f2a5804878f08321f06923ffbb
Node_2223	9	0.00551355	0.494793	100	100	100	100	100	100	100	98	100	100	96	98	98	98	100	96	98	94	98	92	NA	NA	NA	9ca7be8f47a7de5e25f23ea1866c27c5
Node_2224	5	0.0629306	0.437184	100	100	100	100	100	100	100	100	100	100	100	100	100	100	100	100	100	100	100	100	NA	Lineage_67	Lineage_86	5c5cef62c6ceb39cd647201627db02c2
Node_2225	4	0.0742837	0.425831	100	98	100	98	98	96	96	92	96	92	94	92	80	94	84	82	82	68	80	72	NA	NA	NA	6112894285853f405eaae3bec8859bc9
Node_2226	3	0.225788	0.274046	100	100	100	100	100	100	100	100	100	100	100	100	100	100	100	100	100	100	100	100	NA	NA	NA	28a97468dd00a8b0d2714b03c2229713
Node_2227	2	0.470811	0.028988	100	100	100	100	100	100	100	100	100	100	100	100	100	100	100	100	100	100	100	100	NA	NA	NA	2ef19f214b8ce60e9ec7b3992497854f
Node_2233	4	0.101185	0.399121	100	100	100	100	100	100	100	100	100	100	100	100	100	100	100	100	100	100	100	100	NA	Lineage_68	Lineage_87	1c5626a092d95eee867f379b0f2972a8
Node_2234	3	0.142228	0.35765	100	100	100	100	100	100	100	100	100	100	100	94	100	96	98	96	94	100	84	86	NA	NA	NA	8ec19907a0f91cd9061d80f965020cfb
Node_2235	2	0.155601	0.344159	100	94	96	88	84	90	80	76	76	76	66	78	68	50	48	60	68	50	52	62	NA	NA	NA	a9af65976be78713da076014f12d38f0
Node_2240	8	0.0157406	0.48444	100	100	100	100	100	100	100	100	100	100	100	100	100	100	100	100	100	100	98	100	NA	Lineage_69	NA	7ddb3d24e0d06ad65c69471550a84dfd
Node_2241	5	0.0376918	0.462474	100	96	94	92	88	88	88	86	78	82	64	84	82	78	64	68	70	66	58	68	NA	NA	Lineage_88	93997207cd40528c8ac4ccfe26ed25f5
Node_2242	4	0.275851	0.224315	100	100	100	100	100	100	100	100	100	100	100	100	100	100	100	100	100	100	100	100	NA	NA	NA	bbad4646b7c6c07409ef02f27f78c46a
Node_2243	3	0.293455	0.2067	98	84	86	76	70	80	50	52	62	52	44	52	52	34	52	48	54	38	40	42	NA	NA	NA	9ba5b88939f8fc2602d5e78098d63baf
Node_2244	2	0.32487	0.175285	98	88	94	90	90	82	72	68	74	74	68	66	58	62	54	54	50	46	38	54	NA	NA	NA	4d286d42cebff2db55db10e63b0ebaea
Node_2250	3	0.0524175	0.447764	100	96	94	92	88	88	88	86	78	80	64	84	80	72	64	66	72	68	56	72	NA	NA	Lineage_89	544d02b80e0294f3ec1711a558cc6a68
Node_2251	2	0.0744511	0.42573	100	96	94	90	86	84	80	80	70	76	62	86	78	74	58	64	62	58	52	60	NA	NA	NA	bd18406bf6ccd425c3f5d81f77ca4a30
Node_2255	130	0.00149908	1.49786	22	12	8	10	6	6	6	0	0	2	2	0	0	0	2	0	0	0	0	0	Lineage_12	NA	NA	6fa8706e3befa8f887f183940f2534c2
Node_2256	113	0.00282164	1.49654	42	20	16	16	6	12	8	6	4	0	2	2	2	0	4	0	2	0	0	0	NA	NA	NA	752a8ae4bbe0a697867dd3134e4b749a
Node_2257	74	0.00473764	1.49462	62	32	26	26	10	22	16	8	8	4	2	4	2	2	4	4	2	0	0	2	NA	NA	NA	9bc820fc2489d5ae86dbff27347d2a2c
Node_2258	73	0.00570261	0.494625	66	36	28	26	14	18	12	8	8	4	0	4	6	2	8	4	0	2	0	2	NA	Lineage_70	NA	42e25a85d91dd691a7108ad79cef0918
Node_2259	48	0.00708047	0.493247	72	42	32	26	16	24	22	12	18	6	6	4	10	4	12	8	2	4	0	4	NA	NA	NA	ae92a168f3d7fac16860e99516e8c155
Node_2260	46	0.013184	0.487143	78	72	52	46	38	36	26	30	18	16	14	4	12	10	14	8	6	4	4	4	NA	NA	NA	1b7971f2a414ffe2f5402b3c0e80bd23
Node_2261	44	0.0181169	0.482211	84	78	64	56	52	38	38	40	30	26	26	10	20	24	20	14	14	12	4	10	NA	NA	NA	39cd9f95982ba96ad8cd0206fca7f470
Node_2262	41	0.0226445	0.477449	76	54	50	52	34	28	28	24	28	28	28	18	18	24	28	22	20	16	6	4	NA	NA	Lineage_90	94ff0fb53a5bd6c5eb5560350d750e7d
Node_2263	10	0.0240469	0.476047	54	28	36	34	24	24	18	16	26	14	12	16	8	16	10	20	22	20	12	8	NA	NA	NA	bd6e1ae87345a2e508a6569c2f9ef3cf
Node_2264	7	0.0396459	0.460179	100	100	100	100	100	100	98	96	94	96	96	98	84	82	90	88	88	88	82	70	NA	NA	NA	788257a4fdd41eb90fc466bb0a2c5414
Node_2265	6	0.135123	0.364702	100	100	100	100	100	100	100	100	100	100	100	100	100	100	100	100	100	100	100	100	NA	NA	NA	fabe9c8aef56a6bcfd357d365146ad30
Node_2266	3	0.14459	0.355184	94	90	88	80	68	78	74	70	66	62	66	68	60	50	56	56	60	70	54	52	NA	NA	NA	10eb494c23fa4af87c095f61d01a6561
Node_2267	2	0.262486	0.236925	100	100	100	100	100	100	100	100	100	100	100	100	100	100	100	100	98	100	100	100	NA	NA	NA	15f99a4261d6a56d03bd7ff6cb193c6f
Node_2271	3	0.331898	0.167926	100	100	100	100	100	100	100	100	100	100	100	100	100	100	100	100	100	100	100	100	NA	NA	NA	0dbabf75d0dcb0a97d609750302d382a
Node_2272	2	0.358439	0.141248	82	56	66	68	76	60	60	68	46	72	46	48	42	52	64	54	64	50	54	52	NA	NA	NA	d061cc37b0b76b680cfca68ec64a1c17
Node_2277	3	0.111555	0.388538	92	92	92	92	78	82	70	70	66	76	60	54	58	56	52	58	60	56	52	62	NA	NA	NA	5598c4abd4a75b0482e153794019c221
Node_2278	2	0.201212	0.298619	94	96	94	94	86	86	80	78	74	80	72	72	70	60	56	70	70	62	62	74	NA	NA	NA	0a55eb958dbbca2ad3f2664e1f824a58
Node_2282	31	0.04088	0.459091	86	84	76	72	50	46	46	48	38	46	36	22	28	28	22	26	26	26	20	26	NA	NA	NA	12f7a039e74f0368d3272e34aa345d0f
Node_2283	20	0.0542022	0.445646	56	52	48	46	28	22	28	30	26	26	22	12	16	22	10	12	12	12	16	22	NA	NA	NA	e191573367e90666225b4f775c64a01f
Node_2284	2	0.0603439	0.439504	70	62	62	72	54	64	58	60	62	54	54	52	40	44	28	46	46	40	58	62	NA	NA	NA	cbaa14e074e2914936b07e3fc5c64d17
Node_2287	18	0.0734472	0.426347	86	84	76	74	50	50	50	48	40	50	36	26	34	32	28	34	32	28	24	32	NA	NA	NA	6b1b0c246f22dc5efbda4fc196603b3d
Node_2288	4	0.123326	0.376469	92	92	90	92	80	74	70	68	60	72	52	48	50	48	44	50	60	50	48	58	NA	NA	NA	d5faa7f7d7738d1d9a3aacff71b11466
Node_2289	3	0.24771	0.252085	100	100	98	100	100	98	100	98	98	94	98	96	96	96	82	92	88	98	90	88	NA	NA	NA	e519bd53a3cd0817a5bcdbdba86474fd
Node_2290	2	0.338087	0.161707	100	100	100	100	100	100	100	100	100	100	100	100	100	100	100	98	98	96	98	96	NA	NA	NA	a22f11b3e766db5b7a510d35500a6ddd
Node_2295	14	0.133849	0.365928	100	100	100	100	100	100	98	100	98	100	98	98	98	100	98	96	96	94	98	94	NA	NA	NA	04c89c923911535fcbfa46b66664a504
Node_2296	2	0.217538	0.282239	100	100	100	98	98	98	92	96	90	92	92	90	90	88	94	86	84	82	80	80	NA	NA	NA	a5beffdb8fbb84ccd970e8169bcd6ffa
Node_2299	12	0.232498	0.26702	100	100	100	96	100	98	96	96	92	94	96	92	86	90	92	78	92	90	80	84	NA	NA	NA	f0d944509285f4dbd0ab6053c384d17e
Node_2300	11	0.271643	0.227875	58	54	52	36	46	20	28	36	32	26	34	28	36	26	28	36	38	30	26	30	NA	NA	NA	fb664d3f58bfe099c97111968a5f78d5
Node_2301	8	0.312137	0.187381	100	98	100	98	96	92	84	94	86	88	82	78	64	80	70	76	66	62	58	62	NA	NA	NA	f2692df92e98b5dc70ce1594d126e6b0
Node_2302	7	0.326884	0.172538	94	86	92	72	74	66	60	66	62	54	62	44	44	38	40	30	42	28	30	28	NA	NA	NA	87e6e96d9b37193681df5930fcafa307
Node_2303	2	0.353297	0.145989	96	92	92	72	70	60	62	72	60	62	64	60	40	50	42	44	44	34	28	34	NA	NA	NA	6b2b3af7f0efc9a5c0d225d198caecd8
Node_2306	5	0.355109	0.144314	96	90	90	88	70	76	62	72	62	64	60	56	48	44	38	36	48	28	22	36	NA	NA	NA	8ea2aff0fd355f2cb07c871eadcc663f
Node_2307	4	0.368216	0.131207	98	86	80	70	62	62	48	52	40	46	48	40	38	38	36	32	26	30	32	26	NA	NA	NA	7418c5178d0c6ddcf88d954113875103
Node_2308	2	0.407478	0.0917353	98	98	96	94	98	88	78	88	76	88	80	72	68	56	68	68	46	60	54	60	NA	NA	NA	2010138c08c270eab72501dd0346dde9
Node_2311	2	0.417156	0.0822666	100	98	98	96	98	88	82	90	78	88	86	78	74	68	72	78	56	56	50	58	NA	NA	NA	977d881b9e8d54969fc205f609bc4d27
Node_2316	3	0.316522	0.182893	60	60	62	46	62	40	42	50	52	64	52	34	46	50	28	48	36	30	30	22	NA	NA	NA	fc1b6d803d12e00da3b49683cebdc1bd
Node_2317	2	0.360423	0.138892	100	98	100	90	92	80	84	82	66	70	72	64	68	58	70	58	52	66	50	54	NA	NA	NA	072a67be5fbcd3d03e30c7d1049e88fc
Node_2322	11	0.15344	0.346531	100	100	100	100	100	100	100	100	100	100	100	100	100	100	100	100	100	100	100	100	NA	NA	NA	81306d505be52bce7b38b2a80ee3ae82
Node_2323	10	0.413101	0.0868703	100	100	100	100	100	100	100	100	100	100	100	100	100	100	100	100	100	100	100	100	NA	NA	NA	f40ea4421d9aaa8ad2d91b0a6c8dbfea
Node_2324	9	0.420991	0.07898	80	66	42	42	38	28	20	16	32	20	26	20	12	26	14	8	16	16	14	20	NA	NA	NA	cb1b942d48f9ffa387d90177fe5afa59
Node_2325	5	0.427819	0.0721519	48	40	18	18	14	6	6	6	8	12	10	0	0	2	2	0	2	2	0	2	NA	NA	NA	695ed0babc25f484319b0bfd5a788f98
Node_2326	4	0.434466	0.0654514	54	46	22	14	18	14	18	8	12	6	8	6	2	2	6	4	10	2	2	6	NA	NA	NA	415feae6f9c9c883aed446160fedb176
Node_2327	3	0.445627	0.0542904	68	70	50	44	40	28	26	16	14	28	24	20	12	12	10	8	12	6	14	2	NA	NA	NA	47c6791dda1ae5e4949aad67181869d3
Node_2328	2	0.453429	0.0464561	76	70	58	48	38	28	34	34	30	26	30	36	26	22	22	20	18	16	10	16	NA	NA	NA	f529595b6a82082be63bb45ebf34c37e
Node_2334	4	0.438364	0.0615165	76	68	54	44	40	22	38	28	34	20	20	18	12	12	12	16	6	10	6	10	NA	NA	NA	ac0c5ab394df19c13b6fdef5133abfa7
Node_2335	2	0.456298	0.0435803	94	90	68	58	56	54	50	48	38	38	32	40	32	34	20	32	30	28	18	30	NA	NA	NA	13c5f8d54007e57ac6207f007a5d432f
Node_2338	2	0.461066	0.0388142	100	98	92	92	84	76	76	66	66	64	56	52	54	54	52	48	42	40	42	58	NA	NA	NA	3483475974e28290ef74059df73cc4fb
Node_2343	3	0.114928	0.385399	100	100	100	100	100	100	100	100	100	100	100	100	100	100	100	100	100	100	100	100	NA	NA	Lineage_91	0406145e529c63fbf776d57594cb6d77
Node_2344	2	0.138859	0.361468	82	78	80	66	76	66	54	68	60	50	44	72	56	54	56	52	58	66	64	58	NA	NA	NA	99302f6d20d7239b4e9a3d1a21f2c356
Node_2348	2	0.0397678	0.460246	96	96	94	90	78	72	84	78	72	74	60	62	72	66	64	66	70	60	42	50	NA	NA	NA	0bc907b1469e3a04ceee2eb598a4e740
Node_2351	2	0.188503	0.31142	100	100	100	100	100	100	100	100	100	100	100	100	100	100	100	100	100	100	100	100	NA	NA	NA	42094e7a04443e5acf2fe84ed7a77d90
Node_2354	25	0.0503904	0.449794	100	100	100	100	100	100	100	100	100	100	100	100	100	100	100	100	100	100	100	100	NA	NA	Lineage_92	e575ac05526f116a6dff9ec635aef23f
Node_2355	24	0.060244	0.439941	100	100	100	100	100	98	100	96	98	94	96	88	88	86	78	82	80	86	70	72	NA	NA	NA	f4094d902b341d577a972cedb7006721
Node_2356	17	0.259659	0.240526	100	100	100	100	100	100	100	100	100	100	100	100	100	100	100	100	100	100	100	100	NA	NA	NA	0a89f2bd0d66465b3523c655ebd95ac7
Node_2357	11	0.309081	0.190861	100	100	100	100	100	100	98	98	98	98	100	100	98	96	100	92	92	96	94	92	NA	NA	NA	30a65d2a7739470a757e54a364cff839
Node_2358	6	0.31553	0.184411	76	60	58	50	60	44	46	46	34	44	44	34	44	44	40	46	42	44	34	34	NA	NA	NA	562635977f8884f5610ca63af8f1aea9
Node_2359	3	0.32318	0.17669	50	50	50	56	40	46	42	38	42	34	48	48	44	48	34	38	38	34	36	50	NA	NA	NA	b95d8fa0af60128c15e608c6f7a290d2
Node_2360	2	0.414049	0.08582	100	100	100	100	100	100	100	100	100	100	98	100	98	98	100	98	98	100	96	94	NA	NA	NA	ee5dfa0ba0b9475c4510fa35d2d87cba
Node_2364	3	0.377148	0.122793	100	100	100	98	98	96	96	96	92	92	94	92	96	86	88	88	84	92	88	90	NA	NA	NA	bb80ee5131efedbf754598fb020389d7
Node_2365	2	0.412134	0.0878074	100	100	100	98	98	96	90	90	92	92	86	78	82	90	82	82	78	72	64	70	NA	NA	NA	77d1206ad79c9d4ad776ee242f7a0c99
Node_2369	5	0.403751	0.0961883	100	100	100	100	100	100	100	100	100	100	100	100	100	100	100	100	100	100	100	100	NA	NA	NA	947317ad1049e23ce4fa27ad7540a0d9
Node_2370	4	0.423261	0.0766496	98	100	98	96	88	92	88	86	78	80	68	64	74	70	68	56	64	70	70	62	NA	NA	NA	e704c5c199d18c86bcf11e8590940a64
Node_2371	3	0.444806	0.0551051	100	100	100	88	84	90	86	88	80	78	56	60	64	60	66	70	62	56	52	54	NA	NA	NA	c166528ada0a49b2a677544b0c52c3c0
Node_2372	2	0.451533	0.048303	62	60	46	58	40	52	44	26	48	40	44	48	38	48	44	38	52	30	32	38	NA	NA	NA	aef8598338c9f47f97fd126aa9ee48ee
Node_2378	6	0.351146	0.149039	100	100	100	100	100	100	98	98	98	98	100	100	98	96	100	92	92	100	96	96	NA	NA	NA	ac565bae1822d872ce5e27eb6ee56e20
Node_2379	5	0.422637	0.0775478	100	100	100	98	100	96	100	94	94	98	96	96	98	100	94	90	96	88	86	96	NA	NA	NA	ab6b486b0dd36dad82ab5d450d9ffb56
Node_2380	4	0.470651	0.0295335	100	100	100	100	100	100	100	98	100	98	96	96	94	94	88	90	86	82	90	88	NA	NA	NA	4c429afcfbd59b27d19aa39ceaa7405e
Node_2381	3	0.485746	0.0144392	100	100	86	80	72	76	62	56	78	60	60	62	62	62	56	54	50	40	36	34	NA	NA	NA	a35e4cbac4beb1ece3d5a9164fd63b44
Node_2382	2	0.498117	0.00206743	94	90	90	90	78	70	72	70	68	54	60	56	56	66	54	64	48	60	44	58	NA	NA	NA	a1958988849de4775da487930c2e3e16
Node_2389	7	0.408672	0.0911919	100	100	100	100	100	100	100	100	100	100	100	100	100	100	100	100	100	100	100	100	NA	NA	NA	d29c97ad67ab20a516ea7bc141fd4aed
Node_2390	6	0.412528	0.0873367	52	50	26	46	26	50	26	30	22	28	30	18	18	18	32	30	40	24	16	16	NA	NA	NA	a4dbe7484b65b50ac912735ebc0b3d37
Node_2391	5	0.416655	0.0832091	52	42	24	30	18	28	18	18	18	14	20	20	28	20	14	10	22	16	24	12	NA	NA	NA	0bba5137b7c7dbbb5ecb1ae74ccbde22
Node_2392	2	0.47296	0.0268847	100	100	100	100	98	100	100	100	100	96	100	96	94	94	90	86	84	78	90	78	NA	NA	NA	012027f87275032256a8d486f154cef6
Node_2395	3	0.482078	0.0177861	100	100	100	100	100	100	100	100	100	100	100	100	100	98	100	100	100	100	98	94	NA	NA	NA	d26f9ae52f6f04474cc6f3f51b25fdbe
Node_2396	2	0.490607	0.00925752	90	78	68	70	64	62	56	58	40	46	36	30	46	48	52	42	52	52	40	40	NA	NA	NA	6b3fa26f5dd2fd68ed7131616c1788b5
Node_2404	39	0.0240052	0.476313	100	100	100	100	100	100	100	100	100	100	100	98	100	100	96	96	96	98	96	98	NA	Lineage_71	Lineage_93	729aacdb4a5c5c1687413131a7e3811f
Node_2405	20	0.0433727	0.456946	100	100	100	100	100	100	100	100	98	96	98	100	94	90	94	80	86	92	80	88	NA	NA	NA	fc14e61b4150e2535fc263040370ad97
Node_2406	19	0.0795383	0.42078	100	100	100	100	100	100	100	96	98	94	96	96	90	90	92	86	86	90	80	84	NA	NA	NA	f4ab50e79ebefe833ab8eb3209c5f7ac
Node_2407	18	0.101622	0.398696	100	100	100	98	98	96	96	100	94	88	98	92	82	74	84	74	70	80	64	70	NA	NA	NA	d35eaaf35c79e9f6ae5b6240aaeb7760
Node_2408	13	0.139293	0.361025	100	100	100	100	100	98	100	100	98	98	92	94	88	86	80	76	84	88	72	78	NA	NA	NA	e6dbcf774314dc0ca7c71e1b79cd2a64
Node_2409	8	0.159808	0.340461	94	84	82	92	86	72	68	78	70	60	54	66	52	56	50	40	50	42	48	40	NA	NA	NA	d840e69409c5c9c534a1b49e9bcffd10
Node_2410	5	0.165714	0.334549	82	74	54	70	62	54	42	56	36	40	26	38	34	38	34	22	38	24	32	28	NA	NA	NA	2faaaaaf62b9ad9759b40210a0710b27
Node_2411	3	0.191053	0.30921	100	100	96	98	98	98	90	92	94	94	76	74	78	74	72	58	78	76	64	50	NA	NA	NA	fb7e87827c0dc2b304645b124dc12cd0
Node_2412	2	0.22018	0.279937	100	98	100	94	98	94	94	92	90	86	84	80	88	74	72	62	80	78	82	64	NA	NA	NA	772c2136ef4bc3844e35ff343d6ee386
Node_2416	2	0.224031	0.276221	100	100	98	100	100	98	100	96	98	92	92	92	92	80	80	84	80	84	86	84	NA	NA	NA	fe5bbef164960876b25f0eeed650b471
Node_2419	3	0.22883	0.271438	100	100	100	100	100	100	100	100	100	100	100	100	100	100	100	98	96	98	94	92	NA	NA	NA	09a6a2a66aa7f1f0038ff0ba845b1f65
Node_2420	2	0.257832	0.242437	100	100	100	96	98	96	96	86	94	84	78	70	76	76	76	80	72	76	70	62	NA	NA	NA	ad819cce5366820a518b75fd74e92e20
Node_2424	5	0.17093	0.329389	94	84	82	94	90	74	72	84	70	70	64	66	62	60	54	46	52	48	50	48	NA	NA	NA	eb3e04ca57224244b8f6cb379eff3da3
Node_2425	4	0.23851	0.261808	100	100	100	100	100	100	100	100	98	100	100	100	100	100	100	100	98	100	98	100	NA	NA	NA	b356875db0b2ec4e64ed0872c232ff82
Node_2426	2	0.323903	0.175926	100	100	100	100	100	100	100	100	94	98	100	94	98	98	92	94	88	94	88	84	NA	NA	NA	beea5a485529d58197f61163d09c33b1
Node_2429	2	0.353029	0.147289	100	100	100	100	100	100	100	100	98	98	100	96	100	98	98	96	94	98	100	94	NA	NA	NA	11a62a0a76b015fbbf1d572eedbcdf9c
Node_2433	5	0.16027	0.339714	100	100	100	100	100	100	100	100	100	100	100	100	98	98	94	98	98	100	92	94	NA	NA	NA	61aed91ce55efb03ec5e2f14d088d3a8
Node_2434	3	0.197636	0.302087	100	100	100	100	100	100	100	100	98	94	98	100	90	88	92	94	90	92	92	92	NA	NA	NA	8c173f20db0a5246bf959def8bab78d9
Node_2435	2	0.47417	0.0255449	100	100	100	100	100	100	100	100	100	100	100	100	100	100	100	100	100	100	100	100	NA	NA	NA	9accdb483c3c6693b03489928ba4c8eb
Node_2439	2	0.359916	0.140069	100	100	100	100	100	100	100	100	100	100	100	100	100	100	100	100	100	100	100	100	NA	NA	NA	ba5b6e5080a5411694a772a8924a3c84
Node_2444	19	0.0674629	0.432715	100	100	100	100	100	100	100	100	100	100	98	98	96	94	98	90	94	94	90	92	NA	NA	NA	d716156fd7b5270a2d979348caea915d
Node_2445	12	0.0798071	0.420371	68	52	48	38	38	40	24	36	32	26	16	22	18	22	22	26	12	26	20	14	NA	NA	NA	b14b2aed670c0af15640a7e3d21b312f
Node_2446	11	0.122619	0.377481	100	100	100	98	98	100	98	96	92	94	94	88	94	84	72	88	76	80	70	72	NA	NA	NA	73160d70b86659970b2cd8c8111d1e65
Node_2447	9	0.135965	0.364135	94	90	88	74	74	66	70	62	66	64	50	46	44	36	46	50	26	38	32	40	NA	NA	NA	69c967d4a6b4e0311a56fc6f7ff7be27
Node_2448	4	0.139079	0.361021	82	74	72	50	58	54	50	46	52	46	42	34	38	28	32	34	18	28	30	28	NA	NA	NA	d6fa1b19250f39dc87538c81d0a5a8e5
Node_2449	3	0.178558	0.321019	100	100	100	92	96	100	90	96	90	90	86	90	86	74	84	78	68	78	68	60	NA	NA	NA	aee49fb6bddaef92b02a7d50cff684df
Node_2450	2	0.433897	0.0656798	100	100	100	100	100	100	100	100	100	100	100	100	100	100	100	100	100	100	100	100	NA	NA	NA	46c2c21c8073b7b908ea29e19e81e0ac
Node_2455	5	0.173797	0.326149	100	100	100	94	96	100	94	92	92	88	90	88	84	82	74	84	74	84	64	74	NA	NA	NA	59868d381d94f414844e47f8e4b89cdd
Node_2456	4	0.19668	0.302949	78	68	74	66	76	72	58	42	44	52	62	56	48	48	52	42	54	50	44	34	NA	NA	NA	b36d66d89d1de63dd0839b0964e5b9b8
Node_2457	3	0.250758	0.248871	100	98	100	98	96	90	98	88	90	86	76	86	92	82	76	66	74	68	74	74	NA	NA	NA	db57d5c74c75beb41f37ee4a268d2708
Node_2458	2	0.281684	0.217866	90	90	90	80	86	78	82	62	64	68	66	58	70	58	64	74	66	70	72	64	NA	NA	NA	cc2f8dee1dff33d8e41478327d33a42f
Node_2464	2	0.216236	0.283837	100	100	100	100	100	100	100	100	100	96	100	100	100	100	98	98	100	96	96	96	NA	NA	NA	19675123a2f8e81277e12203ea38f99e
Node_2468	7	0.0982904	0.401806	100	98	96	88	94	98	82	86	84	84	68	62	64	60	66	62	54	52	40	50	NA	NA	NA	5001cf6cd2b9896b86710eeecb7795f4
Node_2469	6	0.145096	0.355	100	100	100	100	100	100	100	100	100	100	100	100	100	100	100	100	100	100	98	100	NA	NA	NA	894604cb12535f6b519a7e6e7ca9c229
Node_2470	5	0.157045	0.343051	82	74	80	70	56	56	58	56	60	50	60	52	54	64	54	52	50	62	50	46	NA	NA	NA	b84bdf092606a465264b95ff36c4331d
Node_2471	3	0.255888	0.244208	100	100	100	100	100	100	100	100	100	100	100	100	100	100	100	100	100	100	100	100	NA	NA	NA	6ec323770a65c47b0d1802bb92e56dd1
Node_2472	2	0.468573	0.0313226	100	100	100	100	100	100	100	100	100	100	100	100	100	100	100	100	100	100	100	100	NA	NA	NA	bd78ba44adb43afc27b21b8b6b8104e2
Node_2476	2	0.451485	0.0482762	100	100	100	100	100	100	100	100	100	100	100	100	100	100	100	100	100	100	100	100	NA	NA	NA	577704f7424de7d64cde023baa5ed5e4
Node_2481	17	0.00400813	0.496147	100	100	98	96	88	92	86	88	82	90	86	72	68	62	56	48	56	58	48	50	NA	NA	NA	9cc41a4f7f52e186018ae015d04a5e75
Node_2482	14	0.00804681	0.492109	100	100	100	100	100	94	96	88	92	98	88	82	80	78	72	66	70	70	64	58	NA	Lineage_72	NA	773e8e1cfe61d94e3f398f4a437bcd41
Node_2483	13	0.0261601	0.473995	100	100	100	100	100	100	100	100	100	100	100	100	100	96	100	100	98	100	96	100	NA	NA	Lineage_94	a6f32a383ddfba6406af09ac00dddcd2
Node_2484	12	0.0330219	0.467133	100	100	98	98	98	94	96	90	98	84	82	84	74	76	78	66	70	82	74	60	NA	NA	NA	4739f834fa7f1cade59d3f888a2238dd
Node_2485	7	0.052757	0.447263	100	100	100	100	100	100	100	100	100	98	100	100	100	100	98	98	92	98	96	100	NA	NA	NA	2be6713ffd3bde77e957c85b478e8c92
Node_2486	6	0.151194	0.348826	100	100	100	100	100	100	100	100	100	100	100	100	100	100	100	100	100	100	100	100	NA	NA	NA	f0ed580b8ff97efa4f3d39a235699f3c
Node_2487	5	0.166891	0.33313	100	98	100	100	100	94	96	94	98	80	82	90	82	92	84	64	86	76	62	60	NA	NA	NA	6e3e5d5009d2117ea8d250566d305106
Node_2488	3	0.186553	0.313468	98	94	84	84	94	74	84	86	78	74	74	76	58	84	70	68	74	74	54	52	NA	NA	NA	df03069b61f463acb45a8b0362a07ffc
Node_2489	2	0.288868	0.211056	100	100	100	100	100	100	100	100	100	100	100	100	100	100	100	100	100	100	100	100	NA	NA	NA	a43d44516bb517668138d74b85ed2f2a
Node_2493	2	0.453384	0.0465296	100	100	100	100	100	100	100	100	100	100	100	100	100	100	100	100	100	100	100	100	NA	NA	NA	d2aca57ac1bc911eee826ccaa3d7d63e
Node_2498	5	0.166428	0.333728	100	100	100	100	100	100	100	100	100	100	100	100	100	100	100	100	100	100	100	100	NA	NA	NA	5b54e744737bfe6faaa634c696926293
Node_2499	4	0.181157	0.318953	100	100	98	94	98	88	100	90	90	72	84	80	70	76	74	74	62	78	68	64	NA	NA	NA	6af4dfb20a06faaed7c0110f6e04753d
Node_2500	3	0.222799	0.27731	100	100	100	100	100	100	100	100	100	100	100	98	100	100	98	98	94	98	98	100	NA	NA	NA	56452033f9344d5585d10b6ee8405542
Node_2501	2	0.316211	0.183899	100	100	100	100	100	100	100	100	100	100	100	100	100	100	100	100	100	100	100	100	NA	NA	NA	41c31cc42ea505f1d41c338dd9ab20a5
Node_2509	3	0.0425939	0.45745	100	100	100	100	100	100	100	100	100	100	100	100	100	100	100	100	100	100	100	100	NA	Lineage_73	Lineage_95	fd06e764aa436054f662b7ac7f4db946
Node_2510	2	0.0987144	0.401049	100	100	100	100	100	100	100	100	100	100	100	100	100	100	100	100	100	100	100	100	NA	NA	NA	8b355fe47c2d0b1c856788d0187f6fba
Node_2514	40	0.000346242	3.49754	34	18	4	10	0	0	2	2	0	0	0	0	0	0	0	0	0	0	0	0	NA	NA	NA	107adc2ade66d1f8c91e9b35b6a43faa
Node_2515	33	0.000717247	2.49754	56	44	42	42	18	12	10	20	6	0	8	4	2	8	10	6	0	6	0	0	NA	NA	NA	d3bc7603425a0019d5c82462f925faad
Node_2516	17	0.0013204	1.49754	90	80	68	76	50	44	36	56	38	28	22	20	22	28	12	26	8	20	6	14	NA	NA	NA	a1aa274842a1b0011c88b858e2adee63
Node_2517	16	0.00359672	1.49526	98	90	82	88	68	60	54	74	62	48	42	44	42	42	32	38	20	40	16	30	NA	NA	NA	eabb4daec52b420f9849445c172e422b
Node_2518	15	0.00591679	1.49294	100	92	96	96	86	68	74	78	78	60	54	60	56	68	46	64	40	38	40	32	NA	Lineage_74	NA	692d3a9f4c5060d5861f2850682898d3
Node_2519	14	0.0102755	1.48858	98	98	98	98	92	92	84	88	90	84	80	88	82	84	82	84	84	80	72	72	NA	NA	NA	5b0c09cad93216f3c94f0f62a67f6464
Node_2520	4	0.0174813	0.482474	100	96	100	100	96	90	98	96	94	92	88	92	92	88	84	96	86	82	86	80	NA	NA	NA	69465f3f9f1b22c15139ed52b2fe2bc6
Node_2521	3	0.0369886	0.462799	100	100	100	100	100	100	100	100	100	100	98	96	100	100	98	98	98	94	96	94	NA	NA	Lineage_96	d16a7dfdc8ab2c3f04305501908661f3
Node_2522	2	0.132874	0.366734	100	100	100	100	100	100	100	100	100	100	100	100	100	100	100	100	100	100	100	100	NA	NA	NA	01bb13edb38f0cdf4c8470d1cd6be92d
Node_2527	10	0.0254494	1.47341	100	100	100	100	100	100	100	100	100	100	100	100	100	100	100	100	100	100	100	100	NA	NA	Lineage_97	e40a02cfd066681cb8c5eb18960b90b5
Node_2528	9	0.0857793	1.41308	100	100	100	100	100	100	100	100	100	100	100	100	100	100	100	100	100	100	100	100	NA	NA	NA	ca8e3e20a3bd46dc646dfcf6a676a20c
Node_2529	5	0.087942	1.41092	44	26	30	28	10	32	16	26	16	14	20	14	16	16	12	22	16	14	22	16	NA	NA	NA	c0e4a404a38db13fd9ea06f5b92197ab
Node_2530	4	0.0887767	0.410916	52	34	42	44	34	28	24	20	30	32	34	30	18	28	28	18	28	14	30	18	NA	NA	NA	34354bb8ad2b8c6b614399f0432deec7
Node_2531	3	0.106828	0.392864	100	100	100	100	100	100	100	100	100	100	98	100	98	96	96	100	92	94	82	84	NA	NA	NA	2a33ff0c2f07ebfb67bf3efd3e205678
Node_2532	2	0.132939	0.366737	100	100	100	100	100	100	100	100	100	100	98	100	100	100	98	98	100	98	96	98	NA	NA	NA	ea34701a6168ac20150f53a107c5f68c
Node_2538	4	0.0931192	0.406659	54	46	44	44	52	52	46	44	42	44	50	50	42	38	34	48	36	42	40	30	NA	NA	NA	d9f2dbbdcd45566bbf18f5737601fe28
Node_2539	3	0.11589	0.383888	100	100	100	100	100	100	100	98	100	100	98	98	100	100	100	96	98	100	96	100	NA	NA	NA	d609823a2b5ef17b0a9b2512bd76d41a
Node_2540	2	0.126064	0.373711	100	98	84	94	86	94	86	74	82	78	74	74	62	74	64	60	80	66	56	74	NA	NA	NA	d59212f05f20bb6e8df604665d235840
Node_2549	16	0.00541774	0.49478	98	96	84	84	80	82	78	84	70	68	66	66	74	72	70	72	62	74	66	64	NA	NA	NA	e435ae35fe72de0e7c135780fd0bc938
Node_2550	15	0.0307072	0.469491	100	100	100	100	100	100	100	100	100	100	100	100	98	100	98	100	100	100	100	96	NA	Lineage_75	Lineage_98	9b9c2b0ce087d7d33d789eb36b280c18
Node_2551	14	0.083138	0.41706	100	100	100	100	100	100	100	100	100	100	100	100	100	100	100	100	100	100	100	100	NA	NA	NA	db3dfbf4218365bc45b1757f57d98f54
Node_2552	13	0.0919029	0.408295	82	52	34	42	32	18	32	26	30	22	42	26	18	18	24	14	8	30	14	14	NA	NA	NA	d7418deca8c43c861c175e0ed3bdaafc
Node_2553	6	0.0963768	0.403821	52	28	22	16	16	10	0	8	12	6	8	6	6	2	2	2	0	2	0	4	NA	NA	NA	d297e4242eecc3a574a7178ab08acbb2
Node_2554	5	0.105438	0.39476	64	44	22	18	16	18	4	10	16	8	10	8	6	10	6	4	2	4	6	2	NA	NA	NA	ade4922442fec3734a0c0b24f7d9b726
Node_2555	4	0.135576	0.364622	84	68	60	46	46	38	20	28	32	26	22	24	30	18	12	18	22	22	10	14	NA	NA	NA	885e227631c8c26e662883ada102001d
Node_2556	2	0.183287	0.316745	100	92	94	94	90	92	80	84	86	88	74	74	76	70	60	62	56	54	62	66	NA	NA	NA	ca1fc3cd6d727a8b57fbfc9a3cce6f0a
Node_2559	2	0.197865	0.302333	96	92	94	90	84	84	76	64	80	70	90	78	74	70	74	66	62	70	62	50	NA	NA	NA	e615bf4f794e44491d3687eee0575a99
Node_2564	7	0.112199	0.38792	68	46	36	24	26	26	8	18	20	16	12	16	16	12	12	10	12	12	6	16	NA	NA	NA	bdacbcf9bdac64d782a7d5b9ae91cb5e
Node_2565	5	0.126833	0.373286	68	46	38	26	26	26	14	20	14	14	12	18	20	14	10	8	10	8	4	4	NA	NA	NA	9a614d70a3a6a2e5d95751b9322813a2
Node_2566	4	0.146683	0.353436	84	74	62	44	40	40	32	32	30	30	28	24	28	28	16	22	16	16	16	20	NA	NA	NA	0cdcb266244441b3cb57f3e326b827e5
Node_2567	3	0.156112	0.344007	78	58	44	30	40	32	22	22	26	30	22	24	36	16	24	22	14	20	14	18	NA	NA	NA	cc3cb5f19c8822ce9b5c8c0d9eaafefe
Node_2568	2	0.177426	0.322693	90	76	66	52	50	48	48	38	50	42	44	44	36	40	42	36	24	26	20	34	NA	NA	NA	5643d5191b3fc1fc64867a90a6fd265e
Node_2574	2	0.242017	0.257996	100	100	100	100	100	100	100	100	100	100	100	100	100	100	100	100	100	100	100	100	NA	NA	NA	0adb63745c04ca56ef09d18444061e7a
Node_2580	7	0.00113678	0.498978	56	26	22	20	4	4	8	8	6	2	2	0	2	0	2	2	0	0	0	0	NA	NA	NA	8822d18638962baba8cd4ec80b24fbc2
Node_2581	5	0.00288366	0.497231	62	36	38	34	16	18	18	14	10	8	4	4	4	2	4	8	2	2	4	8	NA	NA	NA	63e23c88455b5b76f6665f4ad4b8b7ba
Node_2582	4	0.00701427	0.492995	80	60	58	56	44	42	50	42	22	36	28	14	30	28	10	22	8	16	22	20	NA	Lineage_76	NA	2124c397f7d258f439d3c512d1e26780
Node_2583	3	0.0144949	0.485332	82	56	64	50	36	34	36	34	26	32	28	16	30	12	16	24	10	6	18	16	NA	NA	NA	f62c1821bea4d65b2473a1ccfedbc995
Node_2584	2	0.265076	0.234752	100	100	100	100	100	100	100	100	100	100	100	100	100	100	100	100	100	100	100	100	NA	NA	NA	21e74ab420793909afd44fe639b165a0
Node_2590	2	0.011734	0.488364	100	98	100	100	96	96	96	98	98	96	98	94	90	88	86	88	80	88	86	84	NA	NA	NA	75b303893bc48a5b2c2080de23d0e3d8
Node_2593	282	0.000220151	6.49679	0	0	0	0	0	0	0	0	0	0	0	0	0	0	0	0	0	0	0	0	NA	NA	NA	a7d0e4fc02d3b181099fcef373ffab4b
Node_2594	166	0.000242639	3.49845	0	2	0	0	0	0	0	0	0	0	0	0	0	0	0	0	0	0	0	0	NA	NA	NA	ad2ba6e4b5a48cf49dac5ae197481264
Node_2595	108	0.000532297	2.49845	14	2	0	0	0	2	0	0	0	0	0	0	0	0	0	0	0	0	0	0	NA	NA	NA	b60d318486f81156d64138bd8b3a8e7d
Node_2596	80	0.00097883	1.49845	20	8	0	0	2	0	0	0	0	0	0	0	0	0	2	0	0	0	0	0	NA	NA	NA	97fc160e6a371ead6903f9d362ee5552
Node_2597	20	0.0016692	0.49843	80	68	48	48	44	34	30	26	26	10	32	18	12	22	22	14	18	6	6	12	Lineage_13	NA	NA	5cd0db62546dfd6b5cd5cb5b548b3ed6
Node_2598	11	0.00934196	0.490757	100	100	100	100	100	100	100	100	100	100	100	100	98	100	100	98	100	98	100	100	NA	Lineage_77	NA	be4ecb473aa7f23b75f3dbbdbcbe4bf1
Node_2599	10	0.0217554	0.478215	100	100	100	100	100	100	96	100	98	98	96	92	98	98	94	94	90	90	80	92	NA	NA	Lineage_99	cc13a0b91feafacb77d7af5ed33aa898
Node_2600	9	0.0388032	0.461167	100	100	100	100	100	100	96	100	100	98	98	96	98	98	96	96	94	90	86	94	NA	NA	NA	39f53691643304b67cfbe703c886a847
Node_2601	8	0.0571886	0.442782	100	100	100	100	100	100	96	100	100	98	100	96	98	100	96	98	96	96	86	94	NA	NA	NA	ebdd3fef0ead76b292233cee6af0fe92
Node_2602	2	0.107551	0.392386	100	100	100	100	100	100	100	100	100	100	100	100	100	100	100	98	100	98	100	100	NA	NA	NA	083c3b19e77c8c700f8439a9aeb37429
Node_2605	6	0.148043	0.351928	100	100	100	100	100	100	100	100	100	100	100	100	100	100	100	100	100	100	100	100	NA	NA	NA	979fb9230f25ef8d32981d07deb824e9
Node_2606	4	0.160406	0.339565	88	82	84	88	82	74	72	76	70	56	76	62	70	64	60	66	62	62	46	58	NA	NA	NA	deb261ec7d0c7328377dfe3c73994326
Node_2607	3	0.223365	0.276606	100	100	100	100	100	100	100	100	100	100	100	100	100	100	100	100	100	100	100	100	NA	NA	NA	02685bce9fae75d8ffe850c800390d20
Node_2608	2	0.258041	0.241929	86	84	74	76	74	70	74	66	62	68	74	72	60	60	56	66	66	56	66	66	NA	NA	NA	b62d2af143cd11fb546bf97ef0507dbb
Node_2613	2	0.164376	0.335552	88	82	84	88	78	68	72	72	72	66	78	70	74	58	72	74	66	66	58	54	NA	NA	NA	0e3d32e4a1475f162715b903fd9e7191
Node_2619	9	0.117086	0.382984	100	100	100	100	100	100	100	100	100	100	100	100	100	100	100	100	100	100	100	100	NA	Lineage_78	Lineage_100	455a97712791eaade85aaf998d6d4e1f
Node_2620	2	0.296893	0.202964	100	100	100	100	100	100	100	100	100	100	100	100	100	100	100	100	100	100	100	100	NA	NA	NA	e9041e236f63b3c0b8f1c2f663cf555e
Node_2623	7	0.370861	0.129209	100	100	100	100	100	100	100	100	100	100	100	100	100	100	100	100	100	100	100	100	NA	NA	NA	59f2b7279e107a4b4d5d8702b69a211c
Node_2624	4	0.376059	0.124011	74	70	80	62	72	54	60	48	44	58	60	42	44	46	30	52	54	48	40	34	NA	NA	NA	1b754dee2706caaffabc08b7ec472b12
Node_2625	2	0.425451	0.0746155	100	100	100	98	100	96	98	98	98	94	90	80	84	90	78	88	82	88	74	74	NA	NA	NA	1faaed04461f0784c2f2c7805de83ff4
Node_2628	2	0.466657	0.0334125	100	100	100	100	100	100	100	100	100	100	100	100	100	98	98	100	100	100	100	98	NA	NA	NA	3dc42a96fc6926311402978b9f0a52ac
Node_2631	3	0.467768	0.0323025	100	100	100	100	100	100	100	100	100	100	100	100	100	100	100	100	100	98	96	98	NA	NA	NA	9457e172ac08607620ee879d28e37161
Node_2632	2	0.476842	0.0232277	90	76	72	70	70	62	52	60	48	56	36	50	46	44	50	50	38	30	42	46	NA	NA	NA	4759acc396a64ecde214cc35403a4119
Node_2636	60	0.00165979	0.498447	22	12	8	0	6	4	2	0	4	0	0	0	2	0	2	0	0	0	0	0	Lineage_14	NA	NA	cad5e2c0c277440360afda22f77b5101
Node_2637	3	0.00365115	0.496413	78	66	60	64	48	44	48	38	36	36	34	26	36	32	22	20	12	30	14	26	NA	NA	NA	94307fa6f750b058cd72bbdddb11a569
Node_2638	2	0.472946	0.0269827	100	100	100	100	100	100	100	100	100	100	100	100	100	100	100	100	100	100	100	100	NA	NA	NA	fab5eb77c755fe7ebe8f3d15da4f88f4
Node_2642	57	0.00506385	0.495043	44	52	42	24	34	30	26	14	16	14	10	14	8	8	8	4	6	2	0	2	NA	NA	NA	da3301ede8e564ec0d39b93bd977a2c1
Node_2643	21	0.00821127	0.491894	92	86	84	58	70	62	58	50	46	40	36	32	34	32	18	24	26	16	20	14	NA	Lineage_79	NA	32838d80e23e9829d53acf57dd3ff354
Node_2644	10	0.0130158	0.487084	94	86	82	66	74	60	56	60	48	58	54	40	48	46	30	42	34	38	24	32	NA	NA	NA	ddd27231fa53928a48f1bcd915bfb11e
Node_2645	9	0.064639	0.435461	100	100	100	100	100	100	100	100	100	100	100	100	100	100	100	100	98	98	96	98	NA	NA	Lineage_101	592186d5d67f93102bbece3327a122e5
Node_2646	8	0.0933431	0.406727	98	100	98	96	100	98	94	92	94	92	90	84	74	78	84	80	64	68	48	50	NA	NA	NA	3c575c0a83517cb0aa947d47476b5a5a
Node_2647	7	0.127726	0.372344	100	100	100	100	96	100	100	94	100	98	94	90	88	80	92	84	80	82	76	68	NA	NA	NA	6e7823258ec8a7ae10229cd54053b83d
Node_2648	4	0.132276	0.367794	46	44	30	30	20	24	14	14	18	18	10	6	8	10	16	10	10	6	8	8	NA	NA	NA	571b7cd15d7eb6d98e4f6ff9800c4879
Node_2649	3	0.133613	0.366457	46	22	14	18	12	18	8	8	12	8	10	6	12	4	6	14	8	8	20	10	NA	NA	NA	f3737e93423d499c8d40b30116af57a0
Node_2650	2	0.151037	0.349033	92	86	86	90	74	74	64	64	82	52	60	56	32	60	40	66	50	48	48	30	NA	NA	NA	9e472aab642ac0089b203b5234705a8f
Node_2655	3	0.138933	0.360843	76	64	50	52	44	44	48	28	36	20	36	28	22	14	28	22	18	24	16	16	NA	NA	NA	fc488c90e9fd8a5b99d1dc8efe9ae3e9
Node_2656	2	0.149872	0.349846	98	88	86	76	84	62	74	64	54	64	58	54	68	44	58	32	46	46	30	46	NA	NA	NA	70486cb74747e978923bdf3b07259ca5
Node_2663	11	0.0186229	0.481482	100	98	96	90	88	90	90	92	94	88	84	94	80	88	92	86	82	84	86	76	NA	NA	NA	d7415fe2aec848a4192fcec503b70eb3
Node_2664	10	0.0292572	0.470775	100	100	100	100	100	96	98	98	96	96	92	88	86	92	88	82	82	86	82	76	NA	NA	Lineage_102	0826398b2e7785de2c5bdd94c01bb88e
Node_2665	9	0.0674956	0.432537	100	100	100	100	100	100	100	100	100	100	100	100	100	100	100	100	100	100	100	100	NA	NA	NA	af1c61faec8e7aaff2c7c89946224a3d
Node_2666	8	0.0720654	0.427967	86	74	64	64	60	38	42	48	50	44	40	34	62	34	40	32	44	36	22	34	NA	NA	NA	99b0db84f7d6a91e94db62579550c9a7
Node_2667	7	0.0773094	0.422723	82	76	58	66	50	48	38	50	44	34	28	30	42	32	44	38	36	24	14	26	NA	NA	NA	4da129d9279a2748c151a7d857987947
Node_2668	6	0.0873332	0.412692	100	98	90	90	80	68	70	66	70	58	60	58	46	46	54	28	26	24	36	34	NA	NA	NA	da898d67e9ebc32f97540b21409ba956
Node_2669	2	0.0949024	0.40511	98	92	82	88	82	76	64	52	76	54	54	52	60	48	50	50	36	42	44	38	NA	NA	NA	3f782523634d72eda46765c2a22779eb
Node_2672	4	0.124452	0.375573	100	100	100	100	100	100	100	98	100	100	100	100	100	100	100	100	100	98	96	96	NA	NA	NA	9484a30f81e3079ea2843268bdcdc2cc
Node_2673	2	0.263704	0.236302	100	100	100	100	100	100	100	100	100	100	100	100	100	100	100	100	100	100	100	100	NA	NA	NA	813115fa797d17e04d8d936544177320
Node_2676	2	0.306639	0.193387	100	100	100	100	100	100	100	100	100	100	100	100	100	100	100	100	100	100	100	100	NA	NA	NA	ec708342bfa799e1cc4aa7214d9cf9c3
Node_2684	36	0.00905608	0.49105	44	66	48	48	42	44	36	26	28	34	22	20	26	12	20	20	16	14	4	14	NA	Lineage_80	NA	aa5cf0e62c01ba6b3e2164c1146739af
Node_2685	4	0.018843	0.481072	52	80	70	72	66	68	64	48	62	72	50	54	54	38	50	52	46	34	32	46	NA	NA	NA	3bc0cc2d7b010ebc2067ce79c2693b8e
Node_2686	3	0.113455	0.386271	100	100	100	100	100	100	100	100	100	100	100	100	100	100	100	100	100	100	100	100	NA	NA	Lineage_103	ba3543c39967a18f6cfd7a699c4ed2a5
Node_2687	2	0.15654	0.342999	100	100	100	100	100	100	100	100	100	100	98	96	96	100	96	98	96	90	78	90	NA	NA	NA	bc087ed55597379fb5faa0d6e6f79734
Node_2692	32	0.024102	0.476005	98	98	96	92	96	96	92	86	90	86	84	72	80	76	74	78	74	78	66	58	NA	NA	Lineage_104	dcc55cf7413e3d641cf016865df0086a
Node_2693	31	0.0382613	0.461819	100	98	100	98	100	94	98	98	96	94	90	82	88	78	64	76	70	64	56	56	NA	NA	NA	104e89a3e90506b69d25cc954f3a443c
Node_2694	15	0.0463764	0.453522	92	96	88	90	90	88	84	76	82	82	82	78	68	68	78	78	68	62	68	64	NA	NA	NA	ee4331f1de53fa0e058fb006f4904355
Node_2695	14	0.0607966	0.439101	100	96	98	96	94	94	82	84	88	54	68	70	58	66	70	50	62	48	50	40	NA	NA	NA	08d5361eca6f0734d91f0bdc886246b5
Node_2696	13	0.0670674	0.432831	96	92	76	62	72	60	66	54	58	52	50	52	46	48	42	44	38	22	32	26	NA	NA	NA	fcf55d83ad723ebaa3ee03ac99c4a2d8
Node_2697	10	0.0785648	0.421333	100	98	96	92	90	80	90	80	86	68	70	70	74	68	60	68	72	46	64	34	NA	NA	NA	6dd0b3d13d336ac67b39f902e7de5d4c
Node_2698	9	0.0926723	0.407226	94	82	80	68	76	58	58	52	42	56	48	52	46	48	58	44	46	48	38	44	NA	NA	NA	ee9ceab30f07c9b24779e7a445bd3ef5
Node_2699	8	0.10362	0.39623	82	70	68	46	50	42	26	30	28	32	24	22	30	22	34	24	24	38	20	20	NA	NA	NA	357a3badcca19e7e3134ab6b4479e788
Node_2700	2	0.115789	0.384062	88	68	74	64	64	48	34	46	46	46	36	38	34	28	46	28	30	38	36	38	NA	NA	NA	60cf4612a05b053058aee7442ab10493
Node_2703	6	0.116414	0.383325	94	86	84	74	80	76	66	68	74	70	62	56	56	44	58	48	42	48	52	30	NA	NA	NA	78a3be259d76dae56f13a9a733ab28ab
Node_2704	2	0.126535	0.372976	58	58	58	58	50	60	60	50	38	54	46	44	48	30	44	42	42	32	34	32	NA	NA	NA	327f54210e9b106e070fc0193ce863b9
Node_2707	4	0.128788	0.370951	78	70	60	66	58	72	58	46	54	52	44	48	46	42	46	36	42	40	36	42	NA	NA	NA	eff305c1346f3faa4889af72684d84fe
Node_2708	3	0.163619	0.336121	100	100	100	100	100	100	100	100	98	96	100	98	100	100	100	82	90	92	92	90	NA	NA	NA	6ff0f963bb97e5609250f6541c7c3aa6
Node_2709	2	0.34526	0.15434	100	100	100	100	100	100	100	100	100	100	100	100	100	100	100	100	100	100	100	100	NA	NA	NA	8a8c41396d9fd99edef7f5abb9227862
Node_2716	3	0.117049	0.382779	100	100	100	100	100	100	100	100	100	100	100	100	100	100	100	100	100	100	100	100	NA	NA	NA	f093fc17d318808a6b076a30266048be
Node_2717	2	0.177548	0.32228	100	100	100	100	100	100	100	98	98	100	100	100	98	98	98	100	100	96	98	96	NA	NA	NA	254344cb94fc2b6fdf2aa05e3de375dd
Node_2723	16	0.0493057	0.450775	100	98	98	92	96	94	92	96	94	92	88	82	74	64	60	84	70	56	58	50	NA	NA	NA	401124b3d3529d93ea11ded5a48e20c6
Node_2724	10	0.0715831	0.428497	100	100	100	96	96	96	94	92	96	94	92	80	84	88	88	82	90	80	72	84	NA	NA	NA	2fb6a02592b924d5e42fe9dadd4e261b
Node_2725	6	0.0835748	0.416505	88	62	62	58	62	42	62	40	44	46	40	30	42	38	22	22	36	32	20	28	NA	NA	NA	1af71cd50ca0d6aeea408d7fa220b8b1
Node_2726	2	0.0933957	0.406643	82	72	68	58	44	32	54	42	42	52	28	28	34	34	26	28	28	34	20	18	NA	NA	NA	636314beaab9896913487917fb4ddf21
Node_2729	4	0.0979927	0.402087	100	100	92	90	90	94	80	82	76	80	62	56	68	56	50	46	48	52	42	48	NA	NA	NA	dbf0359e239aaa24a0b3c314c9f1f33c
Node_2730	3	0.116107	0.383973	100	100	98	94	92	94	92	88	82	92	76	84	78	76	70	76	52	58	56	56	NA	NA	NA	16c68e328912e38aa4720ec9fc7a88b0
Node_2731	2	0.128726	0.371071	100	86	86	84	84	80	74	62	66	66	66	64	70	56	60	48	64	56	56	50	NA	NA	NA	33884e7f94c206e809500bf9b97b71e4
Node_2736	4	0.0889531	0.41089	88	62	64	62	66	52	62	44	58	48	40	40	50	54	48	36	48	42	34	30	NA	NA	NA	ba98abda8506305a0144279cf3e3b8de
Node_2737	2	0.104502	0.395341	88	62	64	62	64	52	64	46	54	48	36	42	42	50	46	48	56	54	32	46	NA	NA	NA	274878b14aae9a48bfafe28992762d34
Node_2740	2	0.15688	0.342693	100	100	100	100	100	100	100	100	100	100	100	100	100	100	100	100	100	100	98	98	NA	NA	NA	ccdcae1a5d2200fd71c304f6a286a424
Node_2743	6	0.119334	0.380182	100	100	100	100	100	100	100	100	100	100	100	100	100	100	100	100	100	100	100	100	NA	NA	NA	9f36132152c42d44b8b23fdcf331ac12
Node_2744	3	0.142033	0.357359	98	94	94	92	90	90	84	82	80	76	64	62	68	60	58	54	54	50	42	36	NA	NA	NA	c17f4918013999681d62d51527d9475f
Node_2745	2	0.158048	0.341344	100	92	98	78	82	82	76	78	68	66	70	56	58	48	54	62	60	52	48	40	NA	NA	NA	40e262d13386a9e97298b4d2535f9968
Node_2749	3	0.155392	0.344125	98	96	96	96	90	100	90	92	86	86	78	78	80	70	62	72	72	64	74	54	NA	NA	NA	874c3627d705fa784456b5a49b7f319b
Node_2750	2	0.169122	0.330081	96	92	92	88	84	76	68	82	68	66	56	60	60	58	50	50	50	52	44	42	NA	NA	NA	a7becaa0b9d1b813b77f317d621aef7a
Node_2755	28	0.0115128	0.488658	50	68	62	54	56	62	52	42	38	54	50	44	44	36	44	34	22	32	24	38	Lineage_15	Lineage_81	NA	5c89a7281d0f5e830c064a5f74a5c80e
Node_2756	27	0.0128145	0.487356	50	54	54	46	38	46	38	26	20	32	14	18	26	16	16	16	6	20	12	10	NA	NA	NA	caa27fe50010efa4dcdab4fb6d53548c
Node_2757	24	0.0165844	0.483586	48	54	48	40	42	38	22	24	20	24	18	10	22	4	6	14	6	12	6	6	NA	NA	NA	cc44dde9b2ccfcc53935062eb3967bf5
Node_2758	22	0.0189174	0.481179	48	54	56	40	36	42	30	32	16	28	22	18	16	0	12	10	4	12	8	8	NA	NA	Lineage_105	b27aacbcc02521d11b0d7f0c6c0c6717
Node_2759	4	0.0282666	0.471546	98	82	84	82	72	66	70	64	66	50	58	52	44	50	34	44	30	48	34	34	NA	NA	NA	6caf521894dba905b599790e791a9486
Node_2760	3	0.0518289	0.447984	98	92	94	90	90	80	84	78	80	64	82	74	66	72	66	64	52	64	48	68	NA	NA	NA	4ff8a1f30a1a8c7bbe3a3c9445b54eb3
Node_2761	2	0.070908	0.428905	82	60	54	68	66	52	64	74	72	70	64	60	66	70	54	66	62	62	64	48	NA	NA	NA	39635b6bd7344d35b5ac55021cbad8e0
Node_2766	18	0.0302079	0.469888	92	64	70	60	52	50	44	34	28	30	32	26	16	12	14	10	4	20	12	6	NA	NA	NA	40ea8caf2bc5a5c9e26e6c4d92ab0861
Node_2767	16	0.0356407	0.464442	82	54	36	42	34	22	18	22	14	10	10	14	10	10	8	10	4	6	2	2	NA	NA	NA	0e76815a9253cab740d0be7ab3c679be
Node_2768	15	0.0373473	0.462735	60	38	26	30	22	12	10	12	8	8	6	6	4	8	8	2	4	2	4	4	NA	NA	NA	1e3c1641caa9b240c25280b5a268240a
Node_2769	7	0.0478053	0.452277	82	66	60	56	44	52	38	50	34	34	38	32	40	34	38	34	40	24	26	24	NA	NA	NA	186a46a55f76029e2722212b361e4f9c
Node_2770	6	0.0861002	0.413982	100	100	100	100	100	100	100	100	100	100	100	100	100	100	100	100	98	100	98	96	NA	NA	NA	4c4c8257a6bf2e975bae0fa887339ddb
Node_2771	5	0.096309	0.403773	80	80	62	68	52	60	52	48	46	46	38	44	36	38	36	40	42	32	46	34	NA	NA	NA	ed159801546f4a9b2319b71d4f2b28cd
Node_2772	4	0.11145	0.388632	96	94	88	84	82	82	84	58	66	52	52	44	58	58	46	48	42	40	34	36	NA	NA	NA	bf382a8fc33e1660fe1b3ea519f744d8
Node_2773	3	0.114489	0.385063	50	54	48	48	34	42	28	36	36	32	26	32	34	38	20	30	34	24	26	24	NA	NA	NA	a1646ac2d10ff63e1fa6b962de0fc5e6
Node_2774	2	0.414232	0.0851519	100	100	100	100	100	100	100	100	100	100	100	100	100	100	100	100	100	100	100	100	NA	NA	NA	9f49953357d0831e997261de939a0049
Node_2782	8	0.0494793	0.45044	84	74	76	64	68	58	60	58	58	52	58	44	50	50	46	26	28	32	36	38	NA	NA	NA	401994f64e59cc093660f3c8b7cf79f3
Node_2783	7	0.0673147	0.432533	100	96	98	100	94	96	94	86	80	82	78	90	80	78	72	70	72	60	66	70	NA	NA	NA	3ce929ff8ce5c6131367b0531a583b8f
Node_2784	5	0.0752126	0.424635	82	68	74	66	70	60	56	56	62	58	54	56	64	60	66	68	60	54	60	68	NA	NA	NA	6ce1c754f3880253276727b24f1ba3e2
Node_2785	3	0.0915519	0.408034	98	94	96	98	90	94	88	86	74	88	68	88	80	76	78	80	76	68	74	66	NA	NA	NA	2d959691fb508a589841f8a92283762c
Node_2786	2	0.364556	0.13503	100	100	100	100	100	100	100	100	100	100	100	100	100	100	100	100	100	100	100	100	NA	NA	NA	16ae98fe7e30ceedd7f8f73118b0a81b
Node_2790	2	0.14404	0.355808	100	100	100	100	100	100	100	100	100	100	100	100	100	100	100	100	100	100	100	100	NA	NA	NA	aabaa83c62914dc67ee0101e5cbb0b98
Node_2793	2	0.324482	0.17488	100	100	100	100	100	100	100	100	100	100	100	100	100	100	100	100	100	100	100	100	NA	NA	NA	c58d94da87ff6cbde4a9773cced8de8d
Node_2798	2	0.413742	0.0863539	100	100	100	100	100	100	100	100	100	100	100	100	100	100	100	100	100	100	100	100	NA	NA	NA	0e36b23255a03e64e07f4bcadcf9a3f2
Node_2801	2	0.0522495	0.447921	100	100	100	100	100	100	100	100	98	100	100	100	100	100	100	100	100	94	98	100	NA	NA	NA	04ed762e11499430f510d9762306b526
Node_2804	3	0.0221994	0.477916	90	80	74	76	72	60	58	66	50	52	46	42	46	32	38	44	40	42	36	42	NA	NA	Lineage_106	fdbc03ee946914f5e1dd2c812a389f49
Node_2805	2	0.057603	0.442381	100	100	100	100	100	100	100	100	100	100	100	100	100	98	100	96	96	96	94	100	NA	NA	NA	3abff5f7722ccf0539d7fb1afc775a7a
Node_2810	58	0.000901242	1.49851	84	66	66	58	54	38	26	32	30	22	12	20	20	14	22	14	14	6	8	8	NA	NA	NA	8cc7c9e6939d7dc1bdb8aa80d50a9cda
Node_2811	55	0.00165992	0.49851	66	44	44	40	44	28	24	26	20	22	14	8	20	16	26	8	18	6	10	8	Lineage_16	NA	NA	bc02e7400ccee23065dfb09a24fba817
Node_2812	2	0.00578639	0.494144	100	100	96	100	94	90	88	90	86	74	76	70	76	76	82	70	58	62	52	64	NA	NA	NA	45e8723a387e7ab2ebc428efd98ef6f7
Node_2815	53	0.0066826	0.493487	100	100	100	100	100	100	100	100	100	100	100	100	98	96	100	96	94	100	94	90	NA	Lineage_82	NA	4c698b2ed21f32a452fe433d5c4617d4
Node_2816	10	0.0143971	0.485773	100	100	100	100	100	100	100	100	100	100	100	100	100	100	100	98	94	100	98	94	NA	NA	NA	ccec78bf53f2d3fd499596e494ae9162
Node_2817	9	0.0239473	0.476223	100	100	100	98	98	92	90	92	88	88	84	84	76	76	70	76	76	62	82	70	NA	NA	Lineage_107	a1b299fc175c4481bd294dee876aa031
Node_2818	8	0.0797851	0.420385	100	100	100	100	100	100	100	100	100	100	100	100	100	100	100	100	100	100	100	100	NA	NA	NA	d4e594bc88672bdbedb172f99de87506
Node_2819	6	0.147659	0.352485	100	100	100	100	100	100	100	100	100	100	100	100	100	100	100	100	100	100	100	100	NA	NA	NA	e5e3e0ad4649a268cd0726f8c12fb961
Node_2820	4	0.426893	0.0731917	100	100	100	100	100	100	100	100	100	100	100	100	100	100	100	100	100	100	100	100	NA	NA	NA	759397218bee86af97fb1a6418ccf30d
Node_2821	3	0.440441	0.0596433	94	82	82	60	68	56	60	64	54	62	44	46	38	40	20	42	30	40	18	32	NA	NA	NA	e02cde3769cde52a06d47ed6c25c8645
Node_2822	2	0.455052	0.0450321	96	92	84	76	74	72	66	52	58	66	60	46	50	38	38	44	50	46	42	36	NA	NA	NA	f8af02545a5bacd19cd183bc121e9223
Node_2827	2	0.462014	0.0381303	100	100	100	100	100	100	100	100	100	100	100	100	100	100	100	100	100	100	100	100	NA	NA	NA	288de278dbbbf6265b8277b6ea50ff1c
Node_2830	2	0.473056	0.0271138	100	100	100	100	100	100	100	100	100	100	100	100	100	100	100	100	100	100	100	100	NA	NA	NA	c431e95b320ef7a075cd5f599a7c2ba1
Node_2835	43	0.0350173	0.465106	100	100	100	100	100	100	100	100	100	100	100	100	100	100	100	100	98	100	100	100	NA	NA	Lineage_108	92c77dda55841ca6f96c1ad35cac1444
Node_2836	34	0.0424376	0.457685	98	92	86	84	80	74	76	74	66	68	66	70	46	52	48	58	58	62	54	54	NA	NA	NA	29e5dd4b78b952d82b7a7417ad55bf56
Node_2837	33	0.0462417	0.45388	92	76	66	44	40	60	36	42	40	38	32	28	30	30	22	24	40	28	20	30	NA	NA	NA	574ed871b69ed67e7093549619d7bd0f
Node_2838	13	0.0494603	0.450661	84	68	52	54	38	52	34	38	24	18	24	20	18	8	12	8	12	4	4	8	NA	NA	NA	7e866a35b60389555d3581965eb865e2
Node_2839	8	0.052408	0.44769	86	62	62	56	40	36	30	24	22	26	34	28	18	18	22	16	20	16	12	16	NA	NA	NA	a84f1d395b4dfa2a9775b4ddc151e7a8
Node_2840	7	0.0576624	0.442435	96	68	74	64	54	66	46	52	54	48	52	34	52	44	36	40	22	24	24	26	NA	NA	NA	ce49910f20e0b3fd5dcef94bf213780a
Node_2841	6	0.210051	0.290047	100	100	100	100	100	100	100	100	100	100	100	100	100	100	100	100	100	100	100	100	NA	NA	NA	860eb78408150cee52ee7f6cb24a05e7
Node_2842	2	0.438997	0.0611007	100	100	100	100	100	100	100	100	100	100	100	100	100	100	100	100	100	100	100	100	NA	NA	NA	40d4c6c67535db77ef6d39f20d7faf41
Node_2845	4	0.467147	0.0329223	100	100	100	100	100	100	100	100	100	100	100	100	100	100	100	100	100	100	100	100	NA	NA	NA	2d7e8b9cd7528d3365699c9042fcbdbe
Node_2846	2	0.469645	0.0304243	56	46	26	28	26	34	22	20	24	26	20	24	10	24	24	20	20	22	18	26	NA	NA	NA	faac168a5aa49d73349ca766d5676503
Node_2849	2	0.474541	0.0255232	82	76	52	56	36	48	44	38	22	38	32	26	22	38	38	26	46	38	22	40	NA	NA	NA	dbaa38d24acf34b7594f645af4a9183c
Node_2854	5	0.0527257	0.447396	80	70	62	48	46	40	38	32	16	22	20	18	26	6	12	6	26	8	16	6	NA	NA	NA	64ba30ab0e8581056c2cfa381b98e97f
Node_2855	4	0.058008	0.441826	88	72	66	54	64	54	60	32	44	40	48	50	26	38	28	38	26	36	42	22	NA	NA	NA	71f5365c0ac8e502e5861fd712f8a6d8
Node_2856	2	0.290072	0.209634	100	100	100	100	100	100	100	100	100	100	100	100	100	100	100	100	100	100	100	100	NA	NA	NA	33d93ba4e2d491d4e2ef28229e705dcf
Node_2859	2	0.388169	0.111665	100	100	100	100	100	100	100	100	100	100	100	100	100	100	100	100	100	100	100	100	NA	NA	NA	df2cc4f01af144ea00d0ce0f1ab6ec6c
Node_2863	20	0.0598381	0.440239	100	94	96	96	82	92	84	84	82	80	84	78	58	66	58	52	70	46	50	44	NA	NA	NA	9e2301582ce7c14ffac7867ca87e0e2a
Node_2864	17	0.0712032	0.428874	100	100	100	100	98	100	96	94	94	90	96	92	94	84	84	80	78	80	66	68	NA	NA	NA	5aee958b79ef36134051de549e2d8846
Node_2865	5	0.0874993	0.41253	100	100	100	100	98	98	98	94	98	96	94	88	92	94	92	82	84	84	82	76	NA	NA	NA	7078aa3f9378ff5688be895fdf6a2111
Node_2866	4	0.137872	0.362158	100	100	100	100	100	100	100	100	100	100	100	100	100	100	98	100	100	100	98	96	NA	NA	NA	d97ce3e687d7ce14233a3e8e1be04c60
Node_2867	3	0.34684	0.153041	100	100	100	100	100	100	100	100	100	100	100	100	100	100	100	100	100	100	100	100	NA	NA	NA	386ba69a58d18855969d4563e1ab5fe2
Node_2868	2	0.445401	0.0544798	100	100	100	100	100	100	100	100	100	100	100	98	98	100	92	100	100	96	98	96	NA	NA	NA	380ba3732f25e538c9d8a8feb32e9721
Node_2874	12	0.120035	0.380041	100	100	100	100	100	100	100	100	100	100	98	100	100	98	100	98	100	98	96	96	NA	NA	NA	63003f8243181eba592dd719fdd4a933
Node_2875	11	0.15798	0.342017	100	100	100	100	100	100	98	100	100	100	100	100	100	100	98	100	96	100	98	98	NA	NA	NA	693ca8696378073388b997b0e77f15e8
Node_2876	9	0.188169	0.311827	100	100	100	100	98	100	100	96	98	94	100	94	98	96	96	96	88	98	94	90	NA	NA	NA	60cc5093e0c74d88c7b34ce95b5d59e6
Node_2877	7	0.251728	0.248268	100	100	100	100	100	100	100	100	100	100	100	100	100	96	100	98	94	100	100	100	NA	NA	NA	486f1ea4940de08ddbf2863b4dfec5ed
Node_2878	6	0.377657	0.12234	100	100	100	100	100	100	100	100	100	100	100	100	100	100	100	100	100	100	100	100	NA	NA	NA	73768fdd3a74cee7e15e482a78c12a20
Node_2879	2	0.391788	0.108106	96	94	92	80	72	64	58	52	48	44	54	46	44	44	36	38	18	38	18	28	NA	NA	NA	e782a065df400da91167470838f42f19
Node_2882	4	0.393177	0.106819	94	90	80	74	64	72	60	62	44	54	48	42	38	30	30	30	30	38	28	20	NA	NA	NA	7efe63a7fb6e8febe0b1d9401334a074
Node_2883	3	0.413169	0.086779	98	100	90	88	82	84	74	74	52	60	62	62	54	50	42	42	38	42	30	46	NA	NA	NA	f39286295b24bd044e251eab117fc841
Node_2884	2	0.455047	0.0449011	100	100	98	96	92	94	94	88	82	86	90	80	80	68	70	70	68	66	58	62	NA	NA	NA	1e3dfbec45f12c8e73f5e77665ba7709
Node_2890	2	0.305867	0.194109	100	100	100	100	100	100	100	100	100	100	100	100	100	100	100	100	100	100	100	100	NA	NA	NA	eec843e29942f0ee8287d36dc5bd95d2
Node_2893	2	0.475708	0.0242074	100	100	100	100	100	100	100	100	100	100	100	100	100	100	100	100	100	100	100	100	NA	NA	NA	e6323d6a24ed25b9e363c051a3e2a4b6
Node_2897	3	0.302582	0.197422	100	100	100	100	100	100	100	100	100	100	100	100	100	100	100	100	100	100	100	100	NA	NA	NA	79cb5c7ab2d8c1b4d4c6322efb9fac20
Node_2898	2	0.424274	0.0757236	100	100	100	100	100	100	100	100	100	100	100	100	100	100	100	98	100	100	98	100	NA	NA	NA	dc73f3e2db4d7f3253d831e255a7738e
Node_2903	9	0.0766205	0.423493	100	100	100	100	100	100	100	100	100	100	100	100	100	100	100	100	100	100	100	100	NA	NA	NA	c27d43a768a4cd814e00bd1f42a80592
Node_2904	4	0.0919459	0.408106	100	100	98	98	98	100	94	96	88	96	92	92	90	86	82	96	78	80	78	72	NA	NA	NA	41da46de8cb13b678b16d8b2de496a45
Node_2905	3	0.449545	0.0505075	100	100	100	100	100	100	100	100	100	100	100	100	100	100	100	100	100	100	100	100	NA	NA	NA	d3b97bc923293b3a780e5ceb87207eaa
Node_2906	2	0.482239	0.017813	100	100	96	94	94	90	82	82	80	76	70	64	70	60	82	66	64	68	54	62	NA	NA	NA	c1564d44c4cd755fd955b7e132b307d3
Node_2911	5	0.281456	0.218658	100	100	100	100	100	100	100	100	100	100	100	100	100	100	100	100	100	100	100	100	NA	NA	NA	4635f19408980c8335f748d0f661dec1
Node_2912	4	0.321203	0.178881	96	92	94	84	78	72	80	82	78	74	68	74	78	62	62	70	62	62	62	52	NA	NA	NA	332558d3962f545c6e857959160dece6
Node_2913	3	0.385704	0.11438	100	100	100	100	94	90	98	92	86	92	80	88	86	84	74	84	84	72	76	76	NA	NA	NA	bf6edede28c35782ae8632c6219ce64d
Node_2914	2	0.450317	0.0497674	100	100	100	100	98	98	100	92	96	90	94	84	92	96	88	84	84	78	80	78	NA	NA	NA	ba995a6c23f4ef744a21600962caafd8
Node_2920	3	0.00439794	0.495742	100	90	90	96	80	76	80	80	74	74	60	46	60	48	62	76	56	44	38	56	NA	NA	NA	2de2b56a481e08da2f3adf1e03009462
Node_2921	2	0.457166	0.0428157	100	100	100	100	100	100	100	100	100	100	100	100	100	100	100	100	100	100	100	100	NA	NA	NA	f0dd2760b223d649a7eed2a1ac6d58ac
Node_2925	116	0.000320737	5.49679	8	2	0	0	0	0	0	0	0	0	0	0	0	0	0	0	0	0	0	0	NA	NA	NA	f0595fdce9b15a699c114cfdaf0872f9
Node_2926	19	0.000413228	4.49679	42	20	6	2	4	4	4	0	0	0	2	0	0	2	0	0	0	0	0	0	NA	NA	NA	4a139f8f5750ec1f890c867f7ac356fa
Node_2927	12	0.000931045	3.49679	46	28	10	4	8	6	6	2	0	0	4	0	0	2	0	0	0	2	0	0	NA	NA	NA	3c3170f0455e4bd7312fa1409d9e0596
Node_2928	10	0.00143026	2.49679	48	28	12	4	8	6	8	2	0	0	4	2	0	2	0	0	2	2	0	0	NA	NA	NA	58bba9ea2ff0fceb044445898e7d8ad7
Node_2929	9	0.00233827	1.49679	50	30	14	6	8	10	10	2	2	0	6	4	0	2	2	0	2	2	0	0	NA	NA	NA	5cf6c1af02a524e6454e61e9a081809e
Node_2930	8	0.00320983	0.496789	50	40	16	10	14	12	8	4	8	2	8	8	4	2	2	0	2	2	0	0	NA	NA	NA	d5386988d5a1ea86300de8d4c5b32258
Node_2931	2	0.00512574	0.494798	72	62	52	40	34	30	24	18	18	14	22	14	20	14	14	12	18	16	12	12	NA	NA	NA	4b4dcf3caf86cc2629c02fad3440193d
Node_2934	6	0.00857175	0.491427	96	94	86	84	76	68	64	74	54	60	58	62	50	50	46	44	52	46	50	42	NA	Lineage_83	NA	4412be159a5e90d4ab30b9ec449db654
Node_2935	5	0.0255035	0.474495	100	100	100	100	100	100	100	100	100	100	100	100	100	98	100	98	96	98	94	96	NA	NA	Lineage_109	3fa386f99abadede1f056a9d84101c6a
Node_2936	4	0.384799	0.1152	100	100	100	100	100	100	100	100	100	100	100	100	100	100	100	100	100	100	100	100	NA	NA	NA	5e24538554768ca487d40074f6c9cd6a
Node_2937	3	0.435353	0.0646457	100	100	100	100	100	100	98	94	96	94	92	96	88	92	94	88	96	100	96	92	NA	NA	NA	e97a34e593215c396b0865a7ce5c216f
Node_2938	2	0.485462	0.0145365	100	100	100	100	100	100	100	100	98	98	96	96	96	90	90	90	82	90	90	94	NA	NA	NA	87c30cf5b442003f57b72e9b8f2c9eeb
Node_2947	2	0.00911068	0.491017	100	96	100	98	100	98	92	88	84	84	90	80	72	86	84	84	86	86	84	66	NA	NA	NA	23ebb1db5f8b4ac08de360c77922a468
Node_2950	7	0.00336957	0.496751	82	76	60	58	44	44	40	24	42	24	40	28	40	30	22	22	12	20	8	20	NA	NA	NA	6790d70a6a834e597c7394761e4024c0
Node_2951	2	0.0741832	0.425931	100	100	100	100	100	100	100	100	100	100	100	100	100	100	100	100	100	100	100	100	NA	NA	NA	90e99f20b50c580e64c4a88b65d1b6a0
Node_2954	5	0.368652	0.131468	100	100	100	100	100	100	100	100	100	100	100	100	100	100	100	100	100	100	100	100	NA	Lineage_84	Lineage_110	82a760ebe105e2aff0576aae11c25f53
Node_2955	4	0.429734	0.0703861	100	100	98	94	96	96	94	88	90	90	80	82	78	92	84	76	80	68	80	68	NA	NA	NA	788e12b183f33a326de29fee8c16259f
Node_2956	3	0.464759	0.0353219	100	100	98	96	96	90	86	98	84	66	76	74	58	70	60	58	48	56	58	50	NA	NA	NA	d165fb0689e85a137698bf53d01a6a41
Node_2957	2	0.473314	0.026767	66	74	60	52	36	44	46	46	34	38	58	34	48	34	48	42	42	32	42	42	NA	NA	NA	63074443a1b5592ff094702137603ba6
Node_2963	97	0.000877483	1.49822	58	42	24	20	14	12	10	4	0	6	4	6	0	2	2	2	0	0	0	0	NA	NA	NA	74ae56633f9dd76942d88ef92bcc6ee7
Node_2964	88	0.00212919	1.49697	82	64	46	46	30	34	24	18	8	18	12	14	12	12	12	8	8	14	8	2	Lineage_17	NA	NA	0c7a89c77196ce74c98fb074697957ba
Node_2965	85	0.00447835	1.49462	96	88	88	88	74	88	72	78	62	74	44	56	44	54	46	46	44	50	38	36	NA	NA	NA	e29064858e50eda4633093d727a63926
Node_2966	84	0.0059382	1.49316	96	92	86	76	72	76	66	70	64	62	50	48	56	62	44	44	38	48	36	34	NA	Lineage_85	NA	a985ab9f6ff28a1470c0677e4f241064
Node_2967	83	0.0140319	1.48507	100	100	98	98	98	98	98	96	98	96	90	100	94	94	88	92	88	94	82	88	NA	NA	NA	1b164c8cb8dbccf301642a0cd25a58f6
Node_2968	76	0.022656	1.47645	100	100	98	98	98	98	98	96	96	94	90	94	92	92	90	84	80	94	88	78	NA	NA	Lineage_111	5e51ba52b14a8cf63b7ec068bfe4d76f
Node_2969	74	0.0345143	1.46459	100	100	98	98	98	98	98	96	98	96	90	98	96	94	90	92	88	96	88	94	NA	NA	NA	3d4cf69083d9bb4f41bec24a721f2bc2
Node_2970	73	0.0505013	1.4486	100	100	98	98	98	98	98	96	98	96	90	100	96	94	90	96	88	98	88	94	NA	NA	NA	a7f5b29783c699a98f4781248e84aa22
Node_2971	27	0.0570869	1.44201	58	52	36	26	46	28	26	28	24	38	32	30	38	42	38	44	36	26	42	46	NA	NA	NA	281a828477bcebd59c38316e2c3dd895
Node_2972	26	0.0849516	1.41415	100	100	100	100	100	100	100	100	100	100	100	100	100	100	100	100	100	100	100	100	NA	NA	NA	f9dd9f8c4f232e505a4050c32d065057
Node_2973	12	0.113648	0.38634	100	100	100	100	100	100	100	100	100	100	100	100	100	100	100	100	100	100	100	100	NA	NA	NA	583b74675a37a3547d79c34b0ff31e6d
Node_2974	4	0.215092	0.284897	100	100	100	100	100	100	100	100	100	100	100	100	100	100	100	100	100	100	100	100	NA	NA	NA	4095525deadf71c0d035c4ca1fd927f5
Node_2975	3	0.439416	0.0605724	100	100	100	100	100	100	100	100	100	100	100	100	100	100	100	100	100	100	100	100	NA	NA	NA	6b3ed7cfe456cef56d54fb80739bc158
Node_2976	2	0.446619	0.0533251	54	58	60	56	58	36	54	62	58	54	38	52	40	46	44	58	48	38	50	42	NA	NA	NA	107221141db51995c8e80ec100c597f7
Node_2981	8	0.455292	0.0446321	100	100	100	100	100	100	100	100	100	100	100	100	100	100	100	100	100	100	100	100	NA	NA	NA	16a36d3e34a84936850c1ea80a5ad3b9
Node_2982	7	0.466038	0.0338859	90	84	56	48	60	50	46	24	50	28	36	22	34	30	24	18	22	18	24	32	NA	NA	NA	12e28583dba7846d42b96d6986c0c92a
Node_2983	6	0.469678	0.0302458	54	26	44	24	24	16	26	12	22	14	12	12	8	8	10	8	2	2	6	10	NA	NA	NA	b238a3cef2607b3da8c7a6ea03be306a
Node_2984	3	0.472441	0.0274414	30	18	14	14	8	4	18	6	6	0	6	2	0	12	4	6	4	0	4	6	NA	NA	NA	318d6984a6a0d0dda9619b782e8da46e
Node_2985	2	0.479226	0.0206563	88	62	64	54	34	28	30	22	14	12	26	18	20	26	16	26	14	18	14	20	NA	NA	NA	01491db44312a5811d1effe536778fc3
Node_2989	3	0.474143	0.0257811	40	24	26	16	14	14	10	8	14	10	8	4	10	4	2	4	2	4	2	4	NA	NA	NA	d15cff15adb7e6169e01009e13435046
Node_2990	2	0.478132	0.0217495	50	40	24	28	18	18	16	20	22	16	10	14	14	10	12	8	22	18	12	10	NA	NA	NA	715618709e2f7054916756bb0c26730c
Node_2996	14	0.187629	1.31147	100	100	100	100	100	100	100	100	100	100	100	100	100	100	100	100	100	100	100	100	NA	NA	NA	438e87db3b768cb5f1a6a085d6de0981
Node_2997	13	0.193666	1.30544	98	92	88	82	80	70	68	60	58	46	54	52	52	46	52	44	56	52	48	44	NA	NA	NA	223ded614ac10e3491fc87380116bab3
Node_2998	12	0.217715	1.28139	100	100	100	100	100	100	100	100	98	98	98	98	98	92	100	96	100	100	96	96	NA	NA	NA	d160eacab7323158c9fe7677259530d8
Node_2999	9	0.430005	1.0691	100	100	100	100	100	100	100	100	100	100	100	100	100	100	100	100	100	100	100	100	NA	NA	NA	bc1b7a4b74d244d51623279c2a8d7e19
Node_3000	7	0.430819	0.0690968	52	30	30	36	26	34	20	26	16	12	22	20	18	16	20	20	24	24	10	8	NA	NA	NA	dccd425905d38f46ebaca18d70e95029
Node_3001	5	0.437833	0.0620835	86	68	64	64	50	40	40	26	22	26	22	28	24	26	18	26	14	22	18	14	NA	NA	NA	79bc5036cb02f8b6590f6c09eea9732a
Node_3002	3	0.453001	0.0469042	100	94	86	82	86	64	60	60	52	36	54	50	36	44	34	30	20	24	24	32	NA	NA	NA	1438fd7f3225ca7abbd95c3a123b2a57
Node_3003	2	0.458929	0.0409767	90	90	74	72	60	46	38	46	20	42	44	42	34	32	28	32	24	18	22	26	NA	NA	NA	9b71c3dc24d5edfd7ea74180211c28ef
Node_3007	2	0.467306	0.0326102	100	100	100	98	100	92	86	94	92	88	90	86	78	78	66	86	78	70	64	82	NA	NA	NA	d557bf7edacc0eb49a43a8886a330d80
Node_3010	2	0.461611	0.0382848	100	100	100	100	98	92	92	92	84	94	90	82	82	76	76	76	72	62	68	74	NA	NA	NA	5e467177de2ea1a284f0d34ec6c36362
Node_3013	2	0.441142	0.0587398	98	92	86	76	70	80	60	70	66	62	48	56	60	42	50	38	42	38	32	30	NA	NA	NA	22f90c8f5feda9461fb219cf46ae75bc
Node_3016	3	0.443215	0.0565826	100	100	100	100	100	100	100	100	100	100	100	100	100	100	100	100	100	100	100	100	NA	NA	NA	5473c3136cfec6ba09fb6c8594ed7335
Node_3017	2	0.458106	0.0416914	92	98	86	84	82	82	80	70	68	72	54	60	70	50	54	64	62	58	60	52	NA	NA	NA	9b3cdd062456fc95b6b8192055337f4f
Node_3024	46	0.104054	0.395987	100	100	100	98	100	100	98	96	98	96	90	100	98	96	90	96	88	98	92	96	NA	NA	NA	47b77b968e79f33efe608775341bad05
Node_3025	30	0.111874	0.388064	74	84	52	64	68	56	72	54	48	60	54	50	56	54	52	48	48	44	42	42	NA	NA	NA	df8cac96b5ce69d35fb1049b4a04b455
Node_3026	17	0.139145	0.360789	98	82	78	74	88	78	72	78	70	58	66	72	60	68	60	74	46	62	56	60	NA	NA	NA	67d5daace6bdc29cdd73dde3097bc828
Node_3027	10	0.150639	0.349294	100	100	100	100	96	98	100	96	94	96	98	88	96	92	90	86	94	94	82	88	NA	NA	NA	e0d9ba79e5191296c674665b8a8160df
Node_3028	7	0.153428	0.346429	82	78	60	66	68	54	58	60	60	58	62	52	42	38	50	52	50	36	22	34	NA	NA	NA	0a69e18224fc445cc9437da956f4b514
Node_3029	6	0.179043	0.320814	100	100	100	100	100	100	100	100	100	100	100	100	100	100	100	96	92	94	98	92	NA	NA	NA	7ad97ba97b6c6776f5ce23e59545eb52
Node_3030	3	0.36083	0.139027	100	100	100	100	100	100	100	100	100	100	100	100	100	100	100	100	100	100	100	100	NA	NA	NA	5cd2a1f725b691e6d97dd1076d422e0d
Node_3031	2	0.40322	0.0966364	100	100	100	100	100	100	100	100	100	100	100	100	100	96	98	98	98	96	92	98	NA	NA	NA	bff7809b36c62a12fc0b1c856b7ee19e
Node_3035	3	0.414551	0.0852722	100	100	100	100	100	100	100	100	100	100	100	100	100	100	100	100	100	100	100	100	NA	NA	NA	b7c88d43451b599828e706af77d959cf
Node_3036	2	0.438681	0.0610413	100	100	98	100	92	92	88	80	84	90	88	80	80	80	82	72	78	78	78	80	NA	NA	NA	6c724c378e220a69110b4083810ada0c
Node_3041	3	0.192263	0.30767	100	100	100	100	100	100	100	100	100	100	100	100	100	100	100	100	100	100	100	100	NA	NA	NA	e3590f5bde9d6937dd959538aaca7ba2
Node_3042	2	0.258007	0.241926	100	100	100	100	100	100	100	100	100	100	100	100	100	100	100	100	100	100	100	100	NA	NA	NA	1d5325ad9e124b43c63551b594f68e43
Node_3046	7	0.225357	0.274547	100	100	100	100	100	100	100	100	100	100	100	100	100	100	100	100	100	100	100	100	NA	NA	NA	9041d5411ff255bf70b131724294e8ba
Node_3047	5	0.360282	0.139538	100	100	100	100	100	100	100	100	100	100	100	100	100	100	100	100	100	100	100	100	NA	NA	NA	36b155fe80e50e1249a2013887b50bcf
Node_3048	3	0.368224	0.131595	96	94	90	86	78	78	78	70	70	66	56	56	40	54	56	50	44	58	56	54	NA	NA	NA	5305dac9135dbdc6b719927f79cb2cc2
Node_3049	2	0.421389	0.078272	100	100	100	100	100	100	100	100	100	100	100	100	98	100	100	100	100	94	98	92	NA	NA	NA	123b8b2220ba3cd7670aa10f4330ac59
Node_3053	2	0.389747	0.110048	100	100	100	100	98	100	96	100	100	94	94	90	88	92	98	90	80	90	86	82	NA	NA	NA	3397e198c48db4a829ab618b32adbf09
Node_3056	2	0.40579	0.0941139	100	100	100	100	100	100	100	100	100	100	100	100	100	100	100	100	100	100	100	100	NA	NA	NA	de616656ac2ca2106719ae0a565b0235
Node_3059	13	0.165288	0.334651	100	100	90	92	96	94	94	94	96	88	84	92	88	90	80	92	78	94	78	84	NA	NA	NA	54f0fa0562001049bc3b259eb6be34af
Node_3060	12	0.214104	0.285835	84	78	70	72	78	66	70	64	42	60	68	54	52	60	68	64	52	40	46	58	NA	NA	NA	c55aa50872b483b7dce3494106be9ee1
Node_3061	8	0.366032	0.133796	100	100	100	100	100	100	100	100	100	100	100	100	100	100	100	100	100	100	100	100	NA	NA	NA	1074a502bae842c89c40ba6c07b63d94
Node_3062	3	0.413852	0.0859683	100	100	100	100	100	100	100	100	100	100	100	100	100	100	100	98	100	100	100	100	NA	NA	NA	57633eb48f7cddfdf74d0d305d99782a
Node_3063	2	0.431602	0.0682183	98	100	100	96	98	96	90	92	82	92	88	82	74	56	76	74	62	76	64	58	NA	NA	NA	580257caa6af8b99f154f49ccc33aa5f
Node_3067	5	0.441074	0.0587544	100	100	100	100	100	100	100	100	100	100	100	100	100	100	100	100	100	100	100	100	NA	NA	NA	fe790f4128aa186589f1bd6b2ecfbb2d
Node_3068	4	0.445244	0.0545711	70	68	56	68	66	40	56	44	46	48	52	38	40	26	38	42	42	48	32	36	NA	NA	NA	429fc2bdbb42fe390686042b874c066b
Node_3069	3	0.45777	0.0420458	90	82	82	74	82	68	66	64	66	60	56	62	52	44	50	42	42	46	48	38	NA	NA	NA	c7d1f21014861312e5dd31e5389c85e2
Node_3070	2	0.470087	0.0297289	88	94	84	80	68	78	68	62	58	60	50	62	50	48	48	42	44	26	44	40	NA	NA	NA	dc510192acfca8d2e8fdb7cc490bbe6c
Node_3076	4	0.450896	0.0490426	100	100	100	100	100	100	100	100	100	100	100	100	100	100	100	100	100	100	100	100	NA	NA	NA	17e474b652fff6fa78afd81e5081fb3a
Node_3077	3	0.479935	0.0200037	100	100	100	100	100	100	100	98	96	100	96	88	86	96	82	90	88	94	82	82	NA	NA	NA	2e1ae25a486e8dc16431fa09dad167c9
Node_3078	2	0.483725	0.0161931	82	60	64	54	52	50	50	44	62	50	38	56	46	36	30	30	32	38	36	40	NA	NA	NA	d25b7f398b8693a3848caf454b723ae7
Node_3084	16	0.350868	0.149172	100	100	100	100	100	100	100	100	100	100	100	100	100	100	100	100	100	100	100	100	NA	NA	NA	6efb5207577c8d142d18ede0deeda5a5
Node_3085	15	0.372372	0.127668	100	100	100	100	100	96	98	92	90	80	72	70	80	66	64	76	64	66	72	62	NA	NA	NA	f7d9e678c306cdcbff9d9034fb706bdc
Node_3086	12	0.436425	0.0636154	100	100	100	100	100	100	100	100	100	100	100	100	100	100	100	100	100	100	100	100	NA	NA	NA	188b5b4bb6e26bd08afe0297430c7328
Node_3087	3	0.444651	0.0553894	100	90	90	88	86	84	78	78	76	60	56	52	66	54	40	42	42	46	34	28	NA	NA	NA	7e4656ce97ad0d87574f849b9335b13b
Node_3088	2	0.447361	0.0526798	62	62	50	44	48	52	54	52	44	32	42	42	50	38	34	44	26	22	34	26	NA	NA	NA	4d76a38bf1c3d4917f3e462c32366642
Node_3092	9	0.453887	0.0461319	100	100	100	98	98	96	92	90	80	80	72	80	76	54	66	50	30	46	44	32	NA	NA	NA	2b241d3b3cb219acb2be36e9997c141e
Node_3093	6	0.460124	0.039895	80	82	76	70	66	54	48	40	46	32	42	32	30	20	24	12	10	14	16	8	NA	NA	NA	10a6ad2814588d9900f182184b3adc00
Node_3094	2	0.465396	0.0346229	96	98	82	78	78	78	48	60	66	44	48	40	42	32	36	36	26	20	28	14	NA	NA	NA	08101c678d36f0b9cd26e59e817ab920
Node_3097	4	0.471858	0.0281461	100	94	90	92	80	70	58	50	58	36	44	38	38	32	28	24	24	28	16	20	NA	NA	NA	1f7ec9e958d0a2640e7db45cf55e7ab4
Node_3098	2	0.473422	0.0265736	54	52	40	50	40	26	32	24	24	26	28	26	30	22	26	14	22	20	26	20	NA	NA	NA	3e79ec2860cb69eeb6376a20bbe5a562
Node_3101	2	0.487556	0.0124475	100	98	96	96	90	84	80	90	76	78	64	66	74	64	64	68	48	62	48	34	NA	NA	NA	6cbcf8bf47cc14856286967c5d0ec91b
Node_3104	3	0.47121	0.0288003	100	94	98	94	94	82	84	78	84	64	70	64	64	56	62	50	38	36	26	38	NA	NA	NA	dcb895157634205257e2df8faae5f08e
Node_3105	2	0.478552	0.0214592	76	56	62	62	64	48	48	68	64	44	58	58	48	50	60	46	38	40	46	44	NA	NA	NA	277965590bb6f2f4441423b14bd28deb
Node_3109	3	0.465943	0.0340668	100	100	100	100	100	100	100	100	100	100	100	100	100	100	100	100	100	100	100	100	NA	NA	NA	6e5e6c1d6c141620fae2c12426b4c6f2
Node_3110	2	0.476852	0.0231428	92	74	74	64	70	66	72	66	66	72	56	54	48	52	60	46	54	42	38	36	NA	NA	NA	2e9c8e17f1fafef7aa151cc26ee8a337
Node_3116	2	0.0637434	0.436361	100	100	100	100	100	100	100	100	100	100	100	100	100	100	100	100	100	100	100	100	NA	NA	NA	6987b2c882b9f9697026c8017abc3b97
Node_3119	7	0.0589327	0.441139	100	100	100	100	100	100	100	100	100	100	100	100	100	100	100	100	100	100	100	100	NA	NA	Lineage_112	9d30e5f098411666c44c6aa1560cc16a
Node_3120	6	0.120765	0.379307	100	100	100	100	100	100	100	100	100	100	100	100	100	100	100	100	100	100	100	100	NA	NA	NA	0d0a3893aff6ab544418081d47686d04
Node_3121	4	0.419219	0.080853	100	100	100	100	100	100	100	100	100	100	100	100	100	100	100	100	100	100	100	100	NA	NA	NA	4ced2f8a7ef7ed3783419f8c5a4ab4e3
Node_3122	2	0.438127	0.0619445	100	100	100	92	96	98	90	90	82	80	78	92	86	80	82	76	62	76	62	60	NA	NA	NA	bd80f946b45cbcdabf167b53104bcdf0
Node_3125	2	0.469389	0.030663	100	100	100	100	100	98	100	100	100	100	100	100	98	100	98	98	94	100	92	92	NA	NA	NA	3764b0601e76498d2e3fc8fde8fd1211
Node_3128	2	0.449288	0.0506615	100	100	100	100	100	100	100	100	100	100	100	100	100	100	100	100	100	100	100	100	NA	NA	NA	77658148065719b3c86ec404e889f406
Node_3134	3	0.0127444	0.487345	86	74	54	58	40	44	38	38	24	36	36	28	32	40	32	30	28	38	34	48	NA	Lineage_86	NA	6088a042a379c3f8e5b967203f95e40a
Node_3135	2	0.0307872	0.469302	100	100	100	100	100	100	100	100	100	100	98	98	98	96	100	94	94	92	98	96	NA	NA	NA	b2f059ac7cc0de4d31a91c8b7dfb5a9c
Node_3139	9	0.131268	0.368811	100	100	100	100	100	100	100	100	100	100	100	100	100	100	100	100	100	100	100	100	NA	Lineage_87	Lineage_113	a81f2723eadeafb977e818dd51affd6d
Node_3140	5	0.165896	0.334182	100	100	100	100	100	100	100	100	100	100	100	100	100	98	98	100	100	100	96	100	NA	NA	NA	e08b95fd9f1f38a8ec0c735d73cc4b99
Node_3141	4	0.289587	0.210463	100	100	100	100	100	100	100	100	100	100	100	100	100	100	100	100	100	100	100	100	NA	NA	NA	a9838e695674af196df8f0a64159b8fe
Node_3142	3	0.388564	0.111486	100	100	100	100	100	100	100	100	100	100	100	100	100	100	100	100	100	100	100	100	NA	NA	NA	ae136aa2a913753c19c332ef456f3b17
Node_3143	2	0.417588	0.0824611	100	100	100	100	100	100	98	92	96	88	92	90	88	88	96	80	82	82	76	64	NA	NA	NA	dd62a42296b0733597942530a5582196
Node_3149	4	0.3582	0.141792	100	100	100	100	100	100	100	100	100	100	100	100	100	100	100	100	100	100	100	100	NA	NA	NA	9db91fbee9c2d5f0aebca568b23099ff
Node_3150	3	0.392115	0.107871	100	100	100	100	100	100	100	100	100	98	92	94	94	98	88	90	90	94	94	84	NA	NA	NA	2622d28966042e8484bc676d8473957b
Node_3151	2	0.460361	0.0395066	100	100	100	100	100	100	100	100	100	100	100	100	100	100	98	100	100	100	100	100	NA	NA	NA	cf56f7f8995fa041e2c4bb6357231579
Node_3156	492	0.000212309	6.49769	0	0	0	0	0	0	0	0	0	0	0	0	0	0	0	0	0	0	0	0	NA	NA	NA	3e54784470c19e9f64d920e0fc2f74cb
Node_3157	343	0.000298565	5.49769	4	0	0	0	0	0	0	0	0	0	0	0	0	0	0	0	0	0	0	0	NA	NA	NA	73f94a8d5506a60f03d7db75ee59eb4f
Node_3158	339	0.000588582	4.49769	12	2	0	0	0	2	0	0	0	0	0	0	0	0	0	0	0	0	0	0	NA	NA	NA	674a27598c408979e75611b1295ea6c8
Node_3159	336	0.00123468	3.49769	26	20	10	4	0	2	2	2	0	0	2	0	0	0	0	0	0	0	0	0	NA	NA	NA	11417ad1f3a78f3dab39d9a78251af87
Node_3160	333	0.00163328	2.49769	26	22	12	8	2	4	2	2	2	0	4	0	0	0	0	0	0	0	0	0	Lineage_18	NA	NA	79cc339924347a4df4c660df7a973397
Node_3161	331	0.00180815	1.49769	32	26	14	2	4	6	2	2	0	0	0	0	0	0	0	0	0	0	0	0	NA	NA	NA	d31343027b05dfa0d27da6d040384bab
Node_3162	322	0.00282594	1.49667	84	90	70	76	54	46	44	28	32	30	24	18	20	12	12	14	10	6	2	6	NA	NA	NA	fe0179344960cd2955263b02940d6de5
Node_3163	230	0.00375007	0.496667	92	96	86	84	80	76	66	54	54	66	64	46	50	48	32	38	44	42	34	24	NA	NA	NA	e6420eab6e1524f196a529536bfdad44
Node_3164	228	0.00992581	0.490492	96	100	94	98	90	90	82	68	74	76	84	60	62	68	54	48	50	68	44	42	NA	Lineage_88	NA	77c8f550d6f58c9f7929d69f22feca94
Node_3165	213	0.0115748	0.488449	90	84	62	72	50	50	36	34	44	30	36	22	34	30	16	22	22	18	16	6	NA	NA	NA	d133f0917c77b82fbf13a009fece24e8
Node_3166	211	0.0154699	0.484554	94	88	72	82	74	64	54	46	56	40	50	40	46	46	30	30	36	26	30	16	NA	NA	NA	535f3ef11df91f30735e0a69110b39f6
Node_3167	188	0.016694	0.48333	94	88	72	82	68	60	52	42	50	40	32	30	44	44	28	22	28	20	26	12	NA	NA	NA	08250955996291d3aaf7c2132dc0a007
Node_3168	89	0.0300259	0.469977	98	94	92	94	94	96	78	86	88	88	90	86	84	78	68	72	86	72	72	68	NA	NA	Lineage_114	db919d2033f3575b0554d857f49841e2
Node_3169	88	0.0364453	0.463558	100	98	96	86	94	90	74	70	76	64	74	74	54	52	48	44	58	50	34	36	NA	NA	NA	8c3e855756e1342ade457f68640203d8
Node_3170	85	0.0408377	0.459166	78	56	46	62	52	54	44	54	48	60	46	34	40	44	36	28	46	36	28	32	NA	NA	NA	acd96d6563a4ddba870a45b26059f92e
Node_3171	27	0.0489357	0.450889	80	58	50	62	50	64	46	56	56	64	50	42	42	48	40	28	44	32	24	28	NA	NA	NA	c73a6f785878bfebb3345af6273044cb
Node_3172	20	0.0536996	0.446125	44	26	18	42	18	26	26	32	32	32	32	20	24	24	26	14	18	18	20	8	NA	NA	NA	452f601973f765c664df7edd2dff7b22
Node_3173	18	0.05856	0.441265	74	46	30	32	24	30	24	16	24	18	18	10	20	20	14	18	12	6	12	8	NA	NA	NA	d3091d0e1c3777ebb616992a8e7771b3
Node_3174	16	0.0615034	0.438321	76	48	34	26	34	32	28	18	20	16	8	16	14	14	6	8	16	10	14	8	NA	NA	NA	20bd6666b910da7c46e4fdd2eeb0a328
Node_3175	8	0.0666403	0.433185	62	50	42	32	32	24	28	26	24	18	12	22	28	28	22	22	18	14	20	10	NA	NA	NA	8a594f0d0e5dec28b863ba72e8142bbe
Node_3176	7	0.0840298	0.415795	100	100	100	100	100	100	100	100	100	100	100	100	100	98	100	100	100	100	100	100	NA	NA	NA	334edf01897861920a6203c8421f6edd
Node_3177	5	0.109194	0.390561	100	100	100	100	100	100	100	100	100	100	100	100	100	100	100	100	100	100	100	98	NA	NA	NA	4bb0a7e18e912f4ff66aeee7f06df126
Node_3178	3	0.120102	0.379653	98	100	96	92	94	92	82	92	94	78	76	94	84	76	88	74	78	72	64	64	NA	NA	NA	3b67f18bbafc90ceb348638cbf9e6249
Node_3179	2	0.165315	0.334441	100	100	100	100	100	100	100	100	100	100	100	100	100	100	100	100	100	100	100	98	NA	NA	NA	596d7343439d640bb790269c8ca7df58
Node_3183	2	0.247935	0.251626	100	100	100	100	100	100	100	100	100	100	100	100	100	100	100	100	100	100	100	100	NA	NA	NA	d805fe8889c98d600d19268d472c3c97
Node_3186	2	0.258719	0.241105	100	100	100	100	100	100	100	100	100	100	100	100	100	100	100	100	100	100	100	100	NA	NA	NA	544c44523a2a8a94806c88ab8c6eb1c9
Node_3190	8	0.07076	0.428944	66	62	46	50	46	44	42	40	36	38	42	34	36	44	30	26	34	40	30	26	NA	NA	NA	f76f001a3cae1317d7c67703e8084a40
Node_3191	5	0.073121	0.426583	64	48	26	34	22	22	24	26	12	18	22	20	28	24	22	16	26	26	12	24	NA	NA	NA	f12434c66b22ae725f1873ba676be5ea
Node_3192	4	0.0824409	0.417263	100	90	86	90	80	76	86	80	70	68	72	64	68	76	66	54	62	64	56	52	NA	NA	NA	c10d7d07f2f389fdbe573ab3207912f3
Node_3193	2	0.0951775	0.404526	100	100	100	100	100	100	100	100	100	98	98	98	88	96	92	98	90	84	76	88	NA	NA	NA	076e1258f7d0c490585d5a4388731bc2
Node_3196	2	0.10804	0.39149	100	100	100	100	100	100	100	100	100	96	98	100	98	94	100	100	100	100	94	92	NA	NA	NA	1877b45d7cebc287508f89f4188ee929
Node_3200	3	0.0768086	0.422843	90	78	62	78	62	66	64	60	60	56	60	60	58	60	52	56	68	54	44	38	NA	NA	NA	5f9007b08e4d1108b0d9424a3cff6508
Node_3201	2	0.0941701	0.405482	100	100	100	100	100	100	100	100	100	98	98	96	96	96	96	92	96	98	96	98	NA	NA	NA	6ccd24cc2adb388b8ef61ef6ff16f808
Node_3205	2	0.104186	0.39535	100	100	100	100	100	100	100	100	100	100	100	100	100	100	100	100	100	100	100	100	NA	NA	NA	9fdef1b54cd7c093fa4011b20c364106
Node_3208	2	0.0587858	0.440889	96	90	88	82	72	72	60	66	74	50	60	62	48	62	56	48	50	48	54	58	NA	NA	NA	2c1bc3e990e1b8bc0787dff32460ef8e
Node_3211	7	0.0632055	0.436544	100	100	100	100	100	100	100	96	94	98	96	98	90	98	92	96	94	86	88	82	NA	NA	NA	2e8b2849176cec0a2604a4ec9b5c7e28
Node_3212	6	0.104945	0.394804	100	100	100	100	100	100	100	100	100	100	100	100	100	100	100	100	100	100	100	100	NA	NA	NA	8f06496a5c48c081a2a674fc21c7ba30
Node_3213	2	0.113034	0.386715	70	64	68	62	52	62	42	54	36	52	44	60	60	58	60	46	42	40	58	44	NA	NA	NA	cc4dbd469ac842d88063b61584ca4ecf
Node_3216	4	0.120861	0.378825	100	100	100	100	86	98	94	94	82	88	92	86	92	74	92	82	72	76	78	76	NA	NA	NA	e41c612f0cb86500f4021e4784e1ee98
Node_3217	3	0.176117	0.323569	100	100	100	100	100	100	100	100	100	100	100	100	100	100	100	100	100	100	100	100	NA	NA	NA	58b1af07421532a4f7e28b44dca0b17d
Node_3218	2	0.204053	0.295632	100	100	100	100	100	100	100	100	100	100	98	100	94	100	98	94	96	96	100	92	NA	NA	NA	dfb382487a65658c260516d4a5bc78d7
Node_3224	58	0.0604376	0.439566	100	100	100	100	100	100	100	100	100	100	100	100	100	100	100	100	100	100	98	98	NA	NA	NA	1e5143f153fd7fe15386dfd8f8ba68e8
Node_3225	57	0.0736699	0.426333	100	100	100	100	100	100	100	98	100	100	100	100	100	100	98	98	96	98	94	94	NA	NA	NA	9a511e1b9ab7dd42071f00dd6f05a9f6
Node_3226	49	0.0808364	0.419167	82	82	76	80	62	76	68	70	72	58	56	56	64	62	56	60	48	44	44	56	NA	NA	NA	ab70962f00ab81b2a21cd35073c6dded
Node_3227	48	0.0925923	0.407411	100	100	100	100	100	100	100	100	98	98	98	98	100	98	98	100	96	98	94	94	NA	NA	NA	0b67b83b3e85e5da8c887f81d74e1904
Node_3228	36	0.102647	0.397253	100	100	100	100	100	100	100	100	100	100	100	100	98	100	96	98	96	96	96	96	NA	NA	NA	a2281f9f42fff98f8f82741a54450e08
Node_3229	33	0.142012	0.357888	100	100	100	100	100	100	100	100	100	100	100	100	100	100	100	100	100	100	100	100	NA	NA	NA	8181c04ec62c8ba9364007669a75d89a
Node_3230	28	0.185678	0.314222	100	100	100	100	100	100	100	100	100	100	100	100	100	100	98	100	100	100	100	100	NA	NA	NA	ef0f10465b6f9a339416930978c6cf40
Node_3231	3	0.19895	0.300814	100	96	98	98	90	90	90	88	84	82	90	74	84	82	74	72	74	72	72	82	NA	NA	NA	e68890f03066594394bd200faf82d61f
Node_3232	2	0.333343	0.166325	100	100	100	100	100	100	100	100	100	100	100	100	100	100	100	100	100	100	100	100	NA	NA	NA	393dfb8cd707870d421396abcf276ff5
Node_3236	25	0.219575	0.280324	100	98	100	100	98	90	98	94	88	90	90	86	82	80	74	82	82	80	74	84	NA	NA	NA	8ac35db6f8f441c748e3416aa0b839be
Node_3237	23	0.228479	0.271319	72	60	60	38	58	36	30	38	36	44	24	32	38	28	20	18	24	14	26	34	NA	NA	NA	3288d9ce3abcb83521e5f09080d76047
Node_3238	10	0.257076	0.242558	44	34	24	24	28	14	6	14	8	14	4	12	12	10	2	8	2	4	6	6	NA	NA	NA	defc780a3c48ca9ff285fee4cdda1ee7
Node_3239	9	0.269939	0.229666	38	28	20	22	22	10	8	10	10	6	12	10	8	14	4	12	10	6	10	18	NA	NA	NA	2ee9524e2b31bb6b1f0a65b3a9b990c0
Node_3240	8	0.293284	0.206321	58	46	60	54	62	26	30	38	38	34	24	28	24	26	14	26	34	20	16	26	NA	NA	NA	d3780de473293857edfd42bd345f0752
Node_3241	4	0.312825	0.186721	72	72	78	66	66	54	50	40	52	44	48	36	34	32	30	34	38	22	24	16	NA	NA	NA	a7e44e9fefa312b50d03c696f448e9a5
Node_3242	2	0.324108	0.175401	80	56	64	60	54	50	54	50	32	38	38	40	42	34	46	32	32	28	28	24	NA	NA	NA	bab7a9777e312baf1e45d35ff0491739
Node_3245	2	0.346064	0.153482	96	98	98	88	92	80	82	86	74	70	72	68	72	68	66	72	70	62	58	68	NA	NA	NA	114e7b5679aa0b67417cfb6ed8656f73
Node_3248	4	0.317692	0.181914	74	74	80	72	72	64	66	52	68	66	70	72	62	66	66	56	48	50	46	42	NA	NA	NA	39e6b377bb8512c6893b9f1dcec6ed35
Node_3249	2	0.357837	0.141761	100	100	100	100	100	100	100	100	100	100	98	96	94	94	88	88	86	82	88	88	NA	NA	NA	7a30ce81374672ed06bba5ca57480266
Node_3252	2	0.390224	0.109382	100	100	100	100	100	100	100	100	98	100	100	100	100	100	100	98	100	100	100	96	NA	NA	NA	45a66a38d519a4f6782a1822a5e442fd
Node_3257	13	0.258523	0.241275	44	28	22	20	26	8	4	12	8	14	8	6	10	4	2	4	0	4	8	2	NA	NA	NA	aaeae33d2e2620e9c8eeb180e8ec497f
Node_3258	11	0.267325	0.232473	44	24	18	14	20	4	2	10	4	10	10	6	8	2	0	2	6	2	4	0	NA	NA	NA	dc9a3f14c574c2fd52bc3a83a7a4f02e
Node_3259	8	0.272059	0.227535	40	26	24	20	18	10	4	10	8	14	10	10	14	4	0	4	4	6	6	4	NA	NA	NA	bbb945a65f201602ed835869618e4e2a
Node_3260	6	0.286044	0.213527	52	30	36	30	24	10	10	24	12	24	10	8	12	6	2	10	10	8	12	10	NA	NA	NA	67672dc9503185cb909ffa8847e1bcfa
Node_3261	4	0.296075	0.203496	52	34	42	36	34	18	10	24	16	14	12	6	12	10	8	6	4	10	6	14	NA	NA	NA	e62a5fb9de6083b78b92477442c03fb1
Node_3262	2	0.305423	0.194122	80	72	72	50	60	20	42	44	38	46	34	26	24	22	26	18	30	32	26	18	NA	NA	NA	7edf102eb8dce10876f06d1b42ecb61c
Node_3265	2	0.308949	0.190622	90	70	76	54	48	42	54	34	44	22	36	28	26	32	32	32	16	26	22	28	NA	NA	NA	b247bd5b7ac9611f40e51b2d3b4a1aab
Node_3268	2	0.452106	0.0474645	100	100	100	100	100	100	100	100	100	100	100	100	100	100	100	100	100	100	100	100	NA	NA	NA	ba84a7f70c41aef117542fabce2e2150
Node_3271	2	0.35827	0.141324	100	100	100	100	100	96	96	92	90	100	90	94	92	90	98	84	92	92	86	92	NA	NA	NA	28eb0f69c08e58430b2d0b138f71ac14
Node_3274	3	0.398385	0.101414	100	100	100	100	100	100	100	100	100	100	100	100	100	100	100	100	100	100	100	100	NA	NA	NA	c8861c09c36a625a9df6250337b94d45
Node_3275	2	0.448103	0.0516948	100	100	100	100	100	100	100	100	96	100	96	98	100	96	94	96	90	94	88	98	NA	NA	NA	780da8cc0a6acb0352ca6850cb13140e
Node_3279	2	0.44082	0.0587785	100	100	100	100	100	100	100	100	100	100	100	100	100	100	100	100	100	100	100	100	NA	NA	NA	9d27633a3515d4eeda1d89472a714c4b
Node_3282	2	0.241475	0.258425	88	78	74	56	68	46	38	54	42	56	34	48	56	34	44	32	38	34	48	50	NA	NA	NA	810125b2c61aec1215cbd41468c2759d
Node_3285	5	0.212219	0.287663	100	100	100	100	100	100	100	100	100	100	100	100	100	100	100	100	100	100	100	100	NA	NA	NA	fbe310e9a6ebc5214ff9f001cd277b0d
Node_3286	2	0.255583	0.244191	100	100	100	100	100	100	100	98	100	100	100	100	100	100	98	100	100	96	98	98	NA	NA	NA	7bda15f456582ac37f26251e5a7de542
Node_3289	3	0.257831	0.242051	100	100	100	100	100	100	100	100	100	100	100	100	100	100	100	100	100	100	100	100	NA	NA	NA	33f4a4da60ddc2614badf4e14421523f
Node_3290	2	0.364172	0.135511	100	100	100	100	100	100	100	100	100	100	100	100	100	100	100	100	100	100	100	100	NA	NA	NA	af758b85f488d36c9e7d3443e53be82f
Node_3294	3	0.380539	0.119208	100	100	100	100	100	100	100	100	100	100	100	100	100	100	100	100	100	100	100	100	NA	NA	NA	5c8a1ae44c3d3dbe8e6651b7393e3d60
Node_3295	2	0.440567	0.059181	100	100	100	100	100	100	100	100	100	100	98	100	100	100	98	98	100	100	96	96	NA	NA	NA	dfa3934c08cf47749c832a23f6fc1a0c
Node_3299	12	0.143506	0.356497	100	100	100	100	100	100	100	100	100	100	100	100	100	100	100	100	100	100	100	100	NA	NA	NA	9f9dff4a213e224cb878f43405300f98
Node_3300	11	0.166215	0.333789	100	100	100	100	100	100	100	100	98	100	100	98	92	96	100	96	94	98	94	98	NA	NA	NA	ef2fb3021470c63bd0982f34026c625a
Node_3301	9	0.179359	0.320644	96	94	84	80	76	76	78	58	76	74	64	66	54	70	66	62	66	60	58	68	NA	NA	NA	484be475be1c85a4374bef61f0decee0
Node_3302	6	0.239744	0.260114	100	100	100	100	100	100	100	100	100	100	100	100	100	100	100	100	100	100	100	100	NA	NA	NA	fc99222b03a3c85455f577a70c184aa0
Node_3303	5	0.250839	0.249018	100	100	96	80	80	68	82	70	72	70	74	68	62	62	66	58	68	50	54	58	NA	NA	NA	8c7d40bb1c7b5b161ffe47ba9e61f1cd
Node_3304	2	0.295356	0.204501	100	100	100	100	100	100	100	100	100	100	100	100	100	100	100	100	100	96	98	100	NA	NA	NA	4bd43922f55859a3cdd8937d3e468881
Node_3307	3	0.338704	0.161113	100	100	100	100	100	100	100	100	100	100	100	100	100	100	100	100	100	100	100	100	NA	NA	NA	43255c9ca50d59ed1a0f1bcebaa29085
Node_3308	2	0.419518	0.0802992	100	100	100	100	100	100	100	100	100	98	98	100	100	100	100	100	100	100	96	98	NA	NA	NA	135fc09b5c89eb2650e924517ba1170b
Node_3313	3	0.271608	0.228396	100	100	100	100	100	100	100	100	100	100	100	100	100	100	100	100	100	100	100	100	NA	NA	NA	df42e7c210cedff874dac2c3000dd971
Node_3314	2	0.312493	0.187258	100	100	100	100	100	100	100	100	100	100	100	98	96	92	96	92	96	94	92	92	NA	NA	NA	579214ef463dc8589f38d4188b50cf6f
Node_3318	2	0.280917	0.218878	100	100	100	100	100	100	100	100	100	100	100	100	100	100	100	100	100	100	100	100	NA	NA	NA	d9edacfd9cb02bffc3df5b4a89ac28d9
Node_3323	8	0.101306	0.398583	100	100	100	100	100	100	100	100	98	94	100	98	98	100	94	100	98	96	96	94	NA	NA	NA	e3fb5a069d66a4cc38cf7ef85e6c89a4
Node_3324	6	0.113525	0.386364	100	100	100	90	98	94	86	92	86	86	84	72	84	80	80	88	76	70	66	84	NA	NA	NA	65c1de244abadd3ecd954c701a481253
Node_3325	5	0.119445	0.380444	96	88	88	84	72	70	64	70	76	52	72	54	48	50	60	44	52	52	44	40	NA	NA	NA	a4a4b45adb9905cc90bf3636a8ae73e9
Node_3326	4	0.128307	0.371304	100	100	96	98	96	92	90	78	82	68	80	70	66	66	74	48	48	56	40	44	NA	NA	NA	77bf74edb28d4672374181c1ebdb5cbc
Node_3327	2	0.14061	0.359	100	100	100	96	96	100	90	90	86	80	88	84	74	80	76	58	70	70	56	48	NA	NA	NA	b0f9ad15cd7770cb2475181b5d43112f
Node_3330	2	0.167612	0.331909	100	100	100	100	100	100	100	100	100	100	100	94	100	98	100	92	98	98	94	96	NA	NA	NA	8da0d3f5fc6c9caf0451a27d6cb1d75c
Node_3335	2	0.210885	0.288904	100	100	100	100	100	100	100	100	100	100	100	100	100	100	100	100	100	100	100	100	NA	NA	NA	db70ec8a4d493f9a2405eb9b1a2a8165
Node_3339	3	0.0478414	0.451916	80	58	50	62	52	64	48	60	56	66	56	42	46	50	44	32	52	38	32	38	NA	NA	NA	6e569b045be8e6e4614207589b814332
Node_3340	2	0.43703	0.0627277	100	100	100	100	100	100	100	100	100	100	100	100	100	100	100	100	100	100	100	100	NA	NA	NA	05ff1881fc58e81c5d260bdbf724e63d
Node_3345	99	0.0597837	0.44024	100	100	100	100	100	100	100	100	100	100	100	100	100	100	100	100	100	100	100	100	NA	NA	Lineage_115	0538c8b96186153711c734a8d771465c
Node_3346	95	0.0827986	0.417225	100	100	100	100	100	100	100	100	100	100	100	100	100	100	100	100	100	100	100	100	NA	NA	NA	ecb2997bc192e0dcf62841e4a1849251
Node_3347	6	0.094988	0.405036	60	42	40	46	48	46	54	54	70	72	50	52	62	54	66	58	78	62	68	52	NA	NA	NA	a3c7863fa5d07054697600d10eab970e
Node_3348	5	0.110385	0.389639	100	98	96	88	88	88	84	74	64	70	80	88	76	74	70	80	70	74	68	78	NA	NA	NA	3c88175b7a48cab75c84f69da8f358c1
Node_3349	2	0.272358	0.227666	100	100	100	100	100	100	100	100	100	100	100	100	100	100	100	100	100	100	100	100	NA	NA	NA	e0727b7f113690903d08ae1e30c2d553
Node_3352	3	0.327114	0.172804	100	100	100	100	100	100	100	100	100	100	100	100	100	100	100	100	100	100	100	100	NA	NA	NA	35510d8094ea0b9b8f67adae061ceb1b
Node_3353	2	0.370734	0.129183	100	100	100	100	100	100	100	100	100	100	100	100	100	100	100	100	100	100	100	100	NA	NA	NA	8fff969ac551b06b6d2437c3c9c4eda9
Node_3358	89	0.107753	0.392251	100	100	98	94	98	100	98	100	98	96	90	98	90	100	96	94	98	98	94	98	NA	NA	NA	c357befa5ea77767cbe3f70369077f26
Node_3359	84	0.117231	0.382679	60	36	42	44	34	36	28	22	32	46	30	22	28	28	40	18	34	24	12	28	NA	NA	NA	17382ede799f992a01d758c3922124fd
Node_3360	78	0.120888	0.379022	56	34	30	30	20	22	20	14	20	30	20	16	22	12	18	14	24	14	12	12	NA	NA	NA	d600d75b864380cc35af020aa210797b
Node_3361	67	0.128839	0.371071	66	42	46	50	34	40	36	28	34	48	34	28	34	26	42	30	44	30	16	40	NA	NA	NA	4b58098e96d05b89789847db30aa7de5
Node_3362	63	0.145266	0.354645	100	94	96	94	98	100	92	86	98	100	88	86	94	86	88	90	92	90	80	82	NA	NA	NA	cfce29781a72e02dcf9cd654217dc4c6
Node_3363	62	0.158592	0.341318	100	100	100	100	98	100	98	94	96	98	96	94	96	92	96	94	84	76	82	80	NA	NA	NA	58812359b42d9eda33b8cdcc605322db
Node_3364	60	0.200433	0.299478	100	100	100	100	100	100	100	100	100	100	100	100	100	100	100	100	100	100	100	100	NA	NA	NA	d1edca4640296f7e8334afdfe0e0852f
Node_3365	58	0.208739	0.291171	100	98	94	96	92	78	78	64	84	70	66	64	62	72	66	56	62	60	52	52	NA	NA	NA	2a74013457eaeee1d722b6472d3c1feb
Node_3366	47	0.223315	0.276595	100	100	100	100	100	98	100	92	92	92	86	86	78	82	80	78	72	68	64	62	NA	NA	NA	f27864d874d20ccb093e396fd31c82c9
Node_3367	46	0.25	0.24991	100	100	100	100	100	100	100	100	100	100	98	100	100	98	100	100	96	96	98	94	NA	NA	NA	3cb9467186e6d7e0f0b4107063079e25
Node_3368	33	0.301371	0.19848	100	100	100	100	100	100	100	100	100	100	100	100	100	100	100	100	100	100	100	100	NA	NA	NA	1c8fdbabda215fa7669c6b5e0d1a232f
Node_3369	26	0.4255	0.074349	100	100	100	100	100	100	100	100	100	100	100	100	100	100	100	100	100	100	100	100	NA	NA	NA	a83025c32e1348bc287dbd6436e7d022
Node_3370	25	0.435888	0.0639615	100	94	86	78	74	62	62	62	64	52	54	38	40	40	36	26	40	32	26	32	NA	NA	NA	20e46fc28f8b7aa46f962598382ed33c
Node_3371	17	0.438822	0.0610143	24	16	16	18	12	10	12	20	8	8	4	6	2	0	0	4	2	0	0	2	NA	NA	NA	f683318a471b7b5638876beb161edab9
Node_3372	9	0.444485	0.0553504	18	12	14	16	14	12	12	10	10	8	10	8	6	2	0	0	4	0	0	2	NA	NA	NA	d179f94763ffdbee40e5dc6c7b95f459
Node_3373	8	0.452808	0.0470204	40	40	36	32	26	32	32	16	22	10	14	16	6	2	6	2	8	0	4	2	NA	NA	NA	47717f836cf71d54e34a9024894f17ab
Node_3374	7	0.460393	0.0394354	98	94	82	80	82	60	52	44	44	24	34	16	12	8	6	8	18	4	4	2	NA	NA	NA	df4beeeca16c76b40cbd34cb6e371747
Node_3375	5	0.462892	0.0369338	44	32	28	22	18	34	20	20	26	18	18	12	12	14	10	6	6	6	6	4	NA	NA	NA	d95bc083a071a9c57328e532cdc6ad97
Node_3376	4	0.471445	0.0283808	100	98	90	86	86	68	64	56	54	38	36	44	38	32	46	22	24	20	10	10	NA	NA	NA	941c89f7daa6eb81a9bb785108d93b45
Node_3377	2	0.474517	0.0253087	64	54	46	36	36	26	26	36	32	32	30	30	32	26	24	12	26	18	10	12	NA	NA	NA	bea5f451efd9dff1a5d728cdbfe58f39
Node_3380	2	0.478594	0.0212116	90	72	84	62	54	58	44	40	42	44	28	48	40	42	30	30	40	32	26	28	NA	NA	NA	2f57b9567277d2289ecea6b448710afc
Node_3384	2	0.470334	0.0294943	98	86	82	72	86	76	62	62	74	64	54	48	46	54	52	46	44	32	46	46	NA	NA	NA	13e28343c3b659591ebeada87dd45982
Node_3389	8	0.449196	0.0506342	94	72	64	72	54	42	30	30	16	18	26	20	18	14	14	16	10	12	4	4	NA	NA	NA	e29922c91158725fcba42ac5af25c4ed
Node_3390	7	0.454344	0.0454864	80	70	50	48	30	20	36	24	18	10	20	4	14	12	6	2	4	2	2	0	NA	NA	NA	2242964d3c4bc0207b0e8cdb16175248
Node_3391	5	0.455882	0.0439482	52	36	22	20	10	4	8	8	6	2	4	2	6	4	4	4	2	0	2	0	NA	NA	NA	98a05c65629627e9485512df9b7611d5
Node_3392	3	0.460201	0.0395825	74	58	38	38	26	12	12	22	12	10	18	8	14	8	6	8	4	8	8	2	NA	NA	NA	3e9685eeccca9978a753b1fd83708735
Node_3393	2	0.46441	0.0353735	58	38	48	42	38	38	30	28	26	16	26	20	12	16	12	12	24	16	14	18	NA	NA	NA	9d74fc1563cf28eae1a5dcb51a3f0bc3
Node_3397	2	0.466846	0.0329846	98	98	82	84	54	60	52	52	62	38	44	44	46	36	38	56	34	28	18	34	NA	NA	NA	101732c3c030a75e96e5c9b9a6c4fc59
Node_3400	2	0.459984	0.0398035	80	54	44	38	34	38	24	32	26	20	24	22	40	12	18	18	24	18	14	22	NA	NA	NA	0da3c6cb7eba6a5819167dd7855be336
Node_3404	8	0.459191	0.0406589	100	94	98	96	96	84	76	76	78	62	56	36	40	26	32	26	30	18	12	12	NA	NA	NA	35a8f3f6a25330a07f1505f4e9cfe06f
Node_3405	6	0.463719	0.0361007	70	42	28	38	38	18	20	16	24	16	12	10	6	6	8	8	0	4	2	4	NA	NA	NA	0a6e5114b8fa80461ad1fec01ee4aa27
Node_3406	2	0.466969	0.0328083	36	36	18	18	24	14	14	22	24	14	14	10	8	20	10	12	16	22	6	8	NA	NA	NA	3f56e586f49d0f799b8af8845bc10592
Node_3409	4	0.469539	0.0302809	54	52	40	46	34	32	28	16	28	18	16	12	16	12	10	8	6	8	4	4	NA	NA	NA	01af8924bb85d8bc3ec1b4884f9ffafc
Node_3410	2	0.471602	0.0282173	36	36	44	40	36	28	30	26	24	26	22	20	20	16	20	20	18	20	14	28	NA	NA	NA	01e64a4653e01efabf2651e25090ae97
Node_3413	2	0.473159	0.0266324	42	44	40	40	30	30	36	16	16	18	22	14	20	24	14	22	20	8	18	10	NA	NA	NA	f90baaa3d6fd0c8b659fedea8af8c8f7
Node_3416	2	0.467195	0.0326542	98	88	76	76	70	54	68	52	50	42	40	40	36	36	40	40	30	30	36	32	NA	NA	NA	b666e0ca9d1e90b96527739541834996
Node_3420	7	0.449557	0.0502927	100	100	100	100	100	100	100	100	100	100	100	100	100	100	100	100	100	100	100	100	NA	NA	NA	751f7345dd6973d6449bf0a32695cf0d
Node_3421	3	0.46802	0.0318305	100	100	100	100	96	100	94	86	96	90	84	78	76	66	84	78	50	46	60	64	NA	NA	NA	0787555561ca9350cefa6e502c960f30
Node_3422	2	0.475226	0.0245748	94	84	68	78	66	62	56	48	62	60	54	52	56	54	48	48	38	32	38	56	NA	NA	NA	8ac18bdcab22c32409e134fbb14bb622
Node_3426	4	0.470236	0.0295695	100	100	100	100	100	100	96	92	90	86	86	84	76	68	74	80	58	60	60	66	NA	NA	NA	20af0553b16c5830b0ad1c9d8216678d
Node_3427	3	0.473236	0.0265697	58	48	48	42	36	42	34	30	38	30	46	32	36	24	28	22	16	22	30	22	NA	NA	NA	8a9484b9233e1091da42a855442efb26
Node_3428	2	0.479416	0.0203788	76	72	60	46	38	46	48	36	40	34	34	38	34	26	36	28	36	40	28	24	NA	NA	NA	70c5783fe587e63b32c357c0ed1d3404
Node_3433	13	0.329732	0.170179	100	100	100	100	100	100	100	100	100	100	100	100	100	100	100	100	100	100	100	100	NA	NA	NA	7e75cdd1d6d28c5d43354ceded961aaf
Node_3434	5	0.414547	0.085363	100	100	100	100	100	100	100	100	100	100	100	100	100	100	100	100	100	100	100	100	NA	NA	NA	f3fa62a749a033a16405414de4fdd390
Node_3435	4	0.433562	0.0663487	96	98	90	84	80	84	82	86	72	62	68	60	50	50	62	54	56	46	42	40	NA	NA	NA	7879cb21d9b41a70d5b9fd3c64c62749
Node_3436	3	0.44036	0.0595501	50	50	50	40	38	44	46	62	52	58	44	46	50	40	30	46	26	38	28	30	NA	NA	NA	8359196dec5d5a0e02908bc938a913cf
Node_3437	2	0.456841	0.0430696	98	100	96	90	92	96	88	82	78	74	76	80	80	76	74	62	64	60	62	62	NA	NA	NA	40599c04e87cdbff961147a26e428527
Node_3443	8	0.419555	0.0803521	100	100	100	100	100	100	100	100	100	100	100	100	100	100	100	100	100	100	100	100	NA	NA	NA	15c3934f02c186435eeb9faf01b66a3c
Node_3444	7	0.425158	0.0747488	70	62	54	50	50	40	48	56	54	36	38	46	38	36	34	32	40	20	34	30	NA	NA	NA	102405626fc820a4fa744821ce051679
Node_3445	6	0.433348	0.0665587	72	64	58	48	62	34	54	32	36	32	42	42	44	24	30	32	34	34	28	22	NA	NA	NA	8bf6b59d0daf7c93652e386fd9707d06
Node_3446	5	0.443099	0.0567865	90	84	74	66	68	66	54	58	48	42	42	54	38	38	20	40	34	34	26	22	NA	NA	NA	72c4056aa5a831c432c484a47d8d1a34
Node_3447	3	0.458503	0.0413824	100	96	96	96	94	94	96	92	90	88	64	64	68	62	62	50	54	50	34	42	NA	NA	NA	15168f08cf429dacef98ff95d332206f
Node_3448	2	0.4703	0.0295848	100	100	96	86	92	84	86	68	72	72	62	66	66	56	58	62	56	58	42	46	NA	NA	NA	c23be3576a7542b43a8591de62e0b30f
Node_3452	2	0.469774	0.0300861	100	100	100	100	100	100	98	100	98	100	96	94	96	96	90	88	84	86	70	74	NA	NA	NA	0cb7aa9971069eed07f6dac5acc7e33c
Node_3459	11	0.241079	0.258747	100	100	100	100	100	100	100	100	100	100	100	100	100	100	100	100	100	100	100	100	NA	NA	NA	f8dd5aeede50c1ab9c98eecc77bb999e
Node_3460	8	0.269361	0.230465	100	100	100	100	100	100	100	100	100	100	100	100	100	100	100	100	100	100	100	100	NA	NA	NA	9bf1168879ce18a3a97b4b970354a51c
Node_3461	6	0.303767	0.196059	100	100	100	100	100	100	100	100	100	100	100	100	100	100	100	100	100	100	100	100	NA	NA	NA	0483c123918fd88de597e610d376184d
Node_3462	4	0.431188	0.068586	100	100	100	100	100	100	100	100	100	100	100	100	100	100	100	100	100	100	100	100	NA	NA	NA	ff772bb2fbfc5214f9f8e22d92bfd21a
Node_3463	3	0.453899	0.0458221	100	100	100	100	100	100	98	96	100	96	94	94	88	92	84	76	88	72	80	86	NA	NA	NA	cd2cd2c8d636fb326ad9e132ed98c057
Node_3464	2	0.473803	0.0259181	100	100	100	98	100	98	98	98	88	88	92	86	88	72	82	72	76	70	68	80	NA	NA	NA	b55c913a9cc830dcb3223f447533dd6b
Node_3469	2	0.443615	0.0562107	100	100	100	100	100	100	100	100	100	100	100	100	100	100	100	100	100	100	100	100	NA	NA	NA	db49c5e9c07fa29b5d53b3fb1f70c72e
Node_3472	2	0.44583	0.0539634	100	100	100	100	100	100	100	100	100	100	100	100	100	100	100	100	100	100	100	100	NA	NA	NA	62502a0cfd0d97df263740c4dbfcbc4e
Node_3475	3	0.453216	0.0465508	100	100	100	100	100	100	100	100	100	100	100	100	100	100	100	100	100	100	100	100	NA	NA	NA	ed00b88e75a274933ea3a9482b4f2f95
Node_3476	2	0.458117	0.0416498	66	68	54	52	58	72	62	46	48	42	64	56	50	24	52	44	36	48	50	38	NA	NA	NA	d1edfdf5d6fd166a3cf6761e9d3d3c4f
Node_3480	2	0.447101	0.0527644	100	100	100	100	100	100	100	100	100	100	100	100	100	100	100	100	100	100	100	100	NA	NA	NA	8fd2453be66adbc4d59b5a6ab92b4bde
Node_3483	2	0.22659	0.273181	100	100	100	100	100	100	100	100	100	100	100	100	100	100	100	100	100	100	100	100	NA	NA	NA	3a50580622cfe64d5a52ac78ef102b72
Node_3487	4	0.458046	0.0417188	100	100	100	100	100	100	100	100	100	100	100	100	100	100	100	100	100	100	100	100	NA	NA	NA	354ab911ebd90d5615ed281d76f5c604
Node_3488	3	0.474736	0.0250284	100	100	100	100	98	98	94	90	96	86	86	84	68	66	70	66	66	72	76	50	NA	NA	NA	0183e4ff0e2b38a7f755d7f88cb2518c
Node_3489	2	0.477225	0.02254	82	66	46	56	46	54	50	46	34	50	38	36	46	36	50	36	34	54	42	36	NA	NA	NA	dfa388fb8163883573fab7f5317559df
Node_3494	11	0.326067	0.173783	100	100	100	100	100	100	100	100	100	100	100	100	100	100	100	100	100	100	100	100	NA	NA	NA	bc442af6ab1f15a2ebd2d8cef752de0f
Node_3495	8	0.398318	0.101532	100	100	100	100	100	100	100	100	100	100	100	100	100	100	100	100	100	100	100	100	NA	NA	NA	3be9276bba62ca9d5de32dbe16ac90a2
Node_3496	6	0.422742	0.0771078	100	100	100	100	100	100	100	96	100	98	96	94	98	86	92	82	90	84	78	78	NA	NA	NA	4dec976ebac486836adea7476609abdd
Node_3497	2	0.427335	0.0724532	82	66	50	56	48	38	32	42	38	28	38	30	46	32	36	30	30	26	16	30	NA	NA	NA	c4e25882ab607642662006f0bb063a73
Node_3500	4	0.440836	0.0590144	94	90	86	84	78	68	68	70	62	66	62	68	82	58	70	76	62	72	54	58	NA	NA	NA	1aded749d149f7b55672fe49452d3525
Node_3501	3	0.471647	0.0282034	100	100	100	100	100	100	100	100	100	100	100	100	98	98	94	92	100	94	90	78	NA	NA	NA	1341581a5a605fb3e3d136dd23eb6581
Node_3502	2	0.477707	0.022143	92	86	70	66	58	56	58	64	50	54	58	58	56	52	54	58	52	50	38	50	NA	NA	NA	dbb1e37a399ef7524d8a39064593c3f2
Node_3507	2	0.442229	0.0575396	100	100	100	100	100	100	100	98	100	98	98	98	100	98	98	92	98	92	92	94	NA	NA	NA	5d3f1c2f034bb21c6cccd7a7e5ea84a2
Node_3510	3	0.476501	0.0232535	100	100	100	100	100	100	100	100	100	100	100	100	100	100	100	100	100	100	100	100	NA	NA	NA	fb8e19206d483967aefe2a4dc5aa7cf2
Node_3511	2	0.480102	0.0196465	64	60	62	60	38	52	44	42	60	48	36	44	48	36	46	42	40	44	38	36	NA	NA	NA	26f694562c7501d4a0afc4d69156c993
Node_3515	6	0.320002	0.179905	100	100	100	100	100	100	100	100	100	100	100	100	100	100	100	100	100	100	100	100	NA	NA	NA	80feeb15ddefe211cf67fe2a667559fd
Node_3516	5	0.434947	0.0649186	100	100	100	100	100	100	100	100	100	100	100	100	100	100	100	100	100	100	100	100	NA	NA	NA	527931fd687bd0112f6700440c5e909d
Node_3517	3	0.440412	0.0594535	84	68	58	50	44	56	40	34	32	40	32	30	34	22	26	22	18	24	32	22	NA	NA	NA	17cee0f19d2d3541809dba84d4df3648
Node_3518	2	0.450152	0.0497129	98	88	84	78	64	66	52	50	60	54	50	46	34	38	32	38	46	36	46	38	NA	NA	NA	b0bc0cf9ef140d0310f7a2da684849c8
Node_3522	2	0.442794	0.0570383	88	82	68	66	62	60	52	44	28	46	50	42	36	38	46	40	32	24	34	32	NA	NA	NA	046448344f4b28a356a8b4e5c797774d
Node_3526	5	0.173159	0.326845	100	100	100	100	100	100	100	100	100	100	100	100	100	100	100	100	100	100	100	100	NA	NA	NA	75f38b487056c761c3b3b8779a5fdbd1
Node_3527	2	0.184603	0.315401	100	100	92	94	96	90	92	96	86	76	74	92	74	82	90	80	88	72	68	64	NA	NA	NA	7b2e7cfef1498a3adea5d7cb808dfce9
Node_3530	3	0.218701	0.281221	100	100	100	100	100	100	100	100	100	100	100	100	100	100	100	100	100	100	100	100	NA	NA	NA	1d222b81aeca431f8021875fb7215385
Node_3531	2	0.228314	0.271608	64	58	52	72	48	68	60	66	48	44	62	54	56	48	60	52	64	60	52	40	NA	NA	NA	198f834c75b4e465cfa79021458a2d65
Node_3535	4	0.347916	0.1519	100	100	100	100	100	100	100	100	100	100	100	100	100	100	100	100	100	100	100	100	NA	NA	NA	6c0257ca7575917d41d9e4907a44c967
Node_3536	3	0.386179	0.113607	100	100	100	100	100	100	100	100	100	100	100	100	100	100	100	98	100	100	98	98	NA	NA	NA	908c61d77327f493de95bb9b967749ed
Node_3537	2	0.479646	0.0201406	100	100	100	100	100	100	100	100	100	100	100	100	100	100	100	100	100	100	100	100	NA	NA	NA	ee49229fe0b3b00b8beb5d371656e9b4
Node_3542	23	0.0456363	0.454364	100	100	100	100	100	100	100	100	100	100	100	100	100	100	100	100	100	100	100	100	NA	NA	Lineage_116	c818f19dc71d0213dd5e99d2329894a4
Node_3543	2	0.0591547	0.440846	100	100	100	100	100	100	100	100	100	100	100	96	100	98	100	98	98	96	100	96	NA	NA	NA	54316e9a89d238ab60752f0c38cf7c48
Node_3546	21	0.196764	0.303236	100	100	100	100	100	100	100	100	100	100	100	100	100	100	100	100	100	100	100	100	NA	NA	NA	b852b9376e4489257a0c6c766882b474
Node_3547	2	0.206882	0.293117	90	92	84	90	78	80	80	72	70	58	62	78	72	74	64	56	66	68	62	68	NA	NA	NA	c212d0ec7c22ade32ad999209c83e339
Node_3550	19	0.308819	0.191113	100	100	100	100	100	100	100	100	100	100	100	100	100	100	100	100	100	100	100	100	NA	NA	NA	ce0778d12f98c8339374cb6a51e5df63
Node_3551	15	0.312567	0.187365	74	84	66	52	62	48	52	52	44	36	34	50	50	42	34	42	38	38	48	28	NA	NA	NA	2c8c308628b12faac652de29dbf46415
Node_3552	14	0.404782	0.0951499	100	100	100	100	100	100	100	100	100	100	100	100	100	100	100	100	100	100	100	100	NA	NA	NA	2903cca19d1e9b0b512a707dcccb994d
Node_3553	13	0.41982	0.0801026	98	100	94	98	88	92	86	74	74	70	62	68	62	60	62	60	54	60	60	56	NA	NA	NA	485eb1702ab9388407ca9f3f1d4fda26
Node_3554	5	0.4276	0.0723218	98	86	98	92	88	90	76	74	68	62	76	80	82	52	56	56	46	62	36	50	NA	NA	NA	0dabc34ff079cd9ffe5af1522260c50c
Node_3555	3	0.436607	0.063315	64	56	58	60	52	58	58	46	46	60	42	40	52	40	56	54	36	48	24	38	NA	NA	NA	d0bb4d2998346b837b1650befb0cd928
Node_3556	2	0.460429	0.0394936	100	100	100	100	100	100	96	92	82	90	88	84	70	72	66	80	74	66	52	72	NA	NA	NA	90b6ccce5cdb02824e6b12a04a72f267
Node_3560	2	0.480187	0.0196739	100	100	100	100	100	100	98	100	100	96	100	100	100	100	98	98	96	98	92	98	NA	NA	NA	3fc129dee6d5625fbf8e2bfa71dbd4b1
Node_3563	8	0.441085	0.0588337	100	100	100	98	96	100	94	90	86	82	76	74	76	70	68	58	44	62	48	54	NA	NA	NA	9d264062e5fd6c4ada4da612327287d8
Node_3564	3	0.444694	0.0551706	58	50	48	60	30	38	24	38	26	22	12	16	22	16	14	14	8	14	18	14	NA	NA	NA	73de48047f765dae568c8eb5705bfa11
Node_3565	2	0.456425	0.0434395	92	84	80	74	52	56	58	58	48	52	34	40	28	34	34	26	20	42	28	20	NA	NA	NA	325203be900b0250a1d611f3113ad708
Node_3569	5	0.447955	0.0519636	96	76	68	54	46	44	38	38	38	38	20	26	26	28	30	26	22	16	26	16	NA	NA	NA	ad9a90defb8d2cb27377b5088963c5c9
Node_3570	4	0.453603	0.0463153	98	80	68	62	66	44	50	50	42	30	24	32	28	26	26	26	18	22	22	20	NA	NA	NA	179e0076d0f0d137b6242fd4e4132a83
Node_3571	2	0.467266	0.0326517	100	94	80	80	86	58	60	60	62	54	56	56	56	44	40	56	48	40	42	34	NA	NA	NA	ccd49431d37d42946b86077178a1573f
Node_3574	2	0.470868	0.0289943	100	94	94	88	86	80	74	68	62	72	56	68	62	44	64	68	52	48	46	46	NA	NA	NA	b24fc0a304b9713b1d40d75c4e91729b
Node_3580	4	0.372566	0.127356	100	100	100	100	100	100	100	100	100	100	100	100	100	100	100	100	100	100	100	100	NA	NA	NA	c90c0b822ec3276205fbbd68716d3f70
Node_3581	2	0.440451	0.0594033	100	100	100	100	100	100	100	100	100	100	100	100	100	100	100	100	100	100	100	98	NA	NA	NA	1664b2bbed29398a033589bf278d8dbc
Node_3584	2	0.471826	0.0280964	100	100	100	100	100	100	100	100	100	100	100	100	100	100	100	100	100	100	100	100	NA	NA	NA	ce76defafa127af660d01c2e93847a35
Node_3587	2	0.207957	0.291955	100	100	100	100	100	100	100	100	100	100	100	100	100	100	100	100	100	100	100	100	NA	NA	NA	8dde78d2b3937944f3b2563cb6866088
Node_3590	15	0.0176955	0.482722	98	88	76	82	82	68	56	50	64	44	50	54	42	46	34	34	46	28	36	18	NA	NA	NA	2a5536447ef27368972234b0fef43a99
Node_3591	10	0.0249055	0.475512	96	90	80	94	84	88	68	84	90	74	86	80	82	78	80	86	80	68	84	70	NA	NA	Lineage_117	eaeb000e314abfade5dbf7692b12b7ae
Node_3592	7	0.0633492	0.436741	100	100	100	100	100	100	100	100	100	100	100	100	100	100	100	100	100	100	100	100	NA	NA	NA	9cb9c655579751dd720e7afb48f4a3b8
Node_3593	6	0.0738619	0.426229	96	90	88	88	80	74	76	66	74	72	58	78	78	64	72	68	68	64	62	54	NA	NA	NA	ea05d9611c0c2faf89c9ebf13297c214
Node_3594	5	0.169704	0.330386	100	100	100	100	100	100	100	100	100	100	100	100	100	100	100	100	100	100	100	100	NA	NA	NA	01e9dfb37aba8b9b498123ee96fd540f
Node_3595	3	0.347648	0.152442	100	100	100	100	100	100	100	100	100	100	100	100	100	100	100	100	100	100	100	100	NA	NA	NA	dc9c8afcc2ef99a1c08f37665342a5d7
Node_3596	2	0.381336	0.118719	74	74	80	66	52	66	60	74	58	58	52	54	44	58	62	44	48	50	50	52	NA	NA	NA	29da22eae1e1fdaba929c524c5b1c87d
Node_3600	2	0.386453	0.113437	100	100	100	100	100	100	100	100	100	100	100	100	100	100	100	100	100	100	100	100	NA	NA	NA	ad8d0bf9887913c5b8e0b9cfab38e860
Node_3605	3	0.108614	0.391804	100	100	100	100	100	100	100	100	100	100	100	100	100	100	100	100	100	100	100	100	NA	NA	NA	f5a1d01f320e88a82a8c3fba6c94879d
Node_3606	2	0.284799	0.215618	100	100	100	100	100	100	100	100	100	100	100	100	100	100	100	100	100	100	100	100	NA	NA	NA	cdf834fd565aca370b3118067709fdf1
Node_3610	5	0.0302492	0.469862	96	88	78	88	84	78	52	62	74	58	66	58	52	64	42	46	56	46	46	40	NA	NA	Lineage_118	8abc3afd38990981a7705c9961c1c108
Node_3611	4	0.0453433	0.454767	100	100	100	92	96	98	100	90	90	94	90	86	96	88	88	82	90	78	80	66	NA	NA	NA	f8fc29225cf388ed5129e48d16c6d9ba
Node_3612	3	0.256089	0.244022	100	100	100	100	100	100	100	100	100	100	100	100	100	100	100	100	100	100	100	100	NA	NA	NA	433d672645eb97448c458261d1c19c80
Node_3613	2	0.274699	0.225307	100	96	88	90	88	82	80	86	82	72	68	78	64	54	60	50	54	48	72	54	NA	NA	NA	1f02c5df5afd5f1f36aaad2991d22430
Node_3619	2	0.0650006	0.434958	100	100	100	100	100	100	100	100	100	100	100	100	100	100	100	100	100	100	100	100	NA	NA	NA	e90feec66ed20f08cef6ecbd680bf263
Node_3622	92	0.00433891	0.496185	90	88	80	84	64	62	66	50	54	38	40	30	30	26	22	24	18	16	8	12	NA	NA	NA	1bcadc60a02cf355dc99c574a980690d
Node_3623	84	0.00749093	0.493032	100	96	96	92	84	80	82	74	50	52	48	56	28	50	20	38	52	34	22	30	NA	Lineage_89	NA	ca30e3c88e8f1c490949bdb041643e56
Node_3624	83	0.0115679	0.488956	100	100	100	100	98	100	100	100	100	98	92	96	96	86	92	94	94	86	82	80	NA	NA	NA	ff4683c0298bf19893368dff2aed102c
Node_3625	78	0.0158045	0.484719	100	100	98	100	96	94	92	94	92	86	80	82	80	68	76	68	74	58	56	62	NA	NA	NA	50e76acc2f9786514ab3e43434410d10
Node_3626	21	0.0311123	0.469225	58	34	22	26	22	22	22	14	4	8	20	14	10	10	6	8	18	8	4	10	NA	NA	Lineage_119	bc2fa81e36b22200ab165494b2de0c88
Node_3627	13	0.0445073	0.45583	48	34	22	24	28	26	26	12	14	22	22	12	30	22	24	10	22	20	6	24	NA	NA	NA	38b18dce7c9d25c2713e8bb0173ab414
Node_3628	12	0.0522239	0.448113	68	42	38	38	46	46	38	30	24	36	24	24	40	30	24	28	34	28	18	30	NA	NA	NA	ea8bf4b2fb5c4690f0de33bdb2d8d37a
Node_3629	11	0.063247	0.43709	100	92	100	92	82	86	82	82	88	86	72	80	78	70	56	66	60	64	44	56	NA	NA	NA	50ada951a91dc15dd275200520a18fd1
Node_3630	9	0.0768857	0.423061	90	72	64	62	54	66	68	52	58	52	66	64	60	40	64	46	52	50	50	46	NA	NA	NA	782237166993a3049fdda4b6b63d73ee
Node_3631	7	0.0869268	0.412973	94	76	90	88	72	80	68	82	74	82	64	72	68	78	62	70	58	66	50	50	NA	NA	NA	74e2b938606d014e32c8356fb1be16ea
Node_3632	2	0.0982235	0.40165	96	88	92	84	72	82	76	68	70	72	68	80	68	66	54	76	48	54	42	56	NA	NA	NA	eb0c872bba4d9891158a4e941bcaeb32
Node_3635	5	0.123995	0.375905	100	100	100	100	98	100	100	100	100	98	96	98	98	96	100	94	88	96	90	92	NA	NA	NA	d74aa63a1d9deb8ed54b31448109467b
Node_3636	4	0.138107	0.361792	72	52	82	46	56	64	56	64	46	52	48	56	40	54	60	56	46	48	34	32	NA	NA	NA	6c50aceb1890418c5f091b6332e06cc5
Node_3637	3	0.148651	0.351102	96	90	80	82	70	66	58	64	60	36	56	40	46	48	32	52	40	54	40	38	NA	NA	NA	35db7a40f8d4939afb1f5f3f99500f96
Node_3638	2	0.168362	0.331391	98	98	98	94	88	76	74	80	86	66	68	68	66	60	62	50	62	72	68	68	NA	NA	NA	bf2360daf4502b73b03234056d387ae3
Node_3644	2	0.0991671	0.40078	98	88	98	90	78	84	76	82	76	78	82	78	68	70	70	64	60	66	58	48	NA	NA	NA	ef3f8636d87fd41b36ceab6e8c31d3a3
Node_3647	2	0.166415	0.333922	100	100	100	100	100	100	100	100	100	100	100	100	100	100	100	100	100	100	100	100	NA	NA	NA	bdaeee1428568b80a4f822cc39fb44e7
Node_3652	8	0.0484282	0.451861	76	92	74	74	62	68	72	66	64	62	68	74	52	52	64	50	58	66	42	54	NA	NA	NA	01dc2fc65a68ed4870a2d557d2b4bd52
Node_3653	4	0.0719214	0.428368	100	84	88	88	76	80	80	70	66	74	56	60	52	42	50	52	52	54	38	50	NA	NA	NA	d9d1ebc54238c894ba4c942654dd6019
Node_3654	3	0.117407	0.382882	100	100	98	98	96	100	92	92	90	92	80	76	78	78	82	70	84	72	68	76	NA	NA	NA	e8d7de7c704cac31ea57039af9a6121e
Node_3655	2	0.153724	0.34656	100	100	98	96	98	94	84	90	86	82	78	90	84	78	72	80	74	64	74	64	NA	NA	NA	8fb2793669bfd5283dda5f5fb0d44992
Node_3660	4	0.0885393	0.411715	100	92	92	92	86	96	78	84	74	76	70	64	54	46	68	56	60	56	44	46	NA	NA	NA	cb26468069ac328c23bd2c25124af5cc
Node_3661	3	0.102777	0.397478	90	92	88	82	90	80	68	70	68	62	62	54	48	54	58	50	62	58	68	50	NA	NA	NA	3172b378255961a538f891761bcb4c41
Node_3662	2	0.214754	0.285501	100	100	100	100	100	100	100	100	100	98	98	96	100	100	98	98	98	96	96	94	NA	NA	NA	ac9a34cbf218e2a92877cce814b93eb3
Node_3667	57	0.0362434	0.46428	68	38	30	34	36	28	24	16	8	14	28	14	14	16	10	12	24	10	6	12	NA	NA	Lineage_120	9c9760e6e81824384ee8c2e4808450af
Node_3668	18	0.0389555	0.461489	50	34	32	18	14	26	14	14	8	12	6	12	12	2	2	4	6	6	2	4	NA	NA	NA	eea1bfacb44a4dd98c2b0a2a1e524cac
Node_3669	13	0.0592068	0.441238	96	98	90	76	62	72	58	50	48	40	26	30	38	16	28	20	14	10	10	18	NA	NA	NA	90cb906812fc6e23da6e027bbc9a4f30
Node_3670	5	0.0754527	0.424623	98	100	92	78	74	78	70	54	52	58	40	40	42	32	30	28	20	24	20	24	NA	NA	NA	d6999791bcb5989bd5e17a71bdbeb150
Node_3671	4	0.0937721	0.406267	100	100	96	86	88	86	76	64	64	64	46	58	52	38	38	38	26	28	38	34	NA	NA	NA	af648b4e4d978e058d951cc25e16e17a
Node_3672	3	0.144209	0.355756	100	100	98	90	94	96	84	82	78	78	68	74	66	62	54	52	40	60	62	56	NA	NA	NA	abb328442f71f1a7374d75511629ccba
Node_3673	2	0.165428	0.334537	100	100	94	94	92	92	80	74	76	70	62	66	72	58	46	46	42	50	54	48	NA	NA	NA	373b9254e0659ccfe7ccae5165d1d738
Node_3679	8	0.0803169	0.420127	100	96	96	82	78	84	76	84	78	60	56	60	56	56	60	50	44	56	36	46	NA	NA	NA	90e6f0970a12707a6aa12792d67d0a4b
Node_3680	7	0.121084	0.379361	100	100	94	96	90	96	90	96	86	88	84	80	82	86	82	74	78	74	60	76	NA	NA	NA	df898d13503a6cc53881bb0f15c5b1ee
Node_3681	6	0.153156	0.347288	96	80	88	74	74	72	70	66	74	48	42	54	44	38	50	36	40	46	32	34	NA	NA	NA	cec68d19c490103a3789089efa0df407
Node_3682	2	0.178017	0.322014	98	94	90	82	78	62	64	74	68	66	62	48	54	68	48	50	52	46	34	36	NA	NA	NA	b4272cda964493b91fc5355f703aaf21
Node_3685	4	0.18249	0.317954	98	82	80	82	74	66	68	64	62	52	36	30	26	36	40	32	22	34	30	12	NA	NA	NA	bc5220ccb770a0d838247a1dc27bbfc4
Node_3686	3	0.194083	0.306156	82	66	72	64	48	52	58	40	46	38	28	34	22	40	40	38	36	28	32	26	NA	NA	NA	f7e26ac7e043f55d6928dc2819e3493e
Node_3687	2	0.213972	0.28609	92	76	70	60	66	54	58	58	64	48	42	40	48	46	56	44	38	42	38	38	NA	NA	NA	7b5baba21a6b1704b58ac429f812fbcd
Node_3694	5	0.0660207	0.43415	100	98	98	96	94	94	96	94	96	96	96	98	92	90	90	88	88	90	90	88	NA	NA	NA	8101098059cb1cc9b0477d1116e0dbfd
Node_3695	2	0.107831	0.392017	100	100	100	96	98	98	100	96	96	100	94	96	92	98	90	98	84	96	96	84	NA	NA	NA	9fc4da62c91f385418afc33ae892e6ba
Node_3698	3	0.148941	0.35123	100	100	100	100	100	100	100	100	100	100	100	100	100	100	100	100	100	100	100	100	NA	NA	NA	c12b26e46fb6234a04449e02b3de4d34
Node_3699	2	0.308018	0.191807	100	100	100	100	100	100	100	100	100	100	100	100	100	100	100	100	100	100	100	100	NA	NA	NA	26dac44c93baa469d1ccfa92b3aeae08
Node_3703	39	0.0474253	0.453098	50	26	24	16	14	18	6	4	4	4	4	4	4	2	2	2	4	2	0	2	NA	NA	NA	832a5289742277d7faaaa53db71afece
Node_3704	6	0.0543721	0.445875	38	22	26	34	34	26	32	14	18	26	34	18	28	24	24	12	30	24	12	34	NA	NA	NA	27f3cea6ef466404cffcbb3b8da672d1
Node_3705	4	0.0615909	0.438656	72	42	42	40	42	32	36	18	20	32	30	16	20	24	18	10	28	20	10	30	NA	NA	NA	1a40035ecc1f770876611637ce494a16
Node_3706	3	0.0819621	0.418285	86	72	64	66	70	60	72	64	50	60	56	38	58	54	36	34	44	44	32	44	NA	NA	NA	31d094d62a84224b98fa2c932d7b0728
Node_3707	2	0.172063	0.328185	100	100	100	100	98	96	98	98	96	100	96	96	90	94	90	80	90	98	86	88	NA	NA	NA	517c23a9d0d1e57f515e4d2ea977d6e6
Node_3712	2	0.139939	0.360288	100	100	100	100	100	100	100	100	100	100	100	100	98	100	100	100	98	100	100	100	NA	NA	NA	36b13833c38f41b2fd190df27bcde099
Node_3715	33	0.0740804	0.426443	82	74	58	56	50	46	46	40	28	26	20	28	24	8	14	8	8	8	6	8	NA	NA	NA	bda8fa7a1247f1153ff7191818dc2fdb
Node_3716	24	0.0881281	0.412395	92	94	70	72	60	48	46	42	34	28	12	14	22	18	10	10	4	2	8	6	NA	NA	NA	67c8de2e98c5657b513b88d1be25deb2
Node_3717	23	0.0968468	0.403677	60	32	30	22	14	16	14	8	14	10	8	6	2	2	4	4	2	4	2	6	NA	NA	NA	09a26bc6cd660eb6e0df0243df0e934b
Node_3718	12	0.103855	0.396518	36	24	12	10	16	12	4	8	12	8	6	10	2	4	4	2	2	0	0	0	NA	NA	NA	f5ef9bfd0cd21d0e9072723697441c3b
Node_3719	10	0.124493	0.375879	80	72	56	44	52	38	22	22	20	24	20	18	8	8	10	6	8	4	4	6	NA	NA	NA	234c6285469833eeed7d29311a2c8347
Node_3720	8	0.144959	0.355073	94	88	88	82	68	60	54	46	42	46	40	26	24	24	20	10	22	16	14	14	NA	NA	NA	02503e37e8be845e5722ef207761e796
Node_3721	6	0.166004	0.334028	96	88	84	82	64	62	58	54	42	54	50	32	34	22	22	24	26	26	22	24	NA	NA	NA	441f4d19c887158c87f00116bd6ed36c
Node_3722	5	0.169194	0.330838	66	54	52	34	32	34	38	22	20	22	22	12	12	20	18	12	10	10	14	12	NA	NA	NA	c4787b42184aafa0b901495d92d7f83a
Node_3723	3	0.188169	0.311749	90	94	92	78	70	74	68	62	54	66	52	50	34	34	34	32	36	34	22	20	NA	NA	NA	f234f5fdf22a24552fd27fe2998c87e0
Node_3724	2	0.2319	0.267993	100	100	98	96	94	92	94	90	88	96	88	84	72	70	74	70	66	74	58	68	NA	NA	NA	2e4f687247cc9c09c8e47b645826a567
Node_3728	2	0.211788	0.288244	100	98	100	98	100	98	98	94	92	92	98	92	90	86	78	76	72	72	78	72	NA	NA	NA	622756feef832c18e7ecb0e9a531d4cd
Node_3732	2	0.204128	0.295855	100	100	98	96	92	88	92	94	80	86	88	80	76	74	80	68	70	72	76	72	NA	NA	NA	f8009df734231d31415da0eebc35a678
Node_3735	2	0.149166	0.351207	88	90	80	64	54	38	42	32	32	42	26	24	26	22	22	18	20	14	16	26	NA	NA	NA	2f6de80d2846fbf2d16d5709a466dab0
Node_3738	2	0.284754	0.215546	100	100	100	100	100	100	100	100	100	100	100	98	100	100	100	100	100	98	100	100	NA	NA	NA	0fb50e29ffe6321a54f9f8c371c7cc06
Node_3741	11	0.108137	0.392386	56	34	20	10	8	6	6	6	6	6	8	8	0	2	6	0	4	4	4	2	NA	NA	NA	8550fd56ab6e071b0192d6244494f349
Node_3742	7	0.129413	0.370699	86	82	68	42	46	36	38	30	28	26	22	16	16	14	4	14	12	14	8	4	NA	NA	NA	3e6a664b6c3887e0c1d942c44c969d59
Node_3743	5	0.143528	0.356584	82	64	62	42	46	44	30	34	30	20	18	24	12	18	12	16	20	14	16	14	NA	NA	NA	0cb476c7fa13d43ac2963802206cb603
Node_3744	4	0.150959	0.349153	88	84	64	62	50	52	32	42	46	36	40	32	28	26	32	26	24	30	22	32	NA	NA	NA	68dc8699e3049b7cab39278505f58cdd
Node_3745	3	0.165305	0.334679	94	80	68	64	62	60	48	50	48	54	42	46	30	40	40	38	26	32	44	32	NA	NA	NA	3594b53483fe7262d3bb0938200e6e93
Node_3746	2	0.236181	0.263803	100	100	100	100	100	100	96	98	100	96	94	94	90	92	90	84	84	92	86	78	NA	NA	NA	46aea77815f66f10c9b47982b8d70ba6
Node_3752	2	0.149129	0.350926	88	70	68	62	48	44	52	58	36	38	34	38	32	22	28	26	28	22	28	20	NA	NA	NA	98eb015e71dc05c9e511a45f995f7c6c
Node_3755	4	0.153155	0.347368	98	88	86	72	64	62	66	56	60	48	52	58	32	28	44	44	38	32	40	32	NA	NA	NA	b10948afe6fa54746b0e8a5a43aa5580
Node_3756	3	0.187036	0.313449	98	90	86	72	66	66	64	64	66	60	50	56	52	40	48	44	38	38	36	40	NA	NA	NA	5da2eea03b87292cd387961ab9833030
Node_3757	2	0.239384	0.261101	100	100	100	94	96	98	88	94	86	90	88	98	92	96	88	82	90	74	86	78	NA	NA	NA	d5f9e9cf6b31f5773cbd8c2bfc35a469
Node_3763	9	0.114061	0.386173	96	100	94	90	86	86	96	82	88	72	70	68	72	64	60	60	54	56	50	50	NA	NA	NA	655e2f3b222de52b0dc4afedca9af900
Node_3764	6	0.147845	0.352288	94	94	90	90	80	82	94	72	82	74	78	72	58	50	62	62	50	58	62	46	NA	NA	NA	d8f64e3ea21fb908269afbc7d4ee2590
Node_3765	5	0.209803	0.290331	100	96	98	98	98	96	94	92	96	88	94	80	80	84	80	80	78	72	76	56	NA	NA	NA	0c32f221f2fd2d149decf0900bafb932
Node_3766	3	0.26133	0.238568	100	98	92	92	98	86	88	90	86	72	88	68	72	70	68	66	58	52	62	60	NA	NA	NA	95722593affc06029d24d3baf8486188
Node_3767	2	0.276175	0.223723	86	78	62	64	60	56	60	62	52	36	56	44	46	30	36	50	36	32	46	36	NA	NA	NA	0bec3c8c2e6e7de4aa90f407fff923e3
Node_3771	2	0.267317	0.232817	100	100	100	98	100	98	94	94	92	88	88	92	88	84	78	80	80	72	72	78	NA	NA	NA	4057a81e9c9ccc68fd26dcb00422955a
Node_3775	3	0.148774	0.35146	92	90	88	80	72	78	90	72	80	74	64	58	48	50	46	46	52	50	54	48	NA	NA	NA	4d66ebb40e2807dadcbc397e866104c6
Node_3776	2	0.196594	0.303406	92	92	88	76	80	72	86	70	80	66	76	66	72	62	52	62	72	54	64	60	NA	NA	NA	e3a2216c5b9c6c53a39feea99031a6f6
Node_3780	5	0.143903	0.35602	100	100	100	100	100	100	100	100	100	100	100	100	100	100	100	100	100	100	100	100	NA	NA	Lineage_121	1a03632cfcc9462e72c3a07c221eaad8
Node_3781	4	0.173025	0.326899	100	100	100	100	100	100	100	100	100	100	100	100	100	100	100	100	100	100	100	100	NA	NA	NA	acd832677de1472f41ef0a3b459d06a2
Node_3782	2	0.463191	0.0367329	100	100	100	100	100	100	100	100	100	100	100	100	100	100	100	100	100	100	100	100	NA	NA	NA	a2dcf4aa81067f76cd46502270c3357e
Node_3785	2	0.465386	0.0345359	100	100	100	100	100	100	100	100	100	100	100	100	100	100	100	100	100	100	100	100	NA	NA	NA	4f56670be2e183833f3960d56636295f
Node_3790	8	0.00827861	0.491736	92	88	88	94	82	80	82	58	74	46	78	58	52	58	46	52	36	44	40	42	NA	Lineage_90	NA	ebf70510057afe806ead5414c5fab490
Node_3791	7	0.0221576	0.477857	100	100	100	100	92	96	96	86	78	74	86	82	78	86	70	78	78	74	66	76	NA	NA	Lineage_122	eea3d4f710d09076bbd0bcc819980ba2
Node_3792	6	0.0357491	0.464261	100	98	100	100	92	96	96	86	72	76	84	82	76	82	72	78	78	74	66	78	NA	NA	NA	1a9f5580cef7226fa713239378b40c71
Node_3793	3	0.368422	0.131589	100	100	100	100	100	100	100	100	100	100	100	100	100	100	100	100	100	100	100	100	NA	NA	NA	63ab525fc6dd2d427d9817b0e05d9410
Node_3794	2	0.405913	0.0940054	100	100	100	100	100	98	98	98	96	98	96	94	88	88	94	94	92	82	80	84	NA	NA	NA	d9d21936c44c5d7ad79caff923aabd39
Node_3798	3	0.472212	0.0275918	100	100	100	100	100	100	100	100	100	100	100	100	100	100	100	100	100	100	100	100	NA	NA	NA	58ee5d283709adf972888fa3d7dc9a8e
Node_3799	2	0.475614	0.0241869	78	62	72	58	44	44	48	48	38	34	44	32	34	38	42	48	28	28	42	30	NA	NA	NA	3b571ce4a4ac02a79157264f62e6eccf
Node_3805	9	0.0118883	0.48829	88	76	74	50	58	40	34	46	28	14	28	18	18	38	14	14	14	8	12	8	NA	Lineage_91	NA	cc1d8bb02d2db68bcca53e1ee8e2ae46
Node_3806	8	0.0284697	0.471708	90	78	74	64	76	56	68	68	52	60	60	50	54	56	32	40	44	38	42	32	NA	NA	Lineage_123	384b048464eb0d95c1180b7d753552f8
Node_3807	7	0.061511	0.438667	100	100	92	86	94	80	92	90	70	70	74	64	64	74	56	58	58	54	60	40	NA	NA	NA	62c580ea7811a3664b2d0e8f92c72d1b
Node_3808	6	0.138271	0.361907	100	100	100	100	100	100	100	100	100	100	100	100	100	100	100	100	100	100	100	100	NA	NA	NA	4e30c884dd1188a5aeede888658eef82
Node_3809	4	0.181003	0.319022	98	92	98	90	90	94	82	80	78	78	72	76	66	72	70	70	80	60	70	58	NA	NA	NA	38030dd6d5a3b259ca438a542fa9c88d
Node_3810	3	0.203623	0.296402	98	98	94	86	90	86	78	68	74	76	66	44	54	58	56	58	50	52	56	42	NA	NA	NA	63e57c072ebc945ca8b817cbc785bac8
Node_3811	2	0.210786	0.28924	58	68	58	54	46	50	52	56	42	56	68	64	38	56	38	50	34	62	44	56	NA	NA	NA	7b4c6c14b50cf0b56e94484251c838a0
Node_3816	2	0.238463	0.261716	100	100	100	100	100	100	96	100	100	92	96	96	96	98	96	94	96	92	96	88	NA	NA	NA	ee960aec78db75ef7c0f8651fe9ee187
Node_3822	2	0.00567883	0.494401	90	88	82	86	84	72	66	54	76	60	60	54	50	54	50	56	48	46	44	40	NA	NA	NA	cd3367f003fe371a9248d82fdca8b449
Node_3825	3	0.0109017	0.48916	100	100	100	100	100	100	100	100	100	100	96	100	100	100	100	96	98	98	98	98	NA	Lineage_92	NA	f5eb5a9cefd3256f8aa15bbf1c9fdfcf
Node_3826	2	0.0546544	0.445407	100	100	100	100	100	100	100	100	100	100	100	100	100	100	100	100	100	100	100	100	NA	NA	NA	39642560db6ea4c00de44c93d5bf4fa9
Node_3830	3	0.00179758	0.49825	90	80	66	54	72	72	46	60	44	50	42	50	38	38	30	34	38	50	30	20	NA	NA	NA	0c71192ac95471f75d08e5f1e30ec609
Node_3831	2	0.111349	0.388676	100	100	100	100	100	100	100	100	100	100	100	100	100	100	100	100	100	100	100	100	NA	NA	NA	27b07219c1b8c936cfabb69df4a3d90e
Node_3835	4	0.000811618	1.49888	34	22	8	4	6	2	2	2	2	0	0	0	0	2	0	2	0	0	0	0	NA	NA	NA	bc1cfa07adde01a6bf21c765b612f04c
Node_3836	2	0.00118667	0.498877	48	50	18	16	22	8	6	8	2	2	4	2	0	10	0	6	0	2	0	0	NA	NA	NA	053b338ba804fb374a24cb314677bef8
Node_3839	2	0.00256687	0.497475	92	86	80	78	78	62	62	50	48	54	60	40	44	56	44	42	38	34	34	50	NA	NA	NA	876fc239292862256fb67d57cc2ee36d
Node_3842	149	0.000320701	4.49787	8	0	2	0	0	0	0	0	0	0	0	0	0	0	0	0	0	0	0	0	NA	NA	NA	6cee08dd8de1933f32556dba25ef65d3
Node_3843	117	0.000465767	3.49787	16	6	2	0	0	0	2	0	2	2	0	0	0	0	0	0	0	0	0	0	NA	NA	NA	2b78c274f5cab50a30b4d2c393f9533f
Node_3844	5	0.000885547	0.499187	86	80	76	68	80	80	62	72	64	62	64	64	52	52	46	46	40	46	44	44	NA	NA	NA	547b427baea896354dcdccceb1387d1e
Node_3845	4	0.00773402	0.492337	100	100	100	100	100	100	100	100	100	100	100	100	100	100	100	100	100	100	100	100	NA	Lineage_93	NA	8a112d437a10afe91d8fdceea9dabdae
Node_3846	2	0.0335422	0.46648	100	100	100	100	100	100	100	100	100	100	100	100	100	100	100	100	100	100	100	100	NA	NA	NA	0570a233ab550e5ddf21eb8c2f10997a
Node_3849	2	0.0693658	0.430705	100	100	100	100	100	100	100	100	100	100	100	100	100	100	100	100	100	100	100	100	NA	NA	NA	a9ef0f4acf6d5269cb43b6c5128c26d7
Node_3853	112	0.00109222	2.49787	30	20	10	0	2	6	6	0	2	2	2	0	0	0	2	0	0	0	0	0	NA	NA	NA	21810bc1fee88724f62bb0af298a6b2b
Node_3854	102	0.00119825	1.49787	56	20	22	8	10	12	20	2	8	2	2	4	6	2	2	4	0	2	2	0	NA	NA	NA	b081ee583aabe34e04f007ab80afa8f7
Node_3855	26	0.00244781	0.497526	92	66	68	50	50	56	48	38	36	26	46	30	22	26	22	28	32	28	32	30	Lineage_19	NA	NA	bc3cc1b091e461e6097068b27b27045d
Node_3856	20	0.0386648	0.461309	100	100	100	100	100	100	100	100	100	100	100	100	100	100	100	100	100	100	100	100	NA	Lineage_94	Lineage_124	35c7f98e22d9ed01ad958bd26c1cecc7
Node_3857	19	0.0616977	0.438271	100	100	100	100	100	100	100	100	100	100	100	100	100	100	100	100	100	100	100	100	NA	NA	NA	3ae0608656f1c229e69b6ffcd23cd1c7
Node_3858	17	0.0790737	0.420895	100	100	100	100	100	100	100	100	98	100	100	100	100	100	100	100	98	92	96	100	NA	NA	NA	bf8be769fa4e6677910b7344cfa00d53
Node_3859	3	0.0808051	0.419099	72	60	60	56	64	46	40	52	40	48	46	46	46	42	46	34	36	32	46	42	NA	NA	NA	0c3ed2836d024cefa9e06b365ad265b2
Node_3860	2	0.176832	0.323072	100	100	100	100	100	100	100	100	100	100	100	100	100	100	100	100	100	100	100	100	NA	NA	NA	51e8696977e83f8e1452334ac161d6cc
Node_3864	14	0.187949	0.31202	100	100	100	100	100	100	100	100	100	100	100	100	100	100	100	100	100	100	100	100	NA	NA	NA	0ef677386afea0e375d9c587a9b8077f
Node_3865	13	0.326961	0.173008	100	100	100	100	100	100	100	100	100	100	100	100	100	100	100	100	100	100	100	100	NA	NA	NA	c036541f2bd19217f18a774ca7887cc9
Node_3866	4	0.350095	0.149873	100	100	100	100	100	100	98	100	94	98	98	98	94	94	92	94	86	80	90	80	NA	NA	NA	e23b55a1cba498796f6b378bf07524ad
Node_3867	3	0.416501	0.0834669	100	100	100	100	100	100	100	100	100	100	100	100	100	100	100	100	96	100	100	100	NA	NA	NA	552b6a4edb9848a70e8be3ae3b657cdf
Node_3868	2	0.451693	0.0482618	100	100	100	100	98	100	100	100	100	100	96	100	94	96	92	96	96	94	86	90	NA	NA	NA	46fcd9610dde8a3c5a9351da28dcaa50
Node_3873	9	0.365034	0.134812	100	100	100	100	100	100	100	100	98	100	100	100	100	100	98	100	98	94	94	90	NA	NA	NA	b3e5848737df41d00d0c262e1492332b
Node_3874	6	0.375445	0.1244	80	84	76	60	80	58	50	48	60	54	52	44	48	34	48	38	42	30	32	20	NA	NA	NA	371c6966816305801ad85414e151087e
Node_3875	5	0.385264	0.114582	66	58	50	52	32	30	44	36	26	32	30	40	24	24	32	32	28	30	28	6	NA	NA	NA	e2832bcf055437bff750de5143aaf6b5
Node_3876	4	0.395148	0.104698	94	84	64	66	48	30	44	40	30	34	36	36	26	28	30	22	30	26	24	12	NA	NA	NA	42ade355199d99e2fa735d1d27c77647
Node_3877	3	0.409844	0.0899987	90	88	72	70	62	60	60	66	54	56	36	44	44	46	38	26	48	20	36	46	NA	NA	NA	6516641019540e58e7c37bb4129ee2a3
Node_3878	2	0.429188	0.0706548	98	94	96	92	84	86	78	64	68	64	60	54	46	58	66	52	42	58	44	60	NA	NA	NA	a4105318c5d0f13d7a6637cacc642e9d
Node_3885	3	0.403138	0.0965803	98	100	98	88	94	90	92	92	90	88	90	90	82	80	84	90	88	88	78	62	NA	NA	NA	fe872f928ba53f3f3bd996d3e5d135fc
Node_3886	2	0.454616	0.0451027	100	100	100	100	100	100	100	100	98	100	100	100	100	96	96	98	96	98	96	98	NA	NA	NA	6aec3763eb343f6daa257727c6807f39
Node_3891	2	0.388724	0.111204	100	100	100	100	100	100	100	100	100	100	100	100	100	100	100	100	100	100	100	100	NA	NA	NA	e6578f95dcb964e6766c411a5a4c981a
Node_3895	6	0.0976235	0.402282	100	100	100	100	100	100	100	100	100	100	100	100	100	100	100	100	100	100	100	100	NA	Lineage_95	Lineage_125	e302fa4491c402064634c93f8b9e57f1
Node_3896	5	0.310714	0.189164	100	100	100	100	100	100	100	100	100	100	100	100	100	100	100	100	100	100	100	100	NA	NA	NA	62c87872420b654802a0b5c152a1f8c3
Node_3897	4	0.437723	0.0621256	100	100	100	100	100	100	100	100	100	100	100	100	100	100	100	100	100	100	100	100	NA	NA	NA	de7ba2554b691918abd484079fb63d17
Node_3898	3	0.46596	0.0338878	100	100	100	100	100	100	100	100	96	100	100	100	98	90	92	98	92	90	98	84	NA	NA	NA	f72f5424ff51196935f21a05a9b00690
Node_3899	2	0.481364	0.0184845	100	100	100	98	94	96	84	84	96	88	82	84	62	84	68	82	78	80	66	62	NA	NA	NA	54327a425c7c81d3b5c954da796362ef
Node_3906	76	0.00268311	1.49639	88	74	70	48	48	48	48	32	32	26	10	22	28	22	14	16	6	8	10	8	Lineage_20	NA	NA	fd45bc765dcc4f01a7694f35239fe131
Node_3907	75	0.00691235	1.49216	100	100	94	96	90	98	70	84	72	64	68	76	50	56	46	46	30	32	34	40	NA	Lineage_96	NA	f20281e4e8fbb3dec4cdb2d7114fab91
Node_3908	28	0.00857268	1.49043	96	92	86	74	62	50	50	50	48	34	42	38	36	38	30	16	22	20	14	18	NA	NA	NA	915eec60a55fd0be1801de91591f97e1
Node_3909	2	0.0119981	0.487908	90	90	72	76	60	66	60	42	56	42	42	54	42	48	38	26	32	38	40	36	NA	NA	NA	88cfae3581bc81879e35add948db6bef
Node_3912	26	0.0157491	1.48325	100	100	100	100	100	98	100	98	98	88	100	96	92	90	86	78	84	72	74	72	NA	NA	NA	b226fd4f6cbae9c4c2e2cf45c0e16411
Node_3913	3	0.0278132	0.472226	100	100	100	100	100	100	98	100	98	98	98	98	100	90	92	90	92	92	96	84	NA	NA	Lineage_126	557300a57e16abf0b2cec45dc7d0d4e9
Node_3914	2	0.190024	0.310016	100	100	100	100	100	100	100	100	100	100	100	100	100	100	100	100	100	100	100	100	NA	NA	NA	bc6a4302b5e347e2686f953e108cf600
Node_3918	23	0.0289346	1.47006	100	100	100	100	100	100	100	100	100	98	100	100	96	98	88	84	86	90	92	92	NA	NA	Lineage_127	502e432167f6f54f43d1ad8822f65d5d
Node_3919	22	0.04073	1.45827	100	100	100	100	100	100	100	100	100	98	98	96	94	96	94	96	88	88	88	84	NA	NA	NA	4b69e289110d5902bc450c5b57201c3e
Node_3920	19	0.0611361	1.43786	100	100	100	100	100	100	100	100	100	100	100	100	100	100	100	100	98	100	100	94	NA	NA	NA	3d30c71cea5c8b0fe732d032f7df99aa
Node_3921	18	0.0847864	1.41421	100	100	100	100	100	100	100	100	100	100	100	100	100	100	100	100	100	100	100	100	NA	NA	NA	f12252c88b1b6e234042b0fd7c355e27
Node_3922	15	0.115623	1.38338	100	100	100	100	100	100	100	100	100	100	100	100	100	96	98	100	98	100	98	98	NA	NA	NA	b7f11815eaa078b97532e558c0ed2ef5
Node_3923	4	0.207831	0.292009	100	100	100	100	100	100	100	100	100	100	100	100	100	100	100	100	100	100	100	100	NA	NA	NA	6226ff43a05942e0389fb7c9e5b936fe
Node_3924	3	0.292407	0.207434	100	100	100	100	100	100	100	100	100	100	100	100	100	100	100	100	100	100	100	100	NA	NA	NA	8e961d38cb04c02d677bfba6607483de
Node_3925	2	0.307947	0.191894	100	100	98	92	98	88	94	88	86	88	80	66	72	72	72	74	70	64	58	66	NA	NA	NA	7025fc12106151d3735d994333b0cfbd
Node_3930	11	0.452391	1.04661	100	100	100	100	100	100	100	100	100	100	100	100	100	100	100	100	100	100	100	100	NA	NA	NA	393ed352d223bc64c8fa1b8513f10047
Node_3931	5	0.453271	0.0466075	32	36	14	20	16	24	12	8	2	2	4	6	2	0	0	4	2	2	4	0	NA	NA	NA	d2e5b3d9b427a988b983006df1c382b3
Node_3932	3	0.45731	0.0425656	60	56	44	28	28	26	26	24	14	6	10	20	12	16	6	10	10	4	12	10	NA	NA	NA	ad4261f1ebf4025fd026a156bfa3df40
Node_3933	2	0.468754	0.0311212	82	58	66	38	42	42	52	40	34	44	36	38	32	38	32	30	48	18	26	30	NA	NA	NA	1f05a80fcf94d1cb362e5a042c68ce91
Node_3937	2	0.463679	0.0361994	76	66	56	24	36	44	40	28	28	32	18	14	16	18	22	16	12	10	22	18	NA	NA	NA	090b82eb62c286da7bd3a3e99ad94c86
Node_3940	6	0.458495	0.0413613	72	64	32	36	28	30	22	22	18	6	10	10	6	2	8	4	2	6	4	4	NA	NA	NA	9100aa2b071e3c650d3c11508a01ad41
Node_3941	5	0.46143	0.0384266	48	40	32	38	30	18	14	8	16	14	10	4	6	2	4	8	8	2	4	6	NA	NA	NA	dcf0bbb484c16318f9d592a1f793a91e
Node_3942	4	0.466605	0.0332454	66	54	36	36	30	28	30	14	28	16	10	10	10	10	12	10	0	2	2	6	NA	NA	NA	93f15f0a87ee7c99baeac3bb40542974
Node_3943	3	0.46958	0.0302703	72	62	52	44	34	32	32	14	18	24	20	12	16	8	14	12	6	16	6	12	NA	NA	NA	c731239c6ab7ce5a539cabbead5c2b76
Node_3944	2	0.478205	0.0216458	96	88	82	82	68	62	60	62	42	46	44	48	42	36	30	30	24	22	22	16	NA	NA	NA	780e244fd5d42c1bc1255dc5fca04483
Node_3951	3	0.440521	0.0594485	100	100	100	100	100	100	100	100	100	100	100	100	100	100	100	100	100	100	100	100	NA	NA	NA	fe10f60b1af6228f2b6cd31c18ec021e
Node_3952	2	0.462644	0.0373255	100	98	100	100	94	96	98	94	96	86	90	88	88	72	70	76	78	66	80	66	NA	NA	NA	623f05149e9a4428927b73d801ee3bb7
Node_3957	3	0.0739132	0.425877	100	100	100	100	100	100	100	100	100	100	100	100	100	100	100	100	100	100	100	100	NA	NA	NA	97f6857fec31d934f75a121ab0b57b15
Node_3958	2	0.0848825	0.414908	98	100	96	96	92	86	78	84	76	74	88	72	64	72	76	68	76	76	68	66	NA	NA	NA	1bd436a0665d6f7805674f87ee7ec5a2
Node_3963	47	0.0119264	1.48715	98	98	90	88	80	76	76	70	74	58	64	62	60	58	68	38	46	40	56	46	NA	NA	NA	cf7c168c4fe9b1a915c7376d144f2a2a
Node_3964	38	0.0132487	1.48582	94	80	78	68	52	62	58	40	46	28	46	38	40	36	46	28	30	26	36	28	NA	NA	NA	6c39adbcb11eeda87c5db27cd1d935f8
Node_3965	18	0.0154866	1.48359	98	90	88	86	72	72	68	70	60	58	60	66	50	52	56	42	48	42	44	42	NA	NA	NA	44c232b0f5762eab6ffd619ee40cd297
Node_3966	17	0.131821	1.36725	100	100	100	100	100	100	100	100	100	100	100	100	100	100	100	100	98	100	98	98	NA	NA	Lineage_128	200391af8ce9a4f5fb530d8bfba1ba41
Node_3967	16	0.301773	1.1973	100	100	100	100	100	100	100	100	100	100	100	100	100	100	100	100	98	100	98	98	NA	NA	NA	214005aba95758878fa420b26f55e577
Node_3968	15	0.364195	1.13488	100	100	100	100	100	100	100	100	100	100	100	100	100	100	98	100	98	96	100	100	NA	NA	NA	41263b8243e9892de17efa3aa0ef6d45
Node_3969	4	0.398383	0.101593	100	100	100	100	100	100	100	100	98	100	100	100	100	98	100	98	100	98	98	96	NA	NA	NA	8cf006e0bce5a414d17c06563ff85f59
Node_3970	2	0.439675	0.0603012	100	100	100	100	100	100	100	100	98	98	100	98	98	92	94	94	96	90	88	90	NA	NA	NA	36981b9f2bd9782eafe53830e522fc9c
Node_3973	2	0.451126	0.0487671	100	100	100	100	100	100	100	100	100	100	100	100	100	100	98	92	94	86	92	90	NA	NA	NA	1c49877d931b557cde59e55c097c9afd
Node_3976	11	0.434979	1.06409	100	100	100	100	100	100	100	100	100	100	100	100	100	100	100	100	100	100	100	98	NA	NA	NA	019639488afc7cedc775daaf7d89da7d
Node_3977	10	0.441578	1.05749	68	46	26	26	30	30	32	24	8	30	18	18	28	16	18	16	16	12	12	12	NA	NA	NA	391ba1c25c0dfed6dcc9b46956204e61
Node_3978	9	0.445442	1.05363	50	24	16	18	10	12	10	10	8	6	12	2	6	4	14	0	6	0	12	2	NA	NA	NA	27c7147b5943145645bde386f021ab3e
Node_3979	2	0.447597	0.0522556	28	24	16	10	14	22	10	10	16	16	8	10	10	16	10	14	12	8	12	6	NA	NA	NA	4f9aa7ff79fbd7cafc3a66df840d8fe4
Node_3982	7	0.449111	1.04996	16	14	6	6	2	2	8	12	4	0	2	2	0	0	2	0	2	0	2	0	NA	NA	NA	7d4cfec9f257d37302266a5ce7d5f42f
[truncated: 4,646 more rows]
