# Supplementary material for: Charting the diversity of uncultured viruses of Archaea and Bacteria
Source: BMC Biol. 2019 Dec 29;17:109. doi: 10.1186/s12915-019-0723-8 (PMC6936153; doi:10.1186/s12915-019-0723-8)
Supplement: Supplementary file 9 — Additional file 9: File S1. Link to download the multifasta file containing the 195,698 viral genomic sequences from Vir_DB_Nuc analyzed in this study. [file 12915_2019_723_MOESM9_ESM.txt]

This file is too large for the editorial manager. It can be downloaded through this link:

https://www.dropbox.com/s/iobzma8ys5jcifn/File_S1_Genomic_Sequences.zip?dl=0
