# Supplementary material for: Charting the diversity of uncultured viruses of Archaea and Bacteria
Source: BMC Biol. 2019 Dec 29;17:109. doi: 10.1186/s12915-019-0723-8 (PMC6936153; doi:10.1186/s12915-019-0723-8)
Supplement: Supplementary file 11 — Additional file 11: File S3. Phylogenomic tree used to define GL-UVAB lineages. The tree was constructed with the Neighbor-Joining algorithm based on Dice distances calculated between 6,646 genomic sequences. [file 12915_2019_723_MOESM11_ESM.newick]

(((((((((((((Seq_186182:0.4724297,Seq_94337:0.4726613)Node_12:0.016532768,(Seq_51703:0.46949357,Seq_75927:0.46970028)Node_15:0.0194352)Node_11:0.0010478887,Seq_116380:0.4901936)Node_10:0.0037856773,(Seq_90475:0.48815387,Seq_90901:0.48835322)Node_19:0.0056740623)Node_9:0.001441257,Seq_51283:0.49536616)Node_8:0.0021775924,((Seq_157695:0.4689115,Seq_49041:0.4687573)Node_24:0.024657812,Seq_171028:0.49392453)Node_23:0.0038592245)Node_7:0.0017577234,(Seq_126350:0.026800798,Seq_149171:0.026804015)Node_28:0.47265303)Node_6:3.5669617E-4,((((((((((Seq_151330:0.047295682,Seq_164265:0.04744944)Node_40:0.023524143,Seq_151321:0.070892796)Node_39:0.15216883,Seq_159835:0.22297795)Node_38:0.24369214,Seq_103293:0.46681213)Node_37:0.009057374,Seq_151308:0.4758792)Node_36:0.00926136,Seq_156410:0.48510686)Node_35:0.0062738075,Seq_78905:0.49133956)Node_34:0.0029770322,((((((((((Seq_156106:0.074098505,Seq_161284:0.07404808)Node_58:0.038295504,Seq_161830:0.112384446)Node_57:0.08135442,(Seq_156091:0.085760325,Seq_161884:0.08572179)Node_62:0.10797066)Node_56:0.07597524,(Seq_161827:0.16838135,Seq_167697:0.16834791)Node_65:0.101312704)Node_55:0.15537104,((((((((Seq_156109:0.03921035,Seq_161886:0.03922549)Node_75:0.016215313,Seq_161828:0.055417575)Node_74:0.015523345,(Seq_156138:0.041286074,Seq_168531:0.041285742)Node_79:0.02958965)Node_73:0.013517394,(Seq_156113:0.033142112,Seq_156114:0.033066496)Node_82:0.051344234)Node_72:0.015961288,Seq_161846:0.10043596)Node_71:0.011734628,(((Seq_156105:0.04657965,Seq_161899:0.046604764)Node_88:0.010326277,Seq_156111:0.056957446)Node_87:0.014149363,Seq_156140:0.071066216)Node_86:0.04115487)Node_70:0.03192972,Seq_161907:0.14409198)Node_69:0.02056274,Seq_170637:0.1647763)Node_68:0.26023832)Node_54:0.029454542,(Seq_113179:0.24201629,Seq_156288:0.24206583)Node_95:0.21244727)Node_53:0.0149706155,((((Seq_165382:0.10681062,Seq_165390:0.10673718)Node_101:0.03187051,Seq_170132:0.13867754)Node_100:0.07830415,Seq_165353:0.21649453)Node_99:0.086111866,((Seq_149826:0.122838065,Seq_168947:0.1229331)Node_107:0.07355711,Seq_168955:0.19491006)Node_106:0.10697503)Node_98:0.16664118)Node_52:0.010154447,(((((((Seq_152671:0.052084927,Seq_160547:0.052012466)Node_117:0.029605547,Seq_166941:0.08223126)Node_116:0.028608743,(Seq_160666:0.06700362,Seq_162592:0.06688577)Node_121:0.04356496)Node_115:0.056971576,Seq_169852:0.16770488)Node_114:0.01981893,Seq_166893:0.18703066)Node_113:0.078249335,Seq_168703:0.265602)Node_112:0.10972899,Seq_166819:0.3753614)Node_111:0.10423459)Node_51:0.008597099,Seq_74840:0.48834684)Node_50:8.733122E-5,((Seq_51907:0.47105703,Seq_81061:0.47102135)Node_130:0.009995226,Seq_156427:0.48114705)Node_129:0.0072043487)Node_49:0.0060147378)Node_33:0.00436271,Seq_52991:0.49874213)Node_32:5.8633264E-4,(((((((Seq_191433:0.119738914,Seq_23169:0.11973672)Node_141:0.21747273,Seq_23026:0.3371553)Node_140:0.0355703,Seq_22589:0.3729507)Node_139:0.026699893,Seq_19334:0.39978984)Node_138:0.034257755,(Seq_22840:0.19683878,Seq_22895:0.1967608)Node_147:0.23725942)Node_137:0.013765556,Seq_106461:0.44784623)Node_136:0.041234948,(Seq_183106:0.2513488,Seq_22023:0.25113782)Node_151:0.23773368)Node_135:0.010244081)Node_31:4.6182863E-4)Node_5:4.4112607E-5,((((((Seq_23549:0.4760152,Seq_68171:0.47615105)Node_159:0.019068703,Seq_108650:0.49520898)Node_158:0.0023493706,((Seq_157480:0.3573677,Seq_157484:0.35753298)Node_164:0.116799876,Seq_157471:0.47429314)Node_163:0.023399396)Node_157:8.8755967E-4,((((Seq_158844:0.39077312,Seq_177060:0.3908551)Node_171:0.039512806,Seq_72036:0.43038124)Node_170:0.062581375,Seq_150421:0.49270582)Node_169:0.0021351217,(((((Seq_178390:0.45320892,Seq_22937:0.4529564)Node_180:0.017969407,Seq_16444:0.4708962)Node_179:0.008138067,((Seq_149738:0.43863952,Seq_156078:0.43885323)Node_185:0.002669943,Seq_154760:0.44128442)Node_184:0.037629288)Node_178:0.0112638315,((((((((((Seq_22343:0.27651793,Seq_23217:0.2762976)Node_198:0.076885186,(Seq_22341:0.27595863,Seq_22903:0.27587768)Node_201:0.07753035)Node_197:0.02024122,Seq_22340:0.3739337)Node_196:0.023262497,(Seq_183497:0.17667754,Seq_23383:0.17686567)Node_205:0.22039805)Node_195:0.0066854693,Seq_22213:0.40378103)Node_194:0.013458982,Seq_112521:0.41759145)Node_193:0.014457188,(((Seq_191837:0.029690092,Seq_22670:0.029714646)Node_212:0.2753438,Seq_65692:0.30490962)Node_211:0.01870075,Seq_22401:0.3231579)Node_210:0.10859518)Node_192:0.006963098,((((Seq_175995:0.30018914,Seq_23288:0.30035323)Node_220:0.027090434,Seq_176190:0.3273154)Node_219:0.010321904,Seq_23378:0.33738488)Node_218:0.06364903,Seq_22902:0.40151632)Node_217:0.03742129)Node_191:0.023043385,Seq_37051:0.4619504)Node_190:0.017354198,(Seq_187033:0.33458245,Seq_60301:0.3338562)Node_227:0.14492013)Node_189:0.011227726)Node_177:8.7819557E-4,(Seq_41896:0.48832563,Seq_94559:0.48801532)Node_230:0.0032247524)Node_176:0.0031994893)Node_168:0.0036618158)Node_156:6.59409E-4,(((((((Seq_156195:0.47857192,Seq_174434:0.4788623)Node_239:0.009579534,(Seq_171636:0.43602422,Seq_23492:0.4364933)Node_242:0.05192978)Node_238:0.003068767,((Seq_116886:0.4402685,Seq_156390:0.43987128)Node_246:0.032677054,(Seq_113307:0.40496248,Seq_157124:0.4049403)Node_249:0.0678045)Node_245:0.01866619)Node_237:0.003305746,(((Seq_184835:0.007185701,Seq_22140:0.0071893106)Node_254:0.30846426,Seq_194304:0.3158176)Node_253:0.16745546,(Seq_182073:0.18789728,Seq_195297:0.18810056)Node_258:0.29528785)Node_252:0.011401189)Node_236:0.0020257032,(((Seq_107621:0.4741132,Seq_22417:0.4740829)Node_263:0.017586756,Seq_113423:0.49146408)Node_262:0.0027151224,Seq_72282:0.49439603)Node_261:0.0023601563)Node_235:0.0013142308,(((((Seq_22912:0.4833062,Seq_80790:0.4831853)Node_272:0.006139526,Seq_162836:0.48943698)Node_271:0.0016902734,Seq_71839:0.49117804)Node_270:0.0015175176,((Seq_181438:0.46993193,Seq_192799:0.4702315)Node_278:0.010615173,Seq_61590:0.48076797)Node_277:0.011347688)Node_269:0.0033118005,Seq_75720:0.49596205)Node_268:0.0022277555)Node_234:3.5286447E-4,((Seq_101371:0.49031827,Seq_49333:0.48985907)Node_284:0.0026619427,Seq_77381:0.49283865)Node_283:0.00555039)Node_233:6.875733E-4)Node_155:3.292793E-4,((((((Seq_125393:0.055737205,Seq_145226:0.0557556)Node_293:0.040188443,Seq_139239:0.09597991)Node_292:0.3062968,Seq_135664:0.40256473)Node_291:0.09066587,Seq_39529:0.493309)Node_290:8.69232E-4,((Seq_124981:0.020837156,Seq_137402:0.020844908)Node_300:0.039623253,Seq_132839:0.060493875)Node_299:0.43373433)Node_289:0.0035554555,Seq_59354:0.4976792)Node_288:0.0018258791)Node_154:2.7614651E-4)Node_4:3.142666E-5,((((((((((((((((Seq_164226:0.4465323,Seq_91007:0.44595337)Node_320:0.01441237,Seq_93308:0.4609559)Node_319:0.0064724577,(((Seq_91681:0.37143257,Seq_93343:0.3711505)Node_326:0.016482385,Seq_92846:0.38802236)Node_325:0.06773757,Seq_93470:0.4554376)Node_324:0.0117105795)Node_318:0.00556761,((Seq_126839:0.16315627,Seq_136174:0.1633607)Node_332:0.043679614,(Seq_130242:0.086945094,Seq_136117:0.08680195)Node_335:0.120079584)Node_331:0.26616806)Node_317:0.0081012705,(((Seq_138041:0.08300548,Seq_148148:0.082993634)Node_340:0.3814156,Seq_144933:0.4642983)Node_339:0.0066957325,((Seq_154342:0.24714011,Seq_154363:0.24701914)Node_345:0.21631166,Seq_73977:0.46328697)Node_344:0.0075096795)Node_338:0.010075682)Node_316:0.005841881,Seq_44100:0.48672232)Node_315:0.0048563574,(((Seq_23953:0.4100379,Seq_24228:0.4100691)Node_352:0.01205731,Seq_24223:0.42233768)Node_351:0.05883569,Seq_110023:0.4810517)Node_350:0.010675158)Node_314:0.004682934,(((((Seq_164053:0.050192047,Seq_164176:0.05021509)Node_361:0.41966206,Seq_150514:0.46937317)Node_360:0.010040934,(((((Seq_154524:0.13763237,Seq_159642:0.13745666)Node_369:0.07515458,Seq_154535:0.21282503)Node_368:0.13221802,(Seq_154520:0.07539008,Seq_154530:0.07537601)Node_373:0.26974446)Node_367:0.107451595,Seq_159165:0.45278785)Node_366:0.012076255,Seq_159316:0.46484664)Node_365:0.0148865795)Node_359:0.0059080794,(Seq_25549:0.4556151,Seq_75822:0.45498407)Node_378:0.030305985)Node_358:0.0020969308,(((Seq_100984:0.081897564,Seq_128177:0.08186361)Node_383:0.023446152,Seq_135880:0.10532529)Node_382:0.35736057,Seq_152660:0.46262482)Node_381:0.025381949)Node_357:0.008602813)Node_313:8.1502163E-4,(((((((((Seq_159156:0.3170483,Seq_159459:0.3171183)Node_396:0.073010154,Seq_159166:0.38970327)Node_395:0.037328307,Seq_159159:0.4276519)Node_394:0.014288542,((Seq_159161:0.20744477,Seq_91440:0.20776218)Node_402:0.21100247,Seq_159449:0.41894296)Node_401:0.022726515)Node_393:0.042174935,Seq_158789:0.48413658)Node_392:0.0068501504,(((Seq_110030:0.44593045,Seq_24651:0.44582102)Node_409:0.014571064,((Seq_154384:0.434801,Seq_164088:0.43551564)Node_413:0.0087723695,Seq_159646:0.4437435)Node_412:0.01609909)Node_408:0.014569598,((Seq_150520:0.12917022,Seq_153083:0.12915522)Node_418:0.28683332,Seq_149692:0.41597435)Node_417:0.058363073)Node_407:0.016208833)Node_391:0.0032271834,(((((((((Seq_149579:0.102980524,Seq_159435:0.10295382)Node_430:0.008529161,Seq_159432:0.11135749)Node_429:0.040240683,(Seq_150452:0.09467302,Seq_150490:0.09471989)Node_434:0.056963902)Node_428:0.17052384,((Seq_150463:0.020994062,Seq_150534:0.021039682)Node_438:0.11970057,Seq_159182:0.14073376)Node_437:0.18169281)Node_427:0.073702626,Seq_150483:0.39584985)Node_426:0.039654836,((Seq_159163:0.2920609,Seq_159611:0.2921503)Node_444:0.063771985,((Seq_150488:0.2413272,Seq_157358:0.24132185)Node_448:0.00904518,((Seq_150515:0.026767934,Seq_159724:0.02680328)Node_452:0.14841169,(Seq_149746:0.006993043,Seq_159438:0.006968676)Node_455:0.16801192)Node_451:0.07539901)Node_447:0.10569702)Node_443:0.07977849)Node_425:0.01602432,(Seq_150484:0.14326549,Seq_164042:0.14312215)Node_458:0.30896857)Node_424:0.017936992,((((Seq_159177:0.04690625,Seq_159454:0.04691302)Node_464:0.0059908815,Seq_150510:0.052928254)Node_463:0.026621416,Seq_150525:0.07956758)Node_462:0.31067774,Seq_150487:0.38994047)Node_461:0.079689)Node_423:0.015416033,(Seq_159359:0.45831054,Seq_159445:0.45832428)Node_470:0.027122093)Node_422:0.008751858)Node_390:0.0011197351,(((((((Seq_160362:0.05780303,Seq_160668:0.05802246)Node_479:0.02054214,(((Seq_160187:0.02958802,Seq_170654:0.029571446)Node_484:0.008889983,Seq_169686:0.038396023)Node_483:0.009799467,Seq_161130:0.04816787)Node_482:0.030615695)Node_478:0.33114165,Seq_158214:0.40950942)Node_477:0.039577756,Seq_118919:0.44964334)Node_476:0.0101181,Seq_75223:0.45961842)Node_475:0.013358462,(((Seq_149960:0.31002554,Seq_149961:0.30991358)Node_494:0.03058341,((Seq_149957:0.1328754,Seq_155552:0.13299091)Node_498:0.020065155,(Seq_155553:0.056024462,Seq_155554:0.056088954)Node_501:0.096515425)Node_497:0.18778634)Node_493:0.06574315,Seq_150536:0.40628564)Node_492:0.06647338)Node_474:0.017447984,(Seq_150485:0.3969171,Seq_159650:0.39682162)Node_505:0.0939092)Node_473:0.0045261155)Node_389:7.860312E-4,((((((Seq_119775:0.09582007,Seq_136878:0.09610541)Node_513:0.014262299,Seq_118650:0.110324875)Node_512:0.021514228,(Seq_141924:0.09270418,Seq_142334:0.09274742)Node_517:0.039168473)Node_511:0.34376147,Seq_104443:0.4758235)Node_510:0.0051302947,((Seq_149551:0.38910714,Seq_153084:0.38860667)Node_522:0.08071614,Seq_105525:0.47037783)Node_521:0.010594662)Node_509:0.0030133354,((((Seq_151917:0.4250189,Seq_151946:0.42562914)Node_529:0.025543483,Seq_151947:0.45086893)Node_528:0.017586721,(Seq_146285:0.059460346,Seq_159904:0.059253965)Node_533:0.40910414)Node_527:0.0037953441,((Seq_151934:0.31582803,Seq_151937:0.31572205)Node_537:0.08782932,Seq_151935:0.40346187)Node_536:0.06843524)Node_526:0.011747658)Node_508:0.012028304)Node_388:0.0012955843)Node_312:9.972375E-4,(((((((((Seq_151922:0.048833136,Seq_164851:0.048793923)Node_549:0.024990393,Seq_151919:0.07381705)Node_548:0.011049005,Seq_151920:0.084924586)Node_547:0.16519642,Seq_164665:0.25013864)Node_546:0.19502437,((Seq_164812:0.11816036,Seq_164835:0.118227035)Node_556:0.04623085,Seq_151926:0.16446173)Node_555:0.28048798)Node_545:0.0074570593,((((Seq_151923:0.050795007,Seq_151928:0.050799873)Node_563:0.07023601,Seq_151945:0.12120563)Node_562:0.03827738,Seq_164929:0.15939096)Node_561:0.25516504,(((Seq_159957:0.08436277,Seq_164800:0.08440257)Node_570:0.046560638,Seq_164868:0.13098335)Node_569:0.013735796,Seq_164750:0.14475878)Node_568:0.27004)Node_560:0.037778385)Node_544:0.016317721,(((((Seq_151944:0.069751844,Seq_151950:0.06983086)Node_579:0.06179251,Seq_151942:0.13186298)Node_578:0.10800232,Seq_151916:0.23980696)Node_577:0.13049193,(Seq_151929:0.15025657,Seq_151951:0.15027998)Node_584:0.2198659)Node_576:0.025899872,(((Seq_151924:0.14136457,Seq_151943:0.1411636)Node_589:0.052545797,Seq_151952:0.19373748)Node_588:0.12567742,Seq_164845:0.3196915)Node_587:0.07674255)Node_575:0.072335474)Node_543:0.018175058,Seq_150439:0.48719785)Node_542:0.007872991,Seq_26652:0.49496904)Node_541:0.00334508)Node_311:4.5012258E-4,(((((Seq_100739:0.42959517,Seq_75775:0.42934728)Node_600:0.041184984,Seq_100728:0.47049034)Node_599:0.01786129,Seq_164881:0.48897845)Node_598:0.0055251946,(Seq_136629:0.4782705,Seq_147624:0.47821394)Node_605:0.015795698)Node_597:0.003231172,(Seq_27091:0.48147073,Seq_92959:0.48101267)Node_608:0.016300857)Node_596:0.0012013551)Node_310:2.1730544E-4,((((((((((Seq_101181:0.44751188,Seq_75226:0.44757718)Node_620:0.0028566208,(Seq_52768:0.43712232,Seq_75903:0.4375928)Node_623:0.0130479615)Node_619:0.0093223015,Seq_150482:0.4599302)Node_618:0.0032111856,Seq_86797:0.46290264)Node_617:0.01707697,(Seq_144173:0.2030888,Seq_162812:0.2027174)Node_628:0.27727664)Node_616:0.008562264,((((((Seq_163715:0.055728726,Seq_163751:0.055600725)Node_636:0.025004148,Seq_163869:0.08068255)Node_635:0.020189436,Seq_164000:0.10079641)Node_634:0.30809432,Seq_164951:0.40851238)Node_633:0.0018625669,Seq_26664:0.41086206)Node_632:0.043387696,(((Seq_26708:0.24316587,Seq_94277:0.24233519)Node_645:0.12654197,Seq_25334:0.36961418)Node_644:0.022818262,Seq_68011:0.39265475)Node_643:0.062994264)Node_631:0.033580642)Node_615:0.002740716,((((((((Seq_127082:0.13599986,Seq_133804:0.1356348)Node_657:0.035447538,((Seq_134652:0.059019208,Seq_141890:0.058923155)Node_661:0.018551677,Seq_147144:0.077306986)Node_660:0.093569994)Node_656:0.054838024,Seq_127396:0.22609192)Node_655:0.068151996,(Seq_124256:0.18012321,Seq_142223:0.17965536)Node_666:0.11427483)Node_654:0.09922704,Seq_121043:0.3936186)Node_653:0.0740601,Seq_113744:0.4674287)Node_652:0.009152831,(((((Seq_131475:0.024148557,Seq_139666:0.02413163)Node_675:0.025423376,Seq_124974:0.049628854)Node_674:0.24870789,Seq_130793:0.2983992)Node_673:0.08491525,Seq_145983:0.3832489)Node_672:0.0817585,(((((Seq_143165:0.050078668,Seq_147815:0.04997355)Node_685:0.0074458737,Seq_147373:0.057396032)Node_684:0.020809116,Seq_147973:0.07856523)Node_683:0.04903262,Seq_141260:0.1274081)Node_682:0.10025583,(Seq_130805:0.07056157,Seq_135683:0.07057472)Node_691:0.15701301)Node_681:0.23700303)Node_671:0.011796371)Node_651:0.0072785323,(((Seq_138714:0.07096642,Seq_147818:0.07075023)Node_696:0.03959747,Seq_134764:0.11055288)Node_695:0.11380257,Seq_125402:0.22427097)Node_694:0.25960842)Node_650:0.007699696)Node_614:0.0023159033,(((((Seq_149546:0.25228414,Seq_149547:0.25230625)Node_705:0.21677822,Seq_158668:0.4682545)Node_704:0.0067473156,Seq_24147:0.47547534)Node_703:0.006473677,Seq_12256:0.4821009)Node_702:0.006481141,Seq_189222:0.48843476)Node_701:0.005400961)Node_613:0.0034333097,(((((Seq_159309:0.056990195,Seq_159389:0.05709092)Node_716:0.023157176,Seq_159345:0.08025607)Node_715:0.33180308,Seq_154391:0.4117457)Node_714:0.062102962,(Seq_154539:0.33768514,Seq_154540:0.33776563)Node_721:0.13708496)Node_713:0.01187189,Seq_137744:0.4863739)Node_712:0.010912107)Node_612:0.0011110132,(((((((((((((Seq_152547:0.049084067,Seq_152555:0.049142625)Node_737:0.076833434,Seq_132031:0.12620041)Node_736:0.039207924,Seq_152562:0.16522323)Node_735:0.0073196352,((Seq_149728:0.12890916,Seq_152565:0.12849733)Node_743:0.016936421,Seq_152558:0.14564292)Node_742:0.026766581)Node_734:0.08549378,Seq_152550:0.25811958)Node_733:0.0260147,Seq_152554:0.28405493)Node_732:0.103543304,(Seq_152556:0.1749104,Seq_152557:0.17505006)Node_749:0.21265467)Node_731:0.08761089,(Seq_149822:0.33207673,Seq_154361:0.33202732)Node_752:0.14317094)Node_730:0.015673472,(((((((((((((Seq_158967:0.04925122,Seq_158983:0.049147375)Node_767:0.009915111,Seq_158932:0.059452176)Node_766:0.0058665606,Seq_159119:0.06504357)Node_765:0.01122833,((Seq_157289:0.04796127,Seq_157323:0.048009105)Node_773:0.013254339,Seq_157377:0.06128257)Node_772:0.014902619)Node_764:0.013239239,Seq_159128:0.08946521)Node_763:0.010774585,Seq_163428:0.100302465)Node_762:0.025217228,Seq_163497:0.12499812)Node_761:0.036134154,Seq_157374:0.16149157)Node_760:0.043617614,Seq_157287:0.2047704)Node_759:0.21573605,Seq_157282:0.4209147)Node_758:0.013073811,((((((Seq_157364:0.08814568,Seq_163471:0.08819626)Node_788:0.023540625,(Seq_157327:0.07619573,Seq_157335:0.076150656)Node_791:0.035546128)Node_787:0.053049743,Seq_163515:0.16514273)Node_786:0.08731025,Seq_159006:0.25251418)Node_785:0.015252402,((Seq_157297:0.16920112,Seq_158862:0.16955106)Node_797:0.0447522,Seq_159716:0.21373102)Node_796:0.05342079)Node_784:0.0897175,((Seq_163448:0.20793682,Seq_163470:0.2081252)Node_802:0.04996122,(((Seq_157279:0.14222935,Seq_164057:0.14241686)Node_807:0.041738804,Seq_159704:0.1840948)Node_806:0.006060345,Seq_157378:0.18985216)Node_805:0.06801008)Node_801:0.09928844)Node_783:0.07708512)Node_757:0.0237309,((Seq_157312:0.35697243,Seq_157341:0.35713184)Node_813:0.056116194,(((Seq_163467:0.16085133,Seq_163612:0.16085704)Node_818:0.031908322,Seq_157367:0.19252335)Node_817:0.053061217,Seq_157368:0.24594639)Node_816:0.16725276)Node_812:0.04486895)Node_756:0.010401152,((((((((Seq_157294:0.16707946,Seq_163431:0.16688769)Node_830:0.020348467,((Seq_157350:0.115314186,Seq_158953:0.115425825)Node_834:0.046310354,Seq_157300:0.16152515)Node_833:0.025576)Node_829:0.033991456,(((Seq_158928:0.03807851,Seq_158976:0.0380793)Node_840:0.07276465,Seq_158942:0.110438734)Node_839:0.03653122,Seq_163200:0.14792922)Node_838:0.073828086)Node_828:0.031229137,Seq_159517:0.25246438)Node_827:0.094270386,((((Seq_157304:0.19829692,Seq_158922:0.19850072)Node_849:0.0057660984,((Seq_157286:0.1614441,Seq_157303:0.16139679)Node_853:0.017504916,((Seq_157309:0.12427061,Seq_157363:0.12419012)Node_857:0.025669565,((((Seq_158902:0.038868785,Seq_159037:0.03898257)Node_863:0.008607955,(Seq_158949:0.02927181,Seq_159466:0.029409342)Node_866:0.018260473)Node_862:0.002982966,Seq_158931:0.05061376)Node_861:0.027459022,Seq_159468:0.077945136)Node_860:0.07204652)Node_856:0.028514918)Node_852:0.025271753)Node_848:0.017077971,(Seq_157339:0.1403142,Seq_157346:0.14006451)Node_871:0.08089248)Node_847:0.031236945,((((Seq_157296:0.15058328,Seq_157305:0.15029134)Node_877:0.012442127,Seq_157283:0.16318908)Node_876:0.028064717,Seq_157361:0.19120558)Node_875:0.018184964,(Seq_157301:0.1767917,Seq_157376:0.17701793)Node_882:0.031884678)Node_874:0.04299674)Node_846:0.094809294)Node_826:0.032254532,Seq_157280:0.37920052)Node_825:0.03780537,((Seq_122754:0.32759556,Seq_157366:0.32778037)Node_887:0.017935876,Seq_164002:0.345655)Node_886:0.07136745)Node_824:0.015937502,((((((Seq_157322:0.10479955,Seq_163294:0.104678094)Node_896:0.03182858,Seq_157307:0.13662452)Node_895:0.02343089,(Seq_163579:0.131533,Seq_163610:0.1317937)Node_900:0.028266756)Node_894:0.014137758,Seq_157314:0.17422248)Node_893:0.14830618,Seq_157310:0.32248127)Node_892:0.020444592,Seq_157284:0.34295622)Node_891:0.089891054)Node_823:0.035599764)Node_755:0.02217135)Node_729:0.003464061,(((((((((Seq_132795:0.16396081,Seq_134656:0.16357501)Node_914:0.092780225,Seq_163327:0.25644624)Node_913:0.1388315,Seq_157414:0.3950884)Node_912:0.009430086,(((Seq_133453:0.07151604,Seq_146414:0.07118363)Node_921:0.12680836,Seq_157434:0.19819891)Node_920:0.13964882,((Seq_119798:0.09894723,Seq_143074:0.09886755)Node_926:0.058490623,Seq_136612:0.15698136)Node_925:0.18040831)Node_919:0.066968314)Node_911:0.024769867,((((((((Seq_127750:0.08165815,Seq_138731:0.08194288)Node_937:0.021286245,Seq_130329:0.10328174)Node_936:0.07770795,Seq_163655:0.18091483)Node_935:0.062183842,Seq_157448:0.24323206)Node_934:0.043516546,((((Seq_163559:0.060595978,Seq_163564:0.06065635)Node_946:0.008250357,Seq_157444:0.06909176)Node_945:0.008251189,(Seq_157447:0.048575014,Seq_159525:0.04835514)Node_950:0.028539484)Node_944:0.15118022,Seq_145322:0.22850238)Node_943:0.05821061)Node_933:0.033193838,Seq_163956:0.3203882)Node_932:0.0070813308,Seq_157417:0.32703903)Node_931:0.05768468,Seq_124976:0.38500592)Node_930:0.044681545)Node_910:0.026850741,((((Seq_122130:0.15775077,Seq_157460:0.15783718)Node_960:0.06058538,Seq_119825:0.21829955)Node_959:0.036175504,((Seq_149873:0.15352821,Seq_157415:0.15365054)Node_965:0.0527082,((Seq_157450:0.09161779,Seq_157451:0.0914138)Node_969:0.049900062,Seq_157424:0.14147946)Node_968:0.065016784)Node_964:0.048133086)Node_958:0.13632901,((((Seq_157431:0.09231725,Seq_157449:0.09233101)Node_976:0.08168695,Seq_157418:0.1740228)Node_975:0.015198528,(Seq_157416:0.1287911,Seq_157458:0.12858735)Node_980:0.06046059)Node_974:0.03123754,Seq_157459:0.22024643)Node_973:0.17067845)Node_957:0.06541401)Node_909:0.019574445,(Seq_157419:0.06939282,Seq_157428:0.06938346)Node_984:0.4067191)Node_908:0.00970493,((((Seq_154390:0.2701363,Seq_159743:0.2698048)Node_990:0.007035999,Seq_154405:0.27696776)Node_989:0.14071982,Seq_159744:0.4179676)Node_988:0.019406928,(Seq_154377:0.19039963,Seq_154382:0.1902249)Node_995:0.24684723)Node_987:0.048411857)Node_907:0.0014595456,(((((Seq_143844:0.02977587,Seq_154353:0.029820455)Node_1002:0.104849175,Seq_163217:0.13474783)Node_1001:0.31577897,Seq_154355:0.45050612)Node_1000:0.022309113,Seq_149825:0.47283432)Node_999:0.0084448485,((Seq_149819:0.45650625,Seq_163573:0.45673636)Node_1009:0.009778396,(((Seq_154340:0.3011004,Seq_154364:0.30157924)Node_1014:0.10060918,((((Seq_154345:0.019816017,Seq_154362:0.019825906)Node_1020:0.19750062,Seq_163899:0.21709023)Node_1019:0.011680939,(Seq_154352:0.14515199,Seq_163187:0.1447446)Node_1024:0.08397231)Node_1018:0.023683501,Seq_154339:0.25262338)Node_1017:0.14907682)Node_1013:0.019876199,(Seq_154348:0.24910422,Seq_154357:0.2495236)Node_1028:0.17240123)Node_1012:0.044201396)Node_1008:0.015132409)Node_998:0.0059147524)Node_906:0.00701423)Node_728:0.0010240448,((((((((Seq_157409:0.15014617,Seq_159740:0.14999774)Node_1038:0.25153497,Seq_159730:0.4013365)Node_1037:0.032764867,(Seq_157412:0.16572861,Seq_158864:0.16567197)Node_1042:0.26869607)Node_1036:0.025040166,((Seq_157432:0.112853564,Seq_163313:0.112779714)Node_1046:0.017328521,Seq_164126:0.13019727)Node_1045:0.32898024)Node_1035:0.013610649,(((((Seq_134761:0.16363168,Seq_157433:0.163603)Node_1054:0.09726882,(((Seq_163370:0.13294694,Seq_163560:0.13303672)Node_1059:0.0044287057,(Seq_157439:0.11358339,Seq_164208:0.1136266)Node_1062:0.023909032)Node_1058:0.012962008,Seq_159146:0.15046373)Node_1057:0.11056542)Node_1053:0.08851126,((((Seq_157446:0.1200005,Seq_163634:0.120243184)Node_1069:0.0062190704,Seq_163651:0.12654725)Node_1068:0.018446075,Seq_163158:0.14463356)Node_1067:0.07091088,Seq_157455:0.21545173)Node_1066:0.13403615)Node_1052:0.07244004,Seq_164174:0.42170003)Node_1051:0.025400378,(Seq_157435:0.19323783,Seq_159503:0.1930724)Node_1076:0.25406092)Node_1050:0.025736487)Node_1034:0.012582936,((((Seq_124613:0.090605214,Seq_141897:0.09024129)Node_1082:0.061002888,(Seq_137153:0.060394634,Seq_146137:0.060348757)Node_1085:0.09131078)Node_1081:0.17653342,Seq_157453:0.32783008)Node_1080:0.13286534,(((((Seq_163238:0.13150129,Seq_163645:0.1317496)Node_1093:0.018490462,Seq_164046:0.1501567)Node_1092:0.0070320475,(((Seq_157422:0.104371615,Seq_157426:0.104564644)Node_1099:0.004321499,(Seq_157441:0.09979405,Seq_159636:0.0995267)Node_1102:0.009068734)Node_1098:0.0055739423,(Seq_157437:0.07289504,Seq_157442:0.07302167)Node_1105:0.041345194)Node_1097:0.042581413)Node_1091:0.10371603,(((Seq_157438:0.07612487,Seq_163641:0.07617791)Node_1110:0.03958657,Seq_157443:0.11570552)Node_1109:0.0031708519,(((Seq_163647:0.07019536,Seq_164049:0.070356235)Node_1116:0.02295945,(Seq_157440:0.057599243,Seq_163652:0.057482205)Node_1119:0.035601184)Node_1115:0.011824508,Seq_164022:0.105034165)Node_1114:0.013950797)Node_1108:0.14198951)Node_1090:0.013463548,Seq_157445:0.27376187)Node_1089:0.18660599)Node_1079:0.024731763)Node_1033:0.0047383704,(((Seq_154366:0.44995743,Seq_154367:0.44996932)Node_1126:0.028336734,((Seq_151256:0.43209848,Seq_154410:0.43241498)Node_1130:0.012377773,(((Seq_149874:0.043556023,Seq_159227:0.043438297)Node_1135:0.04328198,Seq_149872:0.08683704)Node_1134:0.21833344,Seq_149875:0.3047482)Node_1133:0.13944307)Node_1129:0.033551943)Node_1125:0.007399055,(((((Seq_154413:0.23640145,Seq_154414:0.236157)Node_1144:0.023443079,Seq_154415:0.25991598)Node_1143:0.06750388,(Seq_157462:0.112079345,Seq_157463:0.1122688)Node_1148:0.21521765)Node_1142:0.098008566,Seq_151257:0.42533377)Node_1141:0.03341806,(((Seq_159342:0.008683176,Seq_159353:0.008664572)Node_1154:0.21136831,Seq_152566:0.22013843)Node_1153:0.089781985,((Seq_152551:0.08191492,Seq_159561:0.081980646)Node_1159:0.10188817,Seq_159231:0.18371122)Node_1158:0.12599383)Node_1152:0.14938541)Node_1140:0.026328046)Node_1124:0.004800969)Node_1032:5.9987867E-4,((((Seq_154368:0.031272933,Seq_155691:0.03127161)Node_1166:0.29937732,Seq_154373:0.33033392)Node_1165:0.125593,Seq_158259:0.4559546)Node_1164:0.021417089,(Seq_131694:0.4431024,Seq_154350:0.44239628)Node_1171:0.034976475)Node_1163:0.013478443)Node_1031:0.004254951)Node_727:0.0012677197,(((((((Seq_151239:0.03977244,Seq_151240:0.0397586)Node_1180:0.15020023,Seq_151237:0.19000426)Node_1179:0.2663921,Seq_164570:0.45630053)Node_1178:0.0066905655,(Seq_51806:0.1475927,Seq_52923:0.14760709)Node_1185:0.31607357)Node_1177:0.01001489,(((Seq_127822:0.2915311,Seq_159940:0.29141647)Node_1190:0.101078086,Seq_120595:0.39290488)Node_1189:0.042271342,Seq_121594:0.43472824)Node_1188:0.038216848)Node_1176:0.0041329404,((Seq_151936:0.32587352,Seq_151938:0.32651204)Node_1196:0.07374578,Seq_151933:0.40049243)Node_1195:0.077130176)Node_1175:0.006620819,(((Seq_154356:0.2360933,Seq_159572:0.23664646)Node_1202:0.14335644,((((Seq_154346:0.13411286,Seq_154354:0.13399497)Node_1208:0.0115125505,Seq_164056:0.1456495)Node_1207:0.04382795,Seq_159519:0.1894669)Node_1206:0.020098351,Seq_154365:0.20964538)Node_1205:0.17046703)Node_1201:0.08870794,Seq_157425:0.46859574)Node_1200:0.015392732)Node_1174:0.012426515)Node_726:5.5981596E-4,(((((((Seq_154351:0.21562296,Seq_154359:0.21600734)Node_1221:0.22627097,Seq_145664:0.44249946)Node_1220:0.01320988,Seq_154358:0.4556705)Node_1219:0.027651621,((((Seq_154531:0.13398407,Seq_154543:0.13404931)Node_1229:0.038544063,Seq_154523:0.17248683)Node_1228:0.08218116,Seq_154522:0.25463003)Node_1227:0.14126107,Seq_154521:0.39600757)Node_1226:0.086901546)Node_1218:0.0020212787,(((((Seq_159158:0.3278799,Seq_159174:0.32785603)Node_1239:0.027560266,((Seq_159610:0.10150549,Seq_91290:0.101622775)Node_1243:0.087586984,Seq_150521:0.18920553)Node_1242:0.16632472)Node_1238:0.03840617,Seq_159170:0.39421389)Node_1237:0.019199139,Seq_159175:0.41337574)Node_1236:0.0364265,Seq_40893:0.4496412)Node_1235:0.035513964)Node_1217:0.0018277274,Seq_37745:0.48714897)Node_1216:0.0069012693,(((((((Seq_137171:0.06736081,Seq_140721:0.06721736)Node_1257:0.09579718,Seq_139921:0.16313611)Node_1256:0.018506292,Seq_139851:0.18167077)Node_1255:0.03476679,Seq_123555:0.2163901)Node_1254:0.1485218,(Seq_142873:0.17431615,Seq_144502:0.17448741)Node_1263:0.19044949)Node_1253:0.08822617,(((Seq_123459:0.22305232,Seq_133079:0.22322857)Node_1268:0.09330052,((((Seq_131954:0.026287789,Seq_136815:0.026262248)Node_1274:0.004409399,Seq_134189:0.030675784)Node_1273:0.017903859,Seq_130679:0.048590172)Node_1272:0.06363163,Seq_137839:0.112355076)Node_1271:0.20439185)Node_1267:0.022692148,(Seq_127390:0.037271667,Seq_147434:0.037306353)Node_1280:0.30192935)Node_1266:0.113952056)Node_1252:0.023920972,((((((Seq_119349:0.008598948,Seq_139899:0.0085723)Node_1288:0.25537282,Seq_157452:0.26468068)Node_1287:0.12057604,((Seq_159521:0.10711946,Seq_164144:0.10716823)Node_1293:0.02184615,((Seq_159496:0.054641437,Seq_159737:0.05464474)Node_1297:0.04964478,Seq_164138:0.10407246)Node_1296:0.024766458)Node_1292:0.25641152)Node_1286:0.018099315,(Seq_154380:0.1840516,Seq_154409:0.18398255)Node_1301:0.21939683)Node_1285:0.012232895,Seq_157456:0.41566187)Node_1284:0.010556384,Seq_129831:0.42664024)Node_1283:0.050856877)Node_1251:0.01678743)Node_1215:0.0031300765)Node_725:0.0012742508)Node_611:5.406724E-4)Node_309:2.8201376E-4,((((((((Seq_122818:0.15539809,Seq_148830:0.15578863)Node_1313:0.24663126,Seq_137720:0.4025002)Node_1312:0.08216042,Seq_99312:0.4843578)Node_1311:0.007591126,(((((Seq_149748:0.072888345,Seq_154371:0.07307917)Node_1322:0.008758219,Seq_154369:0.081322744)Node_1321:0.010093669,Seq_154360:0.09141514)Node_1320:0.0070794085,Seq_149749:0.09858966)Node_1319:0.3404884,Seq_91659:0.43963245)Node_1318:0.052699246)Node_1310:0.0021447653,((((Seq_138840:0.44248617,Seq_138846:0.44249952)Node_1332:0.018370407,(Seq_119894:0.12426888,Seq_127828:0.12411777)Node_1335:0.33674225)Node_1331:0.008139568,((((((Seq_92822:0.05069788,Seq_92992:0.05074804)Node_1343:0.369476,Seq_24288:0.420598)Node_1342:0.007581931,Seq_24017:0.4278622)Node_1341:0.017194765,Seq_110074:0.4452321)Node_1340:0.0048187287,Seq_23783:0.45005223)Node_1339:0.009834849,Seq_24440:0.45985648)Node_1338:0.009160406)Node_1330:0.021852817,(Seq_120453:0.063476644,Seq_132884:0.06346719)Node_1351:0.42747343)Node_1329:0.0031917645)Node_1309:0.0019795336,(((Seq_151427:0.44906145,Seq_153232:0.44874465)Node_1356:0.017567402,Seq_157482:0.46687666)Node_1355:0.012070265,Seq_90476:0.47851774)Node_1354:0.017545342)Node_1308:0.0016827671,(Seq_24361:0.49285194,Seq_94279:0.49289554)Node_1361:0.005182475)Node_1307:5.349827E-4,(((((Seq_124294:0.46944913,Seq_90928:0.4696682)Node_1368:0.011838461,((Seq_49682:0.4154187,Seq_86538:0.415305)Node_1372:0.024502227,Seq_49472:0.44003686)Node_1371:0.041977998)Node_1367:0.007923997,Seq_24259:0.48976234)Node_1366:0.0037545979,((Seq_122785:0.44559616,Seq_125470:0.4459479)Node_1378:0.03936306,Seq_27010:0.4854271)Node_1377:0.008206664)Node_1365:0.0039001978,(((((Seq_135430:0.02131186,Seq_140596:0.021307603)Node_1386:0.0058426345,Seq_126552:0.027149705)Node_1385:0.4164983,Seq_52862:0.443714)Node_1384:0.036997374,(Seq_101208:0.341882,Seq_126314:0.34176773)Node_1391:0.13901229)Node_1383:0.009782666,(((Seq_181182:0.45881337,Seq_90408:0.4591199)Node_1396:0.008848898,Seq_99549:0.4680027)Node_1395:0.007578026,Seq_27101:0.47569147)Node_1394:0.014971491)Node_1382:0.0068832985)Node_1364:0.0010614808)Node_1306:6.789735E-4)Node_308:4.5779416E-5,((((Seq_100837:0.49429512,Seq_23810:0.4943151)Node_1404:0.0026769913,((Seq_131075:0.47787672,Seq_24562:0.4780982)Node_1408:0.01084984,(((((((Seq_130775:0.29996416,Seq_159882:0.29993287)Node_1417:0.11241745,Seq_101285:0.41226906)Node_1416:0.01141868,(Seq_125220:0.037378334,Seq_125884:0.03740834)Node_1421:0.3860399)Node_1415:0.008903315,Seq_24219:0.4327081)Node_1414:0.016066726,Seq_23935:0.4483158)Node_1413:0.005449884,Seq_24399:0.45388186)Node_1412:0.007122915,Seq_24005:0.46135706)Node_1411:0.027655197)Node_1407:0.008235271)Node_1403:0.0011774793,(((((Seq_93003:0.40900746,Seq_93392:0.4089668)Node_1432:0.030362,Seq_93309:0.43938377)Node_1431:0.020814395,Seq_92780:0.46030372)Node_1430:0.030449508,Seq_92217:0.49078763)Node_1429:0.0057208296,(Seq_24464:0.48812935,Seq_24534:0.48800915)Node_1438:0.008485051)Node_1428:0.0017928189)Node_1402:2.6668972E-4,(((Seq_49065:0.49518594,Seq_67968:0.49560368)Node_1443:0.0013237162,((Seq_101362:0.4907738,Seq_25722:0.49058273)Node_1447:0.0022747053,(Seq_49178:0.479363,Seq_98830:0.4795969)Node_1450:0.0135492105)Node_1446:0.003608048)Node_1442:9.503913E-4,(((((((((Seq_142876:0.07040829,Seq_147212:0.0705004)Node_1461:0.02187348,((Seq_119750:0.06082252,Seq_124651:0.0607294)Node_1465:0.00385729,((Seq_119539:0.03592055,Seq_132793:0.035916127)Node_1469:0.015356944,Seq_121007:0.051256586)Node_1468:0.013600651)Node_1464:0.027501991)Node_1460:0.027933247,Seq_124243:0.12029766)Node_1459:0.047043838,((Seq_130374:0.055876277,Seq_138599:0.05589947)Node_1475:0.012844344,Seq_143760:0.06880527)Node_1474:0.09842665)Node_1458:0.053414192,(Seq_122464:0.123144254,Seq_146045:0.123286024)Node_1479:0.09722019)Node_1457:0.1552652,Seq_125480:0.3761975)Node_1456:0.09436509,Seq_100734:0.47051913)Node_1455:0.02495117,(Seq_124847:0.31938198,Seq_133009:0.31935787)Node_1484:0.17613615)Node_1454:9.907767E-4,(Seq_112814:0.4916858,Seq_98790:0.49134904)Node_1487:0.0050913016)Node_1453:0.001106042)Node_1441:8.219936E-4)Node_1401:6.9812813E-4)Node_307:1.20430646E-4,((((((Seq_145409:0.18472387,Seq_149166:0.18470445)Node_1495:0.3059143,Seq_179756:0.49067986)Node_1494:0.004406389,((Seq_150493:0.46420017,Seq_90708:0.46420494)Node_1500:0.016739778,Seq_153082:0.48019552)Node_1499:0.0141863935)Node_1493:0.002028597,(((((Seq_121254:0.0810959,Seq_132860:0.08121348)Node_1508:0.10848363,Seq_124719:0.18955779)Node_1507:0.14191462,Seq_143341:0.33130294)Node_1506:0.15575309,(Seq_128487:0.13560297,Seq_160022:0.13548818)Node_1513:0.35192242)Node_1505:0.007318508,(((((Seq_121344:0.053141225,Seq_133825:0.053144027)Node_1520:0.02019933,Seq_122232:0.07332336)Node_1519:0.34359807,Seq_139932:0.41701138)Node_1518:0.029582635,Seq_24050:0.44642764)Node_1517:0.026996186,Seq_75063:0.47350883)Node_1516:0.02134774)Node_1504:0.002448859)Node_1492:0.0013483645,(((((Seq_150479:0.07505081,Seq_150495:0.07503101)Node_1531:0.12253835,Seq_150480:0.19764434)Node_1530:0.28529888,Seq_90633:0.4827515)Node_1529:0.008308971,((Seq_154525:0.055357642,Seq_163130:0.055330794)Node_1537:0.39496732,Seq_154347:0.4504202)Node_1536:0.040830087)Node_1528:0.004741483,(Seq_22891:0.48880163,Seq_49434:0.48857477)Node_1541:0.007505929)Node_1527:0.0023785923)Node_1491:5.020364E-4,((((Seq_52931:0.48381132,Seq_75957:0.48341948)Node_1547:0.0023355954,Seq_51663:0.48592895)Node_1546:0.009167633,((Seq_100732:0.4618682,Seq_51800:0.4620821)Node_1552:0.017845621,Seq_59220:0.47968245)Node_1551:0.015130242)Node_1545:0.0019415733,Seq_100722:0.49707118)Node_1544:0.0020391576)Node_1490:2.8943896E-4)Node_306:1.5804324E-4,((((((((Seq_88752:0.4293823,Seq_92004:0.42943045)Node_1564:9.6416747E-4,Seq_92734:0.4303652)Node_1563:0.036037274,((((Seq_150523:0.17798562,Seq_150530:0.17801592)Node_1571:0.18496126,Seq_150516:0.36315122)Node_1570:0.026357368,Seq_150528:0.38955155)Node_1569:0.025703073,(((Seq_150455:0.0827981,Seq_150509:0.08277564)Node_1578:0.0156138325,Seq_150436:0.09848013)Node_1577:0.15885313,Seq_150473:0.25721422)Node_1576:0.15777338)Node_1568:0.051117796)Node_1562:0.0061629578,((((Seq_122746:0.015885422,Seq_129960:0.015879164)Node_1586:0.12978384,Seq_139944:0.14568645)Node_1585:0.08254799,Seq_123320:0.2282559)Node_1584:0.018496817,(((((((((((((Seq_128445:0.02143613,Seq_145922:0.021447225)Node_1603:0.0016508981,Seq_140493:0.023071896)Node_1602:0.015539668,Seq_122744:0.038599357)Node_1601:0.0039178473,Seq_119983:0.042544026)Node_1600:0.0072085275,(Seq_120549:0.03693659,Seq_145349:0.0368954)Node_1609:0.012844023)Node_1599:0.00459784,Seq_137245:0.05433345)Node_1598:0.0029700021,(Seq_127749:0.047887415,Seq_141526:0.04789374)Node_1613:0.009437289)Node_1597:0.006947009,Seq_119332:0.064287856)Node_1596:0.0070079337,Seq_143221:0.0712988)Node_1595:0.027560651,(Seq_122983:0.058110263,Seq_138382:0.05812682)Node_1618:0.040718988)Node_1594:0.04257104,(Seq_139206:0.08169187,Seq_150016:0.08159986)Node_1621:0.05980159)Node_1593:0.0210761,Seq_119331:0.1624984)Node_1592:0.030022575,(((Seq_148237:0.03623267,Seq_149229:0.036254983)Node_1627:0.0020171145,Seq_122987:0.03826671)Node_1626:0.0071718516,(Seq_134731:0.035061907,Seq_143204:0.035063013)Node_1631:0.010405703)Node_1625:0.14708583)Node_1591:0.05420094)Node_1583:0.22586788)Node_1561:0.013642897,(((((Seq_120978:0.060947053,Seq_147773:0.060941286)Node_1638:0.016946362,Seq_131819:0.07795778)Node_1637:0.01792841,Seq_157421:0.09583249)Node_1636:0.029955208,(((Seq_136157:0.04373219,Seq_136620:0.043734603)Node_1645:0.004770989,Seq_140542:0.048521783)Node_1644:0.020179939,Seq_143878:0.06877645)Node_1643:0.05705255)Node_1635:0.007915197,(Seq_136514:0.07801958,Seq_139668:0.07797906)Node_1650:0.055729683)Node_1634:0.3525109)Node_1560:0.011155835,((((((Seq_91590:0.35630897,Seq_91697:0.35633343)Node_1658:0.0087802755,Seq_92278:0.36513308)Node_1657:0.0114430785,(Seq_91546:0.34546918,Seq_92257:0.3454236)Node_1662:0.031164598)Node_1656:0.032008454,Seq_92514:0.40862727)Node_1655:0.031444114,Seq_92451:0.4397996)Node_1654:0.040866915,Seq_91588:0.48090455)Node_1653:0.01650547)Node_1559:8.730567E-4,(((((Seq_149573:0.05076154,Seq_149575:0.050870605)Node_1672:0.0405251,Seq_149583:0.09119555)Node_1671:0.33914328,Seq_49817:0.43078965)Node_1670:0.05600142,Seq_164497:0.48690003)Node_1669:0.00677497,((Seq_100064:0.11828491,Seq_149564:0.11820133)Node_1679:0.30194518,(Seq_151931:0.055365305,Seq_151948:0.055400323)Node_1682:0.36465302)Node_1678:0.07370924)Node_1668:0.004402162)Node_1558:0.0011537083,(((((Seq_155555:0.42835724,Seq_159358:0.42861146)Node_1689:0.04459881,Seq_163587:0.47270873)Node_1688:0.0117008425,(((((Seq_152567:0.10061984,Seq_152568:0.10048383)Node_1697:0.011178203,Seq_157454:0.11176203)Node_1696:0.0058609,Seq_152546:0.11744387)Node_1695:0.33911476,((((Seq_154532:0.02724027,Seq_154536:0.027254827)Node_1705:0.007857556,Seq_154529:0.035093658)Node_1704:0.006029356,Seq_154537:0.041050825)Node_1703:0.0023033924,Seq_154541:0.043358333)Node_1702:0.41334572)Node_1694:0.008697391,Seq_29605:0.46547866)Node_1693:0.019203039)Node_1687:0.011112344,((((Seq_91722:0.03857,Seq_91918:0.038588665)Node_1715:0.25234002,Seq_92880:0.29095823)Node_1714:0.14860469,Seq_24156:0.43937105)Node_1713:0.04188931,Seq_91508:0.4815781)Node_1712:0.014411169)Node_1686:0.0011448695,((((((Seq_147480:0.17714167,Seq_148737:0.17708306)Node_1726:0.2540388,Seq_134190:0.4313461)Node_1725:0.018031066,(((Seq_24175:0.4007409,Seq_24624:0.40067768)Node_1732:0.015061601,Seq_24285:0.41585636)Node_1731:0.009349577,Seq_140910:0.42495537)Node_1730:0.024314625)Node_1724:0.0077385516,(((((((((Seq_137338:0.022818401,Seq_143818:0.02281285)Node_1745:0.0045474637,(Seq_137108:0.021969851,Seq_139712:0.021964494)Node_1748:0.00541776)Node_1744:0.035373688,Seq_134332:0.06266012)Node_1743:0.101213984,(Seq_126610:0.016843937,Seq_130999:0.01685855)Node_1752:0.1470936)Node_1742:0.0075164805,(Seq_122463:0.023687072,Seq_127624:0.023686145)Node_1755:0.14782706)Node_1741:0.047040574,Seq_129892:0.21862672)Node_1740:0.020896172,(((Seq_141025:0.0027681596,Seq_147393:0.0027645372)Node_1761:0.050202932,Seq_119339:0.052947927)Node_1760:0.019987319,Seq_157423:0.072915845)Node_1759:0.16648999)Node_1739:0.17918895,(Seq_127784:2.3803473E-4,Seq_149156:2.3861445E-4)Node_1766:0.41849977)Node_1738:0.02044881,Seq_151941:0.43904766)Node_1737:0.01803026)Node_1723:0.021375246,Seq_151918:0.47849423)Node_1722:0.010288743,Seq_24225:0.48892617)Node_1721:0.008044756)Node_1685:0.0023190724)Node_1557:2.8290658E-4)Node_305:2.6866235E-4)Node_3:4.8717033E-5,(((((((((Seq_171096:0.13690978,Seq_171112:0.13673164)Node_1780:0.006371331,Seq_171130:0.14312167)Node_1779:0.065011166,((Seq_171203:0.10417413,Seq_171204:0.10426712)Node_1785:0.037049007,Seq_171088:0.1412285)Node_1784:0.06698489)Node_1778:0.08758035,Seq_171190:0.2957886)Node_1777:0.1201806,Seq_171201:0.41592363)Node_1776:0.08114695,Seq_171124:0.49715114)Node_1775:0.0018649067,((Seq_70857:0.4903331,Seq_90919:0.49013057)Node_1793:0.0046316828,Seq_100603:0.4950693)Node_1792:0.0038911027)Node_1774:5.4109434E-4,((Seq_91805:0.49491224,Seq_93489:0.49515694)Node_1798:0.0026870251,(((((Seq_127862:0.42495602,Seq_147361:0.42516044)Node_1805:0.0057029296,(Seq_118889:0.13541014,Seq_121403:0.13539134)Node_1808:0.29496127)Node_1804:0.024763487,Seq_151949:0.45546487)Node_1803:0.018287802,Seq_92543:0.47397935)Node_1802:0.014268477,Seq_93099:0.48818842)Node_1801:0.009575181)Node_1797:0.0018046445)Node_1773:1.8614941E-4,(((((Seq_29788:0.4918908,Seq_90606:0.49195096)Node_1818:0.0048114876,(Seq_90816:0.48241976,Seq_98724:0.482393)Node_1821:0.014371767)Node_1817:9.441338E-4,(((Seq_122426:0.48622766,Seq_163078:0.48634142)Node_1826:0.0073972116,Seq_71842:0.49379656)Node_1825:0.0020005037,Seq_156636:0.49571714)Node_1824:0.0019723335)Node_1816:1.9394653E-4,Seq_138369:0.49797818)Node_1815:7.521369E-4,Seq_42399:0.49866664)Node_1814:0.0010410412)Node_1772:1.6254444E-4)Node_2:5.786E-5,(((((((Seq_72792:0.2710946,Seq_74888:0.27119195)Node_1839:0.22780855,Seq_108824:0.49902263)Node_1838:4.7999196E-4,Seq_119776:0.4994842)Node_1837:2.6070554E-4,((((Seq_155819:0.07896552,Seq_155820:0.07895369)Node_1847:0.41498938,(Seq_44130:0.033436384,Seq_52978:0.03341147)Node_1850:0.46045238)Node_1846:0.0037399614,Seq_27166:0.49785787)Node_1845:0.00149645,(Seq_158188:0.49736696,Seq_51807:0.49728343)Node_1854:0.0018640931)Node_1844:4.6510278E-4)Node_1836:1.8953621E-4,(((Seq_51962:0.49439284,Seq_80527:0.49443138)Node_1859:0.0045996313,Seq_113371:0.49905112)Node_1858:4.9398723E-4,(((Seq_113424:0.42251056,Seq_42234:0.42244148)Node_1865:0.026765293,Seq_156162:0.4493014)Node_1864:0.025236363,(Seq_190604:0.41471142,Seq_192646:0.41468033)Node_1869:0.05981371)Node_1863:0.025065186)Node_1857:3.610712E-4)Node_1835:2.4763503E-5,(((((((Seq_161304:0.3944922,Seq_161310:0.39453703)Node_1878:0.037790604,Seq_161316:0.43254057)Node_1877:0.013958374,(((Seq_167923:0.04986381,Seq_168069:0.049841505)Node_1884:0.051780093,Seq_168225:0.101553805)Node_1883:0.07290826,Seq_167978:0.17449892)Node_1882:0.2718692)Node_1876:0.03809331,Seq_161308:0.48434454)Node_1875:0.011977247,((((((((Seq_161084:0.03698235,Seq_165774:0.03701103)Node_1897:0.02093125,Seq_170190:0.058261465)Node_1896:0.021799358,Seq_160373:0.07848581)Node_1895:0.032802127,Seq_160621:0.112479076)Node_1894:0.04422369,(Seq_160414:0.08120596,Seq_161716:0.08128294)Node_1903:0.075444676)Node_1893:0.23357642,((((Seq_161125:0.0850913,Seq_162293:0.08483119)Node_1909:0.020603005,Seq_160642:0.10537271)Node_1908:0.027110934,Seq_160566:0.13257831)Node_1907:0.020679442,((((Seq_161724:0.11743826,Seq_166838:0.11741508)Node_1917:0.0023170868,((((((Seq_161707:0.051250756,Seq_169832:0.051364165)Node_1925:0.007815444,Seq_162095:0.059292924)Node_1924:0.019897357,Seq_161955:0.07937012)Node_1923:0.0057585686,Seq_152774:0.08502347)Node_1922:0.010712104,Seq_160632:0.09561482)Node_1921:0.0153871225,(((((Seq_161733:0.063527696,Seq_161956:0.063567795)Node_1936:0.0039283275,(((Seq_162073:0.047470894,Seq_162079:0.047422603)Node_1941:0.0061450605,Seq_162076:0.053654276)Node_1940:0.0035138198,Seq_162081:0.057005204)Node_1939:0.010333167)Node_1935:0.0017638562,(Seq_162074:0.037647903,Seq_166332:0.037678212)Node_1946:0.03166115)Node_1934:0.007898176,Seq_162089:0.07718803)Node_1933:0.011919061,Seq_166524:0.08903438)Node_1932:0.021994542)Node_1920:0.008676262)Node_1916:0.0037119244,Seq_161947:0.12352312)Node_1915:0.008267989,Seq_156698:0.13174908)Node_1914:0.021345912)Node_1906:0.23671578)Node_1892:0.082146116,(((Seq_161718:0.0582789,Seq_170762:0.058244485)Node_1955:0.097918384,Seq_170850:0.15622653)Node_1954:0.11017898,Seq_161734:0.26646915)Node_1953:0.20606516)Node_1891:0.0065051345,Seq_52917:0.47886947)Node_1890:0.017544443)Node_1874:0.0023006764,Seq_51844:0.49891278)Node_1873:6.621877E-4,Seq_22225:0.49954864)Node_1872:4.316981E-4)Node_1834:1.702573E-5,(((((Seq_11061:0.49877676,Seq_93895:0.49866086)Node_1967:8.134805E-4,(Seq_45565:0.49127916,Seq_95085:0.49121934)Node_1970:0.008332464)Node_1966:2.7796085E-4,(((((((((Seq_36436:0.3048045,Seq_97902:0.30468893)Node_1981:0.077786155,Seq_20514:0.3824326)Node_1980:0.016148979,Seq_32908:0.39844525)Node_1979:0.0181315,Seq_21724:0.4166417)Node_1978:5.897275E-4,((Seq_108355:0.36962134,Seq_96384:0.36975428)Node_1988:0.03258005,Seq_32599:0.40253302)Node_1987:0.01486961)Node_1977:0.05271139,Seq_95635:0.46993992)Node_1976:0.027441626,Seq_78296:0.49742937)Node_1975:6.773841E-4,(Seq_22913:0.47907153,Seq_22923:0.47913283)Node_1994:0.018969238)Node_1974:6.325858E-4,Seq_184700:0.4988056)Node_1973:0.0010899355)Node_1965:7.043993E-5,(((Seq_30471:0.4981404,Seq_99892:0.49809876)Node_2000:0.0013927087,((((Seq_23240:0.4808323,Seq_67953:0.48110873)Node_2006:0.00232882,Seq_73470:0.4830772)Node_2005:0.0028758212,Seq_93920:0.4862115)Node_2004:0.00971363,Seq_75201:0.49602216)Node_2003:0.0034777282)Node_1999:3.6240532E-4,(((((Seq_165052:0.45156416,Seq_165056:0.45216167)Node_2016:0.023067947,(Seq_118657:0.014268518,Seq_134268:0.014267898)Node_2019:0.46057478)Node_2015:0.018556701,Seq_47005:0.49373624)Node_2014:0.003784901,Seq_79237:0.4975292)Node_2013:0.0013523565,(((Seq_182507:0.28482062,Seq_187567:0.28488967)Node_2026:0.1985017,Seq_98445:0.48324975)Node_2025:0.010281865,Seq_95440:0.49365568)Node_2024:0.005216532)Node_2012:0.001014408)Node_1998:7.292546E-5)Node_1964:5.2500032E-5,(((((((((((((((((((((((Seq_22750:0.25319532,Seq_23100:0.25294182)Node_2053:0.07421259,Seq_22691:0.32716054)Node_2052:0.04859213,Seq_22835:0.37603986)Node_2051:0.023497581,(Seq_22096:0.35641876,Seq_23426:0.35635433)Node_2058:0.04306388)Node_2050:0.038132884,Seq_62353:0.4378136)Node_2049:0.035640735,((Seq_22332:0.42331,Seq_22860:0.42318356)Node_2063:0.006004189,Seq_22889:0.42921567)Node_2062:0.044011403)Node_2048:0.0031744242,Seq_21988:0.47629812)Node_2047:0.008803975,Seq_52283:0.48517373)Node_2046:0.0033386275,(((((Seq_121945:0.054763373,Seq_148788:0.054764345)Node_2073:0.31602684,Seq_138004:0.3707778)Node_2072:0.008848015,(((Seq_131739:0.19462207,Seq_133885:0.19463629)Node_2079:0.15628207,Seq_131539:0.35086438)Node_2078:0.007938091,Seq_128522:0.3587985)Node_2077:0.020775657)Node_2071:0.0336172,((Seq_140296:0.24427597,Seq_144805:0.24432734)Node_2085:0.09757127,((Seq_128085:0.086224295,Seq_141354:0.086256616)Node_2089:0.09405558,Seq_145080:0.18028997)Node_2088:0.16153216)Node_2084:0.07131393)Node_2070:0.034252133,((((Seq_130439:0.16432221,Seq_139543:0.1643503)Node_2096:0.03880324,Seq_134560:0.2031355)Node_2095:0.005291913,((Seq_121317:0.049655743,Seq_134640:0.049562115)Node_2101:0.087436505,(Seq_123749:0.049265068,Seq_133296:0.049263448)Node_2104:0.08778205)Node_2100:0.07133078)Node_2094:0.19114879,Seq_136713:0.39956447)Node_2093:0.047945023)Node_2069:0.041101135)Node_2045:0.004438285,((((Seq_152962:0.05798321,Seq_152963:0.057969738)Node_2111:0.03919659,Seq_95797:0.09717867)Node_2110:0.30411935,Seq_22872:0.40135777)Node_2109:0.042404313,Seq_142112:0.4436066)Node_2108:0.049384836)Node_2044:0.0033331898,(((Seq_22022:0.47198445,Seq_22198:0.47181597)Node_2119:0.014126289,Seq_175949:0.486089)Node_2118:0.0049788565,((Seq_151563:0.47418693,Seq_51704:0.4741577)Node_2124:0.0072282255,(((Seq_27123:0.46113846,Seq_75794:0.46108955)Node_2129:0.0046249772,Seq_123195:0.46579957)Node_2128:0.008250671,((((Seq_135333:0.0472434,Seq_142294:0.04724694)Node_2136:0.03215336,Seq_131341:0.07939898)Node_2135:0.072090335,Seq_119113:0.15144974)Node_2134:0.2935989,((Seq_122950:0.041796166,Seq_131829:0.04179)Node_2142:0.049032424,Seq_146549:0.090819664)Node_2141:0.35417286)Node_2133:0.029141465)Node_2127:0.0075472696)Node_2123:0.009373953)Node_2117:0.00537938)Node_2043:0.0011892993,(((((Seq_128133:0.12690969,Seq_146593:0.1269726)Node_2150:0.2906408,Seq_131521:0.4175959)Node_2149:0.01398334,Seq_124408:0.43154028)Node_2148:0.009962928,(((Seq_139599:0.04409094,Seq_146750:0.044099547)Node_2157:0.0037299513,Seq_136166:0.047899548)Node_2156:0.011283557,Seq_136954:0.05909495)Node_2155:0.3824255)Node_2147:0.024558764,(((Seq_132233:0.06812706,Seq_145132:0.068174414)Node_2164:0.027662659,Seq_148809:0.09578901)Node_2163:0.29413846,Seq_101239:0.38993594)Node_2162:0.07619816)Node_2146:0.031372126)Node_2042:2.3234494E-4,(((Seq_125828:0.22454615,Seq_127162:0.22468574)Node_2171:0.26652035,Seq_42015:0.49115738)Node_2170:0.0061393934,Seq_75084:0.49732238)Node_2169:5.249353E-4)Node_2041:0.0013007683,(Seq_22583:0.49398896,Seq_94962:0.49402955)Node_2176:0.005021691)Node_2040:3.3040543E-4,((((((Seq_22159:0.4425472,Seq_22584:0.4425837)Node_2184:0.009475085,Seq_95012:0.45196074)Node_2183:0.036336306,Seq_75321:0.48844093)Node_2182:0.008723135,Seq_101046:0.497115)Node_2181:9.045507E-4,Seq_102735:0.49811223)Node_2180:6.940323E-4,((((((Seq_104225:0.3798761,Seq_97194:0.38038996)Node_2196:0.08339593,Seq_94517:0.46336502)Node_2195:0.011634268,Seq_24124:0.47512674)Node_2194:0.0064591,Seq_96934:0.4815536)Node_2193:0.011662041,Seq_97187:0.4933494)Node_2192:0.0034220174,(Seq_22616:0.48506862,Seq_30512:0.48511147)Node_2203:0.011663127)Node_2191:0.0020765513)Node_2179:5.296991E-4)Node_2039:2.190273E-4,(((Seq_149662:0.48322186,Seq_72223:0.4833749)Node_2208:0.005797035,Seq_151438:0.48927414)Node_2207:0.008920052,Seq_77274:0.49808916)Node_2206:0.0015220365)Node_2038:8.222963E-5,((((((Seq_151565:0.027638448,Seq_151575:0.027630128)Node_2218:0.39582926,Seq_194988:0.42333975)Node_2217:0.07209162,Seq_186932:0.49559215)Node_2216:0.0017405349,(((((Seq_23019:0.02896641,Seq_23098:0.028988024)Node_2227:0.2450231,Seq_173082:0.274046)Node_2226:0.1515041,Seq_95712:0.42583054)Node_2225:0.011353074,Seq_46632:0.43713158)Node_2224:0.05741704,(((Seq_95074:0.34411222,Seq_96268:0.34415925)Node_2235:0.0133729335,Seq_22431:0.35765046)Node_2234:0.041042905,Seq_48324:0.399121)Node_2233:0.09567165)Node_2223:0.0028463537)Node_2215:0.0014862813,(((((Seq_95248:0.17526242,Seq_98699:0.17528476)Node_2244:0.031414848,Seq_175477:0.20666291)Node_2243:0.017603671,Seq_97148:0.2243151)Node_2242:0.23815928,Seq_22959:0.46215346)Node_2241:0.02195118,((Seq_32729:0.42558917,Seq_33859:0.42572996)Node_2251:0.022033608,Seq_174691:0.44762918)Node_2250:0.036676917)Node_2240:0.014559703)Node_2214:6.189142E-4,(((((((((((((Seq_151311:0.23692465,Seq_164471:0.2368557)Node_2267:0.11789655,Seq_151301:0.35518447)Node_2266:0.009466623,((Seq_151324:0.14124759,Seq_151328:0.14120045)Node_2272:0.026540518,Seq_151326:0.16792643)Node_2271:0.19677532)Node_2265:0.09547708,Seq_156242:0.46011344)Node_2264:0.015598953,((Seq_152773:0.29834625,Seq_154310:0.29861942)Node_2278:0.089657255,Seq_158700:0.3885384)Node_2277:0.08750813)Node_2263:0.0014023938,(((Seq_152106:0.43926436,Seq_152686:0.43950444)Node_2284:0.0061416845,((((Seq_152478:0.16170707,Seq_152500:0.16170639)Node_2290:0.09037794,Seq_152507:0.25202572)Node_2289:0.12438395,Seq_152542:0.37621176)Node_2288:0.049878452,((Seq_152103:0.28223908,Seq_152544:0.28217047)Node_2296:0.0836893,(((((Seq_152480:0.14593306,Seq_152484:0.14598899)Node_2303:0.026412675,(((Seq_152479:0.09173533,Seq_152481:0.09169385)Node_2308:0.03926168,(Seq_152476:0.0820042,Seq_152543:0.08226661)Node_2311:0.04894001)Node_2307:0.013107247,Seq_152765:0.14404356)Node_2306:0.02822427)Node_2302:0.014747423,Seq_152502:0.1873812)Node_2301:0.040493857,((Seq_152503:0.13864717,Seq_152764:0.13889204)Node_2317:0.043901373,Seq_152477:0.18289292)Node_2316:0.04487898)Node_2300:0.039144963,Seq_152499:0.26651928)Node_2299:0.09864957)Node_2295:0.06040145)Node_2287:0.019244922)Node_2283:0.013322216,(((((((Seq_152680:0.046456058,Seq_152767:0.046417106)Node_2328:0.0078020813,Seq_152720:0.054290444)Node_2327:0.011160909,Seq_157142:0.065355755)Node_2326:0.006647248,Seq_156983:0.07215189)Node_2325:0.00682815,((Seq_152756:0.04343498,Seq_152779:0.043580346)Node_2335:0.017934075,(Seq_152681:0.038796477,Seq_152684:0.038814154)Node_2338:0.022702377)Node_2334:0.017372707)Node_2324:0.00789027,Seq_152685:0.086776)Node_2323:0.25966102,Seq_152413:0.3462973)Node_2322:0.11255955)Node_2282:0.018235479)Node_2262:0.004527599,((Seq_109393:0.36140364,Seq_73068:0.36146837)Node_2344:0.02393109,Seq_40447:0.38514873)Node_2343:0.0968111)Node_2261:0.004932938,(Seq_162039:0.4602462,Seq_26935:0.45911545)Node_2348:0.02658382)Node_2260:0.0061035254,(Seq_150028:0.31139612,Seq_23484:0.31141976)Node_2351:0.18142289)Node_2259:0.0013778629,(((((((Seq_156704:0.08574534,Seq_170572:0.08581998)Node_2360:0.09086963,Seq_168735:0.17663229)Node_2359:0.0076494515,((Seq_162034:0.087807365,Seq_166101:0.08778651)Node_2365:0.034985814,Seq_161291:0.12270259)Node_2364:0.061617978)Node_2358:0.006449458,((((Seq_160162:0.04816589,Seq_162121:0.048303023)Node_2372:0.006726894,Seq_169861:0.055105116)Node_2371:0.021544501,Seq_161722:0.07654874)Node_2370:0.019510023,Seq_160560:0.096188314)Node_2369:0.09467051)Node_2357:0.049422108,(((((Seq_161730:0.002067431,Seq_165347:0.0020355268)Node_2382:0.012371731,Seq_161396:0.014431877)Node_2381:0.015094296,Seq_165348:0.02917206)Node_2380:0.048014384,Seq_161719:0.07752865)Node_2379:0.071491204,Seq_161398:0.14852439)Node_2378:0.09148711)Node_2356:0.19941454,((((Seq_162666:0.026839625,Seq_165687:0.026884671)Node_2392:0.056304716,((Seq_167897:0.009257515,Seq_168231:0.009186124)Node_2396:0.00852857,Seq_167885:0.017737769)Node_2395:0.06542302)Node_2391:0.0041276086,Seq_161317:0.08728859)Node_2390:0.0038551828,Seq_161321:0.09115999)Node_2389:0.34842834)Node_2355:0.0098536275,Seq_156391:0.44940442)Node_2354:0.044687774)Node_2258:9.649671E-4,Seq_75320:0.49522606)Node_2257:0.0019160025,(((((((((Seq_20906:0.2799374,Seq_22310:0.2795854)Node_2412:0.029127328,Seq_23235:0.3092103)Node_2411:0.025338959,(Seq_20865:0.27622095,Seq_20908:0.27559805)Node_2416:0.058316592)Node_2410:0.0059061605,((Seq_20866:0.24214923,Seq_21915:0.2424371)Node_2420:0.02900132,Seq_20870:0.27107388)Node_2419:0.06902248)Node_2409:0.02051486,(((Seq_20867:0.17589693,Seq_20871:0.17592588)Node_2426:0.08539311,(Seq_20907:0.14666018,Seq_21819:0.14728905)Node_2429:0.114519335)Node_2425:0.06758042,Seq_21323:0.32837334)Node_2424:0.031636592)Node_2408:0.037670918,(((Seq_21186:0.02554488,Seq_21805:0.025494037)Node_2435:0.27653426,Seq_20850:0.3020871)Node_2434:0.03736586,(Seq_20905:0.14002733,Seq_21812:0.14006852)Node_2439:0.19964597)Node_2433:0.05864805)Node_2407:0.022083823,Seq_22752:0.42033684)Node_2406:0.036165614,Seq_23182:0.45692596)Node_2405:0.019367501,(((((((Seq_21546:0.06567982,Seq_21547:0.06548222)Node_2450:0.2553387,Seq_20876:0.3209878)Node_2449:0.03947892,Seq_20875:0.36102143)Node_2448:0.003114042,((((Seq_21334:0.21784134,Seq_22000:0.21786587)Node_2458:0.030925967,Seq_20874:0.24887148)Node_2457:0.054077998,Seq_20877:0.3028457)Node_2456:0.022882894,Seq_183804:0.32614943)Node_2455:0.037832126)Node_2447:0.013345975,(Seq_20872:0.28366217,Seq_5838:0.28383702)Node_2464:0.09361648)Node_2446:0.042812005,Seq_21726:0.42037067)Node_2445:0.012344203,(((((Seq_20845:0.03132257,Seq_20846:0.031291224)Node_2472:0.21268453,Seq_20903:0.24420767)Node_2471:0.09884311,(Seq_20851:0.0481755,Seq_21207:0.048276246)Node_2476:0.29443944)Node_2470:0.0119492,Seq_20852:0.35464656)Node_2469:0.04680566,Seq_22994:0.4011331)Node_2468:0.030827494)Node_2444:0.04345778)Node_2404:0.02118352)Node_2256:0.0013225618,(((((((((Seq_185650:0.21096738,Seq_22295:0.21105567)Node_2489:0.10231584,Seq_22766:0.31346774)Node_2488:0.0196619,(Seq_194399:0.04652192,Seq_22527:0.04652958)Node_2493:0.28649303)Node_2487:0.015696604,Seq_22964:0.3486771)Node_2486:0.09843718,Seq_23254:0.44722724)Node_2485:0.019735027,((((Seq_174908:0.18389851,Seq_64559:0.18386978)Node_2501:0.09341151,Seq_23427:0.27682152)Node_2500:0.041642603,Seq_22229:0.3186783)Node_2499:0.014728966,Seq_88449:0.3337277)Node_2498:0.13340579)Node_2484:0.0068618227,Seq_22641:0.47387344)Node_2483:0.01811331,Seq_149568:0.49186155)Node_2482:0.0040386817,((Seq_157614:0.401049,Seq_21942:0.4009512)Node_2510:0.056120504,Seq_152176:0.45744988)Node_2509:0.038585782)Node_2481:0.0025090484)Node_2255:9.3708077E-4)Node_2213:2.49154E-4)Node_2037:1.17201154E-4,(((((((((Seq_23096:0.36668208,Seq_61838:0.3667337)Node_2522:0.09588549,Seq_48497:0.4627986)Node_2521:0.019507313,Seq_28808:0.4824744)Node_2520:0.0072058206,((((((Seq_181437:0.36673707,Seq_22019:0.36671925)Node_2532:0.026111232,Seq_22705:0.39286423)Node_2531:0.018051332,Seq_22706:0.41090286)Node_2530:8.346668E-4,Seq_22360:0.41189566)Node_2529:0.0021627257,(((Seq_22065:0.37371117,Seq_22196:0.37359864)Node_2540:0.010174633,Seq_172414:0.38388845)Node_2539:0.022770626,Seq_181891:0.40655914)Node_2538:0.007339862)Node_2528:0.060329933,Seq_74862:0.47461364)Node_2527:0.015173904)Node_2519:0.0043586716,Seq_93876:0.49413675)Node_2518:0.0023200768,Seq_94940:0.49648583)Node_2517:0.0022763137,Seq_52522:0.49878025)Node_2516:6.0315576E-4,((((((((Seq_102466:0.3167451,Seq_97997:0.31669474)Node_2556:0.047711086,(Seq_26086:0.3023331,Seq_46466:0.30232)Node_2559:0.06228858)Node_2555:0.0301379,Seq_102232:0.39447758)Node_2554:0.009061299,Seq_103584:0.40358606)Node_2553:0.0044739777,(((((Seq_114727:0.32258263,Seq_46690:0.32269257)Node_2568:0.021314707,Seq_26113:0.34387776)Node_2567:0.009428898,Seq_98305:0.35336253)Node_2566:0.019849554,Seq_39040:0.37316683)Node_2565:0.014634262,(Seq_115418:0.25796396,Seq_25814:0.25799575)Node_2574:0.12981823)Node_2564:0.020296168)Node_2552:0.008764884,Seq_99906:0.41685927)Node_2551:0.052430782,Seq_46126:0.46933633)Node_2550:0.02528945,Seq_22420:0.49468005)Node_2549:0.0047004884)Node_2515:3.7100477E-4,(((((Seq_102351:0.2347516,Seq_97803:0.23473167)Node_2584:0.25058067,Seq_49158:0.48503134)Node_2583:0.0074806334,Seq_54661:0.4929945)Node_2582:0.0041306154,Seq_88368:0.49723083)Node_2581:0.0017468786,(Seq_191768:0.48836362,Seq_62354:0.48832738)Node_2590:0.010597237)Node_2580:7.905373E-4)Node_2514:1.5060077E-4)Node_2036:5.799009E-5,((((((((((Seq_94555:0.3923857,Seq_95390:0.39223862)Node_2602:0.050362013,((((Seq_95751:0.24192907,Seq_95850:0.2419293)Node_2608:0.034676325,Seq_95280:0.27652705)Node_2607:0.06295925,Seq_95180:0.33937308)Node_2606:0.012362707,(Seq_95181:0.33549312,Seq_95714:0.3355524)Node_2613:0.01633312)Node_2605:0.09085437)Node_2601:0.018385403,Seq_157468:0.46104458)Node_2600:0.017047789,Seq_95329:0.47817856)Node_2599:0.01241347,Seq_98691:0.49075723)Node_2598:0.007672764,((Seq_159169:0.20294975,Seq_159453:0.20296378)Node_2620:0.17980626,(((Seq_149854:0.07460272,Seq_150524:0.074615486)Node_2625:0.04939206,(Seq_149852:0.033412505,Seq_150531:0.03338153)Node_2628:0.09059803)Node_2624:0.005198082,((Seq_149853:0.023227733,Seq_150529:0.023225328)Node_2632:0.009074735,Seq_150526:0.03230219)Node_2631:0.09690687)Node_2623:0.25377437)Node_2619:0.11541708)Node_2597:6.9036696E-4,(((Seq_157697:0.026982697,Seq_157698:0.026977476)Node_2638:0.46929476,Seq_95506:0.49641255)Node_2637:0.001991357,(((((((((Seq_21959:0.34874973,Seq_37443:0.34903333)Node_2650:0.017423958,Seq_22104:0.3658061)Node_2649:0.0013369294,Seq_183426:0.36776152)Node_2648:0.004549396,((Seq_23389:0.34984586,Seq_56254:0.34975854)Node_2656:0.01093948,Seq_22847:0.36084333)Node_2655:0.011206621)Node_2647:0.03438328,Seq_22489:0.40608126)Node_2646:0.02870405,Seq_54263:0.43546066)Node_2645:0.051623218,Seq_22874:0.48674694)Node_2644:0.0048045106,(((((((Seq_22476:0.4048995,Seq_22708:0.40511048)Node_2669:0.0075692316,((Seq_178727:0.23630221,Seq_23104:0.23623887)Node_2673:0.13925146,(Seq_23063:0.19338664,Seq_60819:0.19329026)Node_2676:0.18218668)Node_2672:0.037118983)Node_2668:0.010023843,Seq_22588:0.42272317)Node_2667:0.005243928,Seq_23102:0.4277826)Node_2666:0.004569802,Seq_22250:0.43240723)Node_2665:0.038238395,Seq_22102:0.4707318)Node_2664:0.010634293,Seq_9361:0.48148197)Node_2663:0.010411667)Node_2643:0.0031474193,((((Seq_22844:0.3429995,Seq_22875:0.34274375)Node_2687:0.043084733,Seq_29286:0.38627055)Node_2686:0.09461179,Seq_116295:0.48107177)Node_2685:0.009786901,(((((((((Seq_156247:0.38349664,Seq_22803:0.38406157)Node_2700:0.012168926,((Seq_23066:0.3728751,Seq_57260:0.37297603)Node_2704:0.010120888,(((Seq_1002:0.15434018,Seq_21998:0.15429203)Node_2709:0.18164155,Seq_22483:0.33612058)Node_2708:0.034830797,Seq_21950:0.37060165)Node_2707:0.01237387)Node_2703:0.012794606)Node_2699:0.010947346,Seq_22714:0.40722567)Node_2698:0.014107536,Seq_22972:0.42097592)Node_2697:0.011497372,((Seq_22370:0.3222804,Seq_22842:0.3220969)Node_2717:0.060498945,Seq_107774:0.38277593)Node_2716:0.049981695)Node_2696:0.0062708138,Seq_23070:0.43901303)Node_2695:0.014420218,Seq_23374:0.45340508)Node_2694:0.0081150215,((((Seq_22809:0.40664312,Seq_4736:0.4066214)Node_2726:0.009820881,(((Seq_21951:0.37076423,Seq_22623:0.37107125)Node_2731:0.012618847,Seq_22170:0.3839733)Node_2730:0.01811419,Seq_22374:0.40192807)Node_2729:0.014417937)Node_2725:0.011991726,((Seq_21952:0.3946047,Seq_22074:0.39534134)Node_2737:0.015548638,(Seq_22808:0.34269276,Seq_23178:0.34256807)Node_2740:0.0679264)Node_2736:0.017370017)Node_2724:0.022277381,(((Seq_22171:0.34134376,Seq_30468:0.34124738)Node_2745:0.016014991,Seq_21954:0.35726455)Node_2744:0.022698803,((Seq_23290:0.33008143,Seq_55790:0.32993135)Node_2750:0.013730529,Seq_23291:0.34412503)Node_2749:0.03605721)Node_2743:0.070028685)Node_2723:0.011044368)Node_2693:0.014159383,Seq_158157:0.4760046)Node_2692:0.015045871)Node_2684:0.0039922292)Node_2642:0.0034040657)Node_2636:6.809584E-4)Node_2596:4.4653277E-4,(((((((Seq_195444:0.42881712,Seq_74752:0.42890468)Node_2761:0.01907916,Seq_192459:0.44787684)Node_2760:0.023562256,Seq_46867:0.47152293)Node_2759:0.009349175,(((((((((Seq_156144:0.08515188,Seq_156145:0.08510187)Node_2774:0.29974324,Seq_189407:0.3850628)Node_2773:0.0030387475,Seq_151858:0.38863194)Node_2772:0.015141462,Seq_96486:0.40344003)Node_2771:0.01020885,Seq_149554:0.41386986)Node_2770:0.03829485,Seq_41764:0.45137957)Node_2769:0.010458068,(((((Seq_151556:0.13495162,Seq_156536:0.13503025)Node_2786:0.27300423,Seq_101937:0.4077706)Node_2785:0.016339375,(Seq_173683:0.35566252,Seq_75076:0.355808)Node_2790:0.068827376)Node_2784:0.007897862,(Seq_22235:0.17479654,Seq_22598:0.17488022)Node_2793:0.2571675)Node_2783:0.017835353,Seq_11010:0.4504397)Node_2782:0.012132076)Node_2768:0.0017066087,Seq_187829:0.46431565)Node_2767:0.0054327156,(Seq_158165:0.08633928,Seq_158166:0.08635393)Node_2798:0.3835341)Node_2766:0.011290493)Node_2758:0.0023330827,(Seq_105885:0.44792086,Seq_99606:0.44778976)Node_2801:0.035665106)Node_2757:0.003769878,((Seq_156080:0.44235235,Seq_22845:0.4423815)Node_2805:0.035403673,Seq_190660:0.47791633)Node_2804:0.009384886)Node_2756:0.0013016904,Seq_158211:0.48855022)Node_2755:0.010980494)Node_2595:2.896579E-4,(((Seq_42233:0.4941436,Seq_74802:0.4940107)Node_2812:0.004126462,((((((((Seq_127450:0.04502425,Seq_147408:0.04503213)Node_2822:0.014611218,Seq_134169:0.05959827)Node_2821:0.01354838,Seq_135389:0.07305573)Node_2820:0.2792339,(Seq_119650:0.038130336,Seq_147208:0.038022228)Node_2827:0.31435493)Node_2819:0.06787373,(Seq_119590:0.02711378,Seq_142688:0.027105618)Node_2830:0.393271)Node_2818:0.055837784,Seq_150181:0.47598144)Node_2817:0.009550225,Seq_39716:0.48563316)Node_2816:0.0077145193,((((((((Seq_156121:0.061083455,Seq_156132:0.061100684)Node_2842:0.22894596,((Seq_156124:0.03041921,Seq_156231:0.030424314)Node_2846:0.0024979361,(Seq_156147:0.025522707,Seq_156219:0.025523238)Node_2849:0.007393791)Node_2845:0.25709623)Node_2841:0.1523886,Seq_150000:0.44234663)Node_2840:0.0052543916,Seq_113583:0.4476532)Node_2839:0.0029477014,(((Seq_156079:0.20962973,Seq_158193:0.20963423)Node_2856:0.2320643,(Seq_158169:0.111665,Seq_158176:0.11163252)Node_2859:0.33016098)Node_2855:0.0052823853,Seq_73156:0.44739568)Node_2854:0.0032653145)Node_2838:0.0032186196,((((((Seq_156668:0.054479845,Seq_156669:0.054420754)Node_2868:0.09856111,Seq_152713:0.15294085)Node_2867:0.20896785,Seq_149823:0.36215782)Node_2866:0.050372615,Seq_149570:0.4123797)Node_2865:0.016296072,((((((Seq_152745:0.108106025,Seq_156985:0.10804765)Node_2879:0.014131783,(((Seq_152747:0.044840604,Seq_152748:0.04490107)Node_2884:0.04187791,Seq_152668:0.08675477)Node_2883:0.019992067,Seq_149586:0.106819466)Node_2882:0.0155203445)Node_2878:0.12592849,Seq_152702:0.24815568)Node_2877:0.06355899,(Seq_149953:0.19404902,Seq_149969:0.19410856)Node_2890:0.117697924)Node_2876:0.030189523,(Seq_152641:0.024207383,Seq_152658:0.024200754)Node_2893:0.317728)Node_2875:0.03794433,Seq_152253:0.38004142)Node_2874:0.048832152)Node_2864:0.011365064,((Seq_157083:0.07572363,Seq_157514:0.07565096)Node_2898:0.12169143,Seq_152317:0.19742167)Node_2897:0.24274422)Node_2863:0.013596408)Node_2837:0.0038041703,Seq_194195:0.4576855)Node_2836:0.007420208,((((Seq_127045:0.017813008,Seq_133371:0.017787535)Node_2906:0.032694533,Seq_120265:0.050455082)Node_2905:0.35759866,Seq_145227:0.40806922)Node_2904:0.015325371,((((Seq_122164:0.04963277,Seq_126871:0.049767353)Node_2914:0.064613126,Seq_145868:0.114276834)Node_2913:0.06450058,Seq_141938:0.17854463)Node_2912:0.03974714,Seq_126516:0.21865764)Node_2911:0.2048354)Node_2903:0.041603148)Node_2835:0.02833474)Node_2815:0.0050226795)Node_2811:7.5868197E-4,((Seq_157699:0.042813763,Seq_157700:0.042815734)Node_2921:0.45276767,Seq_79133:0.49574205)Node_2920:0.003496702)Node_2810:6.586029E-4)Node_2594:2.2488242E-5,(((((((Seq_188526:0.49476078,Seq_23967:0.4947979)Node_2931:0.0019159134,(((((Seq_128116:0.014536545,Seq_140409:0.014520548)Node_2938:0.050109137,Seq_141547:0.06462062)Node_2937:0.050554283,Seq_148845:0.11519303)Node_2936:0.35929552,Seq_98802:0.4741762)Node_2935:0.016931703,Seq_24706:0.49115637)Node_2934:0.005361924)Node_2930:8.7155844E-4,Seq_96271:0.49765936)Node_2929:9.0801215E-4,Seq_112953:0.49858335)Node_2928:4.9921026E-4,(Seq_71527:0.491017,Seq_92019:0.4908448)Node_2947:0.008179634)Node_2927:5.178167E-4,((Seq_23900:0.42575482,Seq_91158:0.42593095)Node_2951:0.07081359,((((Seq_138633:0.026767049,Seq_140000:0.026759917)Node_2957:0.008554855,Seq_123767:0.035318505)Node_2956:0.035024937,Seq_147431:0.0703861)Node_2955:0.06108228,Seq_132755:0.13143781)Node_2954:0.3652822)Node_2950:0.0029563461)Node_2926:9.2491166E-5,((((((((((((((Seq_152548:0.05316712,Seq_152560:0.05332506)Node_2976:0.007202964,Seq_152553:0.060572382)Node_2975:0.22432418,Seq_152552:0.284721)Node_2974:0.10144311,(((((Seq_149472:0.020656308,Seq_154533:0.02065294)Node_2985:0.0067851203,Seq_154526:0.027436389)Node_2984:0.0027629335,((Seq_154534:0.021749536,Seq_154544:0.021747528)Node_2990:0.003988907,Seq_154545:0.02578112)Node_2989:0.004464718)Node_2983:0.0036400256,Seq_154528:0.033804987)Node_2982:0.010746227,Seq_154527:0.04460469)Node_2981:0.34164366)Node_2973:0.02869692,((((((((Seq_149497:0.040962636,Seq_157317:0.04097668)Node_3003:0.005927562,Seq_157347:0.046903923)Node_3002:0.0151685495,(Seq_149745:0.032610208,Seq_149830:0.032572057)Node_3007:0.029473303)Node_3001:0.007013271,(Seq_157370:0.038162474,Seq_157380:0.038284753)Node_3010:0.03079191)Node_3000:8.1443484E-4,(Seq_157319:0.058673345,Seq_157332:0.058739826)Node_3013:0.011137547)Node_2999:0.21228959,((Seq_157360:0.041691422,Seq_157381:0.041583054)Node_3017:0.014891181,Seq_157373:0.05642771)Node_3016:0.22549984)Node_2998:0.024049336,Seq_157331:0.30620834)Node_2997:0.006037152,Seq_157372:0.31214997)Node_2996:0.10267724)Node_2972:0.027864667,Seq_151255:0.44287238)Node_2971:0.006585601,((((((((Seq_150448:0.09658947,Seq_150449:0.09663643)Node_3031:0.0423903,Seq_150489:0.1389641)Node_3030:0.18178678,((Seq_150491:0.061041288,Seq_150503:0.060980856)Node_3036:0.024129534,Seq_150466:0.08527221)Node_3035:0.23550783)Node_3029:0.02561538,Seq_150500:0.34635922)Node_3028:0.0027884522,((Seq_150460:0.24192631,Seq_150474:0.24181047)Node_3042:0.06574411,Seq_150471:0.3075784)Node_3041:0.04162385)Node_3027:0.011494537,((((Seq_149630:0.07827195,Seq_149939:0.07816282)Node_3049:0.053164463,Seq_150457:0.13159531)Node_3048:0.007942473,(Seq_149471:0.11004806,Seq_150443:0.11000364)Node_3053:0.029465366)Node_3047:0.1349244,(Seq_150444:0.09406316,Seq_150512:0.094113916)Node_3056:0.18043296)Node_3046:0.086212635)Node_3026:0.027270306,(((((Seq_116290:0.068107486,Seq_150438:0.06821826)Node_3063:0.017750017,Seq_150504:0.08596816)Node_3062:0.0478198,((((Seq_150496:0.029672503,Seq_150511:0.029728876)Node_3070:0.012316925,Seq_150437:0.04199796)Node_3069:0.012525323,Seq_150492:0.054527503)Node_3068:0.004170599,Seq_150446:0.058754396)Node_3067:0.07504172)Node_3061:0.15192807,(((Seq_150453:0.016193112,Seq_150468:0.01618793)Node_3078:0.0037895394,Seq_150461:0.020003684)Node_3077:0.029038917,Seq_150441:0.04897057)Node_3076:0.2367921)Node_3060:0.04881592,Seq_150447:0.33416018)Node_3059:0.053413566)Node_3025:0.007820882,(((((Seq_150458:0.052625455,Seq_150519:0.05267978)Node_3088:0.0027096283,Seq_150445:0.05538087)Node_3087:0.008225948,(((Seq_150475:0.03461002,Seq_150476:0.034622908)Node_3094:0.005272112,((Seq_150472:0.026553625,Seq_150497:0.026573572)Node_3098:0.0015645995,(Seq_150459:0.0124469325,Seq_150462:0.01244751)Node_3101:0.015698632)Node_3097:0.011734192)Node_3093:0.006236846,((Seq_150470:0.021459188,Seq_150477:0.021451745)Node_3105:0.007341142,Seq_150467:0.02879895)Node_3104:0.017323695)Node_3092:0.017461358)Node_3086:0.06405288,((Seq_150450:0.023132814,Seq_150451:0.023142755)Node_3110:0.010908703,Seq_150498:0.034066774)Node_3109:0.09357048)Node_3085:0.021504072,Seq_150517:0.14902917)Node_3084:0.24681477)Node_3024:0.053552307)Node_2970:0.015987018,Seq_154370:0.46543604)Node_2969:0.011858242,(Seq_154349:0.436361,Seq_154372:0.43626335)Node_3116:0.0410874)Node_2968:0.008624122,((((Seq_116235:0.061923638,Seq_150456:0.061944522)Node_3122:0.01890848,(Seq_150469:0.03065328,Seq_150499:0.030663028)Node_3125:0.050170317)Node_3121:0.29845425,(Seq_150454:0.050661508,Seq_150533:0.050581083)Node_3128:0.3285236)Node_3120:0.06183202,Seq_149821:0.4409077)Node_3119:0.04490076)Node_2967:0.008093724,Seq_23157:0.4939912)Node_2966:0.0014598528,Seq_40881:0.49550492)Node_2965:0.0023491648,((Seq_131701:0.4691405,Seq_136759:0.46930224)Node_3135:0.018042788,Seq_151577:0.48717356)Node_3134:0.010615192)Node_2964:0.0012517025,(((((Seq_101249:0.08238553,Seq_123022:0.08246109)Node_3143:0.029024417,Seq_131105:0.111459725)Node_3142:0.09897735,Seq_125473:0.21033826)Node_3141:0.12369024,Seq_124301:0.33418202)Node_3140:0.034628842,(((Seq_128089:0.039506596,Seq_138039:0.039503038)Node_3151:0.0682459,Seq_139097:0.107870914)Node_3150:0.033915658,Seq_129096:0.1417923)Node_3149:0.22693196)Node_3139:0.13039014)Node_2963:5.567459E-4)Node_2925:1.0058573E-4)Node_2593:8.2499864E-5)Node_2035:2.6439375E-5,((((((((((((((((((((((((Seq_19315:0.3344407,Seq_19318:0.334316)Node_3179:0.04521241,Seq_155694:0.3795463)Node_3178:0.010908078,(Seq_20317:0.251626,Seq_23062:0.25161502)Node_3183:0.13874081)Node_3177:0.025164394,(Seq_19317:0.24110535,Seq_36621:0.24098659)Node_3186:0.17468971)Node_3176:0.01738953,Seq_22095:0.43294162)Node_3175:0.0051368633,((((Seq_22707:0.40452644,Seq_66211:0.40449405)Node_3193:0.012736604,(Seq_19330:0.3913641,Seq_22763:0.39148998)Node_3196:0.025598843)Node_3192:0.009319877,Seq_22473:0.42639983)Node_3191:0.0023610059,((Seq_114149:0.40548155,Seq_26066:0.40537944)Node_3201:0.01736147,Seq_95179:0.42270735)Node_3200:0.006048649)Node_3190:0.009256588)Node_3174:0.002943361,(Seq_53249:0.39525118,Seq_95236:0.39535043)Node_3205:0.045626376)Node_3173:0.004860438,(Seq_19326:0.44088885,Seq_95011:0.44082543)Node_3208:0.005086244)Node_3172:0.004763891,(((Seq_22833:0.38662115,Seq_23336:0.38671485)Node_3213:0.008088955,(((Seq_21939:0.29563224,Seq_21940:0.29546466)Node_3218:0.027936451,Seq_19329:0.32345808)Node_3217:0.055255897,Seq_22430:0.3787355)Node_3216:0.015915584)Node_3212:0.041739915,Seq_45828:0.4365104)Node_3211:0.01426979)Node_3171:0.008098042,(((((((((Seq_149710:0.16630746,Seq_157629:0.16632466)Node_3232:0.1343924,Seq_157625:0.3008135)Node_3231:0.013271979,(((((((Seq_157606:0.17533821,Seq_157618:0.1754007)Node_3242:0.011282794,(Seq_156000:0.15339272,Seq_157620:0.1534824)Node_3245:0.033238877)Node_3241:0.019541072,((Seq_149709:0.14176062,Seq_157595:0.14172587)Node_3249:0.04014528,(Seq_152178:0.109381735,Seq_157621:0.10934767)Node_3252:0.07253201)Node_3248:0.02440756)Node_3240:0.023344861,Seq_157596:0.22965847)Node_3239:0.012862993,Seq_157636:0.24255806)Node_3238:0.028597582,((((((Seq_157602:0.19405663,Seq_157617:0.19412154)Node_3262:0.009348111,(Seq_152180:0.19062215,Seq_157627:0.1905353)Node_3265:0.012874263)Node_3261:0.010030898,(Seq_157634:0.047459655,Seq_19333:0.047464456)Node_3268:0.16606194)Node_3260:0.013984981,(Seq_155991:0.14132367,Seq_157630:0.14117503)Node_3271:0.08621128)Node_3259:0.004734223,((Seq_157599:0.051694795,Seq_19345:0.051491663)Node_3275:0.049718764,Seq_152171:0.10121784)Node_3274:0.13105965)Node_3258:0.008801961,(Seq_149911:0.05877852,Seq_155993:0.058757488)Node_3279:0.18229684)Node_3257:0.030044086)Node_3237:0.008903334,(Seq_155994:0.25807247,Seq_19316:0.2584246)Node_3282:0.021899836)Node_3236:0.033897128)Node_3230:0.043666154,((Seq_152174:0.24413224,Seq_19340:0.24419074)Node_3286:0.043364137,((Seq_157632:0.13550983,Seq_21938:0.1355113)Node_3290:0.106340684,Seq_152172:0.24205144)Node_3289:0.045611773)Node_3285:0.07020703)Node_3229:0.039365113,((Seq_155987:0.059180994,Seq_155989:0.059074707)Node_3295:0.06002743,Seq_155990:0.119159)Node_3294:0.27789238)Node_3228:0.010054818,((((((Seq_157624:0.2045014,Seq_157633:0.20442957)Node_3304:0.044516914,((Seq_149707:0.08018907,Seq_157598:0.0802992)Node_3308:0.08081389,Seq_149711:0.16106749)Node_3307:0.08786476)Node_3303:0.0110954875,Seq_157597:0.2600126)Node_3302:0.060384568,((Seq_152177:0.18725774,Seq_155999:0.18724108)Node_3314:0.040885482,Seq_157619:0.22839558)Node_3313:0.09224865)Node_3301:0.013144332,(Seq_157601:0.21885252,Seq_157603:0.21887776)Node_3318:0.1147024)Node_3300:0.022708304,Seq_19327:0.35628653)Node_3299:0.050914045)Node_3227:0.011755898,Seq_19320:0.41894066)Node_3226:0.0071664746,(((((Seq_157607:0.35889226,Seq_21937:0.35899997)Node_3327:0.012303566,(Seq_155998:0.3319015,Seq_157628:0.33190852)Node_3330:0.039305612)Node_3326:0.008862114,Seq_157631:0.38044414)Node_3325:0.005919926,Seq_155992:0.38619146)Node_3324:0.01221882,(Seq_149708:0.2888287,Seq_157605:0.28890356)Node_3335:0.10957904)Node_3323:0.027636016)Node_3225:0.013232284,Seq_157616:0.43935266)Node_3224:0.019599965)Node_3170:0.0043923175,((Seq_157125:0.062727675,Seq_157127:0.062697865)Node_3340:0.38918814,Seq_151545:0.4518799)Node_3339:0.011396069)Node_3169:0.006419457,Seq_59333:0.46995723)Node_3168:0.013331843,(((((Seq_149555:0.22765815,Seq_150077:0.2276661)Node_3349:0.1619731,((Seq_150074:0.12914325,Seq_150078:0.12918328)Node_3353:0.04362026,Seq_150073:0.17276736)Node_3352:0.21672884)Node_3348:0.01539665,Seq_152107:0.40476894)Node_3347:0.0121894395,((((((((((((((((((((Seq_152515:0.025308698,Seq_152666:0.025273835)Node_3377:0.0030720725,(Seq_149576:0.021194516,Seq_152521:0.02121159)Node_3380:0.007148749)Node_3376:0.008553076,Seq_156988:0.036886156)Node_3375:0.0024991718,(Seq_152688:0.029453825,Seq_152728:0.029494308)Node_3384:0.009941083)Node_3374:0.00758502,Seq_152734:0.046976924)Node_3373:0.008322579,Seq_152690:0.055350427)Node_3372:0.0056638317,(((((Seq_152513:0.035344437,Seq_152516:0.03537345)Node_3393:0.0042090495,Seq_152517:0.03954086)Node_3392:0.004319076,(Seq_156996:0.03291814,Seq_156997:0.032984585)Node_3397:0.010963652)Node_3391:0.0015382048,(Seq_149734:0.039755195,Seq_158699:0.039803524)Node_3400:0.005640686)Node_3390:0.00514774,Seq_152735:0.050586395)Node_3389:0.010374397)Node_3371:0.0029336768,(((Seq_152721:0.032789383,Seq_156993:0.03280834)Node_3406:0.0032500876,((Seq_149578:0.028217256,Seq_152732:0.028159589)Node_3410:0.0020636502,(Seq_152719:0.02657147,Seq_156995:0.026632398)Node_3413:0.0036198562)Node_3409:0.0058197672)Node_3405:0.004528397,(Seq_152723:0.0326004,Seq_158694:0.032654192)Node_3416:0.008004753)Node_3404:0.023302572)Node_3370:0.010387496,Seq_152529:0.07428148)Node_3369:0.12412989,(((Seq_152740:0.024554584,Seq_156994:0.024574805)Node_3422:0.0072062546,Seq_152522:0.03183047)Node_3421:0.018462218,(((Seq_152665:0.020370299,Seq_152739:0.020378785)Node_3428:0.0061795143,Seq_156999:0.02656967)Node_3427:0.0029998296,Seq_149591:0.029536646)Node_3426:0.020678822)Node_3420:0.14818682)Node_3368:0.051370524,(((((Seq_152742:0.042963877,Seq_152744:0.043069597)Node_3437:0.01648053,Seq_152741:0.059465088)Node_3436:0.006798556,Seq_157000:0.0663072)Node_3435:0.01901433,Seq_152743:0.08534487)Node_3434:0.084815495,((((((Seq_152716:0.02954542,Seq_152754:0.029584793)Node_3448:0.011797623,Seq_152701:0.041360993)Node_3447:0.0154040465,(Seq_152494:0.030086083,Seq_152693:0.030046139)Node_3452:0.026675453)Node_3446:0.00975055,Seq_149581:0.06655868)Node_3445:0.008190124,Seq_152489:0.074663796)Node_3444:0.0056033083,Seq_152533:0.08027688)Node_3443:0.08982284)Node_3433:0.0797317)Node_3367:0.026684629,Seq_155682:0.27656636)Node_3366:0.014576483,((((((Seq_149912:0.025918145,Seq_156709:0.025850996)Node_3464:0.019903973,Seq_156708:0.045773026)Node_3463:0.02271083,Seq_156715:0.06858603)Node_3462:0.12742119,(Seq_151861:0.056210726,Seq_151864:0.05620365)Node_3469:0.13984801)Node_3461:0.034405902,(Seq_152452:0.05391767,Seq_152455:0.0539634)Node_3472:0.17646897)Node_3460:0.028282076,((Seq_154311:0.04164979,Seq_154316:0.04162648)Node_3476:0.00490099,Seq_154294:0.046527844)Node_3475:0.21213752)Node_3459:0.032339685)Node_3365:0.008306187,(Seq_158696:0.052716956,Seq_158701:0.052764393)Node_3480:0.2466679)Node_3364:0.0418403,(Seq_154948:0.27318132,Seq_156061:0.27313626)Node_3483:0.06799727)Node_3363:0.013326912,Seq_156876:0.35464153)Node_3362:0.016426157,(((Seq_152474:0.022528438,Seq_152506:0.02253998)Node_3489:0.0024883861,Seq_152519:0.024986964)Node_3488:0.016690476,Seq_152694:0.041675963)Node_3487:0.3292065)Node_3361:0.007951381,((((Seq_149915:0.072453186,Seq_152514:0.0723628)Node_3497:0.0045933146,(((Seq_149457:0.022077663,Seq_151871:0.022142958)Node_3502:0.0060604643,Seq_151859:0.028167749)Node_3501:0.030811,Seq_152518:0.0589518)Node_3500:0.018093385)Node_3496:0.024424627,(Seq_149589:0.05746996,Seq_151860:0.057539623)Node_3507:0.043911476)Node_3495:0.07225042,((Seq_154301:0.019646512,Seq_154308:0.019638242)Node_3511:0.0036009643,Seq_154299:0.023253527)Node_3510:0.15043391)Node_3494:0.20517911)Node_3360:0.0036570725,((((Seq_150072:0.049712893,Seq_157384:0.04962521)Node_3518:0.009740606,Seq_150075:0.059406497)Node_3517:0.0054651066,(Seq_149468:0.05703833,Seq_149552:0.056949485)Node_3522:0.007847254)Node_3516:0.11494491,Seq_149856:0.17990462)Node_3515:0.20277075)Node_3359:0.009477577,((Seq_149989:0.31540105,Seq_150010:0.3152847)Node_3527:0.011443701,((Seq_149990:0.2714655,Seq_149991:0.27160847)Node_3531:0.009612411,Seq_150009:0.2811951)Node_3530:0.045541637)Node_3526:0.0654061)Node_3358:0.024954781)Node_3346:0.023014888,(((Seq_149498:0.020115802,Seq_158189:0.020140633)Node_3537:0.093466826,Seq_158172:0.1135493)Node_3536:0.038263097,Seq_158175:0.15190004)Node_3535:0.288132)Node_3345:0.043089665)Node_3167:0.001224167,((Seq_152249:0.44084567,Seq_156301:0.44049612)Node_3543:0.013518424,((Seq_152647:0.29307714,Seq_156875:0.2931168)Node_3547:0.010118959,(((((((Seq_152679:0.039434016,Seq_156719:0.039493613)Node_3556:0.023821417,Seq_149524:0.0632859)Node_3555:0.009006794,(Seq_156681:0.019645471,Seq_156682:0.019673886)Node_3560:0.052586243)Node_3554:0.0077807433,(((Seq_149557:0.04343946,Seq_156710:0.043429565)Node_3565:0.011731105,Seq_156658:0.055151477)Node_3564:0.0036089802,(((Seq_151434:0.03263196,Seq_152710:0.032651685)Node_3571:0.013663604,(Seq_156673:0.028994314,Seq_156696:0.02898918)Node_3574:0.017264986)Node_3570:0.0056481226,Seq_156711:0.05196359)Node_3569:0.0068700872)Node_3563:0.02126486)Node_3553:0.015038057,Seq_149615:0.095149875)Node_3552:0.09221466,Seq_149837:0.18728192)Node_3551:0.003748279,((Seq_156699:0.059352297,Seq_156982:0.059403267)Node_3581:0.0678842,(Seq_149439:0.028063932,Seq_152305:0.028096441)Node_3584:0.09925907)Node_3580:0.06374779)Node_3550:0.11205517)Node_3546:0.15112726)Node_3542:0.030166391)Node_3166:0.0038950879,(Seq_149743:0.29195452,Seq_157126:0.29188818)Node_3587:0.19638261)Node_3165:0.0016489807,(((((((Seq_124003:0.11867017,Seq_131502:0.11871886)Node_3596:0.033688307,Seq_134793:0.15244234)Node_3595:0.1779438,(Seq_127690:0.11343715,Seq_139924:0.113181815)Node_3600:0.21674883)Node_3594:0.095842384,Seq_118844:0.42568845)Node_3593:0.010512719,Seq_139073:0.43661848)Node_3592:0.03844373,((Seq_120769:0.21561821,Seq_129834:0.21528304)Node_3606:0.17618541,Seq_142734:0.3911279)Node_3605:0.08370839)Node_3591:0.007209946,((((Seq_97457:0.225307,Seq_97627:0.22517666)Node_3613:0.018609695,Seq_98039:0.2440218)Node_3612:0.21074568,Seq_97831:0.45463708)Node_3611:0.0150941275,Seq_42287:0.46975628)Node_3610:0.012553701)Node_3590:0.00776971)Node_3164:0.0061757416,(Seq_22361:0.4347595,Seq_22887:0.4349578)Node_3619:0.061250538)Node_3163:9.241218E-4,(((((((((((Seq_108752:0.4016088,Seq_66475:0.4016504)Node_3632:0.0112966895,((((Seq_63728:0.33139098,Seq_72617:0.33119026)Node_3638:0.019710539,Seq_66735:0.35082278)Node_3637:0.010544493,Seq_53548:0.3617923)Node_3636:0.014112313,Seq_100744:0.37575647)Node_3635:0.037067898)Node_3631:0.010041137,(Seq_48320:0.40077972,Seq_99690:0.40075907)Node_3644:0.022281425)Node_3630:0.013638619,(Seq_26089:0.33392236,Seq_46634:0.33352733)Node_3647:0.103167824)Node_3629:0.011023152,Seq_177300:0.44781035)Node_3628:0.007716623,Seq_96427:0.45544773)Node_3627:0.013394993,((((Seq_53615:0.34656036,Seq_96988:0.34617174)Node_3655:0.03631749,Seq_40174:0.38288227)Node_3654:0.04548538,Seq_100115:0.42824763)Node_3653:0.02349323,(((Seq_106677:0.28550074,Seq_96559:0.2854497)Node_3662:0.11197694,Seq_50271:0.39725664)Node_3661:0.014237387,Seq_59153:0.411419)Node_3660:0.04011119)Node_3652:0.01731589)Node_3626:0.015307746,(((((((Seq_118526:0.3343679,Seq_96933:0.3345372)Node_3673:0.021218764,Seq_103950:0.35571796)Node_3672:0.050437108,Seq_99814:0.40626693)Node_3671:0.018319443,Seq_102405:0.4246235)Node_3670:0.016245924,((((Seq_47782:0.32199755,Seq_65446:0.3220139)Node_3682:0.024861092,(((Seq_68172:0.28608975,Seq_96828:0.28575256)Node_3687:0.01988882,Seq_94568:0.30615598)Node_3686:0.011592987,Seq_115565:0.31795418)Node_3685:0.029333824)Node_3681:0.03207252,Seq_53063:0.3789824)Node_3680:0.040766846,Seq_26342:0.41949287)Node_3679:0.021110173)Node_3669:0.02025124,((Seq_46631:0.3920174,Seq_94553:0.39188546)Node_3695:0.0418105,((Seq_19730:0.19180705,Seq_27668:0.1918066)Node_3699:0.15907675,Seq_70295:0.35122967)Node_3698:0.08292071)Node_3694:0.027065134)Node_3668:0.0027121801,(((((Seq_20418:0.32775465,Seq_38343:0.32818455)Node_3707:0.090100534,Seq_64561:0.41802758)Node_3706:0.020371221,Seq_67281:0.43840933)Node_3705:0.007218753,(Seq_28804:0.36028752,Seq_67547:0.35983035)Node_3712:0.08556737)Node_3704:0.006946821,((((((((((Seq_96453:0.26797712,Seq_96499:0.26799333)Node_3724:0.04373147,Seq_50161:0.31174937)Node_3723:0.018974729,(Seq_71806:0.2882439,Seq_72355:0.2880243)Node_3728:0.04259379)Node_3722:0.0031900918,Seq_82300:0.33348352)Node_3721:0.021044757,(Seq_187535:0.2958553,Seq_28970:0.29567903)Node_3732:0.059168957)Node_3720:0.020465653,(Seq_79323:0.35090867,Seq_86977:0.35120717)Node_3735:0.02467232)Node_3719:0.020638315,(Seq_27681:0.21554583,Seq_43889:0.21476084)Node_3738:0.18089917)Node_3718:0.007008157,((((((Seq_29161:0.2637789,Seq_70325:0.26380315)Node_3746:0.07087559,Seq_70110:0.33457944)Node_3745:0.014345988,Seq_111728:0.34915295)Node_3744:0.0074312235,Seq_58935:0.35652435)Node_3743:0.014114546,(Seq_188869:0.35063013,Seq_63128:0.3509257)Node_3752:0.019715874)Node_3742:0.021276353,(((Seq_117422:0.2611011,Seq_117730:0.26089206)Node_3757:0.052347958,Seq_96408:0.31292796)Node_3756:0.03388061,Seq_94802:0.34736815)Node_3755:0.045018345)Node_3741:0.011290076)Node_3717:0.008718741,Seq_50774:0.41217777)Node_3716:0.014047733,(((((Seq_30677:0.22372252,Seq_65128:0.22372289)Node_3767:0.0148450835,Seq_182933:0.23850983)Node_3766:0.051526725,(Seq_19817:0.23281172,Seq_20337:0.23281656)Node_3771:0.057514347)Node_3765:0.0619574,Seq_82084:0.3522254)Node_3764:0.033784065,((Seq_183680:0.3034058,Seq_69449:0.30297622)Node_3776:0.047819532,Seq_61587:0.35146016)Node_3775:0.034712706)Node_3763:0.039980974)Node_3715:0.026655078)Node_3703:0.011181938)Node_3667:0.02043883)Node_3625:0.004236616,(((Seq_149735:0.036732946,Seq_152707:0.036727335)Node_3782:0.29016563,(Seq_149561:0.034535863,Seq_154297:0.034520853)Node_3785:0.29236063)Node_3781:0.029121809,Seq_152108:0.35588443)Node_3780:0.13233525)Node_3624:0.004076973,Seq_105842:0.49240172)Node_3623:0.0031520217,(((((Seq_149574:0.094005354,Seq_151402:0.09399046)Node_3794:0.037491884,Seq_151401:0.13158864)Node_3793:0.33267248,((Seq_151399:0.02418694,Seq_151403:0.024144426)Node_3799:0.0034018438,Seq_151404:0.027591763)Node_3798:0.43646336)Node_3792:0.013591435,Seq_138601:0.47785717)Node_3791:0.013879038,Seq_122150:0.49172625)Node_3790:0.003939698)Node_3622:0.0015129697)Node_3162:0.0010177955,(((((((Seq_97625:0.28923994,Seq_98258:0.28914374)Node_3811:0.0071623735,Seq_94770:0.2963808)Node_3810:0.022619858,Seq_96219:0.31899005)Node_3809:0.042732358,(Seq_97510:0.2616657,Seq_97513:0.26171553)Node_3816:0.10019153)Node_3808:0.07676003,Seq_95126:0.43836626)Node_3807:0.03304134,Seq_94338:0.47159204)Node_3806:0.016581355,Seq_98132:0.48814985)Node_3805:0.010080186)Node_3161:1.7487165E-4,(Seq_30216:0.4944012,Seq_45517:0.4942951)Node_3822:0.004045555)Node_3160:3.9859305E-4,((Seq_100103:0.44540697,Seq_123781:0.44539905)Node_3826:0.04375266,Seq_157202:0.48904043)Node_3825:0.009667062)Node_3159:6.4610067E-4,((Seq_94707:0.38867587,Seq_96020:0.38867554)Node_3831:0.10955114,Seq_96275:0.49824992)Node_3830:0.0012089962)Node_3158:2.90017E-4,((Seq_118191:0.49885046,Seq_70962:0.4988767)Node_3836:3.7504957E-4,(Seq_42333:0.49747458,Seq_46101:0.4974563)Node_3839:0.0017552491)Node_3835:5.130523E-4)Node_3157:8.625654E-5,(((((Seq_103377:0.46648026,Seq_156287:0.46641618)Node_3846:0.025808137,(Seq_156129:0.43070495,Seq_156148:0.43061548)Node_3849:0.06163179)Node_3845:0.0068484764,Seq_27320:0.49918717)Node_3844:4.197805E-4,((((((((Seq_149558:0.32307243,Seq_158177:0.3230295)Node_3860:0.09602684,Seq_116041:0.41896376)Node_3859:0.0017313303,(((((Seq_156643:0.04826177,Seq_156725:0.048232075)Node_3868:0.035191715,Seq_152762:0.08346688)Node_3867:0.06640639,Seq_158697:0.14974545)Node_3866:0.023134546,((((((Seq_152753:0.07060972,Seq_152759:0.070654824)Node_3878:0.019343914,Seq_152722:0.08986211)Node_3877:0.014695492,Seq_156724:0.10469763)Node_3876:0.00988408,Seq_152781:0.11453243)Node_3875:0.0098187495,Seq_152761:0.124380484)Node_3874:0.010411251,((Seq_156697:0.045102667,Seq_156998:0.045005724)Node_3886:0.051477674,Seq_156683:0.09653351)Node_3885:0.03810386)Node_3873:0.038073663)Node_3865:0.13901196,Seq_155683:0.31199038)Node_3864:0.108874835)Node_3858:0.017376028,(Seq_22432:0.11115389,Seq_52024:0.11120372)Node_3891:0.3270267)Node_3857:0.023032911,Seq_71906:0.46130922)Node_3856:0.03621699,(((((Seq_151547:0.018484514,Seq_151548:0.018483795)Node_3899:0.015403305,Seq_151549:0.03388666)Node_3898:0.028237777,Seq_151551:0.06211143)Node_3897:0.12700878,Seq_151550:0.18916442)Node_3896:0.21309038,Seq_151544:0.40228155)Node_3895:0.09517566)Node_3855:0.0012495602,((((Seq_155395:0.4879078,Seq_190116:0.48759648)Node_3909:0.0034254736,(((Seq_149730:0.30993226,Seq_150002:0.31001562)Node_3914:0.16221052,Seq_150008:0.47205538)Node_3913:0.012064046,((((((((Seq_149491:0.1918943,Seq_51539:0.19189097)Node_3925:0.0155400215,Seq_156229:0.20735843)Node_3924:0.084575154,Seq_156228:0.2919274)Node_3923:0.09220843,((((Seq_156118:0.03112116,Seq_156161:0.03111386)Node_3933:0.011444464,Seq_156151:0.042543143)Node_3932:0.004038655,(Seq_156092:0.03619938,Seq_156160:0.036173105)Node_3937:0.010408129)Node_3931:8.800495E-4,(((((Seq_156152:0.021645779,Seq_156154:0.021623932)Node_3944:0.008624494,Seq_156193:0.03026279)Node_3943:0.002975174,Seq_156116:0.033234134)Node_3942:0.0051754354,Seq_156213:0.038426556)Node_3941:0.0029340948,Seq_156212:0.041361336)Node_3940:0.006104437)Node_3930:0.33676803)Node_3922:0.030836664,((Seq_156119:0.037320066,Seq_156216:0.03732549)Node_3952:0.022123054,Seq_156214:0.059420597)Node_3951:0.35573497)Node_3921:0.02365029,Seq_171327:0.43833733)Node_3920:0.020406032,((Seq_21990:0.4147927,Seq_80673:0.41490766)Node_3958:0.010969304,Seq_195445:0.42564872)Node_3957:0.033183176)Node_3919:0.011795454,Seq_194987:0.4707398)Node_3918:0.013185466)Node_3912:0.007176444)Node_3908:0.0016603214,((((((((Seq_151862:0.06030116,Seq_151863:0.060157552)Node_3970:0.041292068,(Seq_152726:0.04868866,Seq_152727:0.048767075)Node_3973:0.05274337)Node_3969:0.03418831,((((Seq_152736:0.052255575,Seq_156674:0.05225239)Node_3979:0.0021550057,(((Seq_152545:0.03603203,Seq_152737:0.036076635)Node_3984:0.012587838,Seq_152691:0.04860836)Node_3983:0.0021538534,(((Seq_152689:0.038748484,Seq_152733:0.038768582)Node_3990:0.0029251562,Seq_152755:0.04176721)Node_3989:8.215621E-4,Seq_156656:0.042437214)Node_3988:0.00819409)Node_3982:0.0036689395)Node_3978:0.0038640467,Seq_156663:0.058149997)Node_3977:0.0065984037,Seq_152674:0.06489706)Node_3976:0.07078454)Node_3968:0.0624219,Seq_157349:0.19768469)Node_3967:0.16995154,Seq_152646:0.36805052)Node_3966:0.11633451,Seq_191355:0.48401776)Node_3965:0.0022379083,((((((((Seq_149588:0.07279416,Seq_152663:0.0727883)Node_4007:0.08206268,(Seq_153059:0.028398935,Seq_156703:0.028448539)Node_4010:0.12617354)Node_4006:0.07928278,Seq_154315:0.23411053)Node_4005:0.093663335,Seq_152667:0.32795066)Node_4004:0.06336183,((((Seq_149848:0.024732085,Seq_152724:0.024755547)Node_4018:0.0021873356,Seq_152682:0.026909547)Node_4017:0.004863087,Seq_152729:0.03177679)Node_4016:0.0058136466,Seq_152683:0.037589204)Node_4015:0.3537113)Node_4003:0.03511146,(((((Seq_152097:0.024558933,Seq_152099:0.02455624)Node_4028:0.018946778,Seq_152105:0.043470327)Node_4027:0.09970622,Seq_152100:0.14317475)Node_4026:0.04318969,Seq_23603:0.1864261)Node_4025:0.042794965,Seq_155685:0.22877155)Node_4024:0.1970661)Node_4002:0.03402929,Seq_149611:0.4607628)Node_4001:0.016367963,(Seq_152508:0.23849739,Seq_152709:0.2386368)Node_4036:0.23820914)Node_4000:0.009874123)Node_3964:0.0013223124,(((((Seq_158160:0.1825652,Seq_158162:0.18246412)Node_4043:0.2433406,Seq_158164:0.42598462)Node_4042:0.03049093,(Seq_149740:0.19717221,Seq_156980:0.19698545)Node_4047:0.259321)Node_4041:0.013668664,(Seq_156073:0.43107057,Seq_23532:0.43125048)Node_4050:0.03881508)Node_4040:0.010131689,(Seq_174420:0.4586518,Seq_177126:0.45862573)Node_4053:0.021403948)Node_4039:0.0078108762)Node_3963:0.005014061)Node_3907:0.004229245,Seq_156197:0.49740252)Node_3906:0.0014848637)Node_3854:1.06020845E-4,(((Seq_151987:0.49145648,Seq_24816:0.49137965)Node_4059:0.0036992722,(Seq_158163:0.47636434,Seq_165185:0.47660503)Node_4062:0.018560639)Node_4058:0.0014995934,((((Seq_126407:0.02684222,Seq_134502:0.02689489)Node_4068:0.12544535,Seq_144302:0.1523229)Node_4067:0.037003975,Seq_148114:0.18928683)Node_4066:0.16171508,(Seq_127655:0.059430193,Seq_138549:0.059505925)Node_4073:0.29159543)Node_4065:0.14553075)Node_4057:0.0022848635)Node_3853:6.264578E-4)Node_3843:1.450654E-4,((((((((((((Seq_25527:0.4344605,Seq_52018:0.43443644)Node_4087:0.024314959,(Seq_156294:0.12393725,Seq_156298:0.12392986)Node_4090:0.33498344)Node_4086:0.010310567,Seq_149490:0.46921104)Node_4085:0.0033007087,Seq_149652:0.47250006)Node_4084:0.006168488,Seq_139670:0.478631)Node_4083:0.0023975433,((Seq_156192:0.3452843,Seq_156194:0.3452877)Node_4097:0.022640424,Seq_156087:0.3679513)Node_4096:0.113159746)Node_4082:0.0041898885,(((Seq_121731:0.06173772,Seq_146551:0.06173359)Node_4103:0.30422834,((Seq_118730:1.525121E-4,Seq_124874:1.4792853E-4)Node_4107:0.036478788,Seq_142281:0.036623508)Node_4106:0.32915717)Node_4102:0.098391496,Seq_127672:0.46419218)Node_4101:0.021080008)Node_4081:0.0055826963,(Seq_137092:0.07358546,Seq_139545:0.07352022)Node_4112:0.4173582)Node_4080:0.0027824482,Seq_45835:0.4936026)Node_4079:0.0013252109,(((((Seq_152651:0.12310078,Seq_152652:0.12310781)Node_4120:0.08398622,Seq_152654:0.20709202)Node_4119:0.056073196,((Seq_152648:0.082753934,Seq_152650:0.082737446)Node_4125:0.12409148,Seq_156701:0.20682919)Node_4124:0.056321766)Node_4118:0.02575288,Seq_152655:0.28889698)Node_4117:0.042175557,((Seq_152098:0.09587277,Seq_152653:0.09586997)Node_4131:0.053732675,Seq_152656:0.1495852)Node_4130:0.18148953)Node_4116:0.16393584)Node_4078:0.001420301,Seq_153375:0.4964645)Node_4077:0.001498435,(Seq_151435:0.4429567,Seq_156101:0.4429344)Node_4136:0.055014618)Node_4076:0.0017780301)Node_3842:1.08392545E-4)Node_3156:1.01096804E-4)Node_2034:2.0191255E-5,(((((((Seq_51607:0.47326377,Seq_96224:0.4730456)Node_4145:0.020487115,Seq_75250:0.4938256)Node_4144:0.0036713642,(Seq_90939:0.18429925,Seq_91083:0.18459538)Node_4149:0.31280985)Node_4143:0.0016573736,(Seq_50034:0.49658433,Seq_75238:0.49651074)Node_4152:0.0025426873)Node_4142:3.9239277E-4,((((Seq_119765:0.005018917,Seq_136806:0.0050190664)Node_4158:0.07203728,Seq_133271:0.07706784)Node_4157:0.42067784,(Seq_154836:0.053097144,Seq_154837:0.053209707)Node_4162:0.44449311)Node_4156:0.001174376,((((((Seq_153421:0.09194376,Seq_153422:0.09194337)Node_4170:0.006744404,Seq_149571:0.09869825)Node_4169:0.04692041,Seq_160083:0.14560224)Node_4168:0.02227198,Seq_160081:0.16789216)Node_4167:0.059694618,Seq_151436:0.2275409)Node_4166:0.2676113,Seq_164959:0.495049)Node_4165:0.0038245919)Node_4155:5.954352E-4)Node_4141:2.5965538E-4,Seq_96650:0.49982452)Node_4140:1.1095569E-4,(((((((((Seq_150532:0.46780998,Seq_157359:0.46783486)Node_4187:0.011477031,Seq_73988:0.47944543)Node_4186:0.006788891,Seq_45414:0.4863943)Node_4185:0.0051717125,Seq_23904:0.4915135)Node_4184:0.0045091445,(((Seq_157295:0.14516829,Seq_157375:0.14498213)Node_4195:0.31720203,Seq_149501:0.4620619)Node_4194:0.017435063,Seq_91013:0.48019716)Node_4193:0.015871206)Node_4183:0.0016907882,((((((Seq_126329:0.48447508,Seq_93355:0.48453563)Node_4205:0.00425921,Seq_133929:0.48878777)Node_4204:0.0014285306,(Seq_109990:0.48175249,Seq_24405:0.48175058)Node_4209:0.008357971)Node_4203:6.922842E-4,Seq_24034:0.49088207)Node_4202:0.0015813337,((Seq_52919:0.46490008,Seq_91085:0.4645111)Node_4214:0.01769152,Seq_133966:0.48253676)Node_4213:0.009965692)Node_4201:0.0029890607,(((((Seq_150513:0.36970454,Seq_90657:0.36931977)Node_4222:0.07599554,((Seq_154408:0.07610286,Seq_154416:0.07606803)Node_4226:0.062266223,Seq_154381:0.13833329)Node_4225:0.3074266)Node_4221:0.024987834,Seq_151241:0.47068954)Node_4220:0.01029637,Seq_90792:0.4811084)Node_4219:0.009177881,((Seq_151915:0.46896204,Seq_153085:0.468698)Node_4233:0.011094252,Seq_151921:0.48009977)Node_4232:0.010116904)Node_4218:0.0053301556)Node_4200:0.002058603)Node_4182:0.0010386904,(((Seq_150502:0.4909139,Seq_151238:0.49100447)Node_4239:0.0029447034,(((Seq_150501:0.051786836,Seq_150507:0.051889826)Node_4244:0.025139144,Seq_150506:0.07695147)Node_4243:0.062292,Seq_150508:0.13937336)Node_4242:0.35452121)Node_4238:0.003246936,Seq_150527:0.4970749)Node_4237:0.001519431)Node_4181:6.960093E-4,((((Seq_123281:0.26489085,Seq_137457:0.26483443)Node_4253:0.102463536,Seq_132109:0.3673622)Node_4252:0.13028929,Seq_148354:0.4976432)Node_4251:2.1742996E-4,((((Seq_150435:0.4728175,Seq_158695:0.47298944)Node_4261:0.0141045945,Seq_25716:0.48700356)Node_4260:0.004957381,(((((Seq_119532:0.02347906,Seq_136240:0.02347968)Node_4269:0.0013493242,Seq_134503:0.02482797)Node_4268:0.23992449,Seq_143127:0.2647861)Node_4267:0.18649866,Seq_24099:0.45126903)Node_4266:0.010558466,((Seq_142110:0.29450873,Seq_147443:0.2945109)Node_4276:0.09574837,((Seq_145587:0.13859749,Seq_146501:0.1385852)Node_4280:0.15604539,Seq_139258:0.29454884)Node_4279:0.09579189)Node_4275:0.071507625)Node_4265:0.03033069)Node_4259:0.0029343143,Seq_90757:0.4949726)Node_4258:0.0027734002)Node_4250:0.001614245)Node_4180:3.103332E-4,(((((Seq_150434:0.48199803,Seq_52808:0.48180252)Node_4289:0.010090484,(((Seq_118668:0.050634954,Seq_140179:0.050600074)Node_4294:0.0028529218,Seq_124641:0.053418033)Node_4293:0.022781717,Seq_126841:0.07624107)Node_4292:0.41578156)Node_4288:0.0030364757,Seq_164553:0.49524587)Node_4287:0.0034654234,(((((Seq_128005:0.19268066,Seq_148386:0.19266622)Node_4304:0.019497652,(Seq_130979:0.062390752,Seq_135377:0.062378753)Node_4307:0.14978662)Node_4303:0.03178414,((Seq_133302:0.026815906,Seq_134198:0.026832173)Node_4311:0.010874458,Seq_127472:0.03770738)Node_4310:0.20627956)Node_4302:0.12086096,(((Seq_124540:0.08383163,Seq_147574:0.083814986)Node_4317:0.070103645,Seq_126485:0.15392531)Node_4316:0.013970441,Seq_123369:0.16792041)Node_4315:0.19692597)Node_4301:0.104744636,Seq_100706:0.46958494)Node_4300:0.029000472)Node_4286:7.232176E-4,Seq_90764:0.49942017)Node_4285:3.4362456E-4)Node_4179:1.8175795E-4)Node_4139:4.9063052E-5)Node_2033:2.9230609E-5,(((((((Seq_124513:0.14459486,Seq_133085:0.14453772)Node_4330:0.34581193,Seq_121743:0.49065349)Node_4329:0.0055082953,Seq_103385:0.4961012)Node_4328:0.0020933182,((Seq_118763:0.11687059,Seq_144527:0.116925925)Node_4336:0.21751645,Seq_127753:0.334322)Node_4335:0.1637429)Node_4327:0.0014815365,(((((Seq_134600:0.045392193,Seq_147185:0.045392618)Node_4344:0.033919625,Seq_135415:0.079296306)Node_4343:0.39712837,Seq_75881:0.47639355)Node_4342:0.016105356,(Seq_68674:0.4631146,Seq_75222:0.4630814)Node_4349:0.029429441)Node_4341:0.0051123737,((Seq_110072:0.29162818,Seq_24120:0.291664)Node_4353:0.19365099,(Seq_26671:0.17055073,Seq_50040:0.1705109)Node_4356:0.31476822)Node_4352:0.012297796)Node_4340:0.0020457748)Node_4326:1.704812E-4,((((((Seq_126840:0.10607113,Seq_146486:0.1061622)Node_4364:0.051341757,Seq_139961:0.15747477)Node_4363:0.28297362,((((((Seq_136961:0.060610004,Seq_137893:0.060608227)Node_4373:0.023656344,Seq_120406:0.08432505)Node_4372:0.021704076,Seq_126482:0.10603061)Node_4371:0.0049416837,Seq_119773:0.11101237)Node_4370:0.0052297544,Seq_142350:0.11613181)Node_4369:0.013310776,(Seq_136600:0.07856754,Seq_144515:0.078631245)Node_4380:0.05084883)Node_4368:0.3109059)Node_4362:0.04889232,Seq_24554:0.48942158)Node_4361:0.00893046,((Seq_109980:0.22654626,Seq_24406:0.22665887)Node_4385:0.26199636,Seq_24541:0.48867682)Node_4384:0.009610844)Node_4360:0.0013165631,(Seq_25088:0.4974813,Seq_26613:0.49739465)Node_4389:0.0022097074)Node_4359:2.1067525E-4)Node_4325:1.0055748E-4,((Seq_155019:0.49893516,Seq_80837:0.49890435)Node_4393:7.5252505E-4,((((((Seq_138833:0.03374924,Seq_145090:0.03374292)Node_4401:0.018443605,Seq_139100:0.052160844)Node_4400:0.008190709,((Seq_126357:0.024167364,Seq_147366:0.024163688)Node_4406:0.0039866823,(Seq_138430:0.022722086,Seq_142514:0.02272359)Node_4409:0.005429374)Node_4405:0.03223456)Node_4399:0.096472204,Seq_140950:0.156833)Node_4398:0.30035916,(Seq_127772:0.033655398,Seq_144580:0.033657946)Node_4413:0.42355022)Node_4397:0.029033141,((((Seq_148157:0.04237667,Seq_158095:0.04237027)Node_4419:0.0023704146,(Seq_141403:0.032948326,Seq_147305:0.032971628)Node_4422:0.011771764)Node_4418:0.014539101,Seq_141177:0.059239782)Node_4417:0.30780602,Seq_140462:0.36706108)Node_4416:0.1191603)Node_4396:0.013430472)Node_4392:2.6401074E-4)Node_4324:4.0543597E-5)Node_2032:8.095696E-6,((((((((((((Seq_156416:0.49471226,Seq_91075:0.4946206)Node_4438:0.0039973524,Seq_27277:0.49870652)Node_4437:6.740837E-4,(((((((Seq_158030:0.10453702,Seq_158031:0.10453026)Node_4448:0.15291622,Seq_153247:0.25744152)Node_4447:0.01078569,(Seq_153251:0.2106678,Seq_153276:0.21065623)Node_4452:0.057579696)Node_4446:0.057357326,(Seq_153227:0.059285525,Seq_153255:0.059288926)Node_4455:0.26630887)Node_4445:0.093137085,Seq_156417:0.41869754)Node_4444:0.018767387,(((Seq_153233:0.29177535,Seq_153239:0.29162806)Node_4461:0.010357185,Seq_153253:0.30202186)Node_4460:0.10271353,Seq_153263:0.4047862)Node_4459:0.03266164)Node_4443:0.016445903,Seq_51552:0.45398664)Node_4442:0.04548345)Node_4436:1.9769635E-4,((((((((((((((Seq_157469:0.10270649,Seq_157472:0.10272971)Node_4480:0.020641131,(Seq_157481:0.06158734,Seq_157486:0.061582085)Node_4483:0.06182545)Node_4479:0.020218862,(Seq_157466:0.049865715,Seq_157467:0.04989191)Node_4486:0.093678035)Node_4478:0.09064716,Seq_157465:0.2342535)Node_4477:0.031843584,Seq_157478:0.26615694)Node_4476:0.011245923,Seq_157475:0.27740678)Node_4475:0.18272695,(Seq_136225:0.16993843,Seq_146434:0.16990624)Node_4492:0.2902883)Node_4474:0.026639886,((((((((((Seq_149510:0.050878234,Seq_155259:0.05064964)Node_4504:0.09910082,Seq_155248:0.14981088)Node_4503:0.07610183,(((Seq_155152:0.032067962,Seq_155199:0.032059584)Node_4510:0.008051555,(Seq_155143:0.027834548,Seq_155197:0.027834492)Node_4513:0.012282864)Node_4509:0.054091528,Seq_155309:0.094296426)Node_4508:0.13163735)Node_4502:0.030415196,((Seq_155062:0.07029963,Seq_155219:0.07034125)Node_4518:0.12882671,((Seq_155148:0.021251865,Seq_155178:0.021317596)Node_4522:0.024478912,Seq_155065:0.045882545)Node_4521:0.15325464)Node_4517:0.057381026)Node_4501:0.028552715,(Seq_155140:0.18852802,Seq_155262:0.18844666)Node_4526:0.096587196)Node_4500:0.053983066,((((Seq_155169:0.04899324,Seq_155281:0.04906564)Node_4532:0.022901889,Seq_155151:0.07191449)Node_4531:0.0647687,(Seq_155074:0.058872044,Seq_155296:0.0588426)Node_4536:0.07778776)Node_4530:0.12241206,(Seq_155124:0.04515275,Seq_155267:0.04514875)Node_4539:0.21405087)Node_4529:0.07995167)Node_4499:0.013643001,((((((((((((((Seq_155276:0.08257159,Seq_155291:0.08252632)Node_4555:0.01276676,Seq_155117:0.09537288)Node_4554:0.04311322,Seq_155110:0.13848197)Node_4553:0.0058412375,(((Seq_149470:0.008933447,Seq_155012:0.008954301)Node_4562:0.052596543,Seq_155162:0.061552305)Node_4561:0.008307769,Seq_155091:0.06989304)Node_4560:0.074470334)Node_4552:0.011767375,((Seq_155113:0.03686358,Seq_155234:0.036801074)Node_4568:0.087477826,Seq_155164:0.124297045)Node_4567:0.031709272)Node_4551:0.013410475,((((Seq_155025:0.035375357,Seq_155173:0.035480574)Node_4575:0.009610503,Seq_149736:0.04503081)Node_4574:0.07006111,Seq_155028:0.11508487)Node_4573:0.020119376,Seq_155288:0.13510734)Node_4572:0.03423478)Node_4550:0.0405785,Seq_155015:0.2098889)Node_4549:0.00507849,(Seq_149880:0.10050648,Seq_155036:0.1005995)Node_4582:0.114447944)Node_4548:0.025487449,((((Seq_155161:0.02777327,Seq_155279:0.027773956)Node_4588:0.066977024,Seq_155258:0.09472763)Node_4587:0.06345491,Seq_155082:0.15817781)Node_4586:0.024585048,(Seq_155020:0.06984586,Seq_155076:0.06986099)Node_4593:0.1128896)Node_4585:0.057712268)Node_4547:0.012853317,(((Seq_155051:0.050394233,Seq_155084:0.050412893)Node_4598:0.016287457,Seq_155302:0.066689156)Node_4597:0.15983655,Seq_155109:0.22659627)Node_4596:0.026703497)Node_4546:0.008408509,Seq_155187:0.2617542)Node_4545:0.0056891353,(((Seq_155071:0.023934292,Seq_155232:0.023923114)Node_4606:0.025727117,Seq_155316:0.049657248)Node_4605:0.19317207,Seq_155174:0.2430415)Node_4604:0.024493167)Node_4544:0.044614866,Seq_155226:0.3119359)Node_4543:0.013795468,((((Seq_149687:0.024631003,Seq_149690:0.024631742)Node_4615:0.00517221,Seq_149689:0.02979237)Node_4614:0.0054186583,Seq_153252:0.035204757)Node_4613:0.008331568,Seq_153265:0.04353383)Node_4612:0.28234506)Node_4542:0.026793877)Node_4498:0.020654088,(Seq_156414:0.16794603,Seq_156422:0.16798176)Node_4621:0.20544808)Node_4497:0.020318054,(((((((((((((((Seq_149881:0.019490318,Seq_155098:0.019446524)Node_4638:0.06363341,Seq_155211:0.08313774)Node_4637:0.0043939063,(Seq_155256:0.051273692,Seq_155294:0.0512769)Node_4642:0.03622446)Node_4636:0.0038954755,(Seq_149847:0.07156996,Seq_155252:0.071332976)Node_4645:0.01988087)Node_4635:0.0033090673,((Seq_155060:0.067041665,Seq_155116:0.06698879)Node_4649:0.021231301,Seq_155213:0.08810207)Node_4648:0.0065099727)Node_4634:0.003118958,((Seq_155292:0.083014585,Seq_155300:0.08299363)Node_4654:0.010619313,(Seq_155138:0.07964704,Seq_155196:0.07955627)Node_4657:0.014107817)Node_4653:0.004162804)Node_4633:0.004963961,Seq_155282:0.10281229)Node_4632:0.0019621926,((((Seq_155021:0.027360205,Seq_155217:0.02738575)Node_4664:0.034236036,Seq_155016:0.061563347)Node_4663:0.02127443,Seq_155249:0.082982235)Node_4662:0.011273638,Seq_155132:0.09423409)Node_4661:0.010516764)Node_4631:0.0013030878,(((Seq_155070:0.085237846,Seq_155194:0.08501337)Node_4672:0.0041869017,(((Seq_155111:0.06508116,Seq_155270:0.065054774)Node_4677:0.009222381,Seq_149516:0.07447253)Node_4676:0.00838376,(Seq_155163:0.07243436,Seq_155290:0.07234354)Node_4681:0.010409991)Node_4675:0.0065075937)Node_4671:0.009625923,Seq_155306:0.09903674)Node_4670:0.007040485)Node_4630:0.0022645255,(Seq_155101:0.09456535,Seq_155154:0.09449681)Node_4685:0.013658916)Node_4629:0.0026662084,(Seq_149521:0.09525721,Seq_155266:0.095217034)Node_4688:0.015736818)Node_4628:0.003877778,((Seq_155133:0.09284934,Seq_155209:0.092895865)Node_4692:0.006494628,(Seq_155105:0.02197585,Seq_155146:0.021904668)Node_4695:0.077591255)Node_4691:0.015376236)Node_4627:0.0069750748,Seq_155175:0.121763535)Node_4626:0.005615763,Seq_155216:0.12749788)Node_4625:0.028344985,((Seq_155063:0.09018362,Seq_155160:0.09019561)Node_4701:0.004769676,Seq_155048:0.09497065)Node_4700:0.06072206)Node_4624:0.23791264)Node_4496:0.027443584,((Seq_129007:0.032524876,Seq_137525:0.03251568)Node_4706:0.0068602115,Seq_139217:0.039264187)Node_4705:0.38191068)Node_4495:0.06557941)Node_4473:0.0012142692,Seq_153234:0.48772097)Node_4472:0.008461464,(((((((((((Seq_156047:0.049478553,Seq_156051:0.04943779)Node_4721:0.0029300298,Seq_156048:0.052371968)Node_4720:0.0026029067,(Seq_156003:0.04701597,Seq_156009:0.04710684)Node_4725:0.007904102)Node_4719:2.1972475E-4,((((Seq_156013:0.041330963,Seq_156036:0.041294426)Node_4731:0.0058426093,Seq_156016:0.04715579)Node_4730:0.0030124444,((Seq_149840:0.04143023,Seq_156007:0.041447464)Node_4736:0.004217894,Seq_149843:0.045679208)Node_4735:0.004506119)Node_4729:0.001714996,((((Seq_156024:0.040667683,Seq_156028:0.04067289)Node_4743:0.0035085145,((((Seq_156025:0.031537734,Seq_156032:0.03148209)Node_4749:0.0032630092,Seq_156019:0.03477276)Node_4748:0.0024746861,Seq_149841:0.037263203)Node_4747:0.0026861636,((Seq_156015:0.028353993,Seq_156022:0.028278567)Node_4755:0.007599555,Seq_156040:0.035876073)Node_4754:0.004081807)Node_4746:0.004187337)Node_4742:0.0023159792,(((((Seq_156031:0.034838397,Seq_156053:0.034870848)Node_4763:0.003392875,Seq_156038:0.03826705)Node_4762:8.104202E-4,(((Seq_149842:0.030545937,Seq_156017:0.030523235)Node_4769:0.0017025813,Seq_134000:0.0322646)Node_4768:0.003916597,Seq_142429:0.03619729)Node_4767:0.0028547123)Node_4761:0.0025366775,Seq_156050:0.041613862)Node_4760:0.0022150145,(Seq_149844:0.038047936,Seq_156046:0.0380338)Node_4775:0.005791276)Node_4759:0.0026290116)Node_4741:9.82126E-4,(Seq_156008:0.043828882,Seq_156049:0.043825917)Node_4778:0.0036072668)Node_4740:0.004428426)Node_4728:0.0032833146)Node_4718:0.005369499,Seq_156010:0.06054398)Node_4717:0.0055222777,((Seq_156014:0.051042266,Seq_156027:0.05109199)Node_4783:0.006792636,(((Seq_149845:0.043632355,Seq_156045:0.04365888)Node_4788:0.003188419,Seq_156033:0.046881262)Node_4787:0.0030798607,Seq_156044:0.04996964)Node_4786:0.0079201525)Node_4782:0.008221484)Node_4716:0.0038903828,Seq_156034:0.06990966)Node_4715:0.004098719,(((((((Seq_156005:0.04363195,Seq_156055:0.04370755)Node_4800:0.008487491,Seq_156039:0.05217957)Node_4799:0.00276893,(((Seq_149889:0.04454401,Seq_156041:0.044531375)Node_4806:0.0028061105,((((Seq_149838:0.030956155,Seq_149839:0.030954795)Node_4812:0.0023607896,Seq_156020:0.033353742)Node_4811:0.004101941,(Seq_156011:0.026110793,Seq_156012:0.026115382)Node_4816:0.01140749)Node_4810:0.004224404,Seq_156054:0.041665927)Node_4809:0.0056797294)Node_4805:0.002840072,(Seq_131396:0.04389873,Seq_156043:0.04388343)Node_4820:0.0063170725)Node_4804:0.0047147735)Node_4798:0.0021748864,Seq_156021:0.057105113)Node_4797:8.536464E-4,Seq_156023:0.05797204)Node_4796:0.003865097,Seq_156052:0.06184052)Node_4795:0.0033250574,Seq_156042:0.06522942)Node_4794:0.008897033)Node_4714:0.010355183,Seq_156026:0.08443309)Node_4713:0.037420362,Seq_156035:0.121922955)Node_4712:0.04323547,Seq_124053:0.16515134)Node_4711:0.33138216)Node_4471:0.001029973,((((((Seq_119582:0.05899053,Seq_148283:0.058957953)Node_4835:0.07708149,Seq_147796:0.13611977)Node_4834:0.34199926,Seq_148944:0.4780911)Node_4833:0.008999589,((((((((((Seq_124616:0.063401885,Seq_130788:0.06321466)Node_4849:0.01578251,(Seq_121765:0.04804634,Seq_139188:0.048022047)Node_4852:0.031039773)Node_4848:0.008027993,Seq_119984:0.087034024)Node_4847:0.008889681,Seq_147784:0.09608655)Node_4846:0.032094352,Seq_132615:0.12830015)Node_4845:0.021840414,(((Seq_120545:0.0023434276,Seq_123342:0.0023169578)Node_4860:0.10944335,Seq_147575:0.11187164)Node_4859:0.010524369,((Seq_128347:0.10121907,Seq_144340:0.10140134)Node_4865:0.0053297784,(Seq_120762:0.05758879,Seq_146411:0.057707116)Node_4868:0.048972208)Node_4864:0.0156191)Node_4858:0.02770835)Node_4844:0.05667178,Seq_137181:0.20655829)Node_4843:0.04034743,(Seq_120941:0.07431462,Seq_134696:0.074283555)Node_4872:0.1726745)Node_4842:0.012232191,(Seq_138282:0.13256118,Seq_147963:0.13250344)Node_4875:0.12679297)Node_4841:0.06715807,(Seq_121710:0.097955845,Seq_142910:0.09814544)Node_4878:0.2284336)Node_4840:0.16062897)Node_4832:0.0052912473,Seq_127676:0.4925166)Node_4831:0.002595477,((Seq_150312:0.4849707,Seq_162903:0.48543435)Node_4883:0.0053466097,(((((Seq_142209:0.09717346,Seq_142408:0.09714733)Node_4890:0.026205534,Seq_127031:0.12335493)Node_4889:0.30861998,Seq_158767:0.43165317)Node_4888:0.043563552,(Seq_134616:0.059969824,Seq_147219:0.06000684)Node_4895:0.4156909)Node_4887:0.0032518513,(((Seq_133095:0.079470284,Seq_138708:0.079377346)Node_4900:0.30177292,Seq_135784:0.3812105)Node_4899:0.0774896,((Seq_118973:0.065254524,Seq_119592:0.06524511)Node_4905:0.023868205,Seq_145357:0.08907382)Node_4904:0.36988828)Node_4898:0.020004148)Node_4886:0.011702999)Node_4882:0.004489068)Node_4830:0.0023769976)Node_4470:0.0013049986,(((((Seq_153221:0.39849707,Seq_153230:0.3985289)Node_4913:0.027015632,Seq_153256:0.42554253)Node_4912:0.06053911,(((Seq_153246:0.29853204,Seq_153264:0.29846695)Node_4919:0.06837418,Seq_153274:0.36675265)Node_4918:0.050755832,(Seq_153270:0.101033576,Seq_153275:0.101029575)Node_4923:0.31617543)Node_4917:0.06849047)Node_4911:0.0020042495,Seq_153259:0.4882155)Node_4910:0.008110295,Seq_53036:0.49626487)Node_4909:0.002496705)Node_4469:7.518861E-5,((((((((Seq_155044:0.46022063,Seq_155272:0.4599979)Node_4935:0.018624986,Seq_155184:0.47905916)Node_4934:0.0033258316,((Seq_155215:0.4271011,Seq_155308:0.4271511)Node_4940:0.035302453,((((Seq_155092:0.056039277,Seq_155253:0.056037214)Node_4946:0.03352813,Seq_155030:0.08960627)Node_4945:0.13042349,Seq_155056:0.21994652)Node_4944:0.021655899,((Seq_155172:0.053508084,Seq_155307:0.053518347)Node_4952:0.013573503,Seq_155269:0.06707795)Node_4951:0.17453839)Node_4943:0.22071877)Node_4939:0.019748453)Node_4933:0.0069135064,(((((((Seq_149512:0.20447516,Seq_155078:0.20449255)Node_4962:0.12009001,(Seq_155035:0.16787463,Seq_155059:0.16778643)Node_4965:0.15668209)Node_4961:0.07176971,((Seq_155047:0.18491323,Seq_155223:0.18482615)Node_4969:0.039444346,(((Seq_155061:0.059321813,Seq_155176:0.059394684)Node_4974:0.0060890904,(Seq_155100:0.03194387,Seq_155121:0.0319158)Node_4977:0.03353348)Node_4973:0.030411396,Seq_155263:0.095727965)Node_4972:0.12848708)Node_4968:0.17175895)Node_4960:0.018385459,(((((Seq_155208:0.14130327,Seq_155246:0.1413268)Node_4985:0.004733288,Seq_155228:0.14590885)Node_4984:0.0347386,Seq_155069:0.1808798)Node_4983:0.0028065762,(Seq_149461:0.15669753,Seq_155180:0.15659495)Node_4990:0.026958695)Node_4982:0.0148055,Seq_155311:0.19819663)Node_4981:0.2163321)Node_4959:0.054856066,(((Seq_149846:0.028338047,Seq_155120:0.028320866)Node_4996:0.003932289,Seq_155089:0.032205716)Node_4995:0.0111591425,Seq_155072:0.04343192)Node_4994:0.42644686)Node_4958:0.0014919637,((((((((Seq_155156:0.1466261,Seq_155257:0.146298)Node_5008:0.009188535,(((Seq_149508:0.10179341,Seq_155147:0.101856604)Node_5013:0.03605379,Seq_155053:0.13795847)Node_5012:0.0060644276,Seq_155245:0.14383264)Node_5011:0.0116432905)Node_5007:0.028930012,Seq_155052:0.18451548)Node_5006:0.021009251,Seq_155310:0.20568435)Node_5005:0.010184908,Seq_155298:0.21581466)Node_5004:0.047378447,Seq_149513:0.2631081)Node_5003:0.03161801,((((((((Seq_155171:0.049265224,Seq_155221:0.049262334)Node_5029:0.09716129,Seq_155271:0.14656426)Node_5028:0.014498859,Seq_155097:0.16086565)Node_5027:0.004109906,((Seq_149506:0.082795545,Seq_155094:0.0826807)Node_5035:0.05238708,Seq_155207:0.13536254)Node_5034:0.029637404)Node_5026:0.017337998,(Seq_155077:0.16031176,Seq_155170:0.16007203)Node_5039:0.022283414)Node_5025:0.019973762,((Seq_149962:0.1137941,Seq_155254:0.11366096)Node_5043:0.016027661,Seq_155055:0.13004838)Node_5042:0.07232943)Node_5024:0.014820627,(((((((Seq_155123:0.124401085,Seq_155137:0.124479)Node_5053:0.01185895,Seq_155293:0.13632487)Node_5052:0.0068695764,((Seq_155135:0.0930708,Seq_155265:0.09300937)Node_5058:0.037148707,Seq_155239:0.13019623)Node_5057:0.013028945)Node_5051:0.0054027396,(Seq_149741:0.032125108,Seq_155305:0.032009326)Node_5062:0.11668215)Node_5050:0.016524952,((((Seq_155312:0.09695708,Seq_155317:0.09717039)Node_5068:0.018804317,Seq_155068:0.11597274)Node_5067:0.021147305,Seq_155206:0.13714099)Node_5066:0.008048841,Seq_149507:0.14512026)Node_5065:0.020059852)Node_5049:0.0053534014,Seq_155260:0.17055051)Node_5048:0.021936037,Seq_155049:0.19245434)Node_5047:0.024526335)Node_5023:6.582605E-4,Seq_149514:0.21755369)Node_5022:0.07706345)Node_5002:0.11398738,(Seq_149949:0.17903851,Seq_155079:0.17870755)Node_5077:0.2299395)Node_5001:0.06218087)Node_4957:0.0093943365,((((((Seq_155031:0.037570827,Seq_155090:0.037603762)Node_5085:0.041245107,Seq_155179:0.07890207)Node_5084:0.110455066,Seq_155202:0.18912067)Node_5083:0.034512494,(((Seq_149515:0.079940796,Seq_155304:0.07986896)Node_5092:0.05234037,Seq_155247:0.13257197)Node_5091:0.02823585,Seq_155283:0.16053137)Node_5090:0.06320666)Node_5082:0.21653637,Seq_149511:0.4403515)Node_5081:0.02294847,((((((((Seq_155108:0.025208391,Seq_155287:0.025215428)Node_5105:0.0030470735,Seq_155181:0.028313715)Node_5104:0.0029669749,Seq_155158:0.031428806)Node_5103:0.0038892084,Seq_155193:0.035274915)Node_5102:0.011890296,Seq_155104:0.04703669)Node_5101:0.0076244604,((((Seq_155230:0.016886877,Seq_155243:0.01688157)Node_5115:0.012731706,Seq_155167:0.029651165)Node_5114:0.011210843,Seq_155107:0.04087045)Node_5113:0.0016966762,(((Seq_155058:0.0080154445,Seq_155087:0.008020862)Node_5122:0.013994626,Seq_155191:0.02201967)Node_5121:0.0056691584,Seq_155222:0.027652701)Node_5120:0.01481786)Node_5112:0.012137158)Node_5100:0.00588373,Seq_155240:0.060478594)Node_5099:0.005890232,Seq_155131:0.06637087)Node_5098:0.39672297)Node_5080:0.017135529)Node_4956:0.008606358)Node_4932:0.0037671097,((((((((((Seq_149663:0.20144111,Seq_155112:0.20148216)Node_5138:0.009486197,((Seq_149869:0.05405603,Seq_155189:0.054056186)Node_5142:0.0074375775,Seq_149870:0.06149741)Node_5141:0.14943387)Node_5137:0.07212309,(Seq_149504:0.056340188,Seq_155261:0.05635419)Node_5146:0.2267942)Node_5136:0.020980189,(((Seq_149505:0.060613405,Seq_155314:0.06060587)Node_5151:0.0042173364,Seq_155186:0.06495584)Node_5150:0.032602094,Seq_155285:0.09756436)Node_5149:0.20653446)Node_5135:0.026350744,Seq_155119:0.3303181)Node_5134:0.027202683,(((Seq_155159:0.06209802,Seq_155165:0.062046587)Node_5159:0.08527829,Seq_155200:0.14733265)Node_5158:0.012747841,Seq_155203:0.16010597)Node_5157:0.1975711)Node_5133:0.08611312,(((Seq_155136:0.07273827,Seq_155268:0.072760634)Node_5166:0.1946913,Seq_155150:0.26748964)Node_5165:0.018779,((Seq_155067:0.15247053,Seq_155122:0.15248525)Node_5171:0.06759412,Seq_155183:0.22017092)Node_5170:0.06619885)Node_5164:0.15762424)Node_5132:0.035480324,Seq_155106:0.4791565)Node_5131:0.005927377,(((Seq_153228:0.08000563,Seq_153244:0.08005175)Node_5178:0.06368357,Seq_153225:0.1436961)Node_5177:0.2557952,(Seq_155185:0.04029553,Seq_155297:0.040289745)Node_5182:0.3591667)Node_5176:0.08574556)Node_5130:0.0034967475,Seq_155050:0.48853382)Node_5129:0.0042040264)Node_4931:0.00220992,((((((Seq_153224:0.02446628,Seq_153226:0.02443386)Node_5191:0.0134934625,Seq_153215:0.03796903)Node_5190:0.0031001726,Seq_149688:0.04099844)Node_5189:0.23629434,Seq_153262:0.27714983)Node_5188:0.106761925,Seq_153278:0.38405743)Node_5187:0.036826544,Seq_153216:0.4208397)Node_5186:0.074169956)Node_4930:0.0021209063,(((((((Seq_155134:0.019169964,Seq_155236:0.019162957)Node_5205:0.2077191,Seq_155139:0.2268794)Node_5204:0.19394912,Seq_153269:0.4208563)Node_5203:0.016797742,((((Seq_155157:0.022227656,Seq_155198:0.022244142)Node_5213:0.18235207,Seq_155241:0.2046446)Node_5212:0.1719282,Seq_155040:0.37663758)Node_5211:0.01288449,Seq_155212:0.38947287)Node_5210:0.048272084)Node_5202:0.0061705937,Seq_155210:0.4437448)Node_5201:0.024845622,Seq_51557:0.468716)Node_5200:0.016327566,(((((((Seq_120557:0.02000359,Seq_145754:0.020010667)Node_5227:0.009540771,Seq_135651:0.029599702)Node_5226:0.013201042,Seq_133470:0.042763323)Node_5225:0.027394973,(Seq_119299:0.017966567,Seq_133245:0.017983224)Node_5232:0.052126937)Node_5224:0.2832074,(Seq_122751:0.040757753,Seq_137522:0.040795404)Node_5235:0.3125604)Node_5223:0.039594248,Seq_152006:0.39284077)Node_5222:0.059198234,((Seq_153241:0.078323536,Seq_153245:0.07831853)Node_5240:0.14664927,Seq_153248:0.22497092)Node_5239:0.22725676)Node_5221:0.03278056)Node_5199:0.012324048)Node_4929:0.0013823066,(((((Seq_113238:0.011567098,Seq_113360:0.011576352)Node_5248:0.4590478,Seq_154834:0.4707516)Node_5247:0.016095005,Seq_156030:0.48676136)Node_5246:0.0038730488,(((((Seq_153243:0.2989884,Seq_153268:0.2989404)Node_5257:0.16218191,Seq_153231:0.46137556)Node_5256:0.0134816,Seq_152005:0.47478592)Node_5255:0.00137041,Seq_172926:0.47594702)Node_5254:0.008171126,Seq_151433:0.4842999)Node_5253:0.0065061734)Node_5245:0.0039548734,Seq_158790:0.49488345)Node_5244:0.0038541479)Node_4928:1.9353497E-4)Node_4468:1.6747476E-4,((((((((((((Seq_153217:0.16169977,Seq_153277:0.16183949)Node_5276:0.0947296,(Seq_153254:0.13418627,Seq_153260:0.13424587)Node_5279:0.12232584)Node_5275:0.11433883,Seq_153267:0.37080222)Node_5274:0.037956554,Seq_153229:0.40905038)Node_5273:0.053461432,Seq_162862:0.4622906)Node_5272:0.0075066313,(((Seq_153220:0.1934974,Seq_153266:0.19365767)Node_5287:0.12506554,Seq_153250:0.31851313)Node_5286:0.13733275,((Seq_153219:0.1692789,Seq_153223:0.16929771)Node_5292:0.041559767,((Seq_153271:0.12544419,Seq_153272:0.12531658)Node_5296:0.026953937,((Seq_153222:0.085179396,Seq_153249:0.085203245)Node_5300:0.03780631,Seq_153261:0.12303991)Node_5299:0.029457634)Node_5295:0.058585275)Node_5291:0.24497725)Node_5285:0.013927161)Node_5271:0.009515449,Seq_151428:0.47931874)Node_5270:0.0032427455,((Seq_153218:0.45010743,Seq_158033:0.4503698)Node_5306:0.02372366,(Seq_155013:0.4166718,Seq_155129:0.4166869)Node_5309:0.05736914)Node_5305:0.00859971)Node_5269:0.0030319656,Seq_162852:0.48569286)Node_5268:0.008039019,((Seq_124052:0.16271164,Seq_135738:0.16287997)Node_5314:0.32257816,((Seq_124633:0.05274788,Seq_145231:0.05273423)Node_5318:0.0046540354,Seq_128001:0.057376526)Node_5317:0.42788285)Node_5313:0.00838311)Node_5267:0.0022732085,(((Seq_129936:0.02311422,Seq_146893:0.023114102)Node_5324:0.007150697,Seq_127668:0.030256836)Node_5323:0.08765611,Seq_128558:0.11796003)Node_5322:0.37815794)Node_5266:0.0021397478,((Seq_150307:0.42015928,Seq_150313:0.42006662)Node_5330:0.071614385,Seq_153236:0.49193972)Node_5329:0.0061602425)Node_5265:8.5358904E-4)Node_4467:5.881153E-4)Node_4435:1.3082003E-4,(((((Seq_22650:0.49623266,Seq_75722:0.49611625)Node_5338:8.222306E-4,Seq_95188:0.49685276)Node_5337:7.2329975E-4,((((Seq_146179:0.14627075,Seq_147175:0.14622529)Node_5345:0.16683239,Seq_135696:0.31305718)Node_5344:0.1340563,((((Seq_137218:0.053736143,Seq_145796:0.05373065)Node_5352:0.007894546,(Seq_119596:0.052981712,Seq_135653:0.05292563)Node_5355:0.008667809)Node_5351:0.020275313,Seq_138401:0.08185252)Node_5350:0.015061624,Seq_119351:0.096978806)Node_5349:0.3499779)Node_5343:0.049009055,Seq_53865:0.49608964)Node_5342:0.0017635968)Node_5336:0.00139068,(((Seq_151897:0.46065998,Seq_151898:0.46054545)Node_5363:0.023457091,Seq_195521:0.48409414)Node_5362:0.0038699885,Seq_154835:0.48800632)Node_5361:0.011267979)Node_5335:2.4501068E-4,((((((((((((((Seq_155029:0.014011583,Seq_155250:0.0140128005)Node_5381:0.0013462714,Seq_155054:0.015371926)Node_5380:0.008803593,(Seq_155130:0.012361463,Seq_155235:0.012349399)Node_5385:0.011834679)Node_5379:0.0028465735,((Seq_155182:0.018251112,Seq_155273:0.018239845)Node_5389:0.0048292694,Seq_155255:0.023079388)Node_5388:0.003947585)Node_5378:0.0033956978,Seq_155033:0.030338204)Node_5377:0.0033002826,Seq_155064:0.03373631)Node_5376:0.007042415,(Seq_155096:0.029791452,Seq_155168:0.02979642)Node_5395:0.010971565)Node_5375:6.101588E-5,Seq_155192:0.04080911)Node_5374:0.0039926167,(Seq_155066:0.02711951,Seq_155115:0.027118979)Node_5399:0.017697545)Node_5373:0.007183177,(Seq_149616:0.037282616,Seq_155023:0.03731798)Node_5402:0.014643515)Node_5372:0.0737093,Seq_155286:0.12570472)Node_5371:0.24176018,Seq_155190:0.36738572)Node_5370:0.06799411,Seq_156415:0.43546066)Node_5369:0.020276817,Seq_124117:0.45579654)Node_5368:0.043729067)Node_5334:2.587788E-4)Node_4434:1.4314378E-4,(((((((((((Seq_95978:0.30334765,Seq_98286:0.3032443)Node_5419:0.14037172,Seq_96542:0.443562)Node_5418:0.041688837,Seq_96942:0.48528078)Node_5417:0.0024486477,(Seq_86814:0.48219696,Seq_91088:0.48266205)Node_5424:0.0052795927)Node_5416:0.0026346722,(Seq_39530:0.48272765,Seq_68384:0.48262224)Node_5427:0.007731103)Node_5415:0.0035795677,((((((((((((((Seq_161509:0.13348724,Seq_165982:0.13373509)Node_5443:0.029847676,(Seq_165877:0.12521236,Seq_166026:0.1250716)Node_5446:0.038232993)Node_5442:3.616926E-4,(((((Seq_156990:0.087617636,Seq_162409:0.08766948)Node_5453:0.028347703,Seq_160535:0.11611531)Node_5452:0.0141000785,(Seq_156991:0.111701705,Seq_169864:0.11141014)Node_5457:0.018358828)Node_5451:0.008924733,Seq_166679:0.1389501)Node_5450:0.0043085827,((Seq_162209:0.09936744,Seq_165658:0.09898993)Node_5462:0.0035849682,(Seq_160587:0.09100024,Seq_169297:0.090975456)Node_5465:0.011646674)Node_5461:0.040379554)Node_5449:0.020573463)Node_5441:0.0124300355,Seq_167432:0.17591095)Node_5440:0.005168068,(Seq_160475:0.043751717,Seq_162093:0.043787073)Node_5469:0.13732375)Node_5439:0.024991326,(((((Seq_160378:0.06596276,Seq_161095:0.065618284)Node_5476:0.018857835,Seq_162578:0.084875435)Node_5475:0.010977647,Seq_161979:0.09602454)Node_5474:0.026980428,(Seq_160440:0.026324082,Seq_161088:0.026284693)Node_5481:0.09669282)Node_5473:0.032944277,Seq_152525:0.1556934)Node_5472:0.05072168)Node_5438:0.0126990285,Seq_162498:0.21898203)Node_5437:0.008322077,Seq_160379:0.2272783)Node_5436:0.0118980985,Seq_162075:0.23897864)Node_5435:0.05349229,Seq_152524:0.29243785)Node_5434:0.046826676,(((Seq_161151:0.17057925,Seq_168720:0.17050597)Node_5491:0.019269133,Seq_156647:0.19005074)Node_5490:0.05750855,Seq_168712:0.24506752)Node_5489:0.092838846)Node_5433:0.022138037,(Seq_152511:0.13417445,Seq_166223:0.13431433)Node_5496:0.22714849)Node_5432:0.0697842,Seq_25725:0.4317871)Node_5431:0.057718053,Seq_40919:0.48935866)Node_5430:0.004719327)Node_5414:0.0015173212,(((Seq_111526:0.4866797,Seq_9525:0.48659497)Node_5503:0.004114229,(((((Seq_140863:0.19618958,Seq_148140:0.1961961)Node_5510:0.08680493,Seq_126652:0.2828584)Node_5509:0.12141756,Seq_107601:0.4041471)Node_5508:0.04460485,(Seq_119460:0.1174821,Seq_143356:0.11748644)Node_5515:0.33191723)Node_5507:0.020373363,Seq_46663:0.4694543)Node_5506:0.021402832)Node_5502:0.0021634763,Seq_111482:0.4930545)Node_5501:0.0025860781)Node_5413:0.0016623517,((((Seq_46120:0.310729,Seq_46392:0.31074247)Node_5523:0.13818921,Seq_96221:0.448843)Node_5522:0.018000545,Seq_106346:0.46662822)Node_5521:0.026089687,(((Seq_157473:0.16316845,Seq_157474:0.16309765)Node_5530:0.052357476,Seq_157464:0.21546407)Node_5529:0.2276856,Seq_157477:0.44328544)Node_5528:0.049888704)Node_5520:0.0041406746)Node_5412:0.0012378697,((Seq_94726:0.48156947,Seq_98273:0.48150554)Node_5536:0.014634925,Seq_179235:0.49622992)Node_5535:0.0023925626)Node_5411:8.9249015E-4,((((((((Seq_117069:0.21419832,Seq_97859:0.21423443)Node_5547:0.0584972,Seq_97269:0.2727237)Node_5546:0.016293503,(Seq_105698:0.23447122,Seq_95210:0.23440608)Node_5551:0.05461196)Node_5545:0.083052024,Seq_97700:0.3719055)Node_5544:0.06251794,Seq_80248:0.43459645)Node_5543:0.015661849,(((Seq_94792:0.2539187,Seq_95408:0.2539217)Node_5558:0.08197273,((((Seq_94889:0.09336153,Seq_98362:0.093383946)Node_5564:0.08063908,Seq_105655:0.17402804)Node_5563:0.025963435,Seq_96293:0.19999936)Node_5562:0.0063633444,Seq_97697:0.20638564)Node_5561:0.12942262)Node_5557:0.026982231,(Seq_50535:0.254487,Seq_95644:0.25447628)Node_5570:0.108439334)Node_5556:0.08737424)Node_5542:0.04212421,((Seq_109854:0.40059584,Seq_97098:0.40079898)Node_5574:0.021534195,((Seq_95932:0.2205995,Seq_96952:0.2205941)Node_5578:0.14148852,Seq_109850:0.36209053)Node_5577:0.060214594)Node_5573:0.07007439)Node_5541:0.005294675,(((((((Seq_122917:0.026755475,Seq_142884:0.02676459)Node_5588:0.07917707,Seq_146695:0.10601397)Node_5587:0.17615093,Seq_123667:0.28210285)Node_5586:0.062258486,(Seq_125723:0.048236467,Seq_133742:0.04819824)Node_5593:0.2961968)Node_5585:0.11041194,Seq_162902:0.4548329)Node_5584:0.0241548,(((Seq_50475:0.21328482,Seq_53065:0.21302949)Node_5599:0.07894723,(Seq_109701:0.18141827,Seq_50635:0.1814643)Node_5602:0.11064844)Node_5598:0.05262385,Seq_111687:0.34479138)Node_5597:0.1341776)Node_5583:0.012059712,(((((Seq_153235:0.1819169,Seq_153242:0.18194754)Node_5610:0.1363078,Seq_153257:0.31822428)Node_5609:0.07210579,Seq_151429:0.39035735)Node_5608:0.065537356,Seq_150308:0.45585406)Node_5607:0.016733093,Seq_162901:0.47244012)Node_5606:0.01850501)Node_5582:0.0066113397)Node_5540:0.0017937238)Node_5410:1.617098E-4,((((Seq_22978:0.46484363,Seq_51588:0.464761)Node_5620:0.031579096,Seq_23451:0.4961969)Node_5619:0.0021016432,(Seq_22173:0.41418824,Seq_23183:0.41416612)Node_5624:0.08426249)Node_5618:6.479878E-4,(((Seq_22669:0.44780546,Seq_22985:0.44790956)Node_5629:0.025246898,Seq_22908:0.47336876)Node_5628:0.019471535,(((Seq_95335:0.36848274,Seq_95718:0.36829683)Node_5635:0.0145577,Seq_46385:0.38313594)Node_5634:0.04266222,Seq_94561:0.42581612)Node_5633:0.06703486)Node_5627:0.0062165335)Node_5617:5.1926944E-4)Node_5409:3.0629756E-4)Node_4433:2.4163877E-5,((Seq_156425:0.49773738,Seq_95597:0.49777615)Node_5641:0.0018374313,(((Seq_158191:0.47631598,Seq_23367:0.4761366)Node_5646:0.014002184,Seq_23392:0.49025896)Node_5645:0.0065916344,((Seq_22624:0.0441966,Seq_23388:0.044198327)Node_5651:0.44062045,Seq_11009:0.48495874)Node_5650:0.012071367)Node_5644:0.0026620496)Node_5640:3.1944932E-4)Node_4432:4.8237875E-5,(((((((Seq_51624:0.48548663,Seq_51750:0.48531464)Node_5661:0.003082893,Seq_25153:0.48865744)Node_5660:0.0059323637,(Seq_68000:0.43981057,Seq_68050:0.43945074)Node_5665:0.055118334)Node_5659:0.0033316747,Seq_59329:0.4979764)Node_5658:0.0010218632,((Seq_52858:0.4914008,Seq_75831:0.49133465)Node_5670:0.005755323,Seq_80836:0.49722365)Node_5669:0.0018949007)Node_5657:6.539705E-4,(Seq_113377:0.48747537,Seq_51546:0.48749572)Node_5674:0.012306615)Node_5656:1.4590874E-4,((((((((Seq_11948:0.47684994,Seq_183683:0.47688332)Node_5684:0.0052425973,Seq_40265:0.4822114)Node_5683:0.007938147,Seq_110483:0.49013403)Node_5682:0.005637545,Seq_112826:0.49572265)Node_5681:0.0017435461,(((Seq_51372:0.06703813,Seq_51437:0.06715448)Node_5692:0.3135635,Seq_51458:0.38047686)Node_5691:0.104076594,Seq_27267:0.48462752)Node_5690:0.012697243)Node_5680:0.001513443,(((Seq_116689:0.48086625,Seq_23165:0.48058447)Node_5699:0.011492173,Seq_51662:0.49222803)Node_5698:0.0031326914,(Seq_72397:0.37740004,Seq_72619:0.37737554)Node_5703:0.11815752)Node_5697:0.0034563795)Node_5679:4.9842603E-4,(((((Seq_183685:0.4921874,Seq_22607:0.49221236)Node_5710:0.001399985,Seq_22928:0.49332517)Node_5709:0.0020272506,(Seq_77277:0.3806518,Seq_77278:0.3806529)Node_5714:0.11501637)Node_5708:0.0025753872,(((((Seq_122451:0.023453785,Seq_122538:0.023452984)Node_5721:0.3987499,Seq_146463:0.42206904)Node_5720:0.03277118,Seq_149569:0.4547372)Node_5719:0.034554143,Seq_45235:0.48961046)Node_5718:0.0051377555,Seq_128132:0.49454147)Node_5717:0.0035497085)Node_5707:6.862709E-4,((((Seq_101120:0.47881538,Seq_47314:0.4786515)Node_5731:0.0062919282,Seq_49447:0.48486283)Node_5730:0.007497414,Seq_77254:0.4924099)Node_5729:0.0032770569,Seq_49946:0.4956727)Node_5728:0.0030340203)Node_5706:5.965599E-4)Node_5678:2.655736E-4,Seq_53920:0.499749)Node_5677:1.7979347E-4)Node_5655:5.3719035E-5)Node_4431:8.635557E-6,((((((((((((((Seq_23117:0.40179858,Seq_23496:0.4015699)Node_5751:0.0114101125,Seq_22651:0.41317746)Node_5750:0.053340454,Seq_22274:0.46643138)Node_5749:0.023382265,Seq_94923:0.4897681)Node_5748:0.003908802,Seq_22100:0.4937058)Node_5747:0.0042332048,(((((((Seq_22264:0.3644968,Seq_22590:0.3649178)Node_5764:0.011653957,Seq_22297:0.37632)Node_5763:0.0060481485,(Seq_175959:0.20769356,Seq_23371:0.2073761)Node_5768:0.17486063)Node_5762:0.017195694,(Seq_22969:0.36587125,Seq_23024:0.36584392)Node_5771:0.033546053)Node_5761:0.03368501,Seq_23370:0.43324775)Node_5760:0.028125986,Seq_22161:0.46136943)Node_5759:0.028309193,Seq_22587:0.48975438)Node_5758:0.008399207)Node_5746:0.0011035214,(((((Seq_27236:0.41587648,Seq_88760:0.4158479)Node_5781:0.07502383,Seq_103281:0.49097818)Node_5780:0.0035787977,(((((((((((Seq_22314:0.31007242,Seq_23265:0.31033537)Node_5795:0.113474615,Seq_23210:0.42343116)Node_5794:0.017842954,(((((Seq_22562:0.2197443,Seq_23455:0.21991356)Node_5803:0.082057774,Seq_23211:0.30124092)Node_5802:0.06732112,Seq_22882:0.3693248)Node_5801:0.011471226,Seq_23268:0.3806224)Node_5800:0.030823665,((Seq_22038:0.26086766,Seq_22783:0.2603362)Node_5810:0.08210104,Seq_23200:0.34265286)Node_5809:0.068691984)Node_5799:0.030419542)Node_5793:0.011960061,(((((((((((((Seq_23244:0.26274815,Seq_33524:0.26232466)Node_5826:0.084549375,Seq_22349:0.34699613)Node_5825:0.018160576,(Seq_184267:0.20335536,Seq_22392:0.20348868)Node_5830:0.16148855)Node_5824:0.015584948,(Seq_22147:0.32223013,Seq_22986:0.32234526)Node_5833:0.058853798)Node_5823:0.025353177,(((Seq_20735:0.19127601,Seq_20989:0.19141021)Node_5838:0.021655317,(Seq_19332:0.16010775,Seq_22114:0.15977381)Node_5841:0.05276793)Node_5837:0.042543888,Seq_20748:0.2558571)Node_5836:0.15064497)Node_5822:0.0021645972,Seq_22185:0.4084807)Node_5821:0.0022379826,(((Seq_20747:0.15081935,Seq_22395:0.15099011)Node_5848:0.1432899,Seq_23413:0.29443628)Node_5847:0.063084014,Seq_22503:0.35738072)Node_5846:0.05314013)Node_5820:0.006067664,(((((((Seq_22735:0.028520357,Seq_22819:0.028607287)Node_5859:0.12535873,Seq_23036:0.15389194)Node_5858:0.14528082,Seq_22043:0.29961634)Node_5857:0.027845064,((Seq_22352:0.118409015,Seq_23459:0.11859013)Node_5865:0.117961496,Seq_21620:0.23687302)Node_5864:0.0905396)Node_5856:0.048597343,Seq_22085:0.37616912)Node_5855:0.010864011,Seq_23209:0.38719997)Node_5854:0.0138401985,((Seq_22039:0.19960694,Seq_23296:0.19937794)Node_5872:0.090243585,Seq_22560:0.28975868)Node_5871:0.11147211)Node_5853:0.015932178)Node_5819:0.0037155217,((((Seq_22728:0.20170735,Seq_23160:0.20094995)Node_5879:0.116888724,Seq_23243:0.31821078)Node_5878:0.039395157,Seq_22729:0.3579356)Node_5877:0.025132962,(Seq_22033:0.22492988,Seq_22035:0.2249979)Node_5884:0.15853277)Node_5876:0.03739968)Node_5818:0.011918033,(((((Seq_21635:0.34480944,Seq_22115:0.3447805)Node_5891:0.010688864,Seq_21966:0.35571972)Node_5890:0.021899885,Seq_22146:0.37732223)Node_5889:0.014452026,(Seq_22217:0.34276554,Seq_22350:0.3425935)Node_5896:0.04939615)Node_5888:0.0040823943,Seq_22385:0.39590493)Node_5887:0.03653014)Node_5817:0.002486953,(Seq_20727:0.0026886028,Seq_20922:0.0026998492)Node_5900:0.43234473)Node_5816:0.0047833608,((((((Seq_22320:0.09860464,Seq_23406:0.098413445)Node_5908:0.16481073,Seq_22633:0.26326206)Node_5907:0.031527966,((Seq_22394:0.11177032,Seq_22757:0.11188003)Node_5913:0.09913741,Seq_23466:0.211383)Node_5912:0.083665915)Node_5906:0.041833248,Seq_22393:0.33685684)Node_5905:0.008083789,(Seq_22737:0.3265242,Seq_23140:0.3277215)Node_5918:0.017510716)Node_5904:0.0015016401,(((Seq_22189:0.28923735,Seq_23403:0.28993446)Node_5923:0.011705071,Seq_86009:0.3010382)Node_5922:0.0327242,(Seq_23085:0.25400394,Seq_23191:0.25443932)Node_5927:0.07989559)Node_5921:0.01221014)Node_5903:0.09345781)Node_5815:5.303424E-4,((((((((Seq_20894:0.031108519,Seq_20895:0.03105239)Node_5937:0.19668458,Seq_20729:0.2280925)Node_5936:0.0313003,Seq_111877:0.25975487)Node_5935:0.07679502,(Seq_21462:0.23264533,Seq_21924:0.23232561)Node_5942:0.10379772)Node_5934:0.0065113604,((((Seq_20896:0.2173031,Seq_21831:0.21695621)Node_5948:0.08524878,Seq_20898:0.30226585)Node_5947:0.007156403,((((Seq_20899:0.017221568,Seq_20900:0.017298123)Node_5955:0.14750177,Seq_155695:0.1649258)Node_5954:0.10008608,Seq_20897:0.2644106)Node_5953:0.018235004,Seq_20901:0.2829546)Node_5952:0.026123868)Node_5946:0.02014766,Seq_20730:0.3293166)Node_5945:0.0135596655)Node_5933:0.06948055,((((((Seq_20749:0.20170778,Seq_21682:0.20136523)Node_5967:0.0380138,(Seq_20743:0.09831656,Seq_22278:0.09833273)Node_5970:0.14128292)Node_5966:0.011772371,Seq_21624:0.2512064)Node_5965:0.03400079,Seq_20739:0.28540695)Node_5964:0.023498736,(Seq_20731:0.036078077,Seq_20732:0.036131103)Node_5975:0.27270702)Node_5963:0.0040879585,Seq_21616:0.31276396)Node_5962:0.09993173)Node_5932:0.008096603,(((((Seq_20728:0.15076719,Seq_20923:0.1507413)Node_5983:0.08692131,Seq_20741:0.2376687)Node_5982:0.029979873,Seq_20742:0.26756892)Node_5981:0.06043465,((Seq_20740:0.17209691,Seq_21617:0.1721194)Node_5989:0.017242951,Seq_20744:0.18919332)Node_5988:0.1387681)Node_5980:0.014405135,Seq_21654:0.34236452)Node_5979:0.07842925)Node_5931:0.003880363,((Seq_20726:0.38421574,Seq_22390:0.38387877)Node_5995:0.030235665,Seq_22351:0.41409317)Node_5994:0.010418772)Node_5930:0.015871318)Node_5814:0.013231946)Node_5792:0.01253735,(Seq_22606:0.34868774,Seq_23082:0.34866923)Node_5999:0.11779014)Node_5791:0.007042023,((Seq_189145:0.445313,Seq_62096:0.44554657)Node_6003:0.018148746,Seq_21926:0.4634404)Node_6002:0.009901888)Node_5790:4.455335E-4,((Seq_22182:0.3907889,Seq_60573:0.3904631)Node_6008:0.069980696,(((((Seq_192285:0.25064048,Seq_20736:0.25091198)Node_6015:0.06178239,Seq_175448:0.31287885)Node_6014:0.021243561,((Seq_193172:0.03645249,Seq_22628:0.03634199)Node_6020:0.14509141,Seq_191610:0.18156211)Node_6019:0.15201613)Node_6013:0.011920612,(Seq_20745:0.3250637,Seq_23091:0.32520953)Node_6024:0.020346727)Node_6012:0.0081192935,((Seq_22316:0.28381953,Seq_22605:0.2835152)Node_6028:0.026058817,Seq_22722:0.31035572)Node_6027:0.04389501)Node_6011:0.10630063)Node_6007:0.01336886)Node_5789:0.0041294512,Seq_75103:0.47810212)Node_5788:0.00420227,Seq_158758:0.48256493)Node_5787:0.0063534747,Seq_75417:0.48865744)Node_5786:7.020616E-4,Seq_72168:0.48939967)Node_5785:0.005212628)Node_5779:0.0017411944,((Seq_13055:0.47898397,Seq_183239:0.47890446)Node_6037:0.013051842,Seq_118010:0.49206492)Node_6036:0.0043209307)Node_5778:0.0011019638,(((Seq_183599:0.061281655,Seq_22448:0.061325543)Node_6043:0.33663452,Seq_192690:0.39820388)Node_6042:0.03941031,(Seq_22346:0.15057454,Seq_23034:0.1506127)Node_6047:0.28696573)Node_6041:0.059853252)Node_5777:0.0016625201)Node_5745:2.2254982E-4,(((((((Seq_150017:0.4869771,Seq_77387:0.4869827)Node_6056:0.0035733539,((Seq_157483:0.07174173,Seq_157485:0.07176362)Node_6060:0.21247646,Seq_157476:0.28422323)Node_6059:0.20635399)Node_6055:0.0012835704,Seq_44464:0.4918961)Node_6054:9.3609496E-4,((((Seq_155102:0.3484098,Seq_162851:0.34823734)Node_6068:0.050238054,Seq_22529:0.3987168)Node_6067:0.027629727,(((((Seq_155045:0.03376125,Seq_155227:0.033878874)Node_6076:0.0058479486,Seq_155233:0.03969405)Node_6075:0.2985007,(Seq_155244:0.016626365,Seq_155251:0.016638659)Node_6080:0.32144293)Node_6074:0.025619054,(((((((Seq_149878:0.06361424,Seq_155274:0.06361682)Node_6089:0.019387113,((Seq_155039:0.033461876,Seq_155057:0.03347424)Node_6093:0.025831588,Seq_155145:0.059261832)Node_6092:0.02373954)Node_6088:0.010506568,(Seq_155018:0.06588905,Seq_155088:0.06588734)Node_6097:0.027637245)Node_6087:0.06359081,Seq_155299:0.15712556)Node_6086:0.12392069,((Seq_155017:0.06452355,Seq_155038:0.06451947)Node_6102:0.041209877,Seq_155224:0.10573704)Node_6101:0.1753263)Node_6085:0.019119035,((Seq_155014:0.05640417,Seq_155149:0.056426194)Node_6107:0.011482198,Seq_155153:0.06787535)Node_6106:0.23228149)Node_6084:0.017127767,((((Seq_155037:0.018621134,Seq_155085:0.01862534)Node_6114:0.0013604054,Seq_155177:0.019986268)Node_6113:0.00474834,((Seq_155278:0.016117722,Seq_155303:0.016100656)Node_6119:0.0019038968,Seq_149739:0.01803127)Node_6118:0.0067088953)Node_6112:0.0031458912,Seq_155205:0.027878324)Node_6111:0.28940314)Node_6083:0.04651459)Node_6073:0.024127392,Seq_158032:0.38791195)Node_6072:0.038639635)Node_6066:0.01864854,Seq_156419:0.4452165)Node_6065:0.0474875)Node_6053:0.002504682,(Seq_14285:0.48468894,Seq_96171:0.48473334)Node_6126:0.010166991)Node_6052:0.0023622897,(((Seq_22281:0.45197552,Seq_22601:0.4518575)Node_6131:0.010683163,((Seq_21911:0.216029,Seq_22920:0.21609625)Node_6135:0.066115074,Seq_23300:0.28176543)Node_6134:0.18065058)Node_6130:0.01511139,Seq_46411:0.47777244)Node_6129:0.019874936)Node_6051:0.0012399182,(((((Seq_20707:0.014412684,Seq_20911:0.014414231)Node_6144:0.44947574,Seq_22418:0.4638814)Node_6143:0.024720276,Seq_61586:0.48879036)Node_6142:0.005597986,(((((Seq_23188:0.095004216,Seq_83953:0.094771214)Node_6153:0.013904198,Seq_23444:0.108678244)Node_6152:0.25869337,Seq_23185:0.36719936)Node_6151:0.024385042,(Seq_191399:0.13054897,Seq_23120:0.13051562)Node_6158:0.26106098)Node_6150:0.094733864,Seq_23074:0.4862342)Node_6149:0.007850866)Node_6141:0.0013194518,(((((Seq_191015:0.24051085,Seq_20711:0.24093741)Node_6166:0.05728774,(Seq_21963:0.18069357,Seq_91331:0.18105964)Node_6169:0.11734485)Node_6165:0.02533005,Seq_22005:0.32284626)Node_6164:0.1511085,Seq_22445:0.47446465)Node_6163:0.0076911333,((Seq_22555:0.45768395,Seq_94767:0.45771828)Node_6175:0.010218441,(((((((Seq_22389:0.21512766,Seq_23457:0.21508181)Node_6184:0.17180191,Seq_22919:0.38708833)Node_6183:0.005341311,(((Seq_22003:0.28124285,Seq_22107:0.28126103)Node_6190:0.09395954,(Seq_174593:0.1799696,Seq_22983:0.1799675)Node_6193:0.19526844)Node_6189:0.0110765565,(Seq_22145:0.29775947,Seq_22724:0.29757184)Node_6196:0.088724904)Node_6188:0.00595905)Node_6182:0.006699036,Seq_22866:0.39909124)Node_6181:0.006947738,Seq_180698:0.40601948)Node_6180:0.01718767,Seq_35231:0.4232519)Node_6179:0.021018568,Seq_22347:0.44432464)Node_6178:0.023620715)Node_6174:0.014355351)Node_6162:0.013338203)Node_6140:0.003251176)Node_6050:5.4688606E-4)Node_5744:1.2181077E-4,((Seq_186060:0.45866573,Seq_22434:0.45869067)Node_6204:0.039852753,(Seq_23315:0.36055917,Seq_35840:0.3607569)Node_6207:0.1378674)Node_6203:9.6624525E-4)Node_5743:2.3270854E-4,(((Seq_12110:0.49203673,Seq_94669:0.4920758)Node_6212:0.005784326,((((Seq_187254:0.17071927,Seq_22441:0.1706651)Node_6218:0.28743258,(Seq_192156:0.07375243,Seq_22671:0.073755555)Node_6221:0.38431457)Node_6217:0.0072589526,(Seq_174274:0.42829,Seq_59795:0.42811012)Node_6224:0.037166983)Node_6216:0.025672846,Seq_73909:0.4910241)Node_6215:0.006865536)Node_6211:0.001041965,((((((Seq_172004:0.26231784,Seq_3528:0.26245964)Node_6233:0.18405406,(Seq_22054:0.25230917,Seq_22686:0.25234425)Node_6236:0.19413012)Node_6232:0.025345867,(((Seq_22678:0.3634443,Seq_23216:0.36349812)Node_6241:0.068708375,Seq_60300:0.43242967)Node_6240:0.010924374,(((Seq_171814:0.20496704,Seq_23414:0.20500685)Node_6247:0.12664668,Seq_22117:0.33162263)Node_6246:0.009819009,Seq_22507:0.34138536)Node_6245:0.10171781)Node_6239:0.02866999)Node_6231:0.015489722,((Seq_192224:0.23833424,Seq_62099:0.23831524)Node_6253:0.06432783,Seq_22557:0.3025348)Node_6252:0.18467063)Node_6230:0.005533911,Seq_23072:0.49296474)Node_6229:0.0034714337,(((((Seq_23068:0.36371216,Seq_23177:0.36373606)Node_6262:0.028842298,Seq_23170:0.39257947)Node_6261:0.018658519,Seq_174377:0.4111073)Node_6260:0.012697124,Seq_22649:0.4238386)Node_6259:0.004580402,(Seq_183097:0.21319175,Seq_22716:0.21311289)Node_6268:0.21529803)Node_6258:0.06819201)Node_6228:0.0023406572)Node_6210:8.614733E-4)Node_5742:7.4398726E-5,((((Seq_19473:0.16592765,Seq_22406:0.16581881)Node_6274:0.20319848,Seq_22048:0.36911404)Node_6273:0.04388528,Seq_23410:0.41315207)Node_6272:0.086112715,Seq_22548:0.499183)Node_6271:6.526776E-4)Node_5741:5.7257723E-5,((((((((((((((Seq_22097:0.2597197,Seq_22873:0.25983056)Node_6293:0.11046004,Seq_22768:0.37009257)Node_6292:0.016269254,(((((Seq_149403:0.22184968,Seq_23163:0.22186331)Node_6301:0.014359927,Seq_21943:0.23611332)Node_6300:0.1131722,Seq_22230:0.34928408)Node_6299:0.00898139,(Seq_149395:0.14653398,Seq_22769:0.14646512)Node_6306:0.21173565)Node_6298:0.0065483996,(Seq_22261:0.26841354,Seq_23428:0.2684095)Node_6309:0.096477985)Node_6297:0.021754008)Node_6291:0.01011821,Seq_23021:0.3967285)Node_6290:0.0030293257,((Seq_22968:0.28040752,Seq_23368:0.2803948)Node_6314:0.115014315,Seq_23486:0.39530578)Node_6313:0.0043050447)Node_6289:0.004622752,(((Seq_22098:0.28588638,Seq_22263:0.28580847)Node_6320:0.008827736,((Seq_184469:0.09827081,Seq_22268:0.09826545)Node_6324:0.10407867,Seq_23108:0.20234656)Node_6323:0.092157155)Node_6319:0.02863915,Seq_22645:0.3232235)Node_6318:0.081179984)Node_6288:0.0051832967,Seq_22890:0.40917963)Node_6287:0.0042957333,((((Seq_149404:0.043145288,Seq_22618:0.043147806)Node_6333:0.3073869,Seq_22644:0.35064623)Node_6332:0.020833036,(Seq_190584:0.0977104,Seq_36622:0.09775224)Node_6337:0.2735883)Node_6331:0.010439251,Seq_22642:0.38201493)Node_6330:0.032023456)Node_6286:0.08350091,Seq_23364:0.49722978)Node_6285:9.422799E-4,(((Seq_22067:0.024124047,Seq_22586:0.024122268)Node_6344:0.3520936,Seq_73696:0.37646517)Node_6343:0.018114766,Seq_21992:0.39434987)Node_6342:0.1038757)Node_6284:0.0011303795,(((((((((Seq_149391:0.035501488,Seq_23424:0.035484612)Node_6357:0.0041566407,Seq_23097:0.039640535)Node_6356:0.20136356,Seq_21983:0.24106714)Node_6355:0.13030334,(Seq_21986:0.21756412,Seq_22197:0.21753071)Node_6362:0.15377086)Node_6354:0.027658628,(Seq_21985:0.23388399,Seq_22960:0.23391412)Node_6365:0.16493793)Node_6353:0.012368545,((((Seq_22765:0.29028556,Seq_22798:0.29033878)Node_6371:0.03978617,Seq_21987:0.32988587)Node_6370:0.0530101,Seq_22066:0.38311258)Node_6369:0.00946313,((((Seq_149383:0.0622635,Seq_22961:0.06227325)Node_6379:0.28294668,Seq_149385:0.34524575)Node_6378:0.011713783,(Seq_21984:0.15362488,Seq_22260:0.1536733)Node_6383:0.20330916)Node_6377:0.006251771,(((Seq_149389:0.092743576,Seq_22474:0.09270015)Node_6388:0.1975998,Seq_23482:0.29018736)Node_6387:0.022929912,Seq_23481:0.31326616)Node_6386:0.050004948)Node_6376:0.02924163)Node_6368:0.018851371)Node_6352:0.056027077,(Seq_182563:0.3764623,Seq_22764:0.37667346)Node_6393:0.09073208)Node_6351:0.018937932,(((((Seq_172385:0.29664692,Seq_180366:0.29701725)Node_6400:0.092711784,Seq_23483:0.38965124)Node_6399:0.012438015,(((Seq_149388:0.11081343,Seq_23099:0.11075097)Node_6406:0.22724628,Seq_21941:0.33817714)Node_6405:0.02971303,(Seq_23278:0.04682175,Seq_23425:0.0468425)Node_6410:0.32107234)Node_6404:0.034004617)Node_6398:0.0038361654,(((((Seq_22330:0.152068,Seq_82769:0.15239897)Node_6417:0.12044561,Seq_22888:0.27278394)Node_6416:0.06436541,Seq_177271:0.3373312)Node_6415:0.016669296,Seq_23158:0.35385397)Node_6414:0.01855822,Seq_22433:0.37264392)Node_6413:0.033315234)Node_6397:0.030306924,(((Seq_149380:0.3476517,Seq_149381:0.34761322)Node_6426:0.028053526,(Seq_149399:0.26350254,Seq_23159:0.26357043)Node_6429:0.11222951)Node_6425:0.026892431,(Seq_149390:0.092453584,Seq_21989:0.09244025)Node_6432:0.31008643)Node_6424:0.03351443)Node_6396:0.050125852)Node_6350:0.010697879,Seq_90540:0.4970634)Node_6349:0.00244892)Node_6283:2.6604443E-4,(((Seq_22816:0.4960136,Seq_53205:0.49600622)Node_6438:0.0024241484,((Seq_23471:0.38574934,Seq_23474:0.38543832)Node_6442:0.10055936,Seq_183398:0.48632404)Node_6441:0.0123234335)Node_6437:6.449583E-4,((((Seq_189332:0.388137,Seq_84822:0.38805482)Node_6449:0.023000063,Seq_195676:0.41113463)Node_6448:0.059264015,Seq_88941:0.47008678)Node_6447:0.026801204,Seq_23208:0.49686345)Node_6446:0.0022190472)Node_6436:4.7797352E-4)Node_6282:6.0888393E-5,(((((Seq_22080:0.4905382,Seq_80653:0.4906097)Node_6459:0.00544272,(Seq_22079:0.035187565,Seq_22178:0.03520208)Node_6462:0.4609258)Node_6458:8.3995174E-4,((((Seq_21884:0.34888119,Seq_21912:0.34901476)Node_6468:0.08144404,((Seq_21883:0.10914526,Seq_21885:0.109180845)Node_6472:0.15024795,Seq_21930:0.25937158)Node_6471:0.17102617)Node_6467:0.045806404,Seq_21882:0.47592297)Node_6466:0.011178953,(Seq_189339:0.4676093,Seq_21919:0.46781036)Node_6477:0.019586442)Node_6465:0.009470419)Node_6457:7.235628E-4,((((Seq_183017:0.41431186,Seq_23236:0.41425377)Node_6483:0.029777447,Seq_22312:0.4441315)Node_6482:0.045344602,(Seq_22382:0.43313786,Seq_23503:0.4332717)Node_6487:0.056329884)Node_6481:0.005235012,Seq_23190:0.49488527)Node_6480:0.0028309675)Node_6456:0.0014060091,(((Seq_22041:0.47216868,Seq_75325:0.4721322)Node_6493:0.019320918,Seq_52762:0.49176368)Node_6492:0.0041508367,((((((((Seq_20717:0.067843206,Seq_20920:0.06788144)Node_6504:0.22633766,Seq_22440:0.2942726)Node_6503:0.057101108,Seq_22814:0.35123557)Node_6502:0.063242346,Seq_22753:0.41452456)Node_6501:0.014196938,((Seq_19342:0.28706935,Seq_20720:0.28696153)Node_6511:0.10071956,Seq_19314:0.38753316)Node_6510:0.041103303)Node_6500:0.005284906,(Seq_20718:0.3489344,Seq_22778:0.34881365)Node_6515:0.085176684)Node_6499:0.043898366,Seq_22109:0.47793877)Node_6498:0.006474264,((((((Seq_23044:0.29339907,Seq_23464:0.2935626)Node_6524:0.017442243,Seq_20713:0.3111008)Node_6523:0.014883315,(Seq_20715:0.2907954,Seq_23147:0.29096723)Node_6528:0.035136487)Node_6522:0.011755092,(Seq_20719:0.19849059,Seq_21971:0.19842272)Node_6531:0.13937135)Node_6521:0.026509944,Seq_183412:0.36409572)Node_6520:0.057719562,Seq_22013:0.4219822)Node_6519:0.06219464)Node_6497:0.011401154)Node_6491:0.0032212532)Node_6455:7.424949E-4)Node_6281:5.6905134E-5,((((((Seq_49251:0.37789515,Seq_68031:0.37799144)Node_6541:0.09408918,Seq_23225:0.4719643)Node_6540:0.019825064,Seq_80855:0.49198166)Node_6539:0.005860384,Seq_80820:0.49790317)Node_6538:0.0011521596,((((Seq_23343:0.42980433,Seq_23351:0.42968103)Node_6550:0.01953255,Seq_73474:0.4495462)Node_6549:0.01046833,((((Seq_22723:0.08821277,Seq_83807:0.088280365)Node_6557:0.18998125,Seq_23348:0.2781579)Node_6556:0.09141747,(Seq_72726:0.1588461,Seq_73789:0.15884824)Node_6561:0.21086636)Node_6555:0.023256563,Seq_22909:0.39283875)Node_6554:0.067047104)Node_6548:0.02637981,Seq_12258:0.486362)Node_6547:0.012729297)Node_6537:5.412595E-4,((Seq_85376:0.49737087,Seq_85378:0.49736044)Node_6567:0.0017341982,(Seq_22069:0.48672768,Seq_22214:0.48659018)Node_6570:0.0123101035)Node_6566:5.3508003E-4)Node_6536:2.3492561E-4)Node_6280:6.3757645E-5)Node_5740:2.7926766E-5,((((((((((((Seq_23118:0.37205732,Seq_23379:0.37194553)Node_6584:0.08228241,Seq_23438:0.45434594)Node_6583:0.006307224,(((((Seq_191540:0.07163292,Seq_23122:0.07165043)Node_6592:0.03362666,Seq_23384:0.10524953)Node_6591:0.26773795,Seq_22344:0.37305808)Node_6590:0.05397955,((Seq_22313:0.010778319,Seq_22779:0.010770695)Node_6598:0.13660912,Seq_22720:0.14737605)Node_6597:0.2797539)Node_6589:0.008647937,(Seq_22234:0.37416834,Seq_23440:0.3741643)Node_6602:0.06164072)Node_6588:0.024766117)Node_6582:0.008969855,((((((Seq_193205:0.32427976,Seq_22233:0.32448122)Node_6610:0.033648714,Seq_23179:0.35820016)Node_6609:0.06132973,Seq_21953:0.41919872)Node_6608:0.014217996,(Seq_174987:0.3194122,Seq_23259:0.31929952)Node_6615:0.114280075)Node_6607:0.0034790423,((Seq_22592:0.16419074,Seq_22715:0.16400462)Node_6619:0.24512005,Seq_85856:0.40906596)Node_6618:0.02783329)Node_6606:3.3447472E-4,(Seq_22594:0.34592757,Seq_23491:0.34601048)Node_6623:0.09154643)Node_6605:0.03220437)Node_6581:0.011422233,Seq_22032:0.48088226)Node_6580:0.0051872088,(((((((Seq_22030:0.08545041,Seq_22177:0.08542569)Node_6633:0.26160374,Seq_22754:0.3469939)Node_6632:0.03324456,Seq_22547:0.38020095)Node_6631:0.010903725,Seq_62587:0.39159852)Node_6630:0.059223045,Seq_22075:0.45059985)Node_6629:0.0015762273,((((Seq_108699:0.31598076,Seq_22307:0.31582052)Node_6643:0.09966007,Seq_22378:0.41566083)Node_6642:0.013488999,Seq_23189:0.4290176)Node_6641:0.016279856,Seq_20725:0.4451938)Node_6640:0.006858999)Node_6628:0.0072773076,(((Seq_23075:0.3776271,Seq_23121:0.37792423)Node_6651:0.021348614,(((Seq_22980:0.010086234,Seq_23293:0.010086265)Node_6656:0.30477467,Seq_22377:0.3148303)Node_6655:0.03006971,Seq_22719:0.3450184)Node_6654:0.054232687)Node_6650:0.0072783493,Seq_23181:0.406633)Node_6649:0.05286531)Node_6627:0.026659876)Node_6579:0.00816121,((((((Seq_22810:0.30092525,Seq_23377:0.30096325)Node_6667:0.09958418,Seq_22591:0.4007628)Node_6666:0.046732485,Seq_23289:0.44737676)Node_6665:0.01686298,((((((Seq_23071:0.387656,Seq_84652:0.38761523)Node_6677:0.022726536,Seq_22304:0.41028813)Node_6676:0.017215988,(((Seq_22303:0.34732148,Seq_23116:0.347196)Node_6683:0.05522211,Seq_22542:0.40252012)Node_6682:0.006378,Seq_23171:0.4088317)Node_6681:0.018808117)Node_6675:7.2601164E-4,(((Seq_177028:0.28428033,Seq_23067:0.2845405)Node_6690:0.13348012,Seq_22306:0.41779053)Node_6689:0.002759771,(Seq_181622:0.21444191,Seq_186925:0.21447547)Node_6694:0.20626587)Node_6688:0.007674562)Node_6674:0.00478591,((Seq_22028:0.22399454,Seq_23381:0.22376321)Node_6698:0.016080625,Seq_23342:0.23985942)Node_6697:0.19326925)Node_6673:0.0047613634,Seq_181674:0.43820247)Node_6672:0.026257206)Node_6664:0.002032767,(Seq_22164:0.40014523,Seq_23167:0.40042776)Node_6703:0.06592668)Node_6663:0.017570157,Seq_39246:0.48398057)Node_6662:0.010482764)Node_6578:0.0025945352,((((((((Seq_190140:0.21355079,Seq_191657:0.21351194)Node_6714:0.22894889,Seq_23519:0.44260135)Node_6713:0.011511248,(Seq_186371:0.4369854,Seq_23145:0.43645367)Node_6718:0.01732209)Node_6712:0.0026224353,(((Seq_180576:0.23531464,Seq_22397:0.23524134)Node_6723:0.051021416,Seq_22403:0.2861537)Node_6722:0.04175265,Seq_22402:0.32826355)Node_6721:0.12842374)Node_6711:0.0103277415,(((((Seq_20821:0.2151101,Seq_36851:0.21516585)Node_6732:0.08625473,Seq_22789:0.30122027)Node_6731:0.05905092,Seq_23090:0.36051264)Node_6730:0.07122889,(Seq_22055:0.27960145,Seq_23528:0.27978435)Node_6737:0.15210487)Node_6729:0.014042169,((Seq_22793:0.20029627,Seq_23273:0.20040108)Node_6741:0.08924296,Seq_22885:0.28941098)Node_6740:0.15614812)Node_6728:0.021137273)Node_6710:0.009264298,((((Seq_20823:0.24790533,Seq_20824:0.24809603)Node_6748:0.123835735,(Seq_22739:0.047851272,Seq_22825:0.04779858)Node_6751:0.3239707)Node_6747:0.0051114378,((((Seq_185333:0.17721593,Seq_22388:0.17733894)Node_6757:0.025869407,Seq_23083:0.20317526)Node_6756:0.047762938,Seq_20825:0.25070506)Node_6755:0.09482095,Seq_22822:0.34590095)Node_6754:0.031262767)Node_6746:0.017542357,(Seq_23365:0.28349298,Seq_28453:0.28391305)Node_6763:0.110343166)Node_6745:0.082012355)Node_6709:0.010304619,(((((Seq_23138:0.41018406,Seq_23214:0.410321)Node_6770:0.012999327,Seq_22252:0.42314097)Node_6769:0.016780475,Seq_23512:0.4399827)Node_6768:0.0098426305,((((Seq_20723:0.21694568,Seq_23514:0.2169926)Node_6778:0.19195499,Seq_20722:0.40850958)Node_6777:0.018059153,Seq_21913:0.42702258)Node_6776:0.008979994,(Seq_185481:0.32146546,Seq_22677:0.32126263)Node_6783:0.11421891)Node_6775:0.013728329)Node_6767:0.008771721,((Seq_23350:0.4148759,Seq_23513:0.4149368)Node_6787:0.022542927,((Seq_185780:0.3275669,Seq_22734:0.32780662)Node_6791:0.008196874,Seq_22183:0.33624494)Node_6790:0.101051204)Node_6786:0.021287708)Node_6766:0.02814374)Node_6708:0.0050024926,(((((((Seq_192082:0.16519403,Seq_22744:0.16503377)Node_6801:0.1842854,Seq_22608:0.34972623)Node_6800:0.06224311,Seq_184625:0.4120606)Node_6799:0.018320253,Seq_22112:0.43007782)Node_6798:0.00979365,Seq_23521:0.44013238)Node_6797:0.014226964,((((((Seq_183487:0.16095018,Seq_191692:0.16120493)Node_6813:0.14980969,Seq_175018:0.3107923)Node_6812:0.039359987,Seq_182566:0.35056365)Node_6811:0.013509958,Seq_22935:0.36371484)Node_6810:0.04261538,((Seq_192249:0.2610322,Seq_22461:0.2611806)Node_6820:0.047961578,Seq_23146:0.30910602)Node_6819:0.09750176)Node_6809:0.030816223,Seq_185132:0.4372564)Node_6808:0.016894482)Node_6796:0.0124331955,Seq_62866:0.46683407)Node_6795:0.024993673)Node_6707:0.0051315995)Node_6577:0.001154522,(((((((Seq_23051:0.38024676,Seq_63124:0.38038063)Node_6832:0.021893542,Seq_68293:0.40203527)Node_6831:0.016236627,Seq_22126:0.4183538)Node_6830:0.046553694,(((Seq_186250:0.37295857,Seq_22944:0.3729945)Node_6839:0.00693113,Seq_31134:0.37993118)Node_6838:0.01153144,Seq_37261:0.39144284)Node_6837:0.07351999)Node_6829:0.013066596,(((((((Seq_192745:0.40975592,Seq_22404:0.40984762)Node_6850:0.014342498,((((Seq_22827:0.34815744,Seq_23087:0.34819007)Node_6856:0.009862914,Seq_22116:0.35800335)Node_6855:0.008221563,(Seq_177446:0.16634415,Seq_22118:0.16634622)Node_6860:0.19982313)Node_6854:0.021479385,Seq_22120:0.38775927)Node_6853:0.036646217)Node_6849:0.0027665321,Seq_62599:0.42706883)Node_6848:0.011999785,Seq_22747:0.43887368)Node_6847:0.014641399,(((((((Seq_20841:0.23329207,Seq_23221:0.23332311)Node_6872:0.012223177,Seq_22830:0.2456869)Node_6871:0.043858394,(Seq_20826:0.13414606,Seq_21097:0.1342373)Node_6876:0.15533121)Node_6870:0.05087084,(Seq_20844:0.26951,Seq_22883:0.26981738)Node_6879:0.07080657)Node_6869:0.0218587,(Seq_20843:0.2514118,Seq_22758:0.25179026)Node_6882:0.11051181)Node_6868:0.026723295,(Seq_182477:0.26989082,Seq_186393:0.27000403)Node_6885:0.11905095)Node_6867:0.0011713177,(((((((Seq_20829:0.030576522,Seq_20830:0.03060972)Node_6894:0.16710514,Seq_21787:0.19767264)Node_6893:0.004172748,Seq_20902:0.20162156)Node_6892:0.045850072,Seq_21453:0.2477185)Node_6891:0.020967348,(((Seq_20838:0.13343337,Seq_21115:0.13359967)Node_6902:0.04311931,(Seq_20836:0.025704745,Seq_20837:0.025655486)Node_6905:0.1505545)Node_6901:0.046809547,(Seq_21116:0.022824464,Seq_21788:0.022862658)Node_6908:0.20095737)Node_6900:0.044868823)Node_6890:0.017253458,(((Seq_20828:0.15615241,Seq_21785:0.15632516)Node_6913:0.038659643,Seq_21783:0.19459)Node_6912:0.04894257,Seq_21928:0.2437566)Node_6911:0.042027116)Node_6889:0.022132846,Seq_21603:0.30777672)Node_6888:0.082390554)Node_6866:0.06329164)Node_6846:0.0031079538,((((Seq_5786:0.26904255,Seq_8591:0.2693196)Node_6922:0.09668384,Seq_184908:0.36605638)Node_6921:0.025941987,Seq_22932:0.39135677)Node_6920:0.004832521,Seq_21979:0.39677656)Node_6919:0.059535954)Node_6845:0.007602606,((((Seq_22128:0.31256133,Seq_30972:0.31279722)Node_6931:0.060407452,Seq_22424:0.37318698)Node_6930:0.061872426,(Seq_34674:0.19854192,Seq_42744:0.19869451)Node_6935:0.23646642)Node_6929:0.01593938,(((Seq_194052:0.21073304,Seq_67574:0.21084611)Node_6940:0.08040798,Seq_22695:0.29099998)Node_6939:0.12838224,Seq_42760:0.41951647)Node_6938:0.03132543)Node_6928:0.013547659)Node_6844:0.013550002)Node_6828:0.0133634005,(Seq_100502:0.12376728,Seq_112811:0.12379523)Node_6945:0.36768943)Node_6827:0.0019999186,(Seq_101407:0.49065262,Seq_23515:0.49076054)Node_6948:0.0022245946)Node_6826:0.004751402)Node_6576:0.0010278774,((((Seq_20724:0.43382755,Seq_23267:0.43354374)Node_6954:0.041838773,(Seq_22103:0.39192894,Seq_22656:0.39208263)Node_6957:0.08380101)Node_6953:0.018889021,((Seq_22031:0.42493078,Seq_23382:0.42505988)Node_6961:0.009965114,Seq_23073:0.43523306)Node_6960:0.05952152)Node_6952:0.0019517912,((((Seq_23080:0.28535458,Seq_23394:0.28533447)Node_6968:0.039350223,Seq_20721:0.32451892)Node_6967:0.084556855,(Seq_195040:0.19520538,Seq_21960:0.19498628)Node_6972:0.2142035)Node_6966:0.08515846,Seq_59288:0.49442497)Node_6965:0.0021459316)Node_6951:0.002536265)Node_6575:4.811009E-4,((Seq_116463:0.48499066,Seq_25042:0.48495373)Node_6977:0.012250871,Seq_112958:0.49731147)Node_6976:0.0023585858)Node_6574:1.894513E-4,(((((Seq_90567:0.48094746,Seq_90594:0.4808805)Node_6985:0.01582297,Seq_78738:0.49682206)Node_6984:0.0013125096,(Seq_21923:0.4694763,Seq_22315:0.4696965)Node_6989:0.028444927)Node_6983:0.0011284698,Seq_75706:0.4993011)Node_6982:1.9323998E-4,(((((((((((Seq_23468:0.39064518,Seq_84502:0.39096236)Node_7003:0.030646594,Seq_23045:0.42100605)Node_7002:0.018860253,(((Seq_21964:0.38230363,Seq_22881:0.38337797)Node_7009:0.018982854,((Seq_22036:0.31257042,Seq_38456:0.31200153)Node_7013:0.051335443,(Seq_22732:0.169984,Seq_23219:0.17006516)Node_7016:0.1932743)Node_7012:0.03830296)Node_7008:0.01785894,(Seq_44685:0.23961414,Seq_81812:0.240244)Node_7019:0.18003237)Node_7007:0.019942163)Node_7001:0.0029436448,(Seq_105104:0.4171172,Seq_22218:0.4172854)Node_7022:0.025455475)Node_7000:0.007987853,(Seq_22499:0.39467075,Seq_22756:0.39451602)Node_7025:0.05604053)Node_6999:0.006121059,Seq_187765:0.45744768)Node_6998:0.006538329,(((Seq_23199:0.40557706,Seq_29429:0.4050653)Node_7031:0.019103883,Seq_22727:0.42471656)Node_7030:0.032307528,Seq_22733:0.45690358)Node_7029:0.0068521346)Node_6997:0.009447068,Seq_91271:0.47351348)Node_6996:0.019680254,Seq_33538:0.49312496)Node_6995:0.0032216266,(Seq_108649:0.4662913,Seq_49097:0.46655294)Node_7038:0.029850386)Node_6994:9.115666E-4,Seq_26068:0.49730873)Node_6993:0.0021359469)Node_6981:3.4719487E-4)Node_6573:1.2604341E-4)Node_5739:3.5223755E-5,((((Seq_178405:0.28933477,Seq_30307:0.28908828)Node_7045:0.20854034,Seq_80555:0.49788108)Node_7044:0.001079272,Seq_49176:0.49903387)Node_7043:6.526371E-4,(Seq_156721:0.4989257,Seq_51421:0.49888983)Node_7050:7.737733E-4)Node_7042:2.886395E-4)Node_5738:1.9413E-5)Node_4430:1.2056342E-5,(((((Seq_25466:0.4977546,Seq_43540:0.49775183)Node_7057:0.0011283307,((Seq_95185:0.4826225,Seq_96395:0.48284367)Node_7061:0.00362119,Seq_78696:0.48634323)Node_7060:0.012488986)Node_7056:5.66212E-4,Seq_68262:0.49948627)Node_7055:3.124216E-4,((Seq_157702:0.15395284,Seq_44676:0.1539386)Node_7067:0.12944403,Seq_157701:0.2832973)Node_7066:0.21645595)Node_7054:9.0686306E-5,((((Seq_150309:0.034529444,Seq_150310:0.03452807)Node_7074:0.4622341,Seq_94611:0.49664593)Node_7073:0.0011455597,Seq_95393:0.49791703)Node_7072:0.0016472993,(((Seq_46123:0.4431046,Seq_50755:0.443063)Node_7081:0.016991436,Seq_50527:0.46012345)Node_7080:0.035793327,Seq_103403:0.49603483)Node_7079:0.0035606534)Node_7071:3.3825956E-4)Node_7053:9.963208E-5)Node_4429:1.073903E-5,(((((Seq_77287:0.4990778,Seq_85361:0.49910024)Node_7090:6.728907E-4,((Seq_80629:0.49425986,Seq_80789:0.4943322)Node_7094:0.0044864705,(Seq_112957:0.49401236,Seq_21914:0.49385443)Node_7097:0.0048044007)Node_7093:9.201369E-4)Node_7089:1.5933512E-4,((Seq_61842:0.47436166,Seq_78184:0.47442248)Node_7101:0.024764806,Seq_23184:0.4991958)Node_7100:7.107316E-4)Node_7088:5.260699E-5,(((Seq_75705:0.49189192,Seq_81258:0.49167484)Node_7107:0.00620892,Seq_75333:0.49813685)Node_7106:0.0015108555,Seq_75751:0.49965286)Node_7105:3.174419E-4)Node_7087:2.5523057E-5,((((((Seq_80590:0.37539732,Seq_80838:0.3752938)Node_7117:0.11965175,Seq_22082:0.49495372)Node_7116:0.0029024696,Seq_80805:0.49803284)Node_7115:0.0012204864,Seq_95254:0.49928442)Node_7114:4.2839634E-4,Seq_20861:0.49969655)Node_7113:2.6298748E-4,((((Seq_22904:0.084568694,Seq_23260:0.08456812)Node_7127:0.4083042,Seq_49152:0.49276838)Node_7126:0.0042830957,((Seq_95284:0.2029374,Seq_97253:0.20293993)Node_7132:0.28183916,Seq_96170:0.48485494)Node_7131:0.012215017)Node_7125:0.0017986709,(Seq_130645:0.058468856,Seq_131522:0.058476012)Node_7136:0.4405262)Node_7124:9.890357E-4)Node_7112:3.11581E-5)Node_7086:1.7032E-5)Node_4428:3.0928913E-6,((((Seq_12409:0.49847934,Seq_77275:0.49837452)Node_7142:8.899479E-4,Seq_100488:0.4993503)Node_7141:4.058244E-4,Seq_21918:0.4997801)Node_7140:2.2748722E-4,((((((Seq_110491:0.49902794,Seq_65665:0.49902126)Node_7152:3.4397517E-4,((Seq_95832:0.49277717,Seq_96326:0.492545)Node_7156:0.0046090484,(((Seq_49720:0.31676754,Seq_96829:0.31670347)Node_7161:0.027877297,Seq_45860:0.34477818)Node_7160:0.14187877,Seq_71657:0.4861886)Node_7159:0.010771738)Node_7155:0.0021298937)Node_7151:3.4149035E-4,(Seq_77276:0.49308425,Seq_77299:0.49314195)Node_7166:0.0066397795)Node_7150:1.4894012E-4,Seq_149951:0.49992868)Node_7149:5.2974377E-5,Seq_149613:0.49996904)Node_7148:2.7471498E-5,((((((((((Seq_25460:0.44680429,Seq_49066:0.4466338)Node_7180:0.029429981,(Seq_167871:0.35683072,Seq_168060:0.35665956)Node_7183:0.11951631)Node_7179:0.01178767,Seq_49396:0.4881146)Node_7178:0.009575463,Seq_45354:0.4976998)Node_7177:4.3823046E-4,((((Seq_113351:0.40872326,Seq_151317:0.40846112)Node_7191:0.054720264,Seq_72455:0.46330535)Node_7190:0.026570924,Seq_24603:0.49033996)Node_7189:0.0045736944,Seq_98212:0.49486455)Node_7188:0.0032413665)Node_7176:0.0011231992,(((Seq_29596:0.49250895,Seq_51752:0.49263543)Node_7199:0.0044377716,((((((Seq_101361:0.47827148,Seq_158632:0.47792327)Node_7207:0.0032325163,Seq_43520:0.48142657)Node_7206:4.5152492E-4,((((Seq_22008:0.4602377,Seq_53857:0.46010607)Node_7214:0.007884119,Seq_54265:0.46775916)Node_7213:0.004446046,((((Seq_19341:0.24135791,Seq_20878:0.24139178)Node_7221:0.18400185,Seq_95287:0.4253885)Node_7220:0.012788452,((Seq_151138:0.3759739,Seq_71768:0.37618697)Node_7226:0.023552097,Seq_102695:0.40021333)Node_7225:0.037902616)Node_7219:0.011028187,Seq_99572:0.44921196)Node_7218:0.023024611)Node_7212:0.0018873622,(((Seq_156089:0.4484533,Seq_167131:0.4484874)Node_7233:0.007833503,((((((((((((((((Seq_160180:0.07367421,Seq_161511:0.07368329)Node_7251:0.018276364,Seq_165944:0.09202987)Node_7250:0.020341838,(Seq_165842:0.057263404,Seq_165855:0.057183202)Node_7255:0.055254072)Node_7249:0.002823208,((Seq_160244:0.06766888,Seq_160254:0.067530856)Node_7259:0.0047832835,Seq_160403:0.07242142)Node_7258:0.042802177)Node_7248:0.0021116396,(Seq_152712:0.109979644,Seq_165657:0.11011319)Node_7263:0.007256158)Node_7247:0.0057596494,Seq_162208:0.12310578)Node_7246:0.0060832677,(((((Seq_160218:0.062515855,Seq_161756:0.06241052)Node_7271:0.008055436,Seq_161089:0.07058986)Node_7270:0.007376564,((Seq_160145:0.05852168,Seq_161566:0.058540937)Node_7276:0.011517533,Seq_161127:0.06985758)Node_7275:0.007837131)Node_7269:0.009558425,(Seq_161537:0.055006877,Seq_162082:0.05479885)Node_7280:0.032350708)Node_7268:0.035511967,Seq_160151:0.122997776)Node_7267:0.0062000067)Node_7245:0.008976398,((Seq_160227:0.084437326,Seq_162677:0.08452674)Node_7285:0.0253578,(Seq_160321:0.066959284,Seq_161988:0.06710633)Node_7288:0.04281552)Node_7284:0.0282715)Node_7244:0.032907806,Seq_162576:0.1711751)Node_7243:0.02441795,Seq_152458:0.195566)Node_7242:0.008649013,(Seq_162593:0.16804662,Seq_168661:0.1680969)Node_7293:0.036302514)Node_7241:0.029568706,Seq_75224:0.23376851)Node_7240:0.022610186,Seq_166990:0.25653702)Node_7239:0.021764586,Seq_156660:0.27824634)Node_7238:0.01607544,Seq_166399:0.2944587)Node_7237:0.008002795,(((((((((Seq_160304:0.061589167,Seq_162670:0.0615335)Node_7308:0.0349489,Seq_162435:0.096469305)Node_7307:0.007485516,Seq_166803:0.104095064)Node_7306:0.017266382,(Seq_149833:0.10329346,Seq_160119:0.10298397)Node_7313:0.01809319)Node_7305:0.02233735,((((Seq_160375:0.07017193,Seq_160439:0.07035137)Node_7319:0.0033103465,(Seq_160249:0.056861997,Seq_160343:0.056962103)Node_7322:0.016750941)Node_7318:0.022409802,Seq_161077:0.09610808)Node_7317:0.012094333,(Seq_162490:0.037558205,Seq_162493:0.037793312)Node_7326:0.070671014)Node_7316:0.035352435)Node_7304:0.015874794,(Seq_160139:0.10958045,Seq_160540:0.10979305)Node_7329:0.049642116)Node_7303:0.046391133,((((((Seq_162449:0.09395726,Seq_166758:0.09399197)Node_7337:0.009786181,Seq_160295:0.10382762)Node_7336:0.0035947824,Seq_160245:0.1073772)Node_7335:0.008391381,(Seq_160521:0.08184732,Seq_161080:0.08171132)Node_7342:0.03409466)Node_7334:0.021600138,Seq_170666:0.13754295)Node_7333:0.0094125,(((Seq_160278:0.069083765,Seq_162077:0.068943426)Node_7348:0.028933756,Seq_162446:0.09823761)Node_7347:0.024683548,Seq_160309:0.122730434)Node_7346:0.024079869)Node_7332:0.058936514)Node_7302:0.009000348,(((Seq_160196:0.09581151,Seq_161994:0.09603172)Node_7355:5.4150977E-4,Seq_160284:0.096605614)Node_7354:0.03102539,Seq_170566:0.1276376)Node_7353:0.08721232)Node_7301:0.028175237,Seq_162606:0.2430577)Node_7300:0.05934622)Node_7236:0.15389809)Node_7232:0.012662355,(((Seq_185220:0.16108936,Seq_22176:0.1609816)Node_7363:0.19407557,(Seq_23387:0.12453068,Seq_65068:0.12460976)Node_7366:0.23042105)Node_7362:0.10133895,Seq_22812:0.4561873)Node_7361:0.012730785)Node_7231:0.005052587)Node_7211:0.0076409345)Node_7205:0.003195724,((Seq_22906:0.3237248,Seq_23030:0.32360348)Node_7371:0.14358917,Seq_23386:0.46742287)Node_7370:0.017638236)Node_7204:0.0044404315,Seq_22141:0.48949218)Node_7203:0.0012596409,Seq_80547:0.4910654)Node_7202:0.006023495)Node_7198:7.944886E-4,((Seq_77931:0.013789834,Seq_78737:0.013786074)Node_7378:0.48251048,Seq_183237:0.49625245)Node_7377:0.0016148771)Node_7197:0.0013537355)Node_7175:5.4460403E-4,Seq_110039:0.49976945)Node_7174:2.0811919E-4,(((((Seq_152175:0.05098457,Seq_155821:0.05099178)Node_7387:0.40282857,Seq_150219:0.4538058)Node_7386:0.029589083,(Seq_155822:0.3924786,Seq_50471:0.3924605)Node_7391:0.091002986)Node_7385:0.015978724,Seq_95670:0.4993672)Node_7384:2.5932142E-4,((Seq_116641:0.49052283,Seq_23934:0.49053928)Node_7396:0.007572563,Seq_11869:0.49824324)Node_7395:0.0014774536)Node_7383:3.079628E-4)Node_7173:2.3063212E-5,((((Seq_113753:0.43276656,Seq_26247:0.43249193)Node_7403:0.06587996,Seq_29599:0.49856883)Node_7402:0.0010378503,(Seq_38832:0.49039456,Seq_38834:0.49041256)Node_7407:0.009232547)Node_7401:3.1430824E-4,((Seq_150518:0.29450092,Seq_150522:0.29448134)Node_7411:0.057317354,((Seq_159452:0.24335952,Seq_159703:0.2433817)Node_7415:0.045566395,((Seq_159431:0.121590964,Seq_163818:0.12157374)Node_7419:0.07481258,Seq_159188:0.19645837)Node_7418:0.092536345)Node_7414:0.06287624)Node_7410:0.14812523)Node_7400:5.132727E-5)Node_7172:9.543432E-6,(((((((((Seq_171031:0.3608148,Seq_171032:0.3607067)Node_7431:0.037266616,Seq_171037:0.3980091)Node_7430:0.030007621,Seq_171038:0.42792657)Node_7429:0.07118404,(Seq_118706:0.041305,Seq_134473:0.04130801)Node_7436:0.45788193)Node_7428:4.101759E-4,(((Seq_118733:0.1744499,Seq_141919:0.17443895)Node_7441:0.10727159,Seq_127731:0.28172112)Node_7440:0.06410652,((Seq_123732:0.13836062,Seq_146465:0.13832016)Node_7446:0.028115252,Seq_142874:0.16650671)Node_7445:0.17933072)Node_7439:0.15375723)Node_7427:3.5058096E-4,(Seq_100578:0.4989643,Seq_80609:0.49898368)Node_7450:9.6063904E-4)Node_7426:4.9204977E-5,(((((((((((((Seq_119456:0.04312338,Seq_138134:0.04312153)Node_7465:0.009571272,Seq_119754:0.052652363)Node_7464:0.057134274,Seq_143551:0.109932505)Node_7463:0.12769493,Seq_131956:0.23752986)Node_7462:0.03697588,(((Seq_122327:0.13449048,Seq_122878:0.13443202)Node_7473:0.057284757,Seq_127117:0.19169724)Node_7472:0.009938825,(((Seq_130324:0.09148007,Seq_134607:0.091507435)Node_7479:0.021651348,(Seq_137127:0.052550327,Seq_141921:0.052547675)Node_7482:0.060628995)Node_7478:0.0413104,Seq_142286:0.1544786)Node_7477:0.047160503)Node_7471:0.07291952)Node_7461:0.09576639,((((((((Seq_124632:0.021273987,Seq_133120:0.021257095)Node_7493:0.0037544833,Seq_138228:0.024794543)Node_7492:0.010228526,Seq_129041:0.035255104)Node_7491:0.0041157645,Seq_128338:0.039380252)Node_7490:0.001607571,Seq_144314:0.04095767)Node_7489:0.0011064108,Seq_127328:0.042049833)Node_7488:0.0079159,Seq_120564:0.050027937)Node_7487:0.0043283342,Seq_144270:0.054346733)Node_7486:0.3159631)Node_7460:0.07234343,(Seq_121020:0.04150017,Seq_132875:0.04153658)Node_7503:0.40106934)Node_7459:0.051422026,Seq_154425:0.4940214)Node_7458:0.0041980343,(((((Seq_152549:0.03603796,Seq_159560:0.036053408)Node_7511:0.020948306,Seq_159352:0.056966063)Node_7510:0.034254603,Seq_159335:0.09133493)Node_7509:0.38743395,Seq_159246:0.4782317)Node_7508:0.013531469,((((Seq_152563:0.12345867,Seq_152564:0.1234551)Node_7520:0.29101017,Seq_157420:0.41473338)Node_7519:0.0011263925,((((Seq_157311:0.036077756,Seq_157320:0.036079105)Node_7527:0.01147996,Seq_157352:0.047560036)Node_7526:0.0066327853,Seq_157355:0.054205194)Node_7525:0.011819955,(Seq_151437:0.03880122,Seq_157306:0.03879526)Node_7532:0.027224172)Node_7524:0.3498514)Node_7518:0.01541019,Seq_154374:0.43134332)Node_7517:0.061037615)Node_7507:0.006039392)Node_7457:2.5127307E-4,(((((Seq_154483:0.08856851,Seq_154486:0.08856923)Node_7540:0.026275847,Seq_154485:0.11482537)Node_7539:0.017740145,(Seq_154492:0.010603637,Seq_154494:0.010602372)Node_7544:0.12194333)Node_7538:0.23145169,((Seq_154484:0.064309925,Seq_154490:0.06443269)Node_7548:0.026002029,Seq_154487:0.09059675)Node_7547:0.27350953)Node_7537:0.13043126,Seq_158258:0.49446115)Node_7536:0.0040824204)Node_7456:6.9787574E-4,Seq_154383:0.49925715)Node_7455:3.5472622E-4,(((((((Seq_154393:0.04041306,Seq_154397:0.0403716)Node_7560:0.039370675,Seq_154421:0.07973015)Node_7559:0.029984917,Seq_154420:0.109717265)Node_7558:0.35401532,Seq_154394:0.463802)Node_7557:0.01626035,Seq_154411:0.47974643)Node_7556:0.011225132,((((Seq_135461:0.016903466,Seq_144310:0.016897636)Node_7570:0.010539224,Seq_125177:0.027438985)Node_7569:0.337282,Seq_147437:0.364739)Node_7568:0.10257463,((((((Seq_154407:0.11521393,Seq_154428:0.115294605)Node_7580:0.009086418,(Seq_154396:0.09518629,Seq_154427:0.09524418)Node_7583:0.02924478)Node_7579:0.0052343947,((Seq_154422:0.08441714,Seq_154423:0.08426009)Node_7587:0.015883919,Seq_154418:0.10030063)Node_7586:0.0293749)Node_7578:0.0021800105,Seq_154395:0.13183223)Node_7577:0.014221376,((((Seq_154419:0.093249425,Seq_154426:0.093391046)Node_7595:0.004668167,Seq_154406:0.09796555)Node_7594:0.010096414,Seq_154378:0.10805276)Node_7593:0.00852927,Seq_149879:0.116761096)Node_7592:0.029345231)Node_7576:0.0053167827,Seq_154417:0.15136896)Node_7575:0.31575888)Node_7567:0.024047405)Node_7555:0.0045498977,Seq_154401:0.49580494)Node_7554:0.0037968014)Node_7454:2.8071224E-4,(((((((((Seq_128997:0.03180129,Seq_146848:0.031829685)Node_7611:0.043788034,Seq_125109:0.07562232)Node_7610:0.1590614,Seq_137140:0.23464635)Node_7609:0.008820531,(Seq_133265:0.1362193,Seq_139677:0.1362575)Node_7616:0.10726679)Node_7608:0.054836094,((Seq_133437:0.13512391,Seq_145621:0.13544293)Node_7620:0.07903586,((((Seq_118690:0.010184222,Seq_124887:0.010174068)Node_7626:0.08454272,Seq_147207:0.09473677)Node_7625:0.021019032,(Seq_126511:0.045599088,Seq_148911:0.045656152)Node_7630:0.07018833)Node_7624:0.013042781,Seq_148188:0.12880027)Node_7623:0.085385144)Node_7619:0.08410725)Node_7607:0.060595747,(((Seq_131431:0.041787304,Seq_142727:0.041740358)Node_7636:0.012338247,((Seq_122737:0.03547864,Seq_133218:0.035496026)Node_7640:0.0010117224,Seq_147400:0.036498733)Node_7639:0.0176256)Node_7635:0.085924454,Seq_139309:0.14037168)Node_7634:0.21883166)Node_7606:0.0670096,(Seq_119659:0.03099779,Seq_143727:0.030996451)Node_7645:0.3949511)Node_7605:0.012344138,(((((((Seq_144486:0.03545971,Seq_147975:0.035451747)Node_7654:0.005596239,Seq_131319:0.041085556)Node_7653:0.010847562,Seq_122484:0.051918842)Node_7652:0.15968592,Seq_143258:0.21156284)Node_7651:0.033531073,((((Seq_124060:0.02174989,Seq_129910:0.02173178)Node_7663:0.0034697177,(Seq_121111:0.014900892,Seq_141922:0.014889535)Node_7666:0.010326292)Node_7662:0.09002717,Seq_129557:0.11557478)Node_7661:0.094245754,Seq_124880:0.20955908)Node_7660:0.035526097)Node_7650:0.1650338,((Seq_122947:0.068198524,Seq_123540:0.068211585)Node_7672:0.03083864,Seq_137139:0.098989084)Node_7671:0.31110296)Node_7649:0.011753268,((((Seq_154400:0.027838903,Seq_154402:0.02781708)Node_7679:0.0036910179,Seq_154403:0.03153062)Node_7678:0.009464692,Seq_154404:0.041012518)Node_7677:0.34069133,Seq_154376:0.3816007)Node_7676:0.04028479)Node_7648:0.016384022)Node_7604:0.008525533,(((((Seq_113739:0.3549909,Seq_150311:0.35504696)Node_7689:0.026377525,(Seq_156418:0.13029802,Seq_156420:0.13031238)Node_7692:0.25124893)Node_7688:0.0271257,(((Seq_129747:0.05040276,Seq_148014:0.050137646)Node_7697:0.01520893,Seq_131511:0.06546501)Node_7696:0.03422107,Seq_136398:0.09984438)Node_7695:0.308884)Node_7687:0.0048431107,(((((((((Seq_120822:0.033448003,Seq_123465:0.03353349)Node_7710:0.008490148,Seq_147713:0.042001385)Node_7709:0.015624423,Seq_123662:0.057876274)Node_7708:0.03701816,((Seq_124067:0.037511118,Seq_131847:0.03754238)Node_7716:0.0076725623,(Seq_136616:0.036787607,Seq_141019:0.036776144)Node_7719:0.008440233)Node_7715:0.049391158)Node_7707:0.0399346,Seq_130339:0.13457403)Node_7706:0.21515559,((Seq_122596:0.052632477,Seq_147706:0.052643158)Node_7724:0.036876343,Seq_128842:0.08979449)Node_7723:0.26022172)Node_7705:0.018536031,((Seq_118944:0.01896832,Seq_128587:0.018973853)Node_7729:0.1307483,(Seq_128657:0.007646777,Seq_147964:0.007659898)Node_7732:0.14205907)Node_7728:0.21859969)Node_7704:0.01697432,(((Seq_145694:0.1734869,Seq_147378:0.17353056)Node_7737:0.01559619,(((((((Seq_125193:0.022168476,Seq_127698:0.022152133)Node_7746:0.004763778,Seq_127357:0.02695674)Node_7745:0.021104954,Seq_118954:0.048067655)Node_7744:0.024356848,Seq_145743:0.072761506)Node_7743:0.024447901,Seq_142491:0.09695246)Node_7742:0.042676512,Seq_147928:0.13965549)Node_7741:0.026151486,Seq_145865:0.16583265)Node_7740:0.023251625)Node_7736:0.025991837,Seq_123600:0.21536128)Node_7735:0.17013444)Node_7703:0.012528883,(((((((Seq_129963:0.035818253,Seq_145229:0.03582123)Node_7762:0.0022350173,(((((Seq_128562:0.028448585,Seq_145884:0.02842181)Node_7769:0.0013767219,Seq_138260:0.029807992)Node_7768:9.777409E-4,Seq_142750:0.030748703)Node_7767:0.0018925326,(Seq_119580:0.026641559,Seq_146856:0.02664625)Node_7774:0.006053239)Node_7766:9.5029775E-4,((Seq_127742:0.025764111,Seq_146939:0.02569929)Node_7778:0.0011061085,Seq_140236:0.026838202)Node_7777:0.0067739026)Node_7765:0.00436544)Node_7761:0.0027823697,(((Seq_123354:0.022465,Seq_131410:0.022470457)Node_7784:0.007446963,Seq_124005:0.029917166)Node_7783:0.004765544,Seq_148290:0.034708392)Node_7782:0.0061057997)Node_7760:0.0052003786,Seq_146555:0.046052437)Node_7759:0.037802134,Seq_148084:0.08414331)Node_7758:0.025935749,Seq_145320:0.11024062)Node_7757:0.051222574,((Seq_135747:0.047639564,Seq_136386:0.04765591)Node_7793:0.048260666,Seq_137665:0.0963623)Node_7792:0.06512011)Node_7756:0.236634)Node_7702:0.015613282)Node_7686:0.011744371,(((Seq_139374:0.28524593,Seq_75721:0.28515276)Node_7799:0.1088439,Seq_92254:0.3941932)Node_7798:0.010428441,(((Seq_121658:0.06684777,Seq_144533:0.06689133)Node_7805:0.011848809,(Seq_119698:0.053260043,Seq_136164:0.053149294)Node_7808:0.025345964)Node_7804:0.07246933,Seq_123723:0.1514145)Node_7803:0.25330222)Node_7797:0.020658411)Node_7685:0.021600366)Node_7603:0.05303831)Node_7453:1.2186558E-4)Node_7425:1.0768925E-5,(((((((Seq_22949:0.41281208,Seq_33691:0.41271052)Node_7818:0.04930476,Seq_32912:0.4621972)Node_7817:0.026559168,((Seq_22794:0.06761345,Seq_23014:0.06763247)Node_7823:0.28391722,Seq_193174:0.3514973)Node_7822:0.13719614)Node_7816:0.0029800383,((Seq_178222:0.3927796,Seq_23057:0.39285538)Node_7828:0.008877699,Seq_22290:0.40171692)Node_7827:0.09000244)Node_7815:0.0062786755,(Seq_22247:0.48772892,Seq_23274:0.4876745)Node_7832:0.010293751)Node_7814:4.4798283E-4,(Seq_22523:0.36430264,Seq_23276:0.36430693)Node_7835:0.13415638)Node_7813:9.245367E-4,((((Seq_113543:0.4662093,Seq_19335:0.46619242)Node_7841:0.018790632,Seq_22947:0.48495665)Node_7840:0.003757823,Seq_95199:0.48875695)Node_7839:0.004965475,(((Seq_48031:0.46301174,Seq_96741:0.4629709)Node_7848:0.00781079,Seq_52210:0.47084013)Node_7847:0.011327717,Seq_116455:0.48219287)Node_7846:0.011551127)Node_7838:0.0056631053)Node_7812:6.173552E-4)Node_7424:4.423252E-6,((((((((((((((Seq_161164:0.22766127,Seq_161170:0.2274865)Node_7866:0.08153114,Seq_162316:0.30916512)Node_7865:0.07681783,(((Seq_161763:0.19813918,Seq_162397:0.19808187)Node_7872:0.016412435,Seq_162359:0.2145767)Node_7871:0.0934176,Seq_161375:0.30794778)Node_7870:0.07804506)Node_7864:0.04748664,Seq_161336:0.43353623)Node_7863:0.037021477,Seq_165378:0.47061265)Node_7862:0.015698496,Seq_165333:0.48604864)Node_7861:0.005215381,(((Seq_161270:0.28253794,Seq_162187:0.28235856)Node_7882:0.021386158,((Seq_162011:0.06923586,Seq_167339:0.06904582)Node_7886:0.10958313,Seq_161159:0.17851704)Node_7885:0.12520052)Node_7881:0.17123836,Seq_169736:0.47509992)Node_7880:0.01637853)Node_7860:0.004214381,((((Seq_169721:0.21866824,Seq_170070:0.21868263)Node_7894:0.19782557,(((Seq_162321:0.0698553,Seq_165095:0.06981942)Node_7899:0.028255979,Seq_161501:0.09809288)Node_7898:0.0479091,Seq_169886:0.14596759)Node_7897:0.27050874)Node_7893:0.0637434,((Seq_161356:0.16846703,Seq_170225:0.16854307)Node_7905:0.012656419,Seq_165376:0.18115766)Node_7904:0.2990144)Node_7892:0.010457233,Seq_156077:0.49066696)Node_7891:0.004985269)Node_7859:0.0028553254,((((((((((Seq_116097:0.12770379,Seq_156691:0.12772544)Node_7919:0.089261994,Seq_161485:0.2169345)Node_7918:0.1294977,Seq_167048:0.34658754)Node_7917:0.044418305,((((((Seq_162193:0.2268197,Seq_162304:0.22686566)Node_7929:0.05043518,Seq_161391:0.27736923)Node_7928:0.01451771,Seq_152642:0.29167825)Node_7927:0.018787254,Seq_162704:0.31070283)Node_7926:0.025163814,Seq_162305:0.33610833)Node_7925:0.009603881,((((((((((((((Seq_156665:0.07556933,Seq_168733:0.07543957)Node_7949:0.02732469,Seq_168666:0.10305553)Node_7948:0.022971664,Seq_168796:0.12615474)Node_7947:0.0044776024,(Seq_161409:0.1119784,Seq_170865:0.111645006)Node_7954:0.018740425)Node_7946:0.006517692,Seq_169815:0.13679914)Node_7945:0.009353519,Seq_168846:0.14646824)Node_7944:0.028615486,(Seq_168749:0.129108,Seq_168766:0.12912765)Node_7959:0.045732003)Node_7943:0.019023785,((Seq_168215:0.14337058,Seq_170605:0.14300302)Node_7963:0.015292844,((((((Seq_162009:0.033520237,Seq_162562:0.03369183)Node_7971:0.05979534,Seq_166771:0.09320533)Node_7970:0.015663158,Seq_160509:0.10916665)Node_7969:0.006804366,(Seq_169715:0.099774495,Seq_169758:0.099794894)Node_7976:0.016585998)Node_7968:0.0034956413,Seq_166683:0.119420685)Node_7967:0.0063849743,Seq_166513:0.12604386)Node_7966:0.032040294)Node_7962:0.03595883)Node_7942:0.01232596,Seq_165796:0.20706154)Node_7941:0.023245264,Seq_170786:0.22983931)Node_7940:0.023517849,Seq_160420:0.25387314)Node_7939:0.013286518,(((((Seq_160537:0.15789081,Seq_168514:0.15799662)Node_7988:0.026509436,Seq_166350:0.18505904)Node_7987:0.00395792,Seq_165535:0.18929534)Node_7986:0.025744526,((((Seq_167733:0.117620386,Seq_168817:0.11739506)Node_7996:0.019073535,Seq_168727:0.1366015)Node_7995:0.01974342,Seq_169091:0.15655872)Node_7994:0.0063999076,((Seq_161970:0.11758222,Seq_168330:0.1174951)Node_8002:0.033896297,Seq_160262:0.15176123)Node_8001:0.011269585)Node_7993:0.051642705)Node_7985:0.026148,Seq_168810:0.24106622)Node_7984:0.026231049)Node_7938:0.0065616625,(Seq_169015:0.24572818,Seq_170106:0.24569522)Node_8007:0.02795153)Node_7937:0.042701308,((Seq_160900:0.2223056,Seq_169116:0.22227657)Node_8011:0.030609706,Seq_168697:0.25263909)Node_8010:0.06409578)Node_7936:0.029210806)Node_7924:0.045331214)Node_7916:0.00187327,((((((((((((((Seq_168971:0.07448478,Seq_169813:0.07418657)Node_8028:0.0074159945,(Seq_161507:0.047343545,Seq_161995:0.04737613)Node_8031:0.034385532)Node_8027:0.009667336,Seq_166927:0.09094495)Node_8026:0.011641384,Seq_160253:0.10332773)Node_8025:0.018773636,(((Seq_161516:0.062387254,Seq_162312:0.06225765)Node_8038:0.017954785,Seq_156722:0.08010761)Node_8037:0.0178073,Seq_170594:0.098171614)Node_8036:0.023748284)Node_8024:0.01884107,((Seq_152758:0.09303456,Seq_170864:0.09334572)Node_8044:0.010699333,((Seq_162340:0.0809229,Seq_170584:0.080567844)Node_8048:0.0069618993,Seq_162548:0.08792863)Node_8047:0.016020609)Node_8043:0.03684814)Node_8023:0.04602627,(((Seq_162061:0.048086602,Seq_162062:0.04871994)Node_8054:0.057226323,Seq_168710:0.10573032)Node_8053:0.02363308,Seq_167904:0.12947357)Node_8052:0.057451148)Node_8022:0.023213992,Seq_162060:0.21039443)Node_8021:0.04311996,Seq_161406:0.2533758)Node_8020:0.01781268,((Seq_161461:0.092895836,Seq_162338:0.09242446)Node_8062:0.1318027,Seq_162507:0.22437061)Node_8061:0.047039192)Node_8019:0.025829574,((((Seq_162198:0.12356627,Seq_162344:0.123350374)Node_8069:0.09971852,Seq_170518:0.22307056)Node_8068:0.015426857,((((((Seq_166185:0.08004324,Seq_168837:0.07983326)Node_8078:0.003008416,Seq_166424:0.082727425)Node_8077:0.046174735,Seq_162243:0.12889881)Node_8076:0.020792138,Seq_162541:0.14997727)Node_8075:0.043143112,Seq_167867:0.19305019)Node_8074:0.012325656,((Seq_162038:0.08112043,Seq_162054:0.08102205)Node_8086:0.09031346,Seq_162406:0.17163353)Node_8085:0.034073364)Node_8073:0.032999817)Node_8067:0.02576269,Seq_162317:0.26442403)Node_8066:0.032768015)Node_8018:0.021234581,(((Seq_160687:0.23950739,Seq_162092:0.23942941)Node_8093:0.011777138,(((((((((((Seq_160352:0.08673772,Seq_170645:0.08602146)Node_8106:0.016182821,Seq_161495:0.102265604)Node_8105:0.0062111984,(((Seq_160481:0.074575074,Seq_161506:0.07475398)Node_8112:0.0208834,Seq_160374:0.09551949)Node_8111:0.005436902,(((Seq_158691:0.05707983,Seq_160185:0.05709251)Node_8118:8.7073055E-4,((Seq_160664:0.03396245,Seq_162497:0.034394626)Node_8122:0.016080327,Seq_162080:0.050540566)Node_8121:0.0072495816)Node_8117:0.023343494,Seq_162452:0.08190674)Node_8116:0.019210644)Node_8110:0.0076641976)Node_8104:0.01927646,(((Seq_160117:0.028532153,Seq_165845:0.028514838)Node_8129:0.04056837,((Seq_160553:8.733593E-4,Seq_162289:8.2681596E-4)Node_8133:0.00938779,Seq_160456:0.0105313845)Node_8132:0.0590602)Node_8128:0.038528103,Seq_161758:0.10756001)Node_8127:0.020435221)Node_8103:0.004532739,(((((((Seq_161046:0.085106544,Seq_165710:0.08549798)Node_8144:0.012466819,Seq_161502:0.09769021)Node_8143:0.013689063,(((Seq_160544:0.05671158,Seq_167052:0.05612831)Node_8150:0.036790058,Seq_160341:0.093315125)Node_8149:0.004542035,Seq_161580:0.09751)Node_8148:0.013818304)Node_8142:0.0044239676,(((((Seq_152540:0.033088174,Seq_161767:0.033197287)Node_8159:0.037613627,(Seq_166928:0.0036945157,Seq_166935:0.0035938416)Node_8162:0.06723504)Node_8158:0.015828012,Seq_166247:0.08668441)Node_8157:0.018877588,Seq_162097:0.10538994)Node_8156:0.0019776155,(((((Seq_160135:0.07662312,Seq_169789:0.07624302)Node_8171:0.009440481,Seq_162234:0.085687295)Node_8170:0.0069600367,Seq_166275:0.09293063)Node_8169:0.007873844,((Seq_152775:0.03892525,Seq_160181:0.038641434)Node_8177:0.03537718,Seq_167090:0.074065834)Node_8176:0.026591606)Node_8168:0.0040192385,(Seq_160611:0.07822034,Seq_161093:0.07783978)Node_8181:0.026721258)Node_8167:0.00274364)Node_8155:0.008331148)Node_8141:0.0026735177,((((((((Seq_161545:0.06478272,Seq_162029:0.06487027)Node_8191:0.004083749,(Seq_165663:0.0522394,Seq_169176:0.052180324)Node_8194:0.01642124)Node_8190:0.008583697,Seq_165714:0.077836566)Node_8189:0.0050954344,(Seq_160447:0.063510664,Seq_165756:0.0635038)Node_8198:0.019193115)Node_8188:0.010051873,Seq_169775:0.09322711)Node_8187:0.0092258565,Seq_160138:0.10262679)Node_8186:0.008215315,Seq_152472:0.110586934)Node_8185:0.002702177,(((Seq_161417:0.087834835,Seq_167119:0.08794279)Node_8206:0.0032425046,(Seq_161410:0.08117972,Seq_167104:0.08093899)Node_8209:0.01026902)Node_8205:0.008024776,Seq_169369:0.09939036)Node_8204:0.013684928)Node_8184:0.0053634844)Node_8140:0.0034912215,(Seq_162149:0.094701864,Seq_162421:0.09464382)Node_8213:0.027368102)Node_8139:0.0033341742,(((((Seq_152714:0.06392356,Seq_160239:0.063919574)Node_8220:0.018659707,Seq_162142:0.083087645)Node_8219:0.011583987,((Seq_160200:0.042945474,Seq_161420:0.04310296)Node_8225:0.0074984278,Seq_161547:0.050821643)Node_8224:0.043554645)Node_8218:0.015560406,(Seq_165959:0.058110233,Seq_166954:0.05787909)Node_8229:0.051969744)Node_8217:0.011220865,Seq_161953:0.1210946)Node_8216:0.004316062)Node_8138:0.007029458)Node_8102:0.0047488185,Seq_160536:0.13733828)Node_8101:0.005129043,((Seq_160347:0.1262836,Seq_169816:0.12624496)Node_8235:0.0067589055,((((((((Seq_152715:0.053057633,Seq_160315:0.05308112)Node_8245:0.012238896,Seq_162030:0.06633764)Node_8244:0.013150524,Seq_162462:0.078799665)Node_8243:0.008188882,(((((Seq_160242:0.025895046,Seq_160405:0.025807828)Node_8254:0.01664614,Seq_166772:0.04241249)Node_8253:0.022934241,Seq_160559:0.06577233)Node_8252:0.002328085,(Seq_160382:0.058245584,Seq_161505:0.057949677)Node_8259:0.009622148)Node_8251:0.0062939725,Seq_166427:0.074286446)Node_8250:0.012753569)Node_8242:0.0055069383,((((Seq_160276:0.064441144,Seq_162628:0.06447055)Node_8266:0.01088821,Seq_161413:0.07559923)Node_8265:0.0037063505,Seq_160394:0.07922769)Node_8264:0.0066422727,Seq_162401:0.086049154)Node_8263:0.0067366147)Node_8241:0.0077772285,Seq_161415:0.100749426)Node_8240:0.0059026885,(Seq_162104:0.09646225,Seq_169343:0.096364744)Node_8273:0.009978049)Node_8239:0.0108993845,Seq_168290:0.11757065)Node_8238:0.015319814)Node_8234:0.009330516)Node_8100:0.007008633,((((Seq_169665:0.047350977,Seq_169836:0.048749436)Node_8280:0.033998493,Seq_160569:0.08163963)Node_8279:0.020131422,Seq_161664:0.10251587)Node_8278:0.03989178,Seq_161663:0.14232726)Node_8277:0.007253509)Node_8099:0.022200277,Seq_160545:0.17226829)Node_8098:0.01631851,Seq_167452:0.18848278)Node_8097:0.026625674,Seq_160277:0.21531498)Node_8096:0.036004655)Node_8092:0.031283967,(Seq_160350:0.18530132,Seq_162442:0.18615927)Node_8289:0.096414894)Node_8091:0.036135018)Node_8017:0.022000067,Seq_162573:0.34040064)Node_8016:0.020759339,((((Seq_169361:0.21706904,Seq_169882:0.21646444)Node_8296:0.059020795,(Seq_162557:0.14636457,Seq_169874:0.1459624)Node_8299:0.1294557)Node_8295:0.014530739,Seq_165197:0.29053947)Node_8294:0.03338565,(Seq_166510:0.22596061,Seq_170697:0.22625145)Node_8303:0.09789201)Node_8293:0.037279908)Node_8015:0.031594984)Node_7915:0.028478527,((Seq_154733:0.10293153,Seq_170152:0.10307479)Node_8307:0.04163537,Seq_165389:0.14471014)Node_8306:0.27657318)Node_7914:9.0891885E-4,((((((((Seq_161807:0.13597867,Seq_161911:0.13585727)Node_8318:0.024611644,((Seq_156188:0.09963463,Seq_170638:0.099976495)Node_8322:0.008699469,Seq_162662:0.1085182)Node_8321:0.05222618)Node_8317:0.0022740937,Seq_167768:0.1628512)Node_8316:0.17784394,Seq_166276:0.3408197)Node_8315:0.028867269,((Seq_157389:0.24408287,Seq_167806:0.24381743)Node_8329:0.019901555,Seq_167315:0.26365846)Node_8328:0.10594041)Node_8314:0.011111395,((Seq_167353:0.27113932,Seq_167767:0.2713852)Node_8334:0.014656378,(Seq_59493:0.25846758,Seq_94030:0.2583983)Node_8337:0.027350578)Node_8333:0.09509589)Node_8313:0.015798258,((Seq_165665:0.1837374,Seq_167944:0.18401068)Node_8341:0.17052221,(Seq_168058:0.1770822,Seq_170113:0.17709936)Node_8344:0.17727119)Node_8340:0.0422336)Node_8312:0.011549239,(((((((Seq_151327:0.10939476,Seq_164276:0.10992362)Node_8353:0.08245431,(Seq_159802:0.077688746,Seq_159841:0.07798236)Node_8356:0.11415584)Node_8352:0.04492141,(Seq_113186:0.08110222,Seq_151307:0.081006624)Node_8359:0.15599252)Node_8351:0.06933627,(Seq_151310:0.13343647,Seq_164330:0.13308509)Node_8362:0.17300467)Node_8350:0.010444685,Seq_151309:0.3166034)Node_8349:0.045015827,(Seq_156290:0.21899919,Seq_156305:0.21900557)Node_8366:0.14264728)Node_8348:0.028451996,(Seq_151312:0.11163533,Seq_159837:0.11161439)Node_8369:0.2785682)Node_8347:0.018014856)Node_8311:0.014163573)Node_7913:0.02439435,((((((((Seq_168312:0.10991258,Seq_169079:0.1098972)Node_8379:0.021052402,Seq_170157:0.13118422)Node_8378:0.0057989038,Seq_152505:0.13674888)Node_8377:0.010338456,(Seq_168162:0.13143814,Seq_169653:0.1311706)Node_8384:0.015978653)Node_8376:0.047804996,Seq_162179:0.19529372)Node_8375:0.065777555,Seq_169785:0.261378)Node_8374:0.054910522,(Seq_169428:0.19150311,Seq_169666:0.19369818)Node_8389:0.12338122)Node_8373:0.031985942,Seq_166229:0.3481478)Node_8372:0.098573714)Node_7912:0.029821582,(((((((Seq_162279:0.10041372,Seq_165142:0.100320116)Node_8399:0.0065748044,((Seq_158210:0.06269008,Seq_161261:0.06268382)Node_8403:0.013903871,Seq_161165:0.07708812)Node_8402:0.029976664)Node_8398:0.20050694,Seq_158180:0.30736357)Node_8397:0.07077575,(((Seq_162404:0.12869725,Seq_170759:0.12865694)Node_8410:0.009698452,Seq_168393:0.13843389)Node_8409:0.017194401,Seq_150079:0.15527238)Node_8408:0.22256303)Node_8396:0.02259318,(((((Seq_153369:0.07981358,Seq_153370:0.07981568)Node_8419:0.04907015,Seq_166108:0.12886441)Node_8418:0.016992455,((Seq_122977:0.07530432,Seq_123993:0.075312845)Node_8424:0.007539338,(Seq_134224:0.06976282,Seq_147559:0.06971357)Node_8427:0.013098377)Node_8423:0.063006945)Node_8417:0.08705503,(Seq_123258:0.13366683,Seq_147955:0.13366583)Node_8430:0.09927301)Node_8416:0.029108847,Seq_155639:0.2619982)Node_8415:0.13865651)Node_8395:0.005575488,(((Seq_162542:0.077401124,Seq_170882:0.07731043)Node_8436:0.13731432,Seq_170817:0.2147362)Node_8435:0.10777393,Seq_166969:0.32269177)Node_8434:0.08368364)Node_8394:0.016558694,(Seq_156180:0.3976525,Seq_164985:0.39784905)Node_8441:0.02499113)Node_8393:0.053863373)Node_7911:0.016104033,((((((((Seq_161811:0.14593731,Seq_161854:0.14596987)Node_8451:0.03292749,Seq_161817:0.1789356)Node_8450:0.03480102,((Seq_161803:0.1326859,Seq_161934:0.13257898)Node_8456:0.022081405,(Seq_161801:0.10459237,Seq_161865:0.104642026)Node_8459:0.05018374)Node_8455:0.058931444)Node_8449:0.021970334,(((((Seq_161851:0.1449112,Seq_161873:0.14484525)Node_8466:0.015019319,Seq_161914:0.15987389)Node_8465:0.0033061986,Seq_161872:0.1630424)Node_8464:0.010652156,Seq_161923:0.17391159)Node_8463:0.016927788,Seq_161855:0.19083264)Node_8462:0.044873893)Node_8448:0.0134874135,Seq_161863:0.24916908)Node_8447:0.039432555,Seq_161898:0.28849316)Node_8446:0.0155424625,((Seq_161838:0.1977077,Seq_162202:0.19764756)Node_8476:0.05804817,(Seq_162247:0.11903478,Seq_166172:0.11904902)Node_8479:0.13677762)Node_8475:0.048359495)Node_8445:0.062129527,Seq_170739:0.36608478)Node_8444:0.1265527)Node_7910:0.0057237106)Node_7858:0.0012212176,(Seq_47159:0.3930262,Seq_93795:0.3930124)Node_8483:0.10669682)Node_7857:1.530875E-4,(((((Seq_159836:0.31274062,Seq_164311:0.31252673)Node_8490:0.028014105,Seq_159866:0.34076312)Node_8489:0.14576611,Seq_26936:0.4865529)Node_8488:0.010388124,((((Seq_161742:0.17141795,Seq_167311:0.17142741)Node_8498:0.0887014,Seq_161751:0.26009518)Node_8497:0.07178581,Seq_161743:0.3319538)Node_8496:0.14756162,Seq_161329:0.47953486)Node_8495:0.01740653)Node_8487:0.0020556583,(((((Seq_162697:0.18865593,Seq_166176:0.18864638)Node_8508:0.06316716,Seq_162171:0.25177217)Node_8507:0.2263874,Seq_159849:0.4781491)Node_8506:0.009392038,Seq_113081:0.48760137)Node_8505:0.008579167,Seq_190450:0.49618173)Node_8504:0.002799513)Node_8486:8.995749E-4)Node_7856:1.2666485E-4,(Seq_22078:0.37647438,Seq_87059:0.37648654)Node_8515:0.12350368)Node_7855:1.2213523E-5,((((Seq_153483:0.46588913,Seq_153484:0.46589157)Node_8521:0.033629403,(((Seq_149463:0.14929979,Seq_153374:0.14928092)Node_8526:0.1300334,Seq_153371:0.2793252)Node_8525:0.06332338,Seq_153372:0.34265286)Node_8524:0.15686427)Node_8520:4.0217993E-4,((((((((Seq_153379:0.06948774,Seq_153392:0.06948178)Node_8538:0.034145616,Seq_153394:0.10362568)Node_8537:0.2902196,(Seq_153393:0.057946935,Seq_153396:0.057952087)Node_8542:0.3359776)Node_8536:0.09593619,Seq_153388:0.48971045)Node_8535:0.0045177024,((Seq_153385:0.37027797,Seq_153390:0.3703426)Node_8547:0.1106222,((Seq_153386:0.14602946,Seq_153397:0.1460663)Node_8551:0.12867828,Seq_153384:0.27483922)Node_8550:0.2060983)Node_8546:0.013263867)Node_8534:0.0037838435,(Seq_170965:0.48519826,Seq_50179:0.48525742)Node_8555:0.0128808)Node_8533:3.0413855E-4,(((Seq_153395:0.4876152,Seq_155363:0.48743507)Node_8560:0.003081911,((Seq_150293:0.39046502,Seq_153378:0.39046595)Node_8564:0.08802509,Seq_171000:0.47853783)Node_8563:0.012301604)Node_8559:0.0027854408,Seq_153391:0.49356782)Node_8558:0.004832425)Node_8532:8.694977E-4,Seq_153389:0.49930856)Node_8531:6.276113E-4)Node_8519:4.9489186E-5,((Seq_156256:0.47243863,Seq_157696:0.4724439)Node_8571:0.009419405,Seq_53919:0.48185587)Node_8570:0.018107222)Node_8518:3.4487974E-5)Node_7854:1.9539782E-6,(((((((((((((Seq_149495:0.19331186,Seq_157537:0.1933158)Node_8587:0.035310242,Seq_157536:0.22850288)Node_8586:0.03849941,Seq_157535:0.26714745)Node_8585:0.18868238,Seq_149983:0.45578092)Node_8584:0.020669626,(Seq_157521:0.27131072,Seq_157522:0.27130845)Node_8593:0.20517397)Node_8583:0.003948921,Seq_149984:0.48043713)Node_8582:0.006280727,(Seq_157548:0.1423396,Seq_157549:0.14234479)Node_8597:0.34437597)Node_8581:0.011534841,Seq_154017:0.49827677)Node_8580:0.0011428699,(((((Seq_149979:0.3021153,Seq_157523:0.30212778)Node_8605:0.020142823,(((Seq_149975:0.053744324,Seq_149976:0.053734235)Node_8610:0.017243246,Seq_149978:0.07098138)Node_8609:0.14310488,Seq_149977:0.21408921)Node_8608:0.10815286)Node_8604:0.13661346,Seq_149974:0.45888248)Node_8603:0.03627442,(((((Seq_157527:0.10475627,Seq_157534:0.10476214)Node_8620:0.014134596,Seq_157524:0.11888919)Node_8619:0.20481634,Seq_157493:0.32365277)Node_8618:0.024946367,(Seq_149980:0.29723302,Seq_149981:0.29728115)Node_8625:0.05137336)Node_8617:0.022248534,Seq_157520:0.37092757)Node_8616:0.12422959)Node_8602:0.0012596644,((Seq_157544:0.20599592,Seq_157545:0.20599762)Node_8630:0.28559688,Seq_149973:0.49157783)Node_8629:0.0048206504)Node_8601:0.0030133063)Node_8579:2.870712E-4,((((((Seq_157538:0.2676566,Seq_162786:0.2676228)Node_8639:0.022911472,Seq_157546:0.29057527)Node_8638:0.021070931,((((Seq_157540:0.08499437,Seq_157541:0.08503896)Node_8646:0.109360166,Seq_157539:0.19439101)Node_8645:0.048570186,Seq_157543:0.24301791)Node_8644:0.037488893,Seq_157547:0.2805055)Node_8643:0.031136885)Node_8637:0.0839497,(Seq_149982:0.2980031,Seq_157542:0.29796425)Node_8652:0.097605176)Node_8636:0.045087937,Seq_157519:0.440669)Node_8635:0.05793954,Seq_150081:0.4985932)Node_8634:0.001095438)Node_8578:2.7145253E-4,Seq_150080:0.49997374)Node_8577:2.0543892E-5,((Seq_149970:0.18298751,Seq_149971:0.18298298)Node_8659:0.21228188,Seq_149972:0.39526668)Node_8658:0.1047255)Node_8576:7.336934E-6,(((Seq_154387:0.47519913,Seq_154388:0.47531465)Node_8665:0.022473337,Seq_157343:0.4977142)Node_8664:0.0022775405,(((((((Seq_184029:0.21527885,Seq_23423:0.21528244)Node_8675:0.1582182,Seq_22857:0.37363943)Node_8674:0.047733948,(Seq_22018:0.07015538,Seq_23421:0.070144005)Node_8679:0.35114378)Node_8673:0.01900745,((Seq_22056:0.3458218,Seq_23480:0.34574872)Node_8683:0.039065123,Seq_23015:0.3848411)Node_8682:0.05546025)Node_8672:0.032305725,Seq_78773:0.4725977)Node_8671:0.014311586,Seq_22688:0.48690844)Node_8670:0.01308766,(Seq_148222:0.5,(Seq_77256:0.5,(Seq_131866:0.5,((Seq_149602:0.4859415,Seq_156257:0.48594165)Node_8696:0.014058422,(Seq_168379:0.5,(Seq_156255:0.5,((Seq_153381:0.4270057,Seq_50123:0.4270057)Node_8704:0.07299429,(Seq_154016:0.5,(Seq_155319:0.5,(Seq_28176:0.5,(Seq_91570:0.5,Seq_74805:0.5)Node_8713:0.0)Node_8711:0.0)Node_8709:0.0)Node_8707:0.0)Node_8703:1.0943239E-11)Node_8701:2.9461072E-11)Node_8699:7.427409E-11)Node_8695:1.8972901E-10)Node_8693:1.5440168E-9)Node_8691:2.2460198E-9)Node_8689:4.2475228E-9)Node_8669:2.46807E-7)Node_8663:2.7931418E-7)Node_8575:9.597378E-7)Node_7853:1.6728646E-6)Node_7423:5.2941573E-6)Node_7171:2.6754544E-6)Node_7147:2.6697933E-6)Node_7139:5.7134357E-6)Node_4427:9.8179535E-6)Node_2031:6.208191E-6)Node_1963:1.2478826E-5)Node_1833:2.7694732E-5)Node_1:7.3126826E-6,(((((((((Seq_113955:0.49249834,Seq_52871:0.4925335)Node_8724:0.0036810746,((((((Seq_173400:0.26823294,Seq_22572:0.26821324)Node_8732:0.16806361,Seq_184802:0.43623617)Node_8731:0.022417888,((((((Seq_22989:0.21844874,Seq_74540:0.21848977)Node_8741:0.04335795,Seq_185238:0.2621186)Node_8740:0.014263004,(Seq_189958:0.074394286,Seq_22317:0.07415179)Node_8745:0.20192066)Node_8739:0.07997541,(Seq_23136:0.18301514,Seq_23353:0.18306577)Node_8748:0.17290515)Node_8738:0.011931206,(((Seq_63992:0.18835633,Seq_70095:0.18826292)Node_8753:0.05072397,Seq_42750:0.23929057)Node_8752:0.008327297,Seq_33527:0.2474551)Node_8751:0.12057345)Node_8737:0.061303478,((Seq_23407:0.26073626,Seq_796:0.26064423)Node_8759:0.0011538839,((Seq_22996:0.22963917,Seq_4570:0.2296654)Node_8763:0.014622692,Seq_23310:0.24424042)Node_8762:0.017564828)Node_8758:0.16738316)Node_8736:0.02942653)Node_8730:0.001219117,(((Seq_181055:0.20286226,Seq_22916:0.20280808)Node_8769:0.0830692,Seq_22982:0.2858547)Node_8768:0.09600064,(Seq_183430:0.25404334,Seq_21733:0.25375172)Node_8773:0.12796812)Node_8767:0.07791461)Node_8729:0.016409894,Seq_20863:0.47627226)Node_8728:0.010482344,((((Seq_23508:0.14610289,Seq_79179:0.14616577)Node_8780:0.11247684,Seq_22280:0.25860578)Node_8779:0.046170563,Seq_177528:0.30474156)Node_8778:0.16963355,Seq_21920:0.47440386)Node_8777:0.012415372)Node_8727:0.009191924)Node_8723:0.0014796766,(((((Seq_22296:0.44654688,Seq_22772:0.4467655)Node_8790:0.026849585,((((((Seq_22207:0.36452323,Seq_22484:0.36447662)Node_8798:0.031829715,Seq_22363:0.3965555)Node_8797:0.008803427,Seq_22133:0.40544325)Node_8796:0.0073224623,Seq_22751:0.41249222)Node_8795:0.010293722,((Seq_21997:0.37158048,Seq_22693:0.37169066)Node_8805:0.02780598,(Seq_23023:0.22765794,Seq_32135:0.2276077)Node_8808:0.17185803)Node_8804:0.023457473)Node_8794:0.0067898035,Seq_22135:0.42974985)Node_8793:0.043885183)Node_8789:0.010499512,((Seq_23434:0.42837414,Seq_236:0.42842665)Node_8813:0.017315133,Seq_21994:0.4456908)Node_8812:0.038449887)Node_8788:0.008215394,Seq_186893:0.49232006)Node_8787:0.0014143421,((((Seq_151558:0.37655324,Seq_151568:0.3764464)Node_8821:0.0815201,(((Seq_151562:0.1579469,Seq_151567:0.15786846)Node_8826:0.01203159,Seq_151569:0.16988172)Node_8825:0.014020868,Seq_151573:0.18400922)Node_8824:0.27425182)Node_8820:0.020881027,Seq_193712:0.4793232)Node_8819:0.01226902,(((((((Seq_193444:0.14249046,Seq_23232:0.1425344)Node_8838:0.10890418,(Seq_22966:0.004477038,Seq_23279:0.0044804197)Node_8841:0.24701615)Node_8837:0.060623676,Seq_174916:0.31210288)Node_8836:0.12011232,Seq_188996:0.43229812)Node_8835:0.012168047,((((((((((Seq_175968:0.28956962,Seq_22267:0.2894606)Node_8855:0.047282685,Seq_23372:0.33704802)Node_8854:0.0040469198,(((((Seq_22266:0.12544943,Seq_61086:0.12518597)Node_8863:0.10274683,Seq_173910:0.22829548)Node_8862:0.05283817,Seq_183477:0.28064737)Node_8861:0.012432893,Seq_23369:0.29353505)Node_8860:0.01296622,(Seq_172222:0.23137763,Seq_22299:0.23139827)Node_8869:0.074743204)Node_8859:0.034599986)Node_8853:0.0041576056,((((Seq_173168:0.23068129,Seq_174972:0.23073757)Node_8875:0.047216237,Seq_23281:0.27765685)Node_8874:0.042363957,(Seq_174853:0.20842642,Seq_181060:0.20808747)Node_8879:0.1120991)Node_8873:0.011614481,(Seq_182333:0.1380133,Seq_22620:0.1380888)Node_8882:0.19379434)Node_8872:0.013313353)Node_8852:0.0062478413,Seq_97348:0.3516527)Node_8851:0.001445524,Seq_183415:0.3527713)Node_8850:0.009604728,Seq_23283:0.36277744)Node_8849:0.010173747,(Seq_22479:0.3585994,Seq_56088:0.35861805)Node_8888:0.013947476)Node_8848:0.0036281766,((((Seq_67545:0.11965739,Seq_69060:0.11976639)Node_8894:0.16921522,Seq_60820:0.28868353)Node_8893:0.06843639,Seq_23284:0.35704708)Node_8892:0.013360372,Seq_23433:0.37066084)Node_8891:0.0058998694)Node_8847:0.006041088,((((Seq_174614:0.22443287,Seq_23337:0.22427389)Node_8903:0.12457476,(Seq_22265:0.122928835,Seq_22333:0.122932665)Node_8906:0.22607785)Node_8902:0.021352239,((((Seq_182914:0.30928355,Seq_23280:0.30948794)Node_8912:0.0059236204,Seq_23105:0.31534725)Node_8911:0.028716167,((((Seq_172171:0.057375222,Seq_22532:0.057413533)Node_8919:0.19724432,Seq_23110:0.25484473)Node_8918:0.027834935,Seq_22203:0.2827968)Node_8917:0.014294691,((Seq_189114:0.26261276,Seq_23022:0.26279044)Node_8925:0.011492824,Seq_59792:0.27432916)Node_8924:0.022653697)Node_8916:0.047469605)Node_8910:0.0043310816,Seq_177529:0.34877113)Node_8909:0.021789348)Node_8901:0.0048965095,((((Seq_172646:0.13880694,Seq_23432:0.13894874)Node_8933:0.116915986,Seq_85854:0.25598514)Node_8932:0.043399688,Seq_78604:0.29988152)Node_8931:0.06012682,(Seq_175709:0.12366887,Seq_22837:0.12370674)Node_8938:0.23570496)Node_8930:0.01573594)Node_8900:0.0070313415)Node_8846:0.06208975)Node_8834:0.011074771,((((Seq_21945:0.34253585,Seq_22369:0.34229395)Node_8944:0.012109959,Seq_21944:0.35477084)Node_8943:0.026990643,Seq_21946:0.38173687)Node_8942:0.031364135,Seq_108601:0.41325727)Node_8941:0.042192355)Node_8833:0.021756021,Seq_151570:0.47732797)Node_8832:0.0142076835)Node_8818:0.0022766532)Node_8786:0.0038736013)Node_8722:9.908107E-4,((((((Seq_173110:0.3322937,Seq_22365:0.3322782)Node_8956:0.09215813,Seq_22160:0.42468393)Node_8955:0.008410103,Seq_22438:0.43281555)Node_8954:0.014275999,(Seq_22967:0.33827367,Seq_23231:0.33813986)Node_8961:0.10896009)Node_8953:0.028695025,(Seq_22200:0.42303827,Seq_22836:0.422994)Node_8964:0.0530543)Node_8952:0.017060626,Seq_177444:0.49314222)Node_8951:0.005585741)Node_8721:9.361318E-4,(Seq_192751:0.49854565,Seq_71100:0.49857)Node_8968:0.0010951913)Node_8720:2.1214993E-4,(((((Seq_95975:0.018772624,Seq_97736:0.018778343)Node_8975:0.47429866,Seq_22086:0.49287215)Node_8974:0.0022512544,Seq_52930:0.49532616)Node_8973:0.0038450563,Seq_110052:0.49928713)Node_8972:3.9455987E-4,(((Seq_158145:0.4942344,Seq_22494:0.49457556)Node_8983:0.0021667718,Seq_114904:0.49667245)Node_8982:0.0011303033,(Seq_51318:0.4938227,Seq_56577:0.49382862)Node_8987:0.003898135)Node_8981:0.001806535)Node_8971:2.3518666E-4)Node_8719:5.9942206E-5,((((((((((((((Seq_124421:0.091557495,Seq_133909:0.09142105)Node_9003:0.038438704,Seq_144169:0.13004816)Node_9002:0.05724919,(Seq_121408:0.0897314,Seq_144656:0.08953793)Node_9007:0.09764883)Node_9001:0.045702845,Seq_145108:0.23313218)Node_9000:0.08398806,Seq_126567:0.3171418)Node_8999:0.10097118,(Seq_150026:0.119885236,Seq_150537:0.119807124)Node_9012:0.2980303)Node_8998:0.02501497,Seq_27245:0.44328675)Node_8997:0.006050832,(Seq_152088:0.38627496,Seq_152089:0.38549456)Node_9016:0.063047856)Node_8996:0.026731098,Seq_188202:0.47613344)Node_8995:0.014826727,Seq_52742:0.49061224)Node_8994:0.0061916234,Seq_68409:0.49716485)Node_8993:0.0014909636,Seq_59575:0.49867913)Node_8992:7.542994E-4,(Seq_12411:0.49672025,Seq_149954:0.49677074)Node_9023:0.0025684228)Node_8991:4.390347E-4,(((Seq_20701:0.4950364,Seq_43522:0.49510908)Node_9028:0.0028754182,((((((Seq_152955:0.05703642,Seq_152956:0.057033107)Node_9036:0.020198824,Seq_152954:0.07722289)Node_9035:0.39370993,Seq_152957:0.47060743)Node_9034:0.015341807,Seq_174398:0.48592794)Node_9033:0.004555435,Seq_189368:0.49041295)Node_9032:0.0016606534,(Seq_22911:0.48337784,Seq_23391:0.48305017)Node_9043:0.00889153)Node_9031:0.005700793)Node_9027:0.0010157175,((((Seq_161314:0.48382753,Seq_75990:0.48379022)Node_9049:0.008390797,((Seq_149621:0.39376962,Seq_156392:0.3933146)Node_9053:0.08892945,Seq_156411:0.48251507)Node_9052:0.009622321)Node_9048:0.0023611384,(Seq_93625:0.4697422,Seq_93644:0.4700216)Node_9057:0.024769302)Node_9047:0.001785138,(Seq_23836:0.4911757,Seq_24502:0.4915509)Node_9060:0.0050757197)Node_9046:0.0025183503)Node_9026:7.961766E-4)Node_8990:1.1570935E-4)Node_8718:3.381903E-5,(((((((((((((Seq_46640:0.41052204,Seq_50579:0.41054618)Node_9075:0.047237087,Seq_107458:0.45732883)Node_9074:0.022540668,(((((((((Seq_174012:0.1399007,Seq_184108:0.1398754)Node_9087:0.16656074,Seq_188842:0.30649504)Node_9086:0.008055899,(Seq_184810:0.050016858,Seq_22453:0.050028272)Node_9091:0.26440305)Node_9085:0.059546154,Seq_22191:0.37401345)Node_9084:0.005437751,((((Seq_182083:0.2537924,Seq_22995:0.2537521)Node_9098:0.07938142,Seq_188827:0.33296296)Node_9097:0.014206058,((((Seq_22355:0.13932481,Seq_22940:0.13949545)Node_9105:0.07236093,Seq_188325:0.21188566)Node_9104:0.060927037,Seq_190363:0.27307484)Node_9103:0.01974542,Seq_91209:0.2932731)Node_9102:0.054574404)Node_9096:0.0072139725,((((Seq_22447:0.15546417,Seq_35841:0.15557487)Node_9114:0.07179707,Seq_35848:0.22730571)Node_9113:0.02843624,Seq_23341:0.25621748)Node_9112:0.031525355,Seq_174019:0.28732112)Node_9111:0.06769011)Node_9095:0.024665)Node_9083:7.1896677E-4,Seq_192894:0.38025287)Node_9082:0.012264895,((((Seq_173642:0.14940941,Seq_180663:0.14911082)Node_9124:0.20849006,Seq_22516:0.3574875)Node_9123:0.008287631,((Seq_20855:0.11726825,Seq_20856:0.11734103)Node_9129:0.19357024,Seq_35226:0.31123856)Node_9128:0.054574024)Node_9122:0.012235933,((Seq_183651:0.23837744,Seq_23143:0.23838115)Node_9134:0.064849526,Seq_62592:0.30342886)Node_9133:0.07432607)Node_9121:0.014508142)Node_9081:0.040058687,Seq_80186:0.43230912)Node_9080:0.012062231,(((Seq_195199:0.27909756,Seq_22574:0.2792838)Node_9141:0.039378528,Seq_22049:0.3185735)Node_9140:0.015927479,Seq_194786:0.33464164)Node_9139:0.11023543)Node_9079:0.03550692)Node_9073:0.0067943134,Seq_11029:0.48676828)Node_9072:0.0044488455,((Seq_43536:0.4844403,Seq_45852:0.48433408)Node_9148:0.0015216484,(Seq_101626:0.46252888,Seq_25508:0.46270204)Node_9151:0.023243079)Node_9147:0.005662718)Node_9071:0.002545839,(Seq_152953:0.48719862,Seq_76428:0.4875739)Node_9154:0.0067652455)Node_9070:0.002850643,(((Seq_103579:0.48336878,Seq_151572:0.4832783)Node_9159:0.007037972,(Seq_50757:0.46782568,Seq_95339:0.4677438)Node_9162:0.02254773)Node_9158:0.0037396993,((Seq_151564:0.084314294,Seq_151566:0.084147915)Node_9166:0.027896836,Seq_151559:0.112167396)Node_9165:0.381802)Node_9157:0.0030199983)Node_9069:0.0012754893,(Seq_187834:0.47839156,Seq_75620:0.47838077)Node_9170:0.01989469)Node_9068:0.0010146638,((((Seq_75342:0.43908766,Seq_80787:0.43941668)Node_9176:0.032119155,Seq_72281:0.47143304)Node_9175:0.021716485,(Seq_149562:0.47146463,Seq_23886:0.4712058)Node_9180:0.021802021)Node_9174:0.004952502,Seq_150652:0.49837062)Node_9173:0.0011148968)Node_9067:2.805749E-4,(((((((Seq_109969:0.4680646,Seq_24652:0.46795335)Node_9190:0.018060166,(Seq_149818:0.44521284,Seq_160094:0.44505787)Node_9193:0.041031517)Node_9189:0.0070711314,(((Seq_120592:0.4740913,Seq_24302:0.47420835)Node_9198:0.004868113,(((Seq_124788:0.012274027,Seq_132719:0.012286102)Node_9203:0.005493782,Seq_120653:0.017789137)Node_9202:0.06505151,Seq_148814:0.08287294)Node_9201:0.39618018)Node_9197:0.0029150539,Seq_132338:0.4818317)Node_9196:0.0113278525)Node_9188:0.0034119554,((Seq_24221:0.4810987,Seq_24402:0.48069176)Node_9210:0.009481143,((((Seq_145105:0.26183358,Seq_159778:0.2617442)Node_9216:0.053147122,Seq_130584:0.31470826)Node_9215:0.050198004,((Seq_148750:0.19050778,Seq_164238:0.19041285)Node_9221:0.072681986,(Seq_137697:0.11572511,Seq_147343:0.1156441)Node_9224:0.14780112)Node_9220:0.101721756)Node_9214:0.1138605,Seq_120803:0.47898936)Node_9213:0.0113984095)Node_9209:0.0062297815)Node_9187:0.0011508813,(((((((((((Seq_112010:0.22458735,Seq_56611:0.22428483)Node_9238:0.018991577,Seq_22457:0.24308407)Node_9237:0.18278624,Seq_54591:0.42596498)Node_9236:0.0421603,Seq_102337:0.46840957)Node_9235:0.008512694,(Seq_22941:0.46178287,Seq_22946:0.46219987)Node_9244:0.014540647)Node_9234:0.0023077873,((((Seq_95240:0.36214286,Seq_96728:0.3620378)Node_9250:0.030868763,Seq_108518:0.3928886)Node_9249:0.016493289,Seq_26928:0.40956372)Node_9248:0.056888748,Seq_26909:0.46645945)Node_9247:0.012665267)Node_9233:0.009963802,Seq_94711:0.48913494)Node_9232:0.003240506,(((((((((((((Seq_21981:0.13802801,Seq_33135:0.13819914)Node_9269:0.068283886,Seq_22423:0.20629315)Node_9268:0.05378441,Seq_34454:0.26068458)Node_9267:0.034275662,Seq_22515:0.29446775)Node_9266:0.017613452,Seq_190319:0.31211236)Node_9265:0.0011302524,((Seq_190804:0.28152782,Seq_335:0.28175944)Node_9277:0.013406205,Seq_180650:0.29490536)Node_9276:0.018286988)Node_9264:0.02970705,Seq_83228:0.3429398)Node_9263:0.07637515,Seq_181338:0.41959035)Node_9262:0.0056228316,(((((Seq_192159:0.32400724,Seq_22685:0.3242319)Node_9287:0.01723246,(Seq_22745:0.1537591,Seq_22869:0.15378079)Node_9290:0.1874621)Node_9286:0.010521155,(((((((Seq_22193:0.011550582,Seq_23475:0.011625684)Node_9299:0.0756092,Seq_23006:0.08731126)Node_9298:0.06588341,Seq_173958:0.1532171)Node_9297:0.052371293,Seq_186669:0.20547853)Node_9296:0.08001663,(Seq_175069:0.20531292,Seq_23223:0.20515946)Node_9305:0.080470674)Node_9295:0.02572689,((Seq_183753:0.20068948,Seq_194775:0.20087315)Node_9309:0.0843279,Seq_187177:0.28544414)Node_9308:0.026379064)Node_9294:0.011611231,Seq_23322:0.3233756)Node_9293:0.028668374)Node_9285:0.021414954,((((((((Seq_182513:0.1981935,Seq_185229:0.19848374)Node_9321:0.033592083,(Seq_186394:0.069948584,Seq_194255:0.06991632)Node_9324:0.1620092)Node_9320:0.011647626,Seq_189762:0.24312188)Node_9319:0.06151665,(Seq_22051:0.19759546,Seq_22576:0.19771975)Node_9328:0.10729392)Node_9318:0.0064058965,Seq_186191:0.31133142)Node_9317:0.008438675,((((((Seq_23325:0.24999303,Seq_74131:0.250324)Node_9337:0.018138645,(Seq_185227:0.18051311,Seq_22052:0.18045098)Node_9340:0.08782954)Node_9336:0.006524299,((Seq_195182:0.07760888,Seq_23054:0.07777577)Node_9344:0.03859507,Seq_22289:0.11632751)Node_9343:0.15861157)Node_9335:0.008184178,(((Seq_22791:0.23563883,Seq_66224:0.23569426)Node_9350:0.012651389,((Seq_23149:0.18782525,Seq_23476:0.1878499)Node_9354:0.023619466,Seq_22050:0.21176969)Node_9353:0.036838327)Node_9349:0.017959418,Seq_23049:0.2664234)Node_9348:0.01660571)Node_9334:0.017252771,Seq_186677:0.3007209)Node_9333:0.0058020023,Seq_66497:0.30644655)Node_9332:0.013639059)Node_9316:0.009328087,((((((Seq_173407:0.064786196,Seq_191478:0.06487618)Node_9366:0.10847319,Seq_176852:0.17324984)Node_9365:0.08724533,Seq_79964:0.26106408)Node_9364:0.019479457,Seq_188748:0.28025106)Node_9363:0.012221814,Seq_195418:0.29284397)Node_9362:0.023210593,Seq_172730:0.31558782)Node_9361:0.013341297)Node_9315:0.012609825,Seq_22856:0.34224218)Node_9314:0.031486515)Node_9284:0.028428614,(Seq_20864:0.18154564,Seq_21916:0.18167458)Node_9375:0.22035412)Node_9283:0.023435501)Node_9261:0.04243445,(((Seq_188053:0.12648737,Seq_23327:0.1262156)Node_9380:0.20777947,Seq_189295:0.33411926)Node_9379:0.055760805,((Seq_22463:0.23992214,Seq_34464:0.23987885)Node_9385:0.084096745,Seq_185371:0.32406092)Node_9384:0.06598827)Node_9378:0.07781282)Node_9260:0.008033523,(((((((Seq_190320:0.35207006,Seq_22014:0.35200137)Node_9395:0.005556729,Seq_60306:0.35813972)Node_9394:0.045238204,((Seq_22194:0.24375439,Seq_23329:0.24378954)Node_9400:0.04784399,Seq_58378:0.29197273)Node_9399:0.11127246)Node_9393:0.013835481,((Seq_22884:0.21122833,Seq_27675:0.21182165)Node_9405:0.17128931,Seq_5669:0.38264826)Node_9404:0.034317356)Node_9392:0.02020731,(((((((Seq_22223:0.15267104,Seq_23358:0.15173684)Node_9415:0.09067525,Seq_22575:0.24266604)Node_9414:0.04192796,(Seq_23008:0.009603346,Seq_23323:0.009581597)Node_9419:0.27486548)Node_9413:0.05085103,((Seq_22246:0.25497523,Seq_23092:0.25541312)Node_9423:0.018180972,Seq_188856:0.273436)Node_9422:0.06191589)Node_9412:0.05361223,((Seq_188972:0.26658207,Seq_22015:0.2663772)Node_9428:0.055324003,(Seq_194651:0.24672648,Seq_22635:0.24684305)Node_9431:0.075142056)Node_9427:0.06720509)Node_9411:0.011278568,(Seq_182249:0.05199618,Seq_23005:0.05200679)Node_9434:0.34861252)Node_9410:0.010784557,Seq_23152:0.4111131)Node_9409:0.025924006)Node_9391:0.021670246,(((((Seq_195104:0.16757272,Seq_22222:0.16767949)Node_9442:0.09136873,Seq_62597:0.25967327)Node_9441:0.08679319,(Seq_190322:0.09482808,Seq_22465:0.09488411)Node_9446:0.251516)Node_9440:0.047619194,Seq_183399:0.39415136)Node_9439:0.036863588,Seq_55251:0.43125352)Node_9438:0.028269237)Node_9390:0.0077991895,((((((Seq_188851:0.23419535,Seq_22016:0.23409171)Node_9456:0.04331721,(Seq_6059:0.18765397,Seq_758:0.18769702)Node_9459:0.090215094)Node_9455:0.045664463,(Seq_2305:0.17935434,Seq_23321:0.17930031)Node_9462:0.1439772)Node_9454:0.044297572,Seq_22792:0.36730513)Node_9453:0.0060989414,(((Seq_194540:0.09983145,Seq_23013:0.10015349)Node_9468:0.014728772,Seq_22748:0.11470291)Node_9467:0.19313706,Seq_102080:0.30871427)Node_9466:0.06554712)Node_9452:0.063062415,(Seq_22255:0.3722305,Seq_22513:0.3719771)Node_9473:0.06490619)Node_9451:0.029884636)Node_9389:0.008804026)Node_9259:0.0024818103,((((((((((((Seq_21898:0.2066902,Seq_22459:0.20598245)Node_9487:0.023175146,Seq_35018:0.23003364)Node_9486:0.09155947,Seq_19322:0.32107222)Node_9485:0.02505652,Seq_98215:0.3462049)Node_9484:0.00812191,(Seq_184909:0.27343708,Seq_22245:0.27331176)Node_9493:0.08098779)Node_9483:0.037194457,((Seq_20859:0.24780934,Seq_21968:0.24776706)Node_9497:0.03400532,Seq_184290:0.2826338)Node_9496:0.109777644)Node_9482:0.020278253,Seq_186200:0.4123217)Node_9481:0.03573591,Seq_22850:0.44771677)Node_9480:0.0016576989,((((((((((((((Seq_185730:0.16067831,Seq_22568:0.16042173)Node_9516:0.16086356,(Seq_21684:0.15414266,Seq_22569:0.15369298)Node_9519:0.1675811)Node_9515:0.028011607,(Seq_21978:0.2646003,Seq_22462:0.2644591)Node_9522:0.08494097)Node_9514:0.012013862,(Seq_22220:0.34627354,Seq_23151:0.34655115)Node_9525:0.0149851125)Node_9513:0.017709035,((Seq_105950:0.32557097,Seq_34285:0.32605255)Node_9529:0.03556675,(((Seq_23477:0.18192637,Seq_62104:0.18192302)Node_9534:0.091299616,Seq_22855:0.27344596)Node_9533:0.03440765,Seq_84507:0.30746862)Node_9532:0.05391354)Node_9528:0.017887209)Node_9512:0.013614339,(((Seq_22563:0.24888848,Seq_35233:0.24900164)Node_9541:0.10228992,Seq_23472:0.35128412)Node_9540:0.008681783,Seq_22851:0.36011738)Node_9539:0.032922093)Node_9511:0.0020293365,((Seq_22009:0.26848823,Seq_22110:0.26838553)Node_9547:0.11177685,(Seq_20421:0.20737301,Seq_23002:0.2071093)Node_9550:0.17311078)Node_9546:0.014809282)Node_9510:0.005974585,(((Seq_189903:0.29344684,Seq_22257:0.2935634)Node_9555:0.07248913,((Seq_172738:0.23168142,Seq_179224:0.23214915)Node_9559:0.050427243,Seq_23313:0.2825275)Node_9558:0.083200306)Node_9554:0.025726734,(((Seq_22854:0.08824356,Seq_74284:0.08828866)Node_9565:0.053156912,Seq_178953:0.14262655)Node_9564:0.16654505,(Seq_22124:0.13335413,Seq_23052:0.13289356)Node_9569:0.1746518)Node_9563:0.083724566)Node_9553:0.009413984)Node_9509:0.010423518,((Seq_22514:0.34814605,Seq_31819:0.34782004)Node_9573:0.02343972,((Seq_21701:0.3290574,Seq_54039:0.32963246)Node_9577:0.013029207,(Seq_42618:0.27769104,Seq_68871:0.27644593)Node_9580:0.06554369)Node_9576:0.029175285)Node_9572:0.03994016)Node_9508:0.0085860845,((Seq_23004:0.2692485,Seq_32911:0.26943743)Node_9584:0.080025725,Seq_22464:0.3489646)Node_9583:0.07077203)Node_9507:0.002132329,((((((Seq_191655:0.27104983,Seq_22936:0.2709732)Node_9593:0.038286213,((Seq_22743:0.12784903,Seq_85586:0.1282919)Node_9597:0.029337041,Seq_194326:0.15724492)Node_9596:0.15211038)Node_9592:0.009153874,(Seq_106234:0.26615027,Seq_22938:0.2665988)Node_9601:0.052536786)Node_9591:0.0068611545,((Seq_171954:0.13093694,Seq_20862:0.13084297)Node_9605:0.026142484,Seq_23317:0.15697885)Node_9604:0.1687247)Node_9590:0.037003536,((Seq_31981:0.15531804,Seq_42486:0.1548222)Node_9610:0.0790619,Seq_22287:0.23270217)Node_9609:0.12931293)Node_9589:0.048940662,Seq_20860:0.41184783)Node_9588:0.010607892)Node_9506:0.007876008,((((Seq_23525:0.26163816,Seq_23527:0.26196554)Node_9618:0.086167604,Seq_22740:0.34806335)Node_9617:0.046703264,Seq_56712:0.3949362)Node_9616:0.024655202,((Seq_22154:0.28662795,Seq_23150:0.28668192)Node_9624:0.014298415,(Seq_184418:0.19734837,Seq_22790:0.1974416)Node_9627:0.10379309)Node_9623:0.1183959)Node_9615:0.01074363)Node_9505:9.777985E-4,(((((Seq_23134:0.20805153,Seq_79175:0.20838061)Node_9634:0.048573922,Seq_190315:0.25648507)Node_9633:0.029286027,Seq_188536:0.28590247)Node_9632:0.05924354,Seq_22324:0.34537736)Node_9631:0.040449627,Seq_173040:0.38586393)Node_9630:0.045403767)Node_9504:0.009825281,((((((Seq_20857:0.22528988,Seq_22993:0.22524619)Node_9646:0.014041251,Seq_22631:0.23942073)Node_9645:0.1014264,Seq_22934:0.3406555)Node_9644:0.035685606,(Seq_21657:0.08784673,Seq_60571:0.08777111)Node_9651:0.2885919)Node_9643:0.035707977,((Seq_189957:0.14428475,Seq_20858:0.14410816)Node_9655:0.1939021,Seq_23462:0.33819425)Node_9654:0.07392615)Node_9642:0.014684768,(((((Seq_187848:0.25017175,Seq_22630:0.25072935)Node_9663:0.076782964,Seq_23139:0.3271134)Node_9662:0.009137641,((Seq_191001:0.16219743,Seq_34834:0.1614615)Node_9668:0.04320879,Seq_22987:0.20484966)Node_9667:0.13122766)Node_9661:0.02197931,(Seq_21902:0.33184808,Seq_23269:0.3319074)Node_9672:0.02611651)Node_9660:0.017412625,Seq_94003:0.37609455)Node_9659:0.051066604)Node_9641:0.01431561)Node_9503:0.008521571)Node_9479:0.011521339,Seq_22152:0.4608646)Node_9478:0.007316247,(Seq_102042:0.45779544,Seq_22943:0.45814127)Node_9677:0.010078128)Node_9477:0.0037943705,((Seq_96587:0.36049578,Seq_97140:0.36038065)Node_9681:0.011280144,Seq_21974:0.37179655)Node_9680:0.1006655)Node_9476:0.0060320315)Node_9258:0.006327255,((Seq_155400:0.059196886,Seq_155401:0.0591811)Node_9686:0.40393353,Seq_26953:0.46314627)Node_9685:0.021327645)Node_9257:0.0076969243)Node_9231:0.0015809807,(((Seq_109897:0.45489073,Seq_22487:0.45539972)Node_9692:0.024746621,((Seq_180281:0.3626264,Seq_22922:0.36263272)Node_9696:0.037120737,((Seq_22502:0.20268874,Seq_55212:0.20299375)Node_9700:0.15533023,Seq_23046:0.35822242)Node_9699:0.041799128)Node_9695:0.08048831)Node_9691:0.00606241,Seq_21972:0.48594975)Node_9690:0.0075450963)Node_9230:0.0013229421,(((((Seq_189498:0.47456393,Seq_96488:0.47451988)Node_9709:0.008908548,Seq_22512:0.48359913)Node_9708:0.0011961317,((((Seq_105049:0.32757646,Seq_22950:0.3276383)Node_9716:0.045537844,Seq_22956:0.37299415)Node_9715:0.052784316,Seq_111421:0.42592475)Node_9714:0.048992842,Seq_24578:0.47490484)Node_9713:0.009881292)Node_9707:0.0066861436,((Seq_50758:0.39724585,Seq_95017:0.39710897)Node_9723:0.08464206,Seq_47566:0.4819316)Node_9722:0.00944144)Node_9706:0.002133938,((((Seq_53554:0.24069837,Seq_97300:0.24100746)Node_9730:0.04177913,(Seq_41941:0.22248483,Seq_98310:0.22261003)Node_9733:0.060511574)Node_9729:0.03800125,Seq_104602:0.3210789)Node_9728:0.15608044,Seq_96881:0.47730243)Node_9727:0.016224606)Node_9705:0.0019115858)Node_9229:7.667394E-4,(Seq_110061:0.4762889,Seq_92318:0.47667253)Node_9738:0.019653916)Node_9228:0.0018745171)Node_9186:8.7512075E-4,(((Seq_22673:0.27903503,Seq_23133:0.27953166)Node_9743:0.21675952,Seq_157689:0.4961419)Node_9742:4.257516E-4,(Seq_110151:0.49169114,Seq_152966:0.49176392)Node_9747:0.0047048703)Node_9741:0.0022739188)Node_9185:1.9550433E-4,(((((Seq_80771:0.45613906,Seq_90444:0.45625836)Node_9754:0.01223564,Seq_80794:0.4682842)Node_9753:0.027041147,(Seq_80748:0.46817362,Seq_81756:0.46797997)Node_9758:0.027375432)Node_9752:1.8445351E-4,((Seq_59294:0.41459325,Seq_75757:0.4144238)Node_9762:0.07471695,Seq_80591:0.4894648)Node_9761:0.006249897)Node_9751:0.0022292284,((Seq_103393:0.47756556,Seq_103591:0.47760126)Node_9767:0.016648592,Seq_42213:0.49453065)Node_9766:0.0034847336)Node_9750:0.0011413291)Node_9184:6.522507E-4)Node_9066:5.3130836E-5,((((((Seq_123261:0.11284376,Seq_147948:0.112852216)Node_9776:0.12686123,Seq_139901:0.2397243)Node_9775:0.23195742,Seq_113212:0.4715993)Node_9774:0.019386267,Seq_27262:0.49093476)Node_9773:0.005488449,((Seq_42211:0.48104453,Seq_82637:0.48099577)Node_9783:0.009143815,(((((Seq_22047:0.09018445,Seq_23141:0.09005712)Node_9790:0.089132786,Seq_38931:0.17924765)Node_9789:0.11045332,Seq_22927:0.2897154)Node_9788:0.02733047,Seq_20854:0.3167043)Node_9787:0.13787246,Seq_94967:0.45488492)Node_9786:0.03499525)Node_9782:0.006268919)Node_9772:0.0027086716,(Seq_42169:0.47696486,Seq_48693:0.47702092)Node_9797:0.022040572)Node_9771:6.3174736E-4)Node_9065:8.083317E-5,(((((((Seq_23009:0.10054162,Seq_23050:0.10053303)Node_9806:0.3909733,Seq_154833:0.4918197)Node_9805:0.004512387,((Seq_103273:0.44957885,Seq_44503:0.44901747)Node_9811:0.04139699,Seq_93924:0.49097615)Node_9810:0.0053799725)Node_9804:0.0010827936,((Seq_52921:0.48472503,Seq_70817:0.48475817)Node_9816:0.009895131,Seq_75296:0.49458984)Node_9815:0.002748011)Node_9803:0.0010078299,((Seq_195105:0.4912973,Seq_52875:0.4911746)Node_9821:0.002170749,((Seq_181600:0.4128007,Seq_81473:0.41305596)Node_9825:0.075825326,Seq_80628:0.48887733)Node_9824:0.004478462)Node_9820:0.004993606)Node_9802:6.612132E-4,(((Seq_185777:0.17500752,Seq_187609:0.17498165)Node_9831:0.32170948,Seq_52936:0.4968757)Node_9830:0.0015407449,((Seq_187075:0.4917803,Seq_80676:0.4924293)Node_9836:0.004128112,Seq_22192:0.49646997)Node_9835:0.0018171105)Node_9829:7.1828597E-4)Node_9801:5.585322E-4,((((((((Seq_122163:0.045701455,Seq_123636:0.045721292)Node_9847:0.1031878,(Seq_123515:0.04283538,Seq_130349:0.04289701)Node_9850:0.106000915)Node_9846:0.06833064,Seq_127692:0.21717826)Node_9845:0.18764168,Seq_134692:0.40492928)Node_9844:0.0864154,(((((Seq_120742:0.06136488,Seq_128645:0.06137438)Node_9859:0.018367914,Seq_143963:0.079762906)Node_9858:0.0071497587,Seq_149060:0.08689125)Node_9857:0.02151667,(Seq_120784:0.07313809,Seq_133231:0.07316094)Node_9864:0.03526861)Node_9856:0.26727557,(Seq_127435:0.065265544,Seq_143369:0.06523222)Node_9867:0.31042013)Node_9855:0.11578994)Node_9843:0.0031953773,(((((((Seq_123014:0.034012962,Seq_133196:0.03402382)Node_9876:6.32803E-4,Seq_133478:0.034638163)Node_9875:0.007942443,Seq_131519:0.042552546)Node_9874:0.024272127,Seq_138760:0.066858366)Node_9873:0.3872456,Seq_118993:0.4542046)Node_9872:0.024882665,((Seq_120778:0.057039857,Seq_143954:0.057056963)Node_9884:0.008828379,Seq_147988:0.06586682)Node_9883:0.41335914)Node_9871:0.010718975,(((Seq_120711:0.12459126,Seq_132524:0.12445468)Node_9890:0.027468862,Seq_125672:0.15208168)Node_9889:0.018587317,(((Seq_131496:0.07448817,Seq_145861:0.07444663)Node_9896:0.011836229,Seq_120548:0.08630361)Node_9895:0.03217469,Seq_137235:0.1184927)Node_9894:0.052198097)Node_9888:0.31898972)Node_9870:0.0047842483)Node_9842:0.0020262445,(((Seq_24189:0.30017987,Seq_24230:0.3001587)Node_9903:0.14813782,Seq_24705:0.4478429)Node_9902:0.032553364,(Seq_130428:0.11928733,Seq_143768:0.11926607)Node_9907:0.36153573)Node_9901:0.015863031)Node_9841:9.564509E-4,(Seq_146550:0.41518316,Seq_75334:0.4152651)Node_9910:0.08244923)Node_9840:0.0019787834)Node_9800:1.8632963E-4)Node_9064:5.2679166E-5,((((Seq_101118:0.49239016,Seq_71909:0.49218017)Node_9916:0.0044341646,Seq_6129:0.49679512)Node_9915:0.0020712663,Seq_103592:0.49884295)Node_9914:6.960238E-4,((Seq_52924:0.49601784,Seq_78637:0.49614605)Node_9922:0.0018176318,(Seq_100492:0.49041402,Seq_75709:0.49051657)Node_9925:0.0074033383)Node_9921:0.0016097846)Node_9913:3.3264467E-4)Node_9063:6.576169E-5)Node_8717:8.558845E-6,((((((((((((Seq_156412:0.4818584,Seq_158847:0.48213354)Node_9939:0.009763214,((((((Seq_156156:0.072598204,Seq_156224:0.07257611)Node_9947:0.29369986,((Seq_156135:0.044467155,Seq_156235:0.0444542)Node_9951:0.010909474,Seq_156149:0.055380378)Node_9950:0.3110854)Node_9946:0.027834425,Seq_100402:0.394472)Node_9945:0.036991924,(Seq_156157:0.21027397,Seq_156159:0.21022944)Node_9956:0.22093762)Node_9944:0.02205556,((Seq_184017:0.3684458,Seq_193711:0.36850724)Node_9960:0.055489995,Seq_155804:0.42389438)Node_9959:0.029571777)Node_9943:0.011214131,(Seq_156535:0.42973253,Seq_179033:0.42978173)Node_9964:0.034959514)Node_9942:0.027088188)Node_9938:0.0038333584,Seq_195029:0.49551716)Node_9937:0.002403941,(Seq_103956:0.429885,Seq_52636:0.43026057)Node_9968:0.06781005)Node_9936:8.372726E-4,(((((((((Seq_22491:0.45864064,Seq_50229:0.45855454)Node_9979:0.011031644,Seq_80384:0.46993554)Node_9978:0.005185771,((((Seq_187040:0.23263887,Seq_22148:0.23296753)Node_9986:0.12115166,(Seq_188297:0.06536487,Seq_195222:0.06536809)Node_9989:0.28910127)Node_9985:0.09452422,(Seq_20879:0.12726086,Seq_20880:0.12699899)Node_9992:0.32155147)Node_9984:0.013600669,Seq_22823:0.4614233)Node_9983:0.012788719)Node_9977:9.070469E-4,Seq_11108:0.47612506)Node_9976:0.0064212796,Seq_11793:0.48232555)Node_9975:0.0014102684,Seq_22456:0.48372382)Node_9974:0.0051738047,Seq_189184:0.48877296)Node_9973:0.0050372803,((((Seq_49277:0.42988873,Seq_72202:0.42905584)Node_10003:0.013409907,Seq_53142:0.44264206)Node_10002:0.029371483,Seq_45848:0.47221288)Node_10001:0.009275635,((((Seq_178847:0.41615814,Seq_51567:0.41656005)Node_10011:0.03035428,((Seq_22880:0.36650378,Seq_75062:0.36607215)Node_10015:0.031236267,Seq_22878:0.39767382)Node_10014:0.049236774)Node_10010:0.017606094,Seq_94565:0.46414924)Node_10009:0.0055066603,Seq_155348:0.46997398)Node_10008:0.011756385)Node_10000:0.012438904)Node_9972:0.0018770631,(Seq_96430:0.45824295,Seq_97026:0.4581186)Node_10021:0.037784614)Node_9971:0.002923089)Node_9935:3.6021363E-4,(((((((((Seq_150442:0.44059128,Seq_162778:0.44051477)Node_10032:0.005688181,((((Seq_120486:0.023575084,Seq_132917:0.023565808)Node_10038:0.34370595,Seq_145481:0.3675064)Node_10037:0.02978469,(((Seq_127399:0.053657282,Seq_141933:0.053656954)Node_10044:0.004044458,Seq_144534:0.057728797)Node_10043:0.05762077,Seq_129881:0.11564668)Node_10042:0.2819422)Node_10036:0.029747587,(Seq_120866:0.11503203,Seq_143762:0.11510134)Node_10049:0.3120748)Node_10035:0.01928925)Node_10031:0.009945378,(Seq_143130:0.112378225,Seq_171043:0.11249245)Node_10052:0.34387976)Node_10030:0.004918573,Seq_24593:0.4613029)Node_10029:0.017523833,Seq_23948:0.4790384)Node_10028:0.014972221,(((((Seq_133802:0.061127122,Seq_134599:0.061142344)Node_10061:0.032827523,Seq_124678:0.0939699)Node_10060:0.009762595,Seq_140122:0.103677325)Node_10059:0.36196887,Seq_24409:0.46597064)Node_10058:0.011596684,(Seq_145375:0.46169928,Seq_24607:0.4619432)Node_10067:0.015707666)Node_10057:0.016404347)Node_10027:0.0024731632,(Seq_92104:0.34624225,Seq_92867:0.3463898)Node_10070:0.14995687)Node_10026:0.0010353867,((((Seq_189117:0.34040773,Seq_36227:0.34016055)Node_10076:0.12077289,Seq_21958:0.46107572)Node_10075:0.02080973,((((((Seq_22565:0.07720927,Seq_22731:0.07722586)Node_10085:0.35211098,Seq_22665:0.42946696)Node_10084:0.0076989452,Seq_188182:0.43710938)Node_10083:0.0017581094,(((Seq_22034:0.0027002622,Seq_22254:0.0026287474)Node_10092:0.196711,Seq_23458:0.19931434)Node_10091:0.23483194,Seq_22666:0.43447825)Node_10090:0.004485904)Node_10082:0.005789426,(Seq_22554:0.43200085,Seq_22567:0.43210447)Node_10097:0.0126270605)Node_10081:0.007833268,Seq_192041:0.45252642)Node_10080:0.029421173)Node_10074:0.014316604,((((((Seq_22006:0.20008487,Seq_23040:0.2000102)Node_10106:0.14354782,Seq_23213:0.34418178)Node_10105:0.055232383,Seq_22386:0.3992676)Node_10104:0.030451462,(Seq_184956:0.31326494,Seq_21922:0.31316087)Node_10111:0.1164449)Node_10103:0.019872153,Seq_22179:0.44938812)Node_10102:0.0125279,Seq_62589:0.46225655)Node_10101:0.0340671)Node_10073:0.001241293)Node_10025:0.0011381367,((((Seq_21515:0.083883904,Seq_22040:0.08404863)Node_10119:0.38431963,Seq_71504:0.4682226)Node_10118:0.025333472,Seq_80761:0.4937813)Node_10117:0.0026799117,Seq_50345:0.49665132)Node_10116:0.0020865304)Node_10024:7.0175744E-4)Node_9934:2.9529902E-4,((((((((((Seq_71528:0.3399826,Seq_94872:0.34024194)Node_10134:0.02237666,((((Seq_27977:0.23141421,Seq_35225:0.23142198)Node_10140:0.0246006,Seq_22976:0.25604087)Node_10139:0.050488353,Seq_188264:0.3066399)Node_10138:0.020574454,(Seq_22712:0.14947541,Seq_23174:0.1496262)Node_10145:0.17778876)Node_10137:0.03522623)Node_10133:0.09881736,Seq_44794:0.46149504)Node_10132:0.025090003,Seq_47741:0.48646134)Node_10131:0.0010337394,Seq_76011:0.4874354)Node_10130:0.002281766,((Seq_178087:0.36432123,Seq_22975:0.36438152)Node_10152:0.020109333,(Seq_22339:0.059199996,Seq_23340:0.05920246)Node_10155:0.32514367)Node_10151:0.105297886)Node_10129:0.0057136007,(Seq_59291:0.48185337,Seq_85371:0.48178247)Node_10158:0.013688927)Node_10128:0.0016799351,(((((Seq_112956:0.4748079,Seq_186392:0.4747557)Node_10165:0.0041928077,(((((((((Seq_20067:0.15524518,Seq_23404:0.15513512)Node_10176:0.16908057,Seq_22396:0.3241863)Node_10175:0.07855723,(((Seq_22699:0.175516,Seq_23218:0.17576756)Node_10182:0.032140344,Seq_20777:0.20792463)Node_10181:0.07197781,((Seq_20750:0.16785447,Seq_20755:0.16788603)Node_10187:0.006062147,Seq_63371:0.17372818)Node_10186:0.10593468)Node_10180:0.122778915)Node_10174:0.006798208,Seq_19325:0.40950596)Node_10173:0.014791163,((((Seq_22012:0.18332551,Seq_22400:0.18304378)Node_10195:0.09915183,Seq_20775:0.28209797)Node_10194:0.09918378,Seq_22505:0.38156754)Node_10193:0.012550187,(((Seq_187061:0.35248253,Seq_23307:0.35257998)Node_10202:0.009408293,(Seq_23409:0.29067838,Seq_63118:0.29060346)Node_10205:0.071157575)Node_10201:0.008308868,Seq_184031:0.3704485)Node_10200:0.023888696)Node_10192:0.030224202)Node_10172:0.0038576785,(((((((Seq_22037:0.29227167,Seq_22186:0.29240185)Node_10215:0.05305448,Seq_23535:0.34511536)Node_10214:0.03839471,(Seq_171479:0.14457737,Seq_54847:0.14490038)Node_10219:0.2388546)Node_10213:0.015789563,(Seq_23355:0.31896558,Seq_23415:0.31894693)Node_10222:0.08020689)Node_10212:0.008217326,((Seq_22011:0.3216471,Seq_22510:0.32141957)Node_10226:0.020298174,((Seq_21973:0.26896426,Seq_22931:0.26891035)Node_10230:0.013132221,Seq_22788:0.28211373)Node_10229:0.05997708)Node_10225:0.065452784)Node_10211:0.008294391,Seq_95241:0.41566122)Node_10210:0.0038329563,(Seq_22188:0.28038496,Seq_22999:0.2803174)Node_10235:0.13942516)Node_10209:0.008491462)Node_10171:0.001694119,((((Seq_22284:0.2885105,Seq_22561:0.28834435)Node_10241:0.069692895,Seq_22990:0.35773763)Node_10240:0.013692729,Seq_22184:0.37190202)Node_10239:0.053963885,Seq_22736:0.42576984)Node_10238:0.0041021174)Node_10170:0.018583782,Seq_113392:0.44857275)Node_10169:0.022743143,Seq_71562:0.47141916)Node_10168:0.0075454027)Node_10164:0.0040596253,(((Seq_102082:0.2666266,Seq_36635:0.26708227)Node_10251:0.14052305,Seq_21975:0.4069821)Node_10250:0.010981834,Seq_21970:0.41866362)Node_10249:0.064114936)Node_10163:0.0024085995,((((((((((Seq_20753:0.33486378,Seq_34449:0.33508277)Node_10265:0.024055025,(Seq_20767:0.13444337,Seq_21041:0.13435055)Node_10268:0.22460648)Node_10264:0.024098556,Seq_23463:0.38308018)Node_10263:0.0038187543,((((Seq_19470:0.20213018,Seq_21679:0.20222405)Node_10275:0.04812373,Seq_20776:0.24992001)Node_10274:0.08948071,(Seq_188230:0.14755224,Seq_20773:0.1475652)Node_10279:0.19219904)Node_10273:0.022823606,(Seq_22564:0.30788496,Seq_23124:0.3083989)Node_10282:0.05470863)Node_10272:0.024114043)Node_10262:0.042174112,((Seq_20765:0.06522599,Seq_20766:0.06523278)Node_10286:0.23641753,Seq_23297:0.30176878)Node_10285:0.12730397)Node_10261:0.0051762364,(((((((Seq_22398:0.32082674,Seq_22741:0.3207518)Node_10296:0.05211507,(Seq_22045:0.2421652,Seq_22244:0.2422206)Node_10299:0.1304775)Node_10295:0.004149629,((Seq_22933:0.30159447,Seq_23003:0.30190408)Node_10303:0.040786993,Seq_68862:0.34332934)Node_10302:0.034198266)Node_10294:0.0065397643,Seq_22010:0.38353255)Node_10293:0.0021572402,Seq_22998:0.38553795)Node_10292:0.010277311,(((Seq_21969:0.30006403,Seq_88301:0.30000868)Node_10311:0.046915233,Seq_194887:0.34688035)Node_10310:0.0199498,(Seq_194885:0.3282115,Seq_84087:0.32823312)Node_10315:0.038955893)Node_10309:0.028960418)Node_10291:0.0070837094,((((((Seq_21619:0.3136927,Seq_23043:0.313629)Node_10323:0.031618904,Seq_20778:0.34540012)Node_10322:0.026432622,Seq_192942:0.37180403)Node_10321:0.010507077,((((Seq_19339:0.31054994,Seq_762:0.31075382)Node_10331:0.024834245,(Seq_103101:0.1740367,Seq_116740:0.17511563)Node_10334:0.16146392)Node_10330:0.010668801,(Seq_22826:0.10666589,Seq_23220:0.106988795)Node_10337:0.23918867)Node_10329:0.014465408,Seq_22354:0.36075163)Node_10328:0.021621853)Node_10320:0.004353508,Seq_23088:0.386732)Node_10319:0.0078567155,((Seq_23215:0.30284068,Seq_23405:0.3024082)Node_10343:0.047957,(Seq_20774:0.13835266,Seq_23142:0.13826285)Node_10346:0.21197546)Node_10342:0.04408991)Node_10318:0.008467725)Node_10290:0.031113341)Node_10260:0.0038239015,((Seq_22111:0.16041265,Seq_62858:0.16045861)Node_10350:0.12702678,Seq_21012:0.2873264)Node_10349:0.15052718)Node_10259:0.003900972,((Seq_19324:0.403476,Seq_22559:0.40354258)Node_10355:0.019020347,(((((Seq_20770:0.009594108,Seq_20771:0.00960487)Node_10362:0.07961385,Seq_20769:0.08920528)Node_10361:0.10005921,Seq_20772:0.18909273)Node_10360:0.19095284,Seq_22239:0.38006586)Node_10359:0.009781159,((Seq_21961:0.214363,Seq_23517:0.214361)Node_10369:0.0707293,(Seq_20751:0.008280586,Seq_20752:0.00831937)Node_10372:0.27659124)Node_10368:0.10431367)Node_10358:0.032467473)Node_10354:0.019592907)Node_10258:0.015770162,(((((((((Seq_20764:0.13150628,Seq_21018:0.13148956)Node_10383:0.061906353,Seq_193571:0.19366267)Node_10382:0.10575305,Seq_23400:0.29904252)Node_10381:0.0053296313,Seq_23299:0.30446178)Node_10380:0.025545426,Seq_175302:0.32987362)Node_10379:0.01321167,((Seq_20759:0.03171807,Seq_20761:0.031717766)Node_10391:0.124150105,Seq_20757:0.15566708)Node_10390:0.18765867)Node_10378:0.014021776,Seq_23039:0.35740465)Node_10377:0.050079614,(Seq_192329:0.13795929,Seq_23207:0.13803254)Node_10396:0.26941672)Node_10376:0.02090893,Seq_22817:0.42829284)Node_10375:0.029435627)Node_10257:0.0059368,Seq_91485:0.463662)Node_10256:0.02163488)Node_10162:0.009331023,Seq_187833:0.49449542)Node_10161:0.0025961283)Node_10127:8.6463697E-4,((Seq_80658:0.38149053,Seq_99593:0.38123873)Node_10403:0.11031656,Seq_75157:0.49192795)Node_10402:0.0063561746)Node_10126:0.0010723893,((((Seq_102737:0.47916508,Seq_72795:0.47899076)Node_10410:0.009514882,Seq_19311:0.48884812)Node_10409:9.48536E-4,Seq_158640:0.48990792)Node_10408:0.007741951,((((Seq_134498:0.09408768,Seq_146474:0.094102114)Node_10418:0.31966335,Seq_124615:0.4136456)Node_10417:0.039944146,((Seq_127744:0.034856398,Seq_140235:0.034869645)Node_10423:0.21504037,Seq_127205:0.24987023)Node_10422:0.20373799)Node_10416:0.035014566,(Seq_124610:0.15497448,Seq_147226:0.15499547)Node_10427:0.33363074)Node_10415:0.009095814)Node_10407:0.001529797)Node_10125:3.9295806E-4)Node_9933:2.0872266E-4,(((((((((Seq_151277:0.47115022,Seq_53041:0.4711697)Node_10438:0.0065412903,(Seq_185968:0.41035673,Seq_74723:0.41082737)Node_10441:0.066768594)Node_10437:0.005795575,Seq_70818:0.4833551)Node_10436:0.005790092,((Seq_156389:0.42598096,Seq_158854:0.42604375)Node_10446:0.05491886,Seq_117064:0.48097453)Node_10445:0.008223254)Node_10435:0.0063938387,Seq_25143:0.4957497)Node_10434:0.001208452,((Seq_113228:0.47882447,Seq_113933:0.4786606)Node_10452:0.008900883,Seq_113194:0.48774436)Node_10451:0.00915207)Node_10433:0.0010468124,((((Seq_49120:0.35745415,Seq_86572:0.35747555)Node_10459:0.13550904,Seq_50373:0.49321198)Node_10458:0.0019830507,Seq_90452:0.49518695)Node_10457:0.0015180489,(Seq_114003:0.49500832,Seq_70782:0.49515507)Node_10464:0.0016003825)Node_10456:0.0013565852)Node_10432:0.001278581,((((((Seq_151300:0.40546963,Seq_151304:0.4055368)Node_10472:0.026176827,Seq_59679:0.4316814)Node_10471:0.0055508437,((((((Seq_156653:0.043878715,Seq_156657:0.04388103)Node_10481:0.0066681765,Seq_156670:0.050478593)Node_10480:0.023939552,Seq_149614:0.07457681)Node_10479:0.14866596,Seq_149563:0.22324999)Node_10478:0.015428071,Seq_156064:0.23863646)Node_10477:0.107961796,Seq_156060:0.34662136)Node_10476:0.090624236)Node_10470:0.012620476,Seq_149968:0.44997934)Node_10469:0.009199906,(Seq_113313:0.4479427,Seq_149744:0.44803053)Node_10490:0.0107510695)Node_10468:0.0179849,Seq_80375:0.47713184)Node_10467:0.022235673)Node_10431:2.5003002E-4,(((((Seq_163086:0.48756763,Seq_99248:0.48758566)Node_10498:0.009149133,Seq_99847:0.49684817)Node_10497:6.543486E-4,((((Seq_187688:0.4687691,Seq_70735:0.46906)Node_10505:0.017329816,((((Seq_161876:0.112819225,Seq_167799:0.1128366)Node_10511:0.10031791,Seq_156102:0.21303193)Node_10510:0.051119536,Seq_156134:0.26421803)Node_10509:0.09405582,(Seq_156176:0.1595769,Seq_161867:0.15962316)Node_10516:0.19859084)Node_10508:0.12773338)Node_10504:0.008277615,(((((Seq_152731:0.11512229,Seq_152738:0.11532102)Node_10523:0.073831886,Seq_152451:0.18905583)Node_10522:0.116147146,Seq_156200:0.30518624)Node_10521:0.1637115,((Seq_158190:0.068410486,Seq_158205:0.06842815)Node_10529:0.026894834,Seq_158202:0.095511)Node_10528:0.37405244)Node_10520:0.0016046416,((Seq_153377:0.30143562,Seq_158206:0.30131236)Node_10534:0.027035186,Seq_26981:0.32839552)Node_10533:0.1430083)Node_10519:0.023227997)Node_10503:0.0011509203,(((Seq_158845:0.48942438,Seq_76436:0.48925185)Node_10540:0.0019861045,((((((((((Seq_11048:0.4208384,Seq_21690:0.4207723)Node_10552:0.004818175,Seq_8226:0.42569873)Node_10551:0.013100237,(((((Seq_21465:0.13612062,Seq_22742:0.13651468)Node_10560:0.011302931,Seq_21487:0.14768727)Node_10559:0.10488544,Seq_21680:0.25282636)Node_10558:0.076386444,Seq_21636:0.32910326)Node_10557:0.08549052,(Seq_186623:0.31909567,Seq_22219:0.31882274)Node_10566:0.095802784)Node_10556:0.024465317)Node_10550:0.008539048,Seq_22610:0.44769996)Node_10549:0.011455049,Seq_78252:0.45873687)Node_10548:0.012078114,Seq_21637:0.47113207)Node_10547:5.9473974E-4,Seq_109953:0.47158843)Node_10546:0.007553106,(((Seq_157613:0.2695232,Seq_157615:0.2694919)Node_10575:0.1694435,Seq_95441:0.43899006)Node_10574:0.012867412,((((((((Seq_21406:0.09529902,Seq_21407:0.095152885)Node_10586:0.11206466,Seq_21408:0.20743544)Node_10585:0.07629093,Seq_10186:0.28396872)Node_10584:0.020616747,Seq_186711:0.30488655)Node_10583:0.05200753,(Seq_21319:0.25297233,Seq_21324:0.2530409)Node_10592:0.10340536)Node_10582:0.034774963,Seq_21283:0.39139357)Node_10581:0.022441339,Seq_21717:0.41404158)Node_10580:0.010747741,((Seq_21397:0.025126966,Seq_21401:0.025065426)Node_10598:0.12572123,Seq_21392:0.15065148)Node_10597:0.27421296)Node_10579:0.027191022)Node_10573:0.027508156)Node_10545:0.0042002248,Seq_101920:0.48355117)Node_10544:0.0052311067,Seq_99573:0.4890002)Node_10543:0.002359781)Node_10539:0.0023660772,(((Seq_157388:0.29477808,Seq_90382:0.29467735)Node_10606:0.18411162,Seq_102685:0.4786389)Node_10605:0.007874649,Seq_100552:0.486561)Node_10604:0.0070343707)Node_10538:0.0019115428)Node_10502:0.0017635751)Node_10496:0.0013601622,((Seq_100102:0.46213132,Seq_103379:0.46235964)Node_10612:0.020931417,Seq_103769:0.48341975)Node_10611:0.015348282)Node_10495:4.5457872E-4,(((Seq_52017:0.48156935,Seq_68030:0.48162013)Node_10618:0.01340566,Seq_75252:0.49507725)Node_10617:0.0021883643,(Seq_24018:0.49078813,Seq_26659:0.49126443)Node_10622:0.0061766547)Node_10616:0.0018952886)Node_10494:3.5081749E-4)Node_10430:2.5130922E-4)Node_9932:5.1425348E-5,(((((Seq_24069:0.49626428,Seq_75723:0.49614567)Node_10629:0.0024475171,(((((Seq_115545:0.3399211,Seq_115703:0.3398709)Node_10636:0.025813881,Seq_114315:0.36565614)Node_10635:0.013656749,Seq_114549:0.3794035)Node_10634:0.0712206,Seq_47968:0.45018232)Node_10633:0.040957242,Seq_154015:0.49170142)Node_10632:0.0070768655)Node_10628:6.8143744E-4,(((Seq_26539:0.44187403,Seq_81054:0.4420573)Node_10645:0.05454478,Seq_67951:0.496579)Node_10644:0.0017921425,(((((Seq_103225:0.42708707,Seq_24984:0.4271564)Node_10653:0.010990963,Seq_48149:0.4380383)Node_10652:0.007184273,Seq_52125:0.44488382)Node_10651:0.04333458,Seq_52001:0.48853657)Node_10650:0.006564616,Seq_109828:0.49493396)Node_10649:0.0032481893)Node_10643:9.795547E-4)Node_10627:3.6558724E-4,(((((Seq_22518:0.30180517,Seq_23419:0.30211547)Node_10664:0.17083499,Seq_78692:0.47308928)Node_10663:0.02139716,Seq_41791:0.49448237)Node_10662:0.0021315329,Seq_184018:0.49653977)Node_10661:0.00256267,((Seq_189997:0.331321,Seq_22914:0.33095995)Node_10671:0.13232322,Seq_94925:0.46340406)Node_10670:0.035729304)Node_10660:5.14769E-4)Node_10626:7.121399E-5,((((((((((Seq_22077:0.45284572,Seq_23439:0.45304084)Node_10684:0.0361723,Seq_23454:0.48921198)Node_10683:0.006230374,(((((Seq_19808:0.11959997,Seq_22253:0.1196102)Node_10692:0.24237947,(Seq_21927:0.07566901,Seq_23264:0.07567836)Node_10695:0.28657058)Node_10691:0.04781874,((Seq_22602:0.35271257,Seq_23344:0.35246038)Node_10699:0.004867801,(Seq_21649:0.20701647,Seq_22238:0.20687564)Node_10702:0.15034407)Node_10698:0.052447077)Node_10690:0.04662384,(Seq_50523:0.36021283,Seq_95669:0.36032358)Node_10705:0.096210465)Node_10689:0.0027088027,Seq_22002:0.4591047)Node_10688:0.036261417)Node_10682:0.0015879113,((Seq_184764:0.21935682,Seq_22545:0.21932171)Node_10710:0.27194825,Seq_22381:0.4911882)Node_10709:0.0057176123)Node_10681:9.935773E-4,((Seq_22273:0.45929772,Seq_22717:0.4589158)Node_10715:0.006122834,((Seq_181771:0.16014801,Seq_23180:0.16014107)Node_10719:0.29626337,Seq_61585:0.45637202)Node_10718:0.009087852)Node_10714:0.032699212)Node_10680:4.958725E-4,((((((((((((Seq_22288:0.10334811,Seq_23416:0.10339071)Node_10734:0.1818517,Seq_22942:0.28498772)Node_10733:0.005467915,Seq_22508:0.29053476)Node_10732:0.043777782,Seq_23470:0.33409506)Node_10731:0.0371301,Seq_23010:0.37133098)Node_10730:0.021547545,Seq_22948:0.3931767)Node_10729:0.038516507,((Seq_17227:0.30004483,Seq_23536:0.29985446)Node_10743:0.009068147,Seq_22679:0.30882564)Node_10742:0.12241632)Node_10728:0.019956676,(((Seq_23001:0.3111326,Seq_23354:0.3112688)Node_10749:0.0131807765,Seq_22454:0.32450894)Node_10748:0.08451765,(Seq_174570:0.1508894,Seq_22285:0.15008347)Node_10753:0.2582315)Node_10747:0.042414017)Node_10727:0.008695574,((Seq_22939:0.4015447,Seq_23357:0.40153003)Node_10757:0.04707783,Seq_191461:0.44828916)Node_10756:0.0116354395)Node_10726:0.010645703,((((Seq_22672:0.31625295,Seq_23047:0.31645826)Node_10764:0.0055684918,(((Seq_22319:0.19762848,Seq_22991:0.19770072)Node_10769:0.03868421,Seq_36229:0.23655316)Node_10768:0.07226975,Seq_22321:0.30882815)Node_10767:0.013085919)Node_10763:0.071189865,Seq_22509:0.3933156)Node_10762:0.035753824,Seq_21976:0.4290237)Node_10761:0.041819803)Node_10725:0.0058670775,(Seq_23048:0.42879996,Seq_23316:0.42859173)Node_10776:0.047905292)Node_10724:0.020253353,(((Seq_22068:0.42098,Seq_23161:0.42075396)Node_10781:0.029379344,Seq_23101:0.4500232)Node_10780:0.025326822,Seq_23164:0.4757984)Node_10779:0.021063885)Node_10723:0.001782711)Node_10679:8.401103E-5,(((((((Seq_22073:0.23499545,Seq_22974:0.23465258)Node_10792:0.14574102,Seq_22305:0.38059703)Node_10791:0.018445626,(Seq_186271:0.3785311,Seq_23168:0.37882626)Node_10796:0.020349218)Node_10790:0.009714973,Seq_22373:0.40849644)Node_10789:0.031721134,(((Seq_22168:0.34579438,Seq_22272:0.34578344)Node_10802:0.0034038145,(((Seq_191892:0.04753001,Seq_22163:0.047548153)Node_10807:0.27889884,Seq_23176:0.32642424)Node_10806:0.011974774,((Seq_172576:0.27830392,Seq_22977:0.27820224)Node_10812:0.045613684,(Seq_22973:0.10578508,Seq_23375:0.10560021)Node_10815:0.21838638)Node_10811:0.01425789)Node_10805:0.011192724)Node_10801:0.051850975,Seq_23027:0.40124723)Node_10800:0.039096005)Node_10788:0.027903937,(((Seq_21947:0.16351533,Seq_22710:0.16352415)Node_10821:0.24224311,Seq_23435:0.40581173)Node_10820:0.013743552,Seq_22482:0.41972837)Node_10819:0.048617452)Node_10787:0.027845776,((((((Seq_173208:0.3278229,Seq_22617:0.3277633)Node_10831:0.045832112,Seq_22767:0.37381867)Node_10830:0.015361731,(Seq_22643:0.34449288,Seq_22965:0.3446543)Node_10835:0.044517636)Node_10829:0.010489587,Seq_22861:0.39975983)Node_10828:0.028638413,Seq_189582:0.42842963)Node_10827:0.026621018,Seq_65680:0.4550769)Node_10826:0.041136354)Node_10786:0.0025593261)Node_10678:3.484974E-4,(((Seq_22436:0.49230236,Seq_23253:0.49235258)Node_10843:0.004599847,(((Seq_20704:0.09923181,Seq_9119:0.09933722)Node_10848:0.30311432,Seq_23380:0.40199333)Node_10847:0.085637845,Seq_23366:0.4879318)Node_10846:0.009009063)Node_10842:0.0011752227,((((Seq_181538:0.48873705,Seq_22945:0.4889221)Node_10856:0.0046727215,(((((Seq_22680:0.38988847,Seq_22682:0.38954934)Node_10863:0.016898507,(((Seq_171901:0.18984473,Seq_22286:0.1899001)Node_10868:0.04325068,Seq_186516:0.23312175)Node_10867:0.11019369,Seq_22675:0.34353718)Node_10866:0.06323039)Node_10862:0.014180229,(((Seq_22683:0.30985472,Seq_23224:0.30974668)Node_10875:0.0022816714,Seq_23007:0.3121053)Node_10874:0.06856467,Seq_23222:0.38014707)Node_10873:0.040360153)Node_10861:0.017452693,((Seq_191444:0.15213075,Seq_22087:0.1520954)Node_10881:0.06796374,Seq_22242:0.22008875)Node_10880:0.21823375)Node_10860:0.026973845,((((((((Seq_189162:0.16493547,Seq_21980:0.1648225)Node_10892:0.023451973,Seq_21982:0.18839726)Node_10891:0.05047429,Seq_23148:0.23851202)Node_10890:0.05849761,Seq_188011:0.29743028)Node_10889:0.077599674,Seq_6344:0.3745871)Node_10888:0.0026643032,(((Seq_175047:0.1580251,Seq_23356:0.15813884)Node_10901:0.009442821,Seq_21977:0.16755709)Node_10900:0.050811414,Seq_22700:0.21833117)Node_10899:0.15910234)Node_10887:0.009279997,Seq_23320:0.38679868)Node_10886:0.019965872,Seq_22573:0.40690306)Node_10885:0.058383778)Node_10859:0.028336708)Node_10855:0.0014520333,(((Seq_22609:0.33546248,Seq_23417:0.33499166)Node_10910:0.093234956,Seq_22327:0.42867205)Node_10909:0.04951968,Seq_23500:0.47791266)Node_10908:0.017044608)Node_10854:0.0016492567,((Seq_22169:0.3666483,Seq_22372:0.36701566)Node_10916:0.12369058,Seq_23084:0.49045107)Node_10915:0.00625967)Node_10853:0.0013937723)Node_10841:8.452455E-4)Node_10677:4.450279E-4,((((((((Seq_22364:0.45644042,Seq_23246:0.4562322)Node_10927:0.0073845834,((((Seq_174211:0.19911359,Seq_22399:0.19922507)Node_10933:0.025037015,Seq_22828:0.22454172)Node_10932:0.1698282,Seq_187887:0.3941633)Node_10931:0.037238818,(Seq_185199:0.35849088,Seq_22027:0.35840213)Node_10938:0.07311872)Node_10930:0.032336373)Node_10926:0.009609654,(Seq_176853:0.2607821,Seq_22544:0.26093933)Node_10941:0.21253793)Node_10925:0.0036046212,Seq_186307:0.4768698)Node_10924:0.0031211814,((Seq_2067:0.2958169,Seq_22167:0.29574403)Node_10946:0.15532492,Seq_23516:0.4508111)Node_10945:0.029347673)Node_10923:0.0127280345,Seq_186833:0.49311882)Node_10922:0.0034213883,(Seq_77654:0.49072155,Seq_91265:0.49082753)Node_10951:0.005603409)Node_10921:0.001855632,((((((Seq_23399:0.4518491,Seq_87600:0.4514933)Node_10959:0.0024117024,(((Seq_22553:0.4029508,Seq_22556:0.40302807)Node_10964:0.0057620932,Seq_23238:0.4086379)Node_10963:0.028739952,Seq_22627:0.43710223)Node_10962:0.01667492)Node_10958:0.0012707334,(Seq_188005:0.18333067,Seq_22664:0.18346149)Node_10969:0.2719639)Node_10957:0.010676119,Seq_23242:0.46608922)Node_10956:0.0063285544,(Seq_22241:0.4576286,Seq_22353:0.45782194)Node_10973:0.014701448)Node_10955:0.011836848,(((Seq_22663:0.07300994,Seq_23397:0.07295681)Node_10978:0.34953383,Seq_23390:0.42277706)Node_10977:0.025450826,Seq_22600:0.44845304)Node_10976:0.03591241)Node_10954:0.014186474)Node_10920:0.001051493)Node_10676:6.2473824E-5,((((Seq_22477:0.4435256,Seq_23256:0.4435491)Node_10986:0.04459379,((((Seq_180517:0.32563105,Seq_23130:0.3257777)Node_10992:0.0049280524,Seq_22498:0.33076227)Node_10991:0.016053023,((Seq_176909:0.08237618,Seq_184353:0.082399234)Node_10997:0.2225815,Seq_21965:0.3050496)Node_10996:0.041823953)Node_10990:0.037700698,Seq_22930:0.3843912)Node_10989:0.103508815)Node_10985:0.006954954,Seq_95131:0.4949603)Node_10984:0.0033284144,Seq_46659:0.4984968)Node_10983:0.0011246152)Node_10675:2.287001E-4)Node_10625:9.144044E-5)Node_9931:1.129103E-5,((((((((((Seq_75744:0.17556764,Seq_75979:0.17589547)Node_11013:0.31092477,Seq_68334:0.48703825)Node_11012:0.002623661,Seq_151571:0.4895324)Node_11011:0.0015493038,Seq_91487:0.4909954)Node_11010:0.003682842,Seq_48707:0.4948487)Node_11009:0.0014175775,Seq_97500:0.49622735)Node_11008:0.002111916,Seq_155318:0.49848264)Node_11007:6.813663E-4,((((Seq_23448:0.031617474,Seq_23534:0.031615146)Node_11025:0.4359181,Seq_22308:0.46741256)Node_11024:0.02360233,((Seq_161298:0.44763884,Seq_25074:0.44795695)Node_11030:0.00993942,Seq_77300:0.4578889)Node_11029:0.033357244)Node_11023:0.00531146,Seq_151439:0.49645692)Node_11022:0.0025208958)Node_11006:5.3833355E-4,(((((Seq_74799:0.47879905,Seq_75820:0.4785251)Node_11039:0.012075618,(Seq_155892:0.06931023,Seq_155893:0.06938704)Node_11042:0.42115062)Node_11038:0.0050790384,Seq_80559:0.49591947)Node_11037:0.0024036877,Seq_95443:0.49834797)Node_11036:5.7130586E-4,((Seq_103378:0.48871726,Seq_103766:0.4883225)Node_11048:0.0070120255,Seq_100471:0.49553052)Node_11047:0.003371882)Node_11035:6.666421E-4)Node_11005:9.672427E-5,((((((Seq_34830:0.45436352,Seq_87593:0.45504335)Node_11057:0.028741127,Seq_75738:0.48348656)Node_11056:0.010028123,Seq_75322:0.49353465)Node_11055:0.004257354,(((((Seq_152415:0.30181196,Seq_158209:0.3019163)Node_11066:0.04657718,Seq_156076:0.3483824)Node_11065:0.0067805946,Seq_112954:0.35499662)Node_11064:0.028047672,Seq_112836:0.3833018)Node_11063:0.08028757,Seq_123502:0.4634252)Node_11062:0.03446006)Node_11054:5.785418E-4,((((Seq_52023:0.4641142,Seq_75343:0.4641225)Node_11076:0.0053961114,(((Seq_27237:0.38588375,Seq_47751:0.38586026)Node_11081:0.032916784,Seq_81691:0.41893)Node_11080:0.03359991,Seq_27210:0.45247066)Node_11079:0.017003838)Node_11075:0.01489611,Seq_103339:0.4844382)Node_11074:0.010011294,Seq_80772:0.49453446)Node_11073:0.0039925617)Node_11053:7.675739E-4,((((Seq_52811:0.4868876,Seq_59497:0.48676014)Node_11091:0.0088401325,Seq_22970:0.49563488)Node_11090:7.168817E-4,((((((Seq_22166:0.3529946,Seq_22805:0.35285416)Node_11100:0.010221048,Seq_23436:0.36314023)Node_11099:0.029920759,((Seq_22269:0.297041,Seq_23339:0.29698882)Node_11105:0.009578326,((Seq_195045:0.23371927,Seq_22435:0.23377796)Node_11109:0.0134338215,Seq_22621:0.24674085)Node_11108:0.05960895)Node_11104:0.08647106)Node_11098:0.031822152,Seq_22619:0.42530397)Node_11097:0.05398578,Seq_90658:0.4794588)Node_11096:0.011551076,Seq_23437:0.49039948)Node_11095:0.0056713875)Node_11089:0.0015833954,((((Seq_150027:0.42223796,Seq_157123:0.42212045)Node_11119:0.021317871,((Seq_151314:0.1534909,Seq_151320:0.15345182)Node_11123:0.024587959,(Seq_151319:0.106327675,Seq_151323:0.10630329)Node_11126:0.07174284)Node_11122:0.26512602)Node_11118:0.04124996,Seq_80727:0.48482826)Node_11117:0.005392884,(Seq_116196:0.43823165,Seq_156103:0.4381414)Node_11130:0.051586796)Node_11116:0.007961644)Node_11088:0.0011866875)Node_11052:4.5875716E-4)Node_11004:1.6299829E-4)Node_9930:2.2027143E-5,((((((((((((((Seq_22802:0.30075634,Seq_22807:0.30082542)Node_11146:0.065481655,Seq_54264:0.36649102)Node_11145:0.0138641605,Seq_22070:0.3803355)Node_11144:0.002231813,(Seq_19338:0.36669925,Seq_21996:0.36758494)Node_11151:0.014952677)Node_11143:0.0848864,Seq_22800:0.46740633)Node_11142:0.0027156663,((((((((((((Seq_22337:0.16187474,Seq_22892:0.16201589)Node_11166:0.14948636,Seq_22366:0.31155506)Node_11165:0.011117593,Seq_22204:0.3226501)Node_11164:0.0057824138,Seq_187450:0.32858303)Node_11163:0.05474474,Seq_52348:0.38390192)Node_11162:0.02268886,(Seq_22773:0.32559785,Seq_23338:0.32543775)Node_11173:0.08035579)Node_11161:0.0070633395,(((Seq_22071:0.3794976,Seq_22625:0.37999526)Node_11178:0.01005637,Seq_22711:0.38980335)Node_11177:0.0154194515,((((Seq_22210:0.3643525,Seq_23373:0.36461556)Node_11185:0.011125643,Seq_22971:0.3756568)Node_11184:0.0050865444,Seq_22338:0.38061997)Node_11183:0.004456943,(Seq_22251:0.3227243,Seq_22367:0.32273662)Node_11190:0.062417597)Node_11182:0.0200493)Node_11176:0.007925648)Node_11160:0.0033308966,((((((Seq_22540:0.34940675,Seq_22709:0.34969696)Node_11198:0.0027517087,((Seq_22209:0.12800518,Seq_22543:0.12799424)Node_11202:0.20290379,Seq_23111:0.33075872)Node_11201:0.021307293)Node_11197:0.010006193,Seq_22537:0.36259097)Node_11196:0.011025875,Seq_22208:0.37352142)Node_11195:0.0037399256,Seq_22026:0.3773831)Node_11194:0.022010835,Seq_78342:0.39984986)Node_11193:0.017216299)Node_11159:0.0045161834,((Seq_22893:0.40841565,Seq_22897:0.40859118)Node_11211:0.0064437897,Seq_22771:0.41482028)Node_11210:0.00623052)Node_11158:0.014843724,((Seq_23064:0.23898281,Seq_23106:0.23902592)Node_11216:0.10508697,(Seq_22535:0.055402342,Seq_22774:0.05540854)Node_11219:0.2887216)Node_11215:0.09190949)Node_11157:0.012080057,((((Seq_21949:0.35100847,Seq_86139:0.3512035)Node_11225:0.028481083,Seq_22138:0.37948036)Node_11224:0.032635964,((((Seq_21999:0.33096665,Seq_22841:0.3309346)Node_11232:0.0095559135,((Seq_22541:0.30949333,Seq_85855:0.3097532)Node_11236:0.013450341,Seq_22775:0.3230949)Node_11235:0.017501554)Node_11231:0.005461558,Seq_22137:0.34615773)Node_11230:0.030660054,Seq_22371:0.37677062)Node_11229:0.035521764)Node_11223:0.021262506,Seq_23113:0.4332167)Node_11222:0.014635988)Node_11156:0.013161439,(Seq_22414:0.37894645,Seq_22713:0.37853885)Node_11243:0.082432345)Node_11155:0.008866943)Node_11141:0.0063687055,(((((((((((Seq_21948:0.35564637,Seq_58615:0.356619)Node_11256:0.017351603,(((Seq_22136:0.1982493,Seq_83644:0.19820935)Node_11261:0.13017884,Seq_22134:0.32873338)Node_11260:0.013482951,((Seq_22336:0.16137989,Seq_83503:0.16110547)Node_11266:0.039077025,Seq_23175:0.20047432)Node_11265:0.14167115)Node_11259:0.030886943)Node_11255:0.008779872,Seq_23025:0.38195688)Node_11254:0.029481355,(((Seq_22300:0.10222148,Seq_23109:0.10222326)Node_11273:0.2623879,Seq_22298:0.36461684)Node_11272:0.015864836,(Seq_22804:0.34745985,Seq_23282:0.3477534)Node_11277:0.033151526)Node_11271:0.030758008)Node_11253:0.007942818,(Seq_173831:0.2345296,Seq_31631:0.23400018)Node_11280:0.18520565)Node_11252:0.0064585214,(((((Seq_22024:0.19083455,Seq_22072:0.19048671)Node_11287:0.08609378,Seq_22648:0.27699646)Node_11286:0.11980951,((Seq_22480:0.24876112,Seq_22536:0.2491689)Node_11292:0.01882474,Seq_22770:0.26783517)Node_11291:0.12909)Node_11285:0.0042536072,(Seq_22232:0.2515973,Seq_23172:0.25146765)Node_11296:0.14965406)Node_11284:0.010189052,((Seq_19337:0.3573672,Seq_22334:0.35712802)Node_11300:0.011964814,Seq_19328:0.36947736)Node_11299:0.04193728)Node_11283:0.014524184)Node_11251:0.00438317,((Seq_22538:0.08778506,Seq_23065:0.0877194)Node_11305:0.25619653,Seq_23166:0.34443772)Node_11304:0.0863688)Node_11250:0.012425377,(Seq_22533:0.37880024,Seq_23173:0.37890175)Node_11309:0.06405905)Node_11249:0.0035671643,Seq_22481:0.4465448)Node_11248:0.008122432,Seq_73749:0.4549395)Node_11247:0.01251568,((((((Seq_190781:0.15453067,Seq_23107:0.15453413)Node_11319:0.23149712,Seq_22162:0.38643178)Node_11318:0.031167645,((Seq_22894:0.3601202,Seq_23255:0.36027485)Node_11324:0.018366823,Seq_22413:0.37863255)Node_11323:0.038682524)Node_11317:0.0062918887,Seq_97183:0.42351764)Node_11316:0.013080313,Seq_115809:0.43684685)Node_11315:0.0114200385,Seq_115264:0.4480604)Node_11314:0.01901432)Node_11246:0.009410455)Node_11140:0.012503078,((Seq_103949:0.43301004,Seq_97296:0.4327091)Node_11332:0.0017460355,Seq_103761:0.43464923)Node_11331:0.05452022)Node_11139:0.0045620985,((((Seq_188174:0.08001856,Seq_22206:0.08024283)Node_11339:0.24420819,Seq_23115:0.32400182)Node_11338:0.13213627,Seq_45837:0.45647088)Node_11337:0.019124344,((Seq_113954:0.31810972,Seq_48697:0.31773198)Node_11345:0.13070278,Seq_114557:0.44945523)Node_11344:0.02671224)Node_11336:0.018076025)Node_11138:0.0034134313,(((((Seq_172077:0.46746022,Seq_192933:0.46743485)Node_11353:0.009167229,(Seq_49465:0.4676622,Seq_80749:0.46723422)Node_11356:0.009250602)Node_11352:0.0023335295,Seq_80539:0.47918043)Node_11351:0.007380517,(((Seq_47957:0.41492534,Seq_48148:0.41421318)Node_11362:0.023538178,Seq_47956:0.4380744)Node_11361:0.032455213,Seq_71096:0.4710961)Node_11360:0.015807286)Node_11350:0.0039403723,(Seq_72499:0.46491483,Seq_76441:0.46520478)Node_11367:0.025410958)Node_11349:0.006629201)Node_11137:0.001328476,(Seq_100524:0.4946547,Seq_11291:0.49466088)Node_11370:0.00391548)Node_11136:0.0011250563,(((Seq_186330:0.49198058,Seq_49732:0.4918894)Node_11375:0.0059813503,(Seq_51608:0.48767716,Seq_72497:0.48761052)Node_11378:0.010242308)Node_11374:5.1907497E-4,((Seq_51755:0.4064369,Seq_75117:0.40642002)Node_11382:0.06623348,Seq_68350:0.47253296)Node_11381:0.02582179)Node_11373:0.001272061)Node_11135:1.12550944E-4,(((((((((((Seq_26962:0.3423174,Seq_98961:0.34225217)Node_11396:0.09378869,Seq_710:0.43640783)Node_11395:0.023718245,Seq_156297:0.46062914)Node_11394:0.013329255,((Seq_115963:0.16442063,Seq_41671:0.16463147)Node_11402:0.24792485,Seq_70854:0.41262072)Node_11401:0.06115652)Node_11393:0.016374027,(Seq_195572:0.4590393,Seq_75132:0.45891732)Node_11406:0.031192949)Node_11392:0.0016820655,((Seq_112834:0.4729489,Seq_193709:0.4726211)Node_11410:0.014969883,((((((Seq_149580:0.25238746,Seq_156989:0.25251848)Node_11418:0.046719052,Seq_156675:0.29953226)Node_11417:0.021207778,Seq_152523:0.32058194)Node_11416:0.05821696,(((((((Seq_170167:0.16608222,Seq_170700:0.16603157)Node_11429:0.022748102,((Seq_152531:0.03441591,Seq_156720:0.03441467)Node_11433:0.11320483,Seq_166978:0.1475877)Node_11432:0.041033477)Node_11428:0.009100806,Seq_156648:0.19790176)Node_11427:0.015108335,(((Seq_166186:0.12992814,Seq_170917:0.12985905)Node_11440:0.013414242,Seq_168816:0.14340398)Node_11439:0.018973757,(Seq_156686:0.055054605,Seq_156705:0.05523368)Node_11444:0.107197374)Node_11438:0.050783385)Node_11426:0.041877046,Seq_156712:0.2548843)Node_11425:0.030273493,(Seq_156661:0.14042883,Seq_156672:0.14046308)Node_11448:0.14468426)Node_11424:0.008206591,Seq_156689:0.2934695)Node_11423:0.08549284)Node_11415:0.05841048,((Seq_156690:0.18526754,Seq_170601:0.18534596)Node_11453:0.13868117,Seq_170585:0.32325315)Node_11452:0.11346607)Node_11414:0.022204665,((Seq_150535:0.07576045,Seq_153400:0.07583645)Node_11458:0.3490888,Seq_157141:0.4249463)Node_11457:0.034497693)Node_11413:0.028173039)Node_11409:0.004120603)Node_11391:0.003276813,(((Seq_158181:0.45629382,Seq_189181:0.45613223)Node_11464:0.026684463,Seq_20703:0.48315835)Node_11463:0.008516984,(((Seq_188203:0.40871194,Seq_189497:0.40904674)Node_11470:0.0663363,((Seq_22992:0.11997508,Seq_6835:0.120079815)Node_11474:0.23138501,Seq_22917:0.35117042)Node_11473:0.123897195)Node_11469:0.005776373,Seq_183471:0.48097166)Node_11468:0.010315284)Node_11462:0.0037311118)Node_11390:0.0025370172,((((((Seq_23037:0.29362044,Seq_23204:0.29359722)Node_11484:0.15649386,Seq_80709:0.450394)Node_11483:0.00783573,Seq_81548:0.45748854)Node_11482:0.0236576,Seq_51579:0.48176795)Node_11481:0.009815684,((((((Seq_22391:0.18700765,Seq_22918:0.18709505)Node_11495:0.16038138,(Seq_22216:0.17267781,Seq_22348:0.17257279)Node_11498:0.17473306)Node_11494:0.07910782,Seq_23398:0.42663652)Node_11493:0.01888613,((Seq_20737:0.104298376,Seq_20738:0.10429833)Node_11503:0.21785258,Seq_20746:0.3221494)Node_11502:0.12350574)Node_11492:0.009703907,Seq_19312:0.45547566)Node_11491:0.02576957,(Seq_22496:0.4364352,Seq_23194:0.43634742)Node_11508:0.04464667)Node_11490:0.010434652)Node_11480:0.0025364528,((((((Seq_21962:0.33841515,Seq_23212:0.33863443)Node_11516:0.10717899,Seq_22501:0.44524413)Node_11515:0.022026643,((((Seq_156163:0.03786713,Seq_156187:0.03789108)Node_11523:0.10125325,(Seq_149496:0.03269603,Seq_156218:0.032673113)Node_11526:0.106388085)Node_11522:0.13332666,Seq_156207:0.2723714)Node_11521:0.047710374,Seq_156206:0.3200968)Node_11520:0.14795065)Node_11514:0.01341552,(((Seq_156650:0.0745748,Seq_23701:0.07457516)Node_11533:0.23188496,Seq_152109:0.30637023)Node_11532:0.12477889,((((Seq_152749:0.042579457,Seq_152776:0.042515438)Node_11540:0.030727755,(Seq_149592:0.028977716,Seq_152662:0.028986124)Node_11543:0.04428931)Node_11539:0.066325314,Seq_152698:0.13968045)Node_11538:0.034974504,Seq_152676:0.17460988)Node_11537:0.25679612)Node_11531:0.050058044)Node_11513:0.0068324087,(((Seq_187076:0.0070556714,Seq_23505:0.0070601907)Node_11550:0.43241233,Seq_21638:0.43984798)Node_11549:0.03558687,Seq_23453:0.47529617)Node_11548:0.012720722)Node_11512:0.0020044004,(((Seq_22549:0.31383562,Seq_23450:0.3138007)Node_11557:0.03711782,Seq_23128:0.3507578)Node_11556:0.08486558,Seq_22165:0.43604946)Node_11555:0.054155145)Node_11511:0.0038470065)Node_11479:0.003662496)Node_11389:0.0014303685,(((((Seq_51498:0.48196986,Seq_94214:0.4819077)Node_11566:0.010143903,(Seq_2865:0.1258821,Seq_81547:0.12574945)Node_11569:0.36635408)Node_11565:0.0034535932,(Seq_20712:0.48609123,Seq_75129:0.48625833)Node_11572:0.009480232)Node_11564:0.001641916,(((Seq_109810:0.43896738,Seq_93949:0.43868837)Node_11577:0.05238119,Seq_11868:0.49190417)Node_11576:0.0037529017,((((((((Seq_74807:0.32768986,Seq_74857:0.32794666)Node_11588:0.039381076,Seq_182318:0.3671674)Node_11587:0.020628748,Seq_74937:0.38801318)Node_11586:0.043898497,(Seq_149831:0.026709821,Seq_149832:0.026561167)Node_11593:0.4051248)Node_11585:0.012242525,Seq_22442:0.4442826)Node_11584:0.02039282,Seq_74106:0.46414682)Node_11583:0.013990472,Seq_177722:0.4784978)Node_11582:0.0068549304,(((Seq_157515:0.12165077,Seq_157517:0.121684596)Node_11601:0.32645667,Seq_74759:0.4478185)Node_11600:0.014799196,Seq_170838:0.4632295)Node_11599:0.022320015)Node_11581:0.0101136295)Node_11575:0.0018322635)Node_11563:3.315444E-4,Seq_116733:0.49777326)Node_11562:0.0014451953)Node_11388:1.957127E-4,((((((((((((((((((((Seq_20797:0.11970729,Seq_35234:0.11994609)Node_11626:0.17213693,Seq_20787:0.2917848)Node_11625:0.03590658,(Seq_20779:0.22805117,Seq_20780:0.22780055)Node_11630:0.100242004)Node_11624:0.008662569,(((Seq_21470:0.15345801,Seq_21472:0.15314014)Node_11635:0.09554882,Seq_21957:0.2486763)Node_11634:0.053879,Seq_20784:0.3026439)Node_11633:0.03411622)Node_11623:0.031642977,Seq_21910:0.36868286)Node_11622:0.017918423,(((((Seq_20788:0.011543161,Seq_21080:0.011557975)Node_11645:0.25599498,Seq_21467:0.26769057)Node_11644:0.03136728,Seq_20798:0.29893115)Node_11643:0.007752438,(Seq_21448:0.17914979,Seq_21449:0.17881238)Node_11650:0.12777303)Node_11642:0.049666766,(Seq_20796:0.13767435,Seq_22240:0.13791123)Node_11653:0.21845941)Node_11641:0.029815007)Node_11621:0.026764015,((Seq_19343:0.27242976,Seq_21921:0.2728441)Node_11657:0.006395184,((((Seq_20785:0.107455835,Seq_21051:0.10753822)Node_11663:0.025760721,Seq_21776:0.13390085)Node_11662:0.02385289,(((Seq_21064:0.04845731,Seq_21770:0.048404817)Node_11669:0.03452585,Seq_21059:0.0830078)Node_11668:0.03893641,Seq_21062:0.1219695)Node_11667:0.035172924)Node_11661:0.03998137,Seq_20786:0.19679758)Node_11660:0.0819472)Node_11656:0.134041)Node_11620:0.019347342,((((Seq_20799:0.20744424,Seq_22282:0.20775108)Node_11678:0.047225583,Seq_20801:0.2545934)Node_11677:0.08145324,(Seq_20782:0.0034162642,Seq_21046:0.0034128448)Node_11682:0.33277103)Node_11676:0.04474618,Seq_20781:0.38105583)Node_11675:0.051317748)Node_11619:0.020616435,(((((Seq_20800:0.3090314,Seq_20803:0.3096428)Node_11690:0.061908364,(Seq_20802:0.29543158,Seq_22725:0.29488796)Node_11693:0.07646872)Node_11689:0.011865142,(Seq_20783:0.18124174,Seq_21048:0.18115842)Node_11696:0.20221068)Node_11688:0.031203307,Seq_23038:0.41396913)Node_11687:0.010649633,Seq_22236:0.42551804)Node_11686:0.027790464)Node_11618:0.013815197,Seq_187417:0.46649566)Node_11617:0.0020679983,((((((Seq_22451:0.41146472,Seq_22921:0.41146308)Node_11707:0.0067909537,((Seq_20819:0.21399893,Seq_22988:0.21467556)Node_11711:0.18088225,Seq_185671:0.39489648)Node_11710:0.022811973)Node_11706:0.011346248,(((((Seq_23042:0.02444729,Seq_23401:0.024478512)Node_11719:0.30842942,Seq_22151:0.3333567)Node_11718:0.013022203,Seq_21618:0.3462154)Node_11717:0.019547328,Seq_20816:0.36564994)Node_11716:0.04087994,Seq_22215:0.40677658)Node_11715:0.022893583)Node_11705:0.0067364224,Seq_181913:0.4365556)Node_11704:0.014957386,((Seq_22552:0.1510058,Seq_23078:0.15089644)Node_11728:0.26572067,Seq_21892:0.41658503)Node_11727:0.03467334)Node_11703:0.0154390335,(((Seq_94710:0.25488907,Seq_96880:0.25462875)Node_11734:0.15961242,Seq_22190:0.41482186)Node_11733:0.020885048,Seq_23041:0.4360374)Node_11732:0.030659221)Node_11702:0.0023351857)Node_11616:1.8169638E-4,Seq_23461:0.4689861)Node_11615:0.0062378664,((((Seq_20789:0.01587428,Seq_20795:0.015895002)Node_11743:0.030815808,Seq_20792:0.04665062)Node_11742:0.19161545,Seq_22571:0.23809084)Node_11741:0.16216765,Seq_23206:0.4009649)Node_11740:0.0746593)Node_11614:0.0040681395,((Seq_22915:0.35346615,Seq_23509:0.3530196)Node_11750:0.11954913,Seq_22782:0.4726267)Node_11749:0.0067879506)Node_11613:0.006608077,Seq_22820:0.4860637)Node_11612:0.0058804466,((((((((Seq_20812:0.019188507,Seq_20813:0.019189185)Node_11762:0.36636758,Seq_20814:0.38515994)Node_11761:0.04401693,(((Seq_20804:0.007482172,Seq_20806:0.007471921)Node_11768:0.007180688,Seq_21779:0.014673255)Node_11767:0.34112835,Seq_22449:0.3556464)Node_11766:0.074033566)Node_11760:0.013125748,((Seq_22444:0.34162852,Seq_23033:0.3413977)Node_11774:0.015800789,Seq_103187:0.3574927)Node_11773:0.08517004)Node_11759:0.008578552,((((Seq_190186:0.34643877,Seq_22629:0.34611169)Node_11781:0.060715824,(Seq_183455:0.27972335,Seq_23135:0.27957177)Node_11784:0.12711512)Node_11780:0.011004709,(((Seq_21967:0.30136272,Seq_84226:0.30140394)Node_11789:0.044553217,Seq_22924:0.3460524)Node_11788:0.021617709,Seq_22150:0.36744624)Node_11787:0.05048142)Node_11779:0.021223538,(Seq_112381:0.41629347,Seq_22450:0.41649425)Node_11794:0.022897813)Node_11778:0.011714696)Node_11758:0.010098677,((((((Seq_20807:0.049751587,Seq_21093:0.049683608)Node_11802:0.112540714,(Seq_20808:0.02916964,Seq_20810:0.029149635)Node_11805:0.1332275)Node_11801:0.19505766,Seq_23129:0.35734317)Node_11800:0.04653009,Seq_22007:0.40388942)Node_11799:0.029976318,(Seq_22443:0.29983383,Seq_65963:0.2997929)Node_11810:0.13435712)Node_11798:0.01567795,((((Seq_22784:0.2745934,Seq_23081:0.27471086)Node_11816:0.027673645,Seq_23352:0.3022448)Node_11815:0.03339311,Seq_21708:0.33560783)Node_11814:0.0023991833,((((Seq_20817:0.08863737,Seq_20818:0.08863129)Node_11824:0.10877232,Seq_63738:0.19758546)Node_11823:0.0496089,(Seq_186595:0.12045025,Seq_19319:0.12058331)Node_11828:0.12655927)Node_11822:0.048038997,Seq_22674:0.295144)Node_11821:0.04301898)Node_11813:0.11154659)Node_11797:0.011713854)Node_11757:0.009670692,(((Seq_20820:0.16478752,Seq_22661:0.16490062)Node_11834:0.22343478,Seq_185005:0.38833752)Node_11833:0.066949144,Seq_20822:0.45558828)Node_11832:0.016040232)Node_11756:0.0025314263,Seq_23197:0.4739538)Node_11755:0.018241944)Node_11611:0.0018003364,Seq_76473:0.494073)Node_11610:0.0029382787,((Seq_105937:0.48017076,Seq_90793:0.4801355)Node_11842:0.007315403,((((((Seq_22493:0.4236055,Seq_87766:0.42333326)Node_11850:0.015778279,Seq_11184:0.43919495)Node_11849:0.0222149,Seq_22492:0.46157172)Node_11848:0.009584939,Seq_12109:0.4714558)Node_11847:0.0037337379,Seq_23196:0.47483063)Node_11846:0.0011403895,Seq_22383:0.476171)Node_11845:0.011637565)Node_11841:0.009145907)Node_11609:0.0013114007,((((Seq_23845:0.49305865,Seq_91793:0.49315786)Node_11861:0.001396732,((Seq_45417:0.46185103,Seq_95647:0.46200877)Node_11865:0.022660147,Seq_45420:0.48474962)Node_11864:0.009844096)Node_11860:0.0010372073,Seq_53877:0.49561757)Node_11859:0.0010488189,((((Seq_51707:0.47715896,Seq_78323:0.477347)Node_11873:0.0046449653,((((((Seq_193143:0.020673886,Seq_23192:0.020685768)Node_11881:0.30037323,Seq_22910:0.321082)Node_11880:0.024222491,(Seq_22380:0.27374262,Seq_23077:0.27365786)Node_11885:0.07167821)Node_11879:0.054121364,Seq_71840:0.39982027)Node_11878:0.0640861,(Seq_64043:0.15721205,Seq_83833:0.15726098)Node_11889:0.30737263)Node_11877:0.007157556,(((((Seq_20853:0.122977264,Seq_22865:0.12294859)Node_11896:0.12530911,Seq_83504:0.24824946)Node_11895:0.028904887,Seq_22907:0.27723524)Node_11894:0.03893366,Seq_74357:0.31607518)Node_11893:0.1319677,Seq_31125:0.44820005)Node_11892:0.023325283)Node_11876:0.010463863)Node_11872:0.0071483874,Seq_24282:0.489225)Node_11871:0.0029825042,((Seq_158179:0.053491324,Seq_158203:0.053473014)Node_11905:0.37012458,Seq_75402:0.4234745)Node_11904:0.06870314)Node_11870:0.0045348927)Node_11858:0.0015532037)Node_11608:7.241572E-4,(((((Seq_158855:0.4774934,Seq_163032:0.47742525)Node_11913:0.0058159055,((Seq_22504:0.46879718,Seq_23247:0.4689713)Node_11917:0.0056932378,((Seq_22046:0.4215772,Seq_23089:0.42148513)Node_11921:0.019388897,Seq_22785:0.44097453)Node_11920:0.03388563)Node_11916:0.0080610225)Node_11912:0.0034854463,(((((Seq_171417:0.47292313,Seq_79004:0.47273862)Node_11929:0.0022307322,(((((Seq_102152:0.310353,Seq_98267:0.31061256)Node_11936:0.058104414,Seq_108231:0.3686437)Node_11935:0.034474522,Seq_96073:0.40298796)Node_11934:0.06431632,Seq_156424:0.4672759)Node_11933:0.003355768,((((Seq_103961:0.34883958,Seq_95854:0.34885007)Node_11945:0.041052498,Seq_46397:0.38998908)Node_11944:0.0051038647,Seq_117273:0.39490867)Node_11943:0.019256245,Seq_115778:0.41477057)Node_11942:0.05617644)Node_11932:0.0041510602)Node_11928:0.0027427503,Seq_115427:0.47747347)Node_11927:0.003224412,(((Seq_112961:0.33191517,Seq_157691:0.33195606)Node_11954:0.075011365,(Seq_116016:0.09753617,Seq_158213:0.097331524)Node_11957:0.309373)Node_11953:0.057838093,Seq_46393:0.46502507)Node_11952:0.016262358)Node_11926:0.0017459699,(((Seq_187835:0.44953555,Seq_50376:0.45063198)Node_11963:0.004685785,Seq_77457:0.45538527)Node_11962:0.014460457,Seq_27255:0.46999392)Node_11961:0.013213167)Node_11925:0.0038884983)Node_11911:0.0025507007,(Seq_21925:0.43612787,Seq_94180:0.4364399)Node_11968:0.052878)Node_11910:0.0069686915,Seq_51370:0.4965364)Node_11909:0.0025761405)Node_11607:4.0072817E-4)Node_11387:2.5507252E-4,(((((((Seq_100721:0.47778746,Seq_74798:0.47755083)Node_11978:0.003301089,Seq_44798:0.48061216)Node_11977:0.0063651893,Seq_11032:0.48757732)Node_11976:0.005796099,((Seq_179649:0.32388794,Seq_22025:0.3239749)Node_11984:0.14827074,Seq_22849:0.47211948)Node_11983:0.021106407)Node_11975:0.0018260708,Seq_75108:0.4950685)Node_11974:0.00354415,(((((Seq_126734:0.4727724,Seq_27068:0.47233048)Node_11993:0.00481721,(((Seq_125881:0.35250333,Seq_133931:0.35276768)Node_11998:0.02009902,(((Seq_131066:0.113892205,Seq_132208:0.11380892)Node_12003:0.023303866,Seq_118898:0.13728952)Node_12002:0.04208586,Seq_139875:0.17916256)Node_12001:0.19365118)Node_11997:0.071749225,Seq_146918:0.44493663)Node_11996:0.032954793)Node_11992:0.008974153,Seq_24637:0.48669052)Node_11991:0.0023144165,(((((Seq_125253:0.3757108,Seq_138441:0.3756535)Node_12014:0.03800811,(Seq_128526:0.24590825,Seq_139128:0.24594477)Node_12017:0.16768202)Node_12013:0.0154220965,Seq_127773:0.4291724)Node_12012:0.028698804,(Seq_101014:0.111835495,Seq_141380:0.111778714)Node_12021:0.34589732)Node_12011:0.0245585,(Seq_109970:0.4545516,Seq_24184:0.45471007)Node_12024:0.027971957)Node_12010:0.0063424176)Node_11990:0.004985189,Seq_103356:0.49387366)Node_11989:0.004773843)Node_11973:6.41562E-4,(Seq_184363:0.4972096,Seq_23441:0.497136)Node_12028:0.0021136748)Node_11972:2.947558E-4)Node_11386:1.6556328E-4)Node_11134:4.663882E-5,(((((((((((Seq_52737:0.29095995,Seq_71653:0.29115212)Node_12041:0.085571736,Seq_72328:0.3764849)Node_12040:0.03253598,Seq_46376:0.40959167)Node_12039:0.058983732,Seq_75944:0.46832865)Node_12038:0.008761055,Seq_121420:0.47716844)Node_12037:0.003519863,(Seq_111146:0.46758094,Seq_78750:0.4672324)Node_12048:0.013265782)Node_12036:0.01257839,((((Seq_26248:0.38562235,Seq_27217:0.3852294)Node_12054:0.046614427,Seq_151302:0.43219143)Node_12053:0.03016992,Seq_149732:0.46236712)Node_12052:0.0131001575,((((Seq_156127:0.039401192,Seq_156210:0.039396152)Node_12062:0.0049039517,(Seq_156123:0.03668451,Seq_156211:0.036714353)Node_12065:0.0075882184)Node_12061:0.3199902,Seq_152678:0.36433303)Node_12060:0.015352558,Seq_151318:0.37973508)Node_12059:0.09574952)Node_12051:0.017894352)Node_12035:0.0020233023,((Seq_101405:0.46325126,Seq_24986:0.46358824)Node_12071:0.007363997,(Seq_49947:0.45978552,Seq_52920:0.45976645)Node_12074:0.010959092)Node_12070:0.024466647)Node_12034:0.0031111578,(((((((Seq_116025:0.2741023,Seq_72132:0.27421692)Node_12083:0.14685532,Seq_149560:0.42112434)Node_12082:0.035566494,Seq_72496:0.45706132)Node_12081:0.008344731,(((Seq_149995:0.13387562,Seq_150007:0.13376664)Node_12090:0.10058251,Seq_149985:0.23425618)Node_12089:0.10279306,Seq_149999:0.3373286)Node_12088:0.12779479)Node_12080:0.0066789347,(((Seq_151313:0.035507374,Seq_151322:0.03561511)Node_12097:0.057928886,(Seq_151315:0.014441375,Seq_151316:0.014444915)Node_12100:0.079057045)Node_12096:0.26253924,Seq_158636:0.3561219)Node_12095:0.115993455)Node_12079:0.0063420204,((((Seq_115389:0.24755834,Seq_45831:0.24759533)Node_12107:0.06530735,Seq_45844:0.31280896)Node_12106:0.015350703,((((Seq_46224:0.09055991,Seq_47638:0.090580344)Node_12114:0.05913063,Seq_48025:0.14958923)Node_12113:0.052238025,Seq_114116:0.20186372)Node_12112:0.030051844,Seq_46443:0.23182528)Node_12111:0.09702684)Node_12105:0.09293595,Seq_93997:0.42171687)Node_12104:0.056791063)Node_12078:0.004594977,(((Seq_121821:0.04234619,Seq_129089:0.04234478)Node_12123:0.011277799,Seq_135609:0.05349091)Node_12122:0.29400808,(Seq_120375:0.007210643,Seq_148735:0.0072163003)Node_12127:0.3403849)Node_12121:0.1354248)Node_12077:0.015470602)Node_12033:0.0011295964,(((((((Seq_156394:0.41773716,Seq_24661:0.41755235)Node_12136:0.06326766,Seq_150130:0.4813805)Node_12135:0.0020265914,(Seq_149737:0.47818813,Seq_185300:0.4779343)Node_12140:0.0048943665)Node_12134:0.002448075,(Seq_49239:0.39701533,Seq_80557:0.3969997)Node_12143:0.08893651)Node_12133:0.002952957,((((Seq_189741:0.40869933,Seq_190154:0.40886754)Node_12149:0.032558415,Seq_22896:0.4415477)Node_12148:0.025858544,Seq_21956:0.4671786)Node_12147:0.01718198,((((Seq_149567:0.109054826,Seq_149824:0.109068125)Node_12157:0.26033422,Seq_192750:0.3695589)Node_12156:0.019587312,(((Seq_152416:0.10915035,Seq_152418:0.109055184)Node_12163:0.22742902,Seq_23580:0.33646283)Node_12162:0.012054361,Seq_154293:0.34849215)Node_12161:0.040470246)Node_12155:0.021548169,Seq_149428:0.41094202)Node_12154:0.073617525)Node_12146:0.0042563756)Node_12132:0.0025827272,(Seq_47748:0.45692524,Seq_65675:0.457295)Node_12169:0.034359083)Node_12131:0.0052810507,(Seq_149729:0.46034846,Seq_167141:0.46043003)Node_12172:0.036389172)Node_12130:0.0028992565)Node_12032:2.05841E-5,(((((((((Seq_156072:0.43955663,Seq_156075:0.4393386)Node_12183:0.041235946,((Seq_189285:0.34040046,Seq_192599:0.3405741)Node_12187:0.028460996,(Seq_156074:0.27598524,Seq_184588:0.27583903)Node_12190:0.09279993)Node_12186:0.112058125)Node_12182:0.011839441,((Seq_52026:0.46694335,Seq_74760:0.46682185)Node_12194:0.0013528682,Seq_193670:0.4678626)Node_12193:0.024593232)Node_12181:0.0018258656,((((((((Seq_22119:0.27037913,Seq_22867:0.27039838)Node_12205:0.13985181,Seq_27671:0.41077146)Node_12204:0.034610257,Seq_56944:0.44516435)Node_12203:0.008721844,Seq_20702:0.45398)Node_12202:0.020783553,Seq_22143:0.47509968)Node_12201:0.010340029,((((Seq_152457:0.23405518,Seq_156667:0.23420212)Node_12215:0.070570216,(((((((((Seq_156662:0.04693505,Seq_156680:0.047062337)Node_12226:0.009973231,Seq_156655:0.05708699)Node_12225:0.004335193,(Seq_156687:0.05613958,Seq_156714:0.056293298)Node_12230:0.0051681194)Node_12224:0.014338386,Seq_156702:0.075824514)Node_12223:0.015312022,(Seq_156693:0.06829182,Seq_156695:0.06817639)Node_12234:0.022776263)Node_12222:0.0058303545,Seq_156694:0.096902765)Node_12221:0.035360236,Seq_149693:0.1322252)Node_12220:0.02658843,Seq_156679:0.15899882)Node_12219:0.06873102,(Seq_152695:0.073629804,Seq_152696:0.073570736)Node_12240:0.15392292)Node_12218:0.0770889)Node_12214:0.07609514,Seq_156874:0.38105068)Node_12213:0.039556812,Seq_149727:0.42036155)Node_12212:0.06486728)Node_12200:0.005291808,Seq_186093:0.49029717)Node_12199:0.0010318889,(((Seq_55252:0.4729351,Seq_78774:0.4730921)Node_12248:0.0123076765,Seq_22848:0.4853287)Node_12247:0.004019822,(((Seq_189783:0.46289027,Seq_74882:0.46275288)Node_12254:0.008661874,Seq_34106:0.47147432)Node_12253:0.0057346965,Seq_22815:0.47709873)Node_12252:0.012079643)Node_12246:0.00240123)Node_12198:0.0028755998)Node_12180:0.0013516638,(((Seq_186437:0.46946093,Seq_74803:0.46966973)Node_12261:0.012594743,((((Seq_150029:0.13166142,Seq_156094:0.13172802)Node_12267:0.26710618,Seq_156150:0.3991381)Node_12266:0.015189334,((((Seq_161781:0.0555312,Seq_161901:0.055462684)Node_12274:0.14977627,Seq_156234:0.2049796)Node_12273:0.010149038,Seq_150031:0.21539305)Node_12272:0.093829446,Seq_156110:0.30930597)Node_12271:0.10481524)Node_12265:0.034751873,Seq_156232:0.4483614)Node_12264:0.03311085)Node_12260:0.008671433,(((Seq_149674:0.38876495,Seq_170074:0.3884988)Node_12283:0.03371413,Seq_170081:0.4222925)Node_12282:0.027394218,((Seq_150005:0.22336215,Seq_168034:0.22341956)Node_12288:0.053860478,Seq_161319:0.2772196)Node_12287:0.17253122)Node_12281:0.041100867)Node_12259:0.0050769965)Node_12179:0.0017322218,((((((((((((Seq_152492:0.050620303,Seq_152493:0.050749086)Node_12303:0.024376126,(Seq_152462:0.041577652,Seq_152491:0.041561533)Node_12306:0.03331489)Node_12302:0.2564508,((Seq_152717:0.056612127,Seq_152718:0.056462593)Node_12310:0.0071659777,Seq_152669:0.06370672)Node_12309:0.26759505)Node_12301:0.082056925,Seq_156143:0.41276687)Node_12300:0.01193943,(Seq_158208:0.3939222,Seq_186561:0.39407194)Node_12315:0.031439465)Node_12299:0.014389388,Seq_99311:0.4396199)Node_12298:0.028716784,Seq_118842:0.46876028)Node_12297:0.010402532,(((Seq_149952:0.15520933,Seq_149955:0.15521495)Node_12322:0.29700986,Seq_151303:0.45199114)Node_12321:0.009257752,(((((((((Seq_156208:0.030811222,Seq_157390:0.030811917)Node_12334:0.016526135,Seq_156227:0.047342878)Node_12333:0.089911275,Seq_156158:0.13730298)Node_12332:0.06939181,Seq_151306:0.2065891)Node_12331:0.10618133,Seq_173397:0.31250355)Node_12330:0.037995275,Seq_156413:0.35075435)Node_12329:0.042401522,Seq_149994:0.39342928)Node_12328:0.012570666,Seq_149502:0.40570173)Node_12327:0.02160011,Seq_149956:0.42762104)Node_12326:0.03383139)Node_12320:0.017695673)Node_12296:0.0019697598,Seq_75805:0.48117307)Node_12295:0.011019585,((Seq_108559:0.4654413,Seq_115981:0.46612838)Node_12347:0.011499812,Seq_23545:0.4769567)Node_12346:0.014709966)Node_12294:0.0014158105,Seq_137410:0.49352208)Node_12293:0.0012479303,(((Seq_150129:0.11274672,Seq_153368:0.11273647)Node_12354:0.3309532,Seq_165472:0.44390216)Node_12353:0.034293633,Seq_156654:0.47831905)Node_12352:0.016412651)Node_12292:0.0029775524)Node_12178:2.4426202E-4,((((((((((((((Seq_161433:0.11495677,Seq_162586:0.11522673)Node_12372:0.029591415,Seq_169534:0.14482)Node_12371:0.040161528,(Seq_160273:0.12895311,Seq_160461:0.12948878)Node_12376:0.055964585)Node_12370:0.10451372,Seq_160530:0.28933716)Node_12369:0.03496451,((((Seq_160216:0.0278548,Seq_162423:0.028237082)Node_12383:0.16285722,Seq_160125:0.19128032)Node_12382:0.035154067,Seq_166966:0.22598399)Node_12381:0.028258255,Seq_165868:0.25418973)Node_12380:0.069989204)Node_12368:0.025400916,((((Seq_161527:0.10179373,Seq_161532:0.10205192)Node_12392:0.014794239,Seq_160463:0.116492726)Node_12391:0.05776945,Seq_161068:0.17453416)Node_12390:0.103437014,((Seq_161522:0.08639934,Seq_168515:0.086271204)Node_12398:0.058425337,(Seq_152770:0.07077567,Seq_162607:0.0709282)Node_12401:0.074052274)Node_12397:0.13283609)Node_12389:0.07199105)Node_12367:0.04732017,(((Seq_152465:0.13253863,Seq_162619:0.13250697)Node_12406:0.04199154,Seq_165108:0.17450586)Node_12405:0.01412872,((Seq_157491:0.043331306,Seq_165217:0.04334006)Node_12411:0.08619938,Seq_152541:0.12951191)Node_12410:0.058972746)Node_12404:0.2084806)Node_12366:0.019868858,(((((Seq_162558:0.101599455,Seq_168513:0.101632655)Node_12419:0.026887555,Seq_165199:0.12851086)Node_12418:0.14332707,Seq_168073:0.27183506)Node_12417:0.052481845,(Seq_156664:0.14463617,Seq_168792:0.14488418)Node_12424:0.17960022)Node_12416:0.0429079,(((((((Seq_160372:0.0888543,Seq_166407:0.088634014)Node_12433:0.027422244,Seq_169821:0.11628353)Node_12432:0.030590186,Seq_152467:0.14712143)Node_12431:0.021063976,Seq_165116:0.16798052)Node_12430:0.012654482,(((Seq_152501:0.099750385,Seq_160324:0.1000484)Node_12441:0.028943414,(((Seq_160482:0.012337102,Seq_160551:0.012133943)Node_12446:0.007869836,Seq_160146:0.020283224)Node_12445:0.029934786,Seq_160325:0.049952023)Node_12444:0.07917005)Node_12440:0.020791871,((Seq_160397:0.053202722,Seq_170569:0.052740563)Node_12452:0.017660087,Seq_160344:0.070396945)Node_12451:0.07923554)Node_12439:0.03101271)Node_12429:0.014688737,Seq_160639:0.19555101)Node_12428:0.1115164,Seq_169854:0.30717155)Node_12427:0.060094263)Node_12415:0.049818844)Node_12365:0.029626664,Seq_165291:0.44713956)Node_12364:0.011753807,(((((Seq_160877:0.22901094,Seq_166232:0.22942011)Node_12463:0.03146197,Seq_160874:0.26120064)Node_12462:0.07564233,Seq_162004:0.33644328)Node_12461:0.031060858,Seq_166721:0.36765397)Node_12460:0.045497153,Seq_161572:0.41219062)Node_12459:0.04580187)Node_12363:0.023584163,(((((((((Seq_152538:0.010144434,Seq_152706:0.01014489)Node_12478:0.06583927,Seq_162618:0.07596903)Node_12477:0.012358988,((((((((((Seq_162583:0.013693618,Seq_162588:0.013729254)Node_12491:0.005987099,Seq_161448:0.019657219)Node_12490:0.0029154285,Seq_161442:0.022640862)Node_12489:0.0017481111,Seq_161475:0.024568878)Node_12488:0.0041620457,Seq_161422:0.02854618)Node_12487:0.011978124,(Seq_161472:0.025421277,Seq_162512:0.025577758)Node_12498:0.015039594)Node_12486:0.008289879,Seq_149834:0.04874928)Node_12485:0.005962264,Seq_166715:0.054763053)Node_12484:0.009801144,Seq_152711:0.06472282)Node_12483:0.0072945827,Seq_157001:0.0718376)Node_12482:0.01641266)Node_12476:0.029211953,Seq_168143:0.11777094)Node_12475:0.017839165,Seq_166013:0.1354369)Node_12474:0.10314244,Seq_160486:0.23889874)Node_12473:0.008748695,(((((Seq_162621:0.064506195,Seq_165924:0.064436436)Node_12512:0.047061153,Seq_162460:0.11146046)Node_12511:0.009141567,(Seq_152725:0.051920123,Seq_161402:0.05235008)Node_12516:0.0684783)Node_12510:0.045212604,Seq_157492:0.16584997)Node_12509:0.06676412,(((((Seq_156981:0.0372417,Seq_156984:0.03731606)Node_12524:0.02717183,Seq_165931:0.06442719)Node_12523:0.061940145,Seq_165916:0.12637207)Node_12522:0.016381651,(((Seq_160672:0.011533533,Seq_162538:0.011657032)Node_12531:0.0075443964,Seq_160669:0.019200083)Node_12530:0.051947292,Seq_160654:0.07097291)Node_12529:0.071693316)Node_12521:0.011141152,((Seq_160511:0.053842947,Seq_160543:0.054098535)Node_12537:0.02521436,(Seq_160476:0.044302706,Seq_162602:0.044348694)Node_12540:0.034630887)Node_12536:0.07491133)Node_12520:0.078927144)Node_12508:0.014583151)Node_12472:0.028370492,Seq_162447:0.2762998)Node_12471:0.03840945,Seq_161693:0.3140695)Node_12470:0.16803634)Node_12362:0.009500915,(((Seq_160202:0.08950067,Seq_160453:0.089457646)Node_12547:0.04975966,Seq_162590:0.13929363)Node_12546:0.32450175,Seq_149565:0.46344423)Node_12545:0.028045004)Node_12361:0.0036713926,((((Seq_152649:0.4012215,Seq_158637:0.4013441)Node_12555:0.06374756,(((((((Seq_154291:0.06515426,Seq_154313:0.06516462)Node_12564:0.01274044,Seq_154304:0.07792636)Node_12563:0.0094441,Seq_154298:0.08730275)Node_12562:0.0077223126,Seq_154312:0.09514948)Node_12561:0.20776287,Seq_152535:0.30285135)Node_12560:0.004484077,((((((Seq_151870:0.051561728,Seq_156685:0.051552206)Node_12576:0.016814863,Seq_152782:0.06820248)Node_12575:0.08094743,Seq_149612:0.14949508)Node_12574:0.110022895,Seq_156986:0.25929826)Node_12573:0.014270243,Seq_149572:0.27360693)Node_12572:0.016549801,(((Seq_156987:0.03941777,Seq_157002:0.03942818)Node_12585:0.032574214,Seq_149459:0.07213263)Node_12584:0.013435937,Seq_152780:0.08524086)Node_12583:0.20472667)Node_12571:0.01707942)Node_12559:0.023969816,((((((Seq_152750:0.034701977,Seq_152751:0.03473414)Node_12595:0.019471327,Seq_152536:0.05428221)Node_12594:0.02516238,Seq_152692:0.07954803)Node_12593:0.017757682,Seq_152672:0.09724792)Node_12592:0.072625756,Seq_152673:0.16958658)Node_12591:0.053583108,(Seq_152730:0.15154287,Seq_152778:0.15152454)Node_12602:0.07182553)Node_12590:0.10781423)Node_12558:0.13392742)Node_12554:0.021322075,Seq_193710:0.48633173)Node_12553:0.0027870208,((((Seq_152469:0.25501192,Seq_156716:0.25517407)Node_12609:0.04398962,Seq_149550:0.2995604)Node_12608:0.16148616,((Seq_154734:0.1853636,Seq_154735:0.18524422)Node_12614:0.0860537,Seq_154736:0.27127504)Node_12613:0.18937908)Node_12607:0.01539789,((((Seq_156677:0.1802908,Seq_156717:0.18033487)Node_12621:0.041121118,Seq_156649:0.22139014)Node_12620:0.0660152,Seq_158184:0.28742158)Node_12619:0.15595174,Seq_152104:0.44365075)Node_12618:0.032744355)Node_12606:0.012832051)Node_12552:0.0061302506)Node_12360:0.0017499338,(((((((Seq_154075:0.44623613,Seq_158183:0.44627213)Node_12633:0.0066130417,Seq_154546:0.45315126)Node_12632:0.008922497,Seq_87433:0.4613916)Node_12631:0.011804028,(Seq_22174:0.33487672,Seq_22275:0.33489996)Node_12638:0.13841037)Node_12630:0.006179395,Seq_74120:0.48001447)Node_12629:0.0060302396,(Seq_173766:0.4657955,Seq_1764:0.46584696)Node_12642:0.020071449)Node_12628:0.004016327,(Seq_158192:0.4158129,Seq_81815:0.4155222)Node_12645:0.07442613)Node_12627:0.007174202)Node_12359:8.146325E-4)Node_12177:8.923315E-4,((((((Seq_101623:0.46931627,Seq_42363:0.4694009)Node_12653:0.0067710574,Seq_40880:0.47578803)Node_12652:0.007266952,Seq_43559:0.4835117)Node_12651:0.005098341,(Seq_105441:0.47924727,Seq_78766:0.4794001)Node_12658:0.009314122)Node_12650:0.005224004,(Seq_24332:0.483384,Seq_24645:0.48291796)Node_12661:0.010393241)Node_12649:0.0025050538,((((Seq_149731:0.29109526,Seq_156979:0.29111147)Node_12667:0.13000438,((Seq_149577:0.24380244,Seq_155686:0.24387828)Node_12671:0.010516064,Seq_152509:0.254082)Node_12670:0.16668214)Node_12666:0.040343277,Seq_75059:0.46133706)Node_12665:0.023428,(((Seq_182762:0.33321798,Seq_30784:0.33324283)Node_12678:0.02213911,Seq_38162:0.35557854)Node_12677:0.089495346,Seq_25455:0.44527468)Node_12676:0.0394349)Node_12664:0.011715675)Node_12648:0.002471167)Node_12176:4.24336E-4,(((((Seq_138804:0.019661201,Seq_148842:0.01965235)Node_12687:0.4109374,Seq_75128:0.43057933)Node_12686:0.03835228,Seq_75155:0.46883172)Node_12685:0.0043600053,Seq_52813:0.47337753)Node_12684:0.02378397,Seq_23860:0.49720678)Node_12683:0.002173232)Node_12175:3.2478274E-4)Node_12031:2.1581125E-4)Node_11133:4.616956E-5)Node_9929:1.9335544E-5,(((((((((((Seq_22379:0.42451015,Seq_22485:0.42431307)Node_12704:0.024754971,((Seq_23187:0.26563638,Seq_62358:0.26559272)Node_12708:0.15132853,Seq_172172:0.41704866)Node_12707:0.032162406)Node_12703:0.013808637,((Seq_184795:0.34245315,Seq_23029:0.34251338)Node_12713:0.05953941,Seq_22864:0.40204775)Node_12712:0.060924087)Node_12702:0.005931996,(Seq_22277:0.4375492,Seq_23385:0.43758994)Node_12717:0.03151808)Node_12701:0.013031616,Seq_22076:0.48205796)Node_12700:0.0029679218,((Seq_22172:0.39063212,Seq_22652:0.39036074)Node_12722:0.08193153,Seq_22530:0.47225448)Node_12721:0.01254019)Node_12699:0.01229794,Seq_175743:0.49716353)Node_12698:0.0012267323,((((((Seq_22531:0.2241069,Seq_23533:0.22410199)Node_12732:0.15809003,Seq_22302:0.38215905)Node_12731:0.013566556,Seq_22539:0.39571992)Node_12730:0.0798253,Seq_21995:0.47550672)Node_12729:0.011277249,Seq_183614:0.4868597)Node_12728:0.008869859,Seq_97548:0.4956308)Node_12727:0.0028201863)Node_12697:7.560026E-4,((((((((Seq_20890:0.3658877,Seq_21643:0.36594316)Node_12747:0.00407723,(((Seq_20889:0.14204237,Seq_21354:0.1420311)Node_12752:0.019690467,Seq_22697:0.16179533)Node_12751:0.18447344,Seq_22658:0.34630185)Node_12750:0.02352791)Node_12746:0.048908796,Seq_20891:0.41901207)Node_12745:0.05606631,Seq_20892:0.47497347)Node_12744:0.0049885823,((((((((Seq_22781:0.02494627,Seq_23239:0.025006264)Node_12766:0.03518806,Seq_23347:0.06013831)Node_12765:0.39453062,Seq_127428:0.45489812)Node_12764:0.0072248243,(((((((((((((((Seq_154295:0.07854898,Seq_154314:0.07847401)Node_12785:0.008578153,(Seq_154296:0.05863175,Seq_154302:0.05865988)Node_12788:0.02845921)Node_12784:0.0021718796,(Seq_152697:0.046101697,Seq_154317:0.04613772)Node_12791:0.043139465)Node_12783:0.0944882,Seq_158702:0.18358715)Node_12782:0.015516296,(((((Seq_152664:0.0638981,Seq_152670:0.063910194)Node_12799:0.0049456027,((Seq_152530:0.046485372,Seq_158693:0.046406116)Node_12803:0.008861569,Seq_152459:0.055403102)Node_12802:0.013398387)Node_12798:0.035199422,Seq_156718:0.104069695)Node_12797:0.043008905,Seq_149587:0.14707391)Node_12796:0.025484895,((((((Seq_158698:0.028308442,Seq_158703:0.028302077)Node_12814:0.0114014475,Seq_152453:0.039569575)Node_12813:0.016197983,Seq_151865:0.05599465)Node_12812:0.005901334,((Seq_151866:0.021442791,Seq_156684:0.02142155)Node_12820:0.014097108,Seq_151867:0.035595007)Node_12819:0.026331645)Node_12811:0.015909156,Seq_152454:0.07788472)Node_12810:0.027684208,Seq_152528:0.10550015)Node_12809:0.06701276)Node_12795:0.02649239)Node_12781:0.0114364615,(((((((Seq_152460:0.038781676,Seq_152464:0.038829107)Node_12832:0.011106431,Seq_152643:0.049888574)Node_12831:0.006920819,Seq_152704:0.05696796)Node_12830:0.020112908,Seq_156651:0.07697469)Node_12829:0.0017474911,Seq_154320:0.0786934)Node_12828:0.011052602,Seq_152705:0.08984726)Node_12827:0.011676165,(Seq_158705:0.014967258,Seq_158706:0.015089173)Node_12840:0.086482935)Node_12826:0.10899554)Node_12780:0.015309805,Seq_152456:0.22596511)Node_12779:0.01416073,Seq_152657:0.24005145)Node_12778:0.025045572,(Seq_154947:0.103528075,Seq_154949:0.10362794)Node_12845:0.16150194)Node_12777:0.035396017,(((((Seq_151869:0.042985555,Seq_152102:0.04297165)Node_12852:0.03716247,Seq_151868:0.08011941)Node_12851:0.029961083,Seq_152746:0.110061415)Node_12850:0.001036947,((((Seq_152699:0.07249506,Seq_152708:0.07247849)Node_12860:0.0029203214,Seq_152468:0.0754038)Node_12859:0.01050909,Seq_152495:0.085980535)Node_12858:0.01735098,Seq_151856:0.10320926)Node_12857:0.0077935746)Node_12849:0.08338064,Seq_151857:0.19454029)Node_12848:0.105976)Node_12776:0.03029174,(((((Seq_149460:0.04889477,Seq_149890:0.04881011)Node_12871:0.04791406,Seq_156189:0.09690434)Node_12870:0.11278979,Seq_156201:0.20961072)Node_12869:0.0033610673,Seq_156175:0.21293448)Node_12868:0.06201002,(Seq_156196:0.14981651,Seq_156199:0.14983961)Node_12877:0.12513945)Node_12867:0.05600549)Node_12775:0.007120121,((Seq_158167:0.032350633,Seq_158174:0.03227537)Node_12881:0.018459678,Seq_158216:0.050880294)Node_12880:0.2868457)Node_12774:0.045424685,(Seq_152252:0.3166149,Seq_156292:0.3166444)Node_12885:0.06659113)Node_12773:0.025474755,((Seq_125446:0.12122378,Seq_136549:0.12120198)Node_12889:0.11053311,Seq_137772:0.23184745)Node_12888:0.17671454)Node_12772:0.018529037,(((Seq_121688:0.027841657,Seq_136265:0.027958907)Node_12895:0.0478676,Seq_140166:0.07585944)Node_12894:0.043882135,Seq_118688:0.11975201)Node_12893:0.30753735)Node_12771:0.035022456)Node_12763:0.003481053,Seq_184019:0.46580964)Node_12762:0.002179089,(((((((((((Seq_22595:0.32674766,Seq_23446:0.32676864)Node_12911:0.0053527574,Seq_23445:0.3320065)Node_12910:0.08931619,Seq_185302:0.42113665)Node_12909:0.012890279,(((((Seq_22181:0.37010586,Seq_23501:0.37044483)Node_12920:0.00778831,(Seq_21621:0.15497974,Seq_22979:0.1548439)Node_12923:0.22322851)Node_12919:0.009383576,Seq_20887:0.38751793)Node_12918:0.006047003,Seq_186705:0.3935969)Node_12917:0.011543364,((Seq_22558:0.2014284,Seq_23294:0.20176134)Node_12929:0.16019636,Seq_177496:0.3620985)Node_12928:0.042925328)Node_12916:0.02901313)Node_12908:0.0021944523,(((((((Seq_22667:0.3464867,Seq_22730:0.3466943)Node_12939:0.031151192,Seq_59798:0.37771472)Node_12938:0.0028027792,(((Seq_183393:0.32079238,Seq_192487:0.32058465)Node_12945:0.03062736,Seq_189583:0.35118926)Node_12944:0.008470076,Seq_22318:0.35960713)Node_12943:0.02070941)Node_12937:0.0013876648,(((((Seq_183254:0.31844023,Seq_23195:0.31859878)Node_12954:0.0045792456,Seq_23079:0.32307696)Node_12953:0.0021998435,((Seq_23126:0.29026568,Seq_23349:0.29023942)Node_12959:0.016648432,Seq_23031:0.3069236)Node_12958:0.01802834)Node_12952:0.023177652,Seq_22001:0.34858766)Node_12951:0.017613629,((Seq_187599:0.15514086,Seq_23396:0.15518457)Node_12965:0.10733644,Seq_23127:0.26271227)Node_12964:0.10336222)Node_12950:0.0160651)Node_12936:0.020839857,Seq_22660:0.40313888)Node_12935:0.015136099,Seq_22604:0.4182089)Node_12934:0.0033143933,(Seq_23202:0.2058157,Seq_23346:0.20535149)Node_12971:0.21576278)Node_12933:0.014779182)Node_12907:0.00645087,((((((((((Seq_21577:0.078668244,Seq_21578:0.07845409)Node_12983:0.072960235,Seq_20885:0.15147755)Node_12982:0.016388291,Seq_155697:0.16801181)Node_12981:0.14584017,Seq_23262:0.31372744)Node_12980:0.018377919,((((Seq_20884:0.107265264,Seq_21955:0.10751184)Node_12992:0.031770043,Seq_21353:0.13929851)Node_12991:0.07296953,Seq_20888:0.2119853)Node_12990:0.029586285,(Seq_19313:0.1343532,Seq_19323:0.13439725)Node_12997:0.107445605)Node_12989:0.09027436)Node_12979:0.055003744,Seq_21352:0.3874147)Node_12978:0.026921112,((Seq_20886:0.26079097,Seq_21640:0.2604419)Node_13002:0.0138624,(Seq_155696:0.14640847,Seq_21604:0.14678183)Node_13005:0.12823287)Node_13001:0.13971098)Node_12977:0.002061409,(((((Seq_172631:0.3464507,Seq_22421:0.3459266)Node_13012:0.010517133,Seq_22755:0.3569265)Node_13011:0.01671161,Seq_22981:0.37370485)Node_13010:0.006641993,Seq_19331:0.38020682)Node_13009:0.02834617,Seq_23393:0.40888342)Node_13008:0.007153087)Node_12976:0.010202193,(Seq_71875:0.39482865,Seq_81317:0.3949188)Node_13019:0.031569682)Node_12975:0.0037796458,Seq_149742:0.4304774)Node_12974:0.012250097)Node_12906:0.0043039625,Seq_22726:0.44711185)Node_12905:0.0054174643,((Seq_19336:0.3602308,Seq_22106:0.36019143)Node_13025:0.06291906,Seq_22180:0.42320707)Node_13024:0.029577479)Node_12904:0.007663481,Seq_22345:0.4601053)Node_12903:0.0011790987,Seq_23502:0.46114877)Node_12902:8.5355784E-4,Seq_189666:0.46236083)Node_12901:0.00559201)Node_12761:5.9566E-4,((((((Seq_152179:0.32612252,Seq_157635:0.32628024)Node_13037:0.017794747,(Seq_22212:0.30934575,Seq_23442:0.30955723)Node_13040:0.034642942)Node_13036:0.0077683213,(Seq_157600:0.311312,Seq_157612:0.3111217)Node_13043:0.040606733)Node_13035:0.022226792,Seq_157609:0.3741464)Node_13034:0.045401454,(((((Seq_152173:0.03437172,Seq_155996:0.034398083)Node_13051:0.20100246,Seq_155997:0.2352966)Node_13050:0.091918595,Seq_151432:0.3274386)Node_13049:0.030249236,((Seq_152167:0.08615874,Seq_155995:0.08633754)Node_13057:0.1038753,Seq_151431:0.19009136)Node_13056:0.16750647)Node_13048:0.0140912505,(((((((Seq_190184:0.21863267,Seq_20882:0.21897282)Node_13067:0.05764486,Seq_22175:0.27651256)Node_13066:0.025683476,(Seq_152168:0.16446216,Seq_20881:0.16437319)Node_13071:0.13766769)Node_13065:0.0059860935,Seq_157622:0.3079292)Node_13064:0.0076941117,Seq_22311:0.31585625)Node_13063:0.012425634,((Seq_157610:0.25156978,Seq_157611:0.25147972)Node_13077:0.011648138,Seq_157608:0.26321855)Node_13076:0.065019466)Node_13062:0.023984998,Seq_22101:0.3525239)Node_13061:0.0192806)Node_13047:0.047748566)Node_13033:0.027103312,Seq_22626:0.44647303)Node_13032:0.021953797)Node_12760:0.0036393842,(Seq_155887:0.012943501,Seq_73162:0.012940243)Node_13083:0.45908204)Node_12759:0.0076070046)Node_12743:0.003382265,Seq_22668:0.48297942)Node_12742:0.012157813,((Seq_22654:0.3927355,Seq_23201:0.39228207)Node_13088:0.03870506,Seq_22655:0.43131647)Node_13087:0.0640386)Node_12741:0.0018547275,((((((((((((Seq_156295:0.101201944,Seq_156296:0.10122553)Node_13103:0.23931785,Seq_151305:0.34062678)Node_13102:0.041284572,Seq_156291:0.38199803)Node_13101:0.022693263,Seq_151546:0.4046236)Node_13100:0.0080141965,((Seq_158667:0.08604964,Seq_71073:0.0860876)Node_13110:0.26113546,Seq_158666:0.34730694)Node_13109:0.06538321)Node_13099:0.007466353,(Seq_150030:0.10499524,Seq_156090:0.10507498)Node_13114:0.31512773)Node_13098:0.0036408172,Seq_149566:0.42376685)Node_13097:0.015582887,((Seq_149559:0.2814614,Seq_158704:0.28140724)Node_13119:0.009710119,((Seq_152101:0.117947355,Seq_152110:0.117912956)Node_13123:0.14919704,Seq_158692:0.2672272)Node_13122:0.024051141)Node_13118:0.14825603)Node_13096:0.028555693,((Seq_186777:0.027363123,Seq_192985:0.027363168)Node_13128:0.3118612,Seq_22843:0.33935532)Node_13127:0.12864181)Node_13095:0.010570318,((Seq_149876:0.25146022,Seq_158634:0.25150535)Node_13133:0.05956357,((Seq_158638:0.06658665,Seq_158639:0.06659495)Node_13137:0.02872415,Seq_158635:0.09542648)Node_13136:0.21549904)Node_13132:0.16701117)Node_13094:0.008682103,(((((((Seq_156125:0.34245616,Seq_156168:0.3425343)Node_13147:0.020148866,((Seq_156126:0.06237361,Seq_156222:0.06236352)Node_13151:4.395001E-4,(((Seq_156130:0.036508646,Seq_156190:0.03650598)Node_13156:0.009177828,Seq_156209:0.04567976)Node_13155:0.005656731,Seq_156221:0.051337127)Node_13154:0.011463678)Node_13150:0.2998912)Node_13146:0.058809433,Seq_156293:0.42141518)Node_13145:0.011906316,((((((((((((Seq_154306:0.039741386,Seq_154309:0.03964123)Node_13173:0.0029409342,Seq_154307:0.042636853)Node_13172:0.020057919,Seq_154305:0.06278111)Node_13171:0.02196264,Seq_154319:0.08467522)Node_13170:0.0067973984,Seq_154300:0.09155528)Node_13169:0.0011898258,Seq_154303:0.09257792)Node_13168:0.007930939,Seq_154318:0.10055635)Node_13167:0.008502523,Seq_154292:0.10897824)Node_13166:0.23340023,(Seq_156056:0.08185436,Seq_156059:0.08183167)Node_13183:0.26070055)Node_13165:0.014559706,Seq_158207:0.3571391)Node_13164:0.0072361035,Seq_149827:0.36440983)Node_13163:0.04142805,(((Seq_155684:0.09362987,Seq_155688:0.09349594)Node_13190:0.11236259,Seq_155687:0.20594305)Node_13189:0.105403624,Seq_156233:0.31141284)Node_13188:0.09418205)Node_13162:0.027643442)Node_13144:0.0064837104,(((((Seq_149993:0.077094026,Seq_150001:0.077125125)Node_13199:0.009450645,((Seq_149988:0.049079176,Seq_149997:0.049090415)Node_13203:0.009354534,(Seq_150003:0.03535073,Seq_150004:0.035333157)Node_13206:0.02321955)Node_13202:0.027966766)Node_13198:0.037273552,Seq_149987:0.12385105)Node_13197:0.19091846,Seq_149733:0.31476974)Node_13196:0.013463991,Seq_149996:0.32823217)Node_13195:0.11175777)Node_13143:0.011234906,(Seq_152490:0.24218982,Seq_155586:0.24225381)Node_13212:0.20883447)Node_13142:0.009577201,Seq_129828:0.46076116)Node_13141:0.026516775)Node_13093:0.003338827,((Seq_152677:0.37133843,Seq_158178:0.37131456)Node_13217:0.02428659,((((((Seq_152534:0.048387278,Seq_152769:0.048494674)Node_13225:0.013104019,Seq_152768:0.06156981)Node_13224:0.12985672,((Seq_156652:0.04729123,Seq_156723:0.047503237)Node_13230:0.0071232035,Seq_152532:0.054515403)Node_13229:0.13673332)Node_13223:0.021766588,((Seq_156058:0.0609989,Seq_156062:0.06114847)Node_13235:0.021444427,Seq_156057:0.08243755)Node_13234:0.13060457)Node_13222:0.021360407,(Seq_149553:0.19452487,Seq_154456:0.19454719)Node_13239:0.039935865)Node_13221:0.08306203,Seq_152644:0.31760114)Node_13220:0.07799156)Node_13216:0.09488926)Node_13092:0.0067195906)Node_12740:0.0020748365)Node_12696:4.1038115E-4,(((Seq_103586:0.49207568,Seq_44494:0.49169508)Node_13245:0.0028104002,Seq_11014:0.4948758)Node_13244:0.003367974,((((((Seq_22738:0.42498568,Seq_23203:0.42479834)Node_13254:0.01753445,(Seq_22384:0.3310316,Seq_23205:0.33084404)Node_13257:0.11114771)Node_13253:0.0151390135,Seq_22653:0.45764914)Node_13252:0.021492591,Seq_44799:0.47853252)Node_13251:0.005459912,Seq_75638:0.48461086)Node_13250:0.009279312,Seq_22500:0.49376142)Node_13249:0.0045046657)Node_13243:0.0014456973)Node_12695:1.5316409E-4,((((((Seq_52925:0.40478,Seq_85395:0.40502706)Node_13269:0.07179162,Seq_187836:0.47643036)Node_13268:0.017266145,Seq_49002:0.49406317)Node_13267:0.0033832826,Seq_75752:0.49744374)Node_13266:5.6427857E-4,((((Seq_25030:0.49200693,Seq_49167:0.49167782)Node_13278:0.0015748483,Seq_189835:0.49325246)Node_13277:8.490785E-4,Seq_49349:0.49442184)Node_13276:0.0020634523,Seq_42099:0.496435)Node_13275:0.0015688443)Node_13265:0.0014773469,(((Seq_1001:0.4953052,Seq_23076:0.49543577)Node_13286:0.0014407261,Seq_22718:0.4971639)Node_13285:5.4994656E-4,Seq_23198:0.49759838)Node_13284:0.0018224692)Node_13264:3.8915718E-4)Node_12694:8.1519465E-5)Node_9928:2.678795E-5)Node_8716:3.8392423E-6)Node_0;
